# Supplementary material for: m6A RNA methylation facilitates pre-mRNA 3’-end formation and is essential for viability of Toxoplasma gondii
Source: PLoS Pathog. 2021 Jul 29;17(7):e1009335. doi: 10.1371/journal.ppat.1009335 (PMC8354455; doi:10.1371/journal.ppat.1009335)
Supplement: S1 Table — Data from two independent experiments are shown for parental, WTAPHA, METTL3HA, METTL14HA. (XLSX) [file ppat.1009335.s004.xlsx]

## Sheet: Table_S1
Table S1: Complete dataset from writer complex immunoprecipitations
#data presented in paper are filtered for: 0 peptides in parent in both experiments and least 2 peptides in both experiments
Experiment 1									Experiment 2
Accession Number	Molecular Weight	PARENT	METTL3-HA	METTL14-HA	WTAP-HA	Fisher's Exact Test (p-value): METTL3vPARENT	Fisher's Exact Test (p-value): METTL14vPARENT	Fisher's Exact Test (p-value): WTAPvPARENT	Accession Number	Molecular Weight	PARENT	METTL3-HA	METTL14-HA	WTAP-HA	Fisher's Exact Test (p-value): METTL3vPARENT	Fisher's Exact Test (p-value): METTL14vPARENT	Fisher's Exact Test (p-value): WTAPvPARENT
K1C10_HUMAN	59 kDa	66	39	43	84	0.0053	0.0011	0.17	TGGT1_226660	390 kDa	0	1	0	710	0.6	1	< 0.00010
K1C9_HUMAN	62 kDa	34	21	29	62	0.053	0.11	0.0074	TGGT1_248480	22 kDa	92	150	44	164	0.32	< 0.00010	0.28
K22E_HUMAN	65 kDa	44	16	15	47	0.00019	< 0.00010	0.52	TGGT1_207440	36 kDa	90	104	14	105	0.032	< 0.00010	0.00024
K2C1_HUMAN	66 kDa	64	44	62	143	0.034	0.14	< 0.00010	TGGT1_286420A [2]	50 kDa	20	32	193	54	0.49	< 0.00010	0.12
TGGT1_203490	76 kDa	6	0	6	0	0.016	0.49	0.012	TGGT1_286420A	50 kDa	17	32	189	51	0.29	< 0.00010	0.071
TGGT1_204020	28 kDa	8	6	7	0	0.4	0.36	0.0029	TGGT1_294800B	34 kDa	19	25	101	45	0.37	< 0.00010	0.28
TGGT1_205250	62 kDa	24	36	32	22	0.073	0.39	0.34	TGGT1_210690	29 kDa	75	107	32	87	0.36	< 0.00010	0.0007
TGGT1_207440	36 kDa	97	107	115	85	0.25	0.51	0.088	TGGT1_245460	23 kDa	74	87	22	84	0.059	< 0.00010	0.0005
TGGT1_207840	15 kDa	59	60	58	47	0.49	0.17	0.07	TGGT1_217350	88 kDa	0	198	100	0	< 0.00010	< 0.00010	1
TGGT1_210370	52 kDa	13	10	9	0	0.34	0.15	< 0.00010	TGGT1_232710	29 kDa	43	81	26	85	0.14	0.00055	0.5
TGGT1_210690	29 kDa	73	83	86	54	0.22	0.5	0.02	TGGT1_207840	15 kDa	72	84	25	80	0.057	< 0.00010	0.00039
TGGT1_211670	42 kDa	8	11	28	13	0.32	0.0031	0.24	TGGT1_299050	22 kDa	51	89	36	81	0.24	0.0014	0.15
TGGT1_212290	35 kDa	10	20	13	12	0.047	0.5	0.49	TGGT1_248390	16 kDa	64	75	15	63	0.073	< 0.00010	< 0.00010
TGGT1_212960B	43 kDa	0	0	0	36	1	1	< 0.00010	TGGT1_229670	16 kDa	48	78	39	73	0.39	0.0094	0.11
TGGT1_213350	17 kDa	35	38	20	29	0.4	0.0052	0.18	TGGT1_263700	16 kDa	49	54	50	60	0.062	0.084	0.011
TGGT1_215460	30 kDa	15	17	14	13	0.42	0.32	0.35	TGGT1_288720	25 kDa	28	67	29	76	0.024	0.18	0.073
TGGT1_215775	65 kDa	5	6	9	0	0.5	0.32	0.026	TGGT1_270380	17 kDa	47	56	18	56	0.13	< 0.00010	0.0091
TGGT1_217350	88 kDa	0	36	103	0	< 0.00010	< 0.00010	1	TGGT1_308090 [2]	61 kDa	37	47	29	60	0.24	0.015	0.22
TGGT1_217680	243 kDa	36	20	29	1	0.022	0.071	< 0.00010	TGGT1_308090	61 kDa	34	44	28	45	0.28	0.029	0.059
TGGT1_220910	190 kDa	0	0	15	0	1	0.00011	1	TGGT1_411430	52 kDa	27	31	13	46	0.17	0.001	0.34
TGGT1_223920	223 kDa	21	0	30	0	< 0.00010	0.31	< 0.00010	TGGT1_268840	58 kDa	0	143	64	0	< 0.00010	< 0.00010	1
TGGT1_224270	358 kDa	0	9	0	0	0.0019	1	1	TGGT1_262960	45 kDa	23	76	32	52	0.00036	0.53	0.31
TGGT1_225080	18 kDa	42	50	0	45	0.22	< 0.00010	0.53	TGGT1_226970	19 kDa	47	52	15	53	0.069	< 0.00010	0.0046
TGGT1_226660	390 kDa	0	0	0	222	1	1	< 0.00010	TGGT1_212960B	43 kDa	0	5	1	159	0.08	0.58	< 0.00010
TGGT1_226970	19 kDa	14	13	11	11	0.51	0.2	0.28	TGGT1_309590	50 kDa	39	51	25	45	0.27	0.0018	0.012
TGGT1_227360	44 kDa	14	15	13	10	0.49	0.32	0.21	TGGT1_262050	65 kDa	40	57	11	61	0.42	< 0.00010	0.14
TGGT1_227810	58 kDa	9	13	11	5	0.26	0.57	0.17	TGGT1_309820	20 kDa	41	55	17	54	0.31	< 0.00010	0.039
TGGT1_228470	24 kDa	6	0	3	0	0.016	0.18	0.012	TGGT1_215460	30 kDa	37	47	15	41	0.24	< 0.00010	0.0094
TGGT1_229670	16 kDa	42	36	135	41	0.29	< 0.00010	0.36	TGGT1_363030 [2]	64 kDa	26	40	25	28	0.53	0.13	0.022
TGGT1_231140	19 kDa	12	24	2	15	0.031	0.0024	0.43	TGGT1_363030	64 kDa	26	37	23	28	0.45	0.081	0.022
TGGT1_232080	1101 kDa	5	0	13	0	0.032	0.098	0.026	TGGT1_215775	65 kDa	7	14	9	6	0.36	0.55	0.11
TGGT1_232300	29 kDa	27	33	19	31	0.25	0.051	0.46	TGGT1_239100	23 kDa	18	45	33	35	0.044	0.2	0.56
TGGT1_232710	29 kDa	81	96	97	67	0.13	0.52	0.06	TGGT1_310490	16 kDa	22	28	6	23	0.31	< 0.00010	0.027
TGGT1_234450	27 kDa	20	25	17	15	0.27	0.19	0.18	TRYP_PIG	24 kDa	50	46	19	48	0.0088	< 0.00010	0.00035
TGGT1_238010	19 kDa	6	0	5	5	0.016	0.38	0.45	TGGT1_231080	10 kDa	28	37	23	32	0.33	0.045	0.028
TGGT1_239100	23 kDa	20	22	32	27	0.43	0.18	0.27	TGGT1_241170	140 kDa	37	40	5	44	0.083	< 0.00010	0.019
TGGT1_239760	15 kDa	13	14	6	14	0.49	0.038	0.57	K2C1_HUMAN	66 kDa	31	43	6	63	0.39	< 0.00010	0.46
TGGT1_241170	140 kDa	42	44	47	22	0.45	0.42	0.0033	TGGT1_205250	62 kDa	20	30	27	26	0.54	0.54	0.12
TGGT1_242330	22 kDa	38	46	22	38	0.21	0.0041	0.41	TGGT1_232300	29 kDa	32	40	13	32	0.24	< 0.00010	0.0058
TGGT1_244840	24 kDa	2	7	9	4	0.088	0.06	0.38	TGGT1_234450	27 kDa	29	43	9	44	0.51	< 0.00010	0.18
TGGT1_244910	145 kDa	0	0	6	0	1	0.026	1	TGGT1_305520	29 kDa	31	27	10	35	0.023	< 0.00010	0.019
TGGT1_245460	23 kDa	90	90	69	91	0.52	0.003	0.36	TGGT1_311720	73 kDa	11	19	75	21	0.44	< 0.00010	0.55
TGGT1_248390	16 kDa	28	26	27	21	0.45	0.26	0.13	TGGT1_275990	126 kDa	0	0	0	126	1	1	< 0.00010
TGGT1_248480	22 kDa	71	47	132	46	0.017	0.001	0.0038	TGGT1_220110	270 kDa	16	15	10	18	0.12	0.036	0.079
TGGT1_249990	93 kDa	7	0	12	0	0.0079	0.3	0.0059	TGGT1_227810	58 kDa	21	30	13	29	0.47	0.017	0.15
TGGT1_252360	61 kDa	6	10	11	5	0.22	0.27	0.45	TGGT1_258580	69 kDa	26	29	13	16	0.16	0.0017	0.00019
TGGT1_258580	69 kDa	19	23	23	11	0.31	0.54	0.068	TGGT1_207400	49 kDa	16	3	6	7	< 0.00010	0.0036	0.00053
TGGT1_260190	51 kDa	6	0	0	10	0.016	0.009	0.28	TGGT1_289530	22 kDa	23	31	3	21	0.38	< 0.00010	0.0094
TGGT1_262050	65 kDa	19	18	33	13	0.51	0.12	0.14	TGGT1_273760	72 kDa	9	18	51	19	0.32	< 0.00010	0.5
TGGT1_262670	21 kDa	7	0	0	1	0.0079	0.0041	0.028	K1C9_HUMAN	62 kDa	22	18	3	37	0.035	< 0.00010	0.34
TGGT1_262960	45 kDa	4	0	34	4	0.063	< 0.00010	0.6	TGGT1_305270	82 kDa	29	19	1	22	0.0029	< 0.00010	0.00066
TGGT1_263040	24 kDa	22	23	10	26	0.49	0.0068	0.43	TGGT1_250810	20 kDa	14	19	6	12	0.44	0.011	0.029
TGGT1_263050	40 kDa	16	20	6	11	0.3	0.0092	0.17	TGGT1_223920	223 kDa	18	17	11	18	0.11	0.024	0.034
TGGT1_263700	16 kDa	58	67	59	50	0.22	0.22	0.14	TGGT1_266070	14 kDa	15	27	3	18	0.36	0.00042	0.12
TGGT1_267400	16 kDa	10	9	1	9	0.5	0.0025	0.43	TGGT1_211670	42 kDa	19	16	5	18	0.057	0.00024	0.022
TGGT1_268840	58 kDa	0	32	81	0	< 0.00010	< 0.00010	1	TGGT1_312090	15 kDa	8	21	4	23	0.12	0.078	0.22
TGGT1_270380	17 kDa	23	24	25	22	0.49	0.43	0.4	TGGT1_227360	44 kDa	21	9	7	10	0.00074	0.00043	0.00013
TGGT1_275990	126 kDa	0	0	0	18	1	1	< 0.00010	K1C10_HUMAN [2]	59 kDa	15	21	4	16	0.47	0.0012	0.069
TGGT1_284560	21 kDa	12	8	7	14	0.26	0.096	0.5	K1C10_HUMAN	59 kDa	15	21	4	16	0.47	0.0012	0.069
TGGT1_286420A	50 kDa	3	9	21	9	0.071	0.00061	0.093	K1C15_SHEEP	49 kDa	0	0	0	0	1	1	1
TGGT1_288720	25 kDa	35	24	30	55	0.098	0.11	0.047	TGGT1_203310	26 kDa	3	8	47	4	0.3	< 0.00010	0.45
TGGT1_289530	22 kDa	20	25	22	18	0.27	0.46	0.35	TGGT1_270250	20 kDa	6	9	32	10	0.59	0.00047	0.48
TGGT1_291960	58 kDa	10	1	20	0	0.0059	0.12	0.00066	TGGT1_411760	32 kDa	8	3	33	9	0.028	0.0019	0.19
TGGT1_292130	33 kDa	8	1	9	9	0.02	0.55	0.56	TGGT1_242330	22 kDa	10	6	13	14	0.055	0.53	0.28
TGGT1_295110	63 kDa	8	7	25	9	0.5	0.0094	0.56	TGGT1_291960	58 kDa	10	9	16	12	0.18	0.43	0.18
TGGT1_295125	40 kDa	14	14	23	14	0.57	0.22	0.5	TGGT1_213350	17 kDa	15	16	7	15	0.21	0.012	0.051
TGGT1_299050	22 kDa	67	53	38	45	0.12	0.00011	0.0077	TGGT1_203630	12 kDa	12	7	6	11	0.033	0.032	0.055
TGGT1_300000	21 kDa	7	5	3	7	0.39	0.11	0.55	TGGT1_225080	18 kDa	12	11	11	14	0.16	0.22	0.14
TGGT1_305270	82 kDa	0	0	15	8	1	0.00011	0.0052	TGGT1_252360	61 kDa	12	15	9	9	0.37	0.12	0.025
TGGT1_305520	29 kDa	23	22	23	21	0.51	0.32	0.34	TGGT1_286450	13 kDa	8	9	23	8	0.35	0.045	0.14
TGGT1_308090	61 kDa	48	39	54	55	0.2	0.42	0.42	TGGT1_263040	24 kDa	8	11	8	9	0.5	0.35	0.19
TGGT1_308090 [2]	61 kDa	57	51	60	70	0.32	0.28	0.26	TGGT1_309120	46 kDa	3	9	28	13	0.23	< 0.00010	0.15
TGGT1_309120	46 kDa	15	9	15	6	0.16	0.38	0.026	ALBU_BOVIN	69 kDa	4	37	0	2	< 0.00010	0.032	0.11
TGGT1_309590	50 kDa	25	23	26	23	0.45	0.36	0.34	TGGT1_236270	40 kDa	0	0	0	52	1	1	< 0.00010
TGGT1_309600	107 kDa	9	0	5	0	0.002	0.13	0.0014	TGGT1_321500	51 kDa	2	3	26	4	0.66	< 0.00010	0.66
TGGT1_309820	20 kDa	29	40	23	38	0.11	0.091	0.25	TGGT1_239330	11 kDa	4	6	1	9	0.61	0.1	0.53
TGGT1_310490	16 kDa	21	30	12	21	0.13	0.028	0.46	TGGT1_313390	36 kDa	3	8	20	10	0.3	0.0028	0.3
TGGT1_312090	15 kDa	34	25	36	20	0.15	0.35	0.019	TGGT1_315610	16 kDa	13	7	6	7	0.019	0.019	0.0045
TGGT1_313390	36 kDa	6	5	5	10	0.5	0.38	0.28	TGGT1_290660	48 kDa	0	0	26	4	1	< 0.00010	0.19
TGGT1_314810	30 kDa	7	0	0	0	0.0079	0.0041	0.0059	TGGT1_263050	40 kDa	4	2	7	8	0.17	0.47	0.61
TGGT1_319560	41 kDa	0	6	6	0	0.015	0.026	1	TGGT1_212290	35 kDa	4	11	9	7	0.22	0.29	0.55
TGGT1_363030	64 kDa	23	35	64	14	0.07	0.00016	0.06	TGGT1_320050	35 kDa	1	6	7	5	0.16	0.085	0.34
TGGT1_363030 [2]	64 kDa	24	35	67	14	0.091	0.00011	0.044	TGGT1_249900	35 kDa	5	7	8	13	0.55	0.51	0.39
TGGT1_411430	52 kDa	34	34	31	46	0.54	0.17	0.18	K22E_HUMAN	65 kDa	8	12	3	15	0.57	0.041	0.55
TRYP_PIG	24 kDa	27	30	23	30	0.39	0.15	0.51	TGGT1_209030	42 kDa	4	3	13	10	0.28	0.092	0.45
									TGGT1_266060	32 kDa	0	2	20	8	0.36	< 0.00010	0.036
									TGGT1_275810	17 kDa	3	9	11	13	0.23	0.093	0.15
									TGGT1_214080	27 kDa	0	6	21	5	0.048	< 0.00010	0.12
									TGGT1_243570	13 kDa	6	10	6	12	0.54	0.39	0.58
									TGGT1_204020	28 kDa	4	7	9	6	0.54	0.29	0.46
									TGGT1_291850	7 kDa	10	6	0	6	0.055	0.00018	0.018
									TGGT1_244560	98 kDa	0	0	18	1	1	< 0.00010	0.66
									TGGT1_244840	24 kDa	11	7	2	7	0.054	0.0022	0.017
									TGGT1_300000	21 kDa	3	5	8	7	0.6	0.25	0.54
									TGGT1_295110 [2]	63 kDa	2	7	4	10	0.24	0.5	0.17
									TGGT1_295110	63 kDa	1	5	4	8	0.24	0.3	0.13
									TGGT1_295125	40 kDa	2	4	1	4	0.55	0.38	0.66
									TGGT1_216670	100 kDa	0	1	18	8	0.6	< 0.00010	0.036
									TGGT1_227280	24 kDa	2	2	11	1	0.52	0.042	0.27
									TGGT1_233460	35 kDa	8	7	3	15	0.21	0.041	0.55
									TGGT1_239760	15 kDa	6	8	5	5	0.51	0.3	0.13
									TGGT1_309000	183 kDa	3	2	0	1	0.31	0.075	0.12
									TGGT1_250770	47 kDa	2	3	15	6	0.66	0.0076	0.45
									TGGT1_292130	33 kDa	5	8	8	9	0.58	0.51	0.55
									TGGT1_284560	21 kDa	1	4	11	2	0.34	0.013	0.71
									TGGT1_263090	37 kDa	2	1	7	9	0.35	0.19	0.22
									TGGT1_305160	13 kDa	6	13	0	11	0.32	0.0056	0.55
									TGGT1_227620	20 kDa	1	3	14	2	0.48	0.0032	0.71
									TGGT1_227850	66 kDa	10	5	0	5	0.032	0.00018	0.0099
									TGGT1_247520	26 kDa	1	2	11	6	0.65	0.013	0.25
									TGGT1_261570	31 kDa	3	1	7	7	0.18	0.33	0.54
									TGGT1_261950	60 kDa	3	4	6	15	0.57	0.43	0.091
									TGGT1_279390	50 kDa	1	1	17	7	0.64	0.00072	0.18
									TGGT1_261250 [2]	20 kDa	11	15	3	6	0.47	0.0063	0.0094
									TGGT1_261250	20 kDa	5	13	3	3	0.22	0.21	0.095
									TGGT1_300200	16 kDa	7	4	0	3	0.096	0.0024	0.022
									TGGT1_209985	30 kDa	8	10	2	6	0.43	0.018	0.064
									TGGT1_262670	21 kDa	1	4	5	7	0.34	0.2	0.18
									TGGT1_314810	30 kDa	1	1	4	4	0.64	0.3	0.45
									TGGT1_267400	16 kDa	6	2	4	7	0.048	0.21	0.26
									TGGT1_223050	26 kDa	2	6	6	6	0.32	0.27	0.45
									TGGT1_251780	78 kDa	0	1	14	3	0.6	0.00046	0.29
									TGGT1_245620	17 kDa	2	5	0	6	0.43	0.18	0.45
									TGGT1_254620	8 kDa	1	7	0	7	0.11	0.42	0.18
									TGGT1_205470	93 kDa	0	1	11	3	0.6	0.0024	0.29
									TGGT1_226250	79 kDa	0	0	12	4	1	0.0014	0.19
									TGGT1_218410	34 kDa	1	4	6	7	0.34	0.13	0.18
									TGGT1_257990	104 kDa	0	1	13	1	0.6	0.0008	0.66
									TGGT1_288650	48 kDa	3	3	4	6	0.45	0.63	0.63
									TGGT1_231180	54 kDa	0	6	3	3	0.048	0.19	0.29
									TGGT1_202200	87 kDa	3	2	1	2	0.31	0.21	0.22
									TGGT1_258390	45 kDa	4	7	0	10	0.54	0.032	0.45
									TGGT1_258850	33 kDa	7	3	0	2	0.052	0.0024	0.0094
									TGGT1_289690	53 kDa	2	1	9	2	0.35	0.092	0.42
									TGGT1_228470	24 kDa	1	3	7	5	0.48	0.085	0.34
									TGGT1_230410	30 kDa	0	0	18	0	1	< 0.00010	1
									TGGT1_245680	18 kDa	7	3	4	5	0.052	0.13	0.073
									TGGT1_201780	83 kDa	0	3	9	5	0.22	0.0072	0.12
									TGGT1_216860	49 kDa	0	0	11	1	1	0.0024	0.66
									TGGT1_217680	243 kDa	10	0	0	0	< 0.00010	0.00018	< 0.00010
									TGGT1_270240	49 kDa	0	1	16	1	0.6	0.00015	0.66
									TGGT1_288380	82 kDa	1	1	12	1	0.64	0.0084	0.56
									TGGT1_204400	62 kDa	2	1	0	4	0.35	0.18	0.66
									TGGT1_291930	73 kDa	0	1	11	4	0.6	0.0024	0.19
									TGGT1_315570	9 kDa	6	4	4	5	0.16	0.21	0.13
									TGGT1_247350	34 kDa	1	1	9	1	0.64	0.034	0.56
									TGGT1_250710	23 kDa	0	0	14	2	1	0.00046	0.44
									TGGT1_203280	23 kDa	2	2	1	1	0.52	0.38	0.27
									TGGT1_278990	53 kDa	2	3	3	3	0.66	0.64	0.55
									TGGT1_238250	11 kDa	1	1	1	2	0.64	0.67	0.71
									TGGT1_221620 [3]	50 kDa	1	3	5	4	0.48	0.2	0.45
									TGGT1_221620	50 kDa	1	3	5	4	0.48	0.2	0.45
									TGGT1_266960	50 kDa	0	2	5	4	0.36	0.064	0.19
									TGGT1_212240	50 kDa	0	0	0	0	1	1	1
									TGGT1_356400 [2]	32 kDa	4	6	4	5	0.61	0.46	0.37
									TGGT1_356400	32 kDa	2	5	3	3	0.43	0.64	0.55
									TGGT1_210095	39 kDa	4	4	1	3	0.4	0.1	0.18
									TGGT1_226730	115 kDa	0	0	10	0	1	0.0041	1
									TGGT1_289970	24 kDa	4	4	2	3	0.4	0.21	0.18
									TGGT1_209290	13 kDa	2	2	10	2	0.52	0.062	0.42
									TGGT1_231850	37 kDa	0	0	9	2	1	0.0072	0.44
									TGGT1_236540	53 kDa	0	1	6	4	0.6	0.037	0.19
									TGGT1_238010	19 kDa	0	2	2	4	0.36	0.33	0.19
									TGGT1_260440	34 kDa	0	0	10	1	1	0.0041	0.66
									TGGT1_251810	17 kDa	1	1	3	3	0.64	0.44	0.58
									TGGT1_300190	10 kDa	0	3	3	3	0.22	0.19	0.29
									TGGT1_226960	131 kDa	3	2	2	0	0.31	0.36	0.039
									TGGT1_201680	119 kDa	0	0	3	1	1	0.19	0.66
									TGGT1_228630	35 kDa	2	4	4	5	0.55	0.5	0.55
									TGGT1_229250A	8 kDa	4	2	0	4	0.17	0.032	0.27
									TGGT1_311470	187 kDa	0	1	7	3	0.6	0.021	0.29
									ALDOA_RABIT	39 kDa	3	1	5	2	0.18	0.54	0.22
									TGGT1_229010	107 kDa	0	0	9	1	1	0.0072	0.66
									TGGT1_236650	60 kDa	0	0	3	4	1	0.19	0.19
									TGGT1_248810	54 kDa	1	1	8	1	0.64	0.054	0.56
									TGGT1_320600	23 kDa	1	1	6	6	0.64	0.13	0.25
									TGGT1_242070	43 kDa	0	2	4	3	0.36	0.11	0.29
									TGGT1_215470	25 kDa	1	2	3	6	0.65	0.44	0.25
									TGGT1_248880	48 kDa	2	1	5	2	0.35	0.37	0.42
									TGGT1_266470	14 kDa	2	5	0	5	0.43	0.18	0.55
									TGGT1_273520	67 kDa	0	1	6	1	0.6	0.037	0.66
									TGGT1_310750	65 kDa	0	0	13	0	1	0.0008	1
									TGGT1_221380	27 kDa	0	1	3	1	0.6	0.19	0.66
									TGGT1_217570	17 kDa	4	5	0	5	0.51	0.032	0.37
									TGGT1_268370	904 kDa	0	2	0	1	0.36	1	0.66
									TGGT1_211680	53 kDa	0	1	3	3	0.6	0.19	0.29
									TGGT1_228190	38 kDa	0	0	7	2	1	0.021	0.44
									TGGT1_273090	89 kDa	0	1	5	2	0.6	0.064	0.44
									TGGT1_289680	25 kDa	1	1	6	1	0.64	0.13	0.56
									TGGT1_317720	69 kDa	0	0	7	0	1	0.021	1
									TGGT1_262690	16 kDa	0	1	4	0	0.6	0.11	1
									TGGT1_263300	31 kDa	0	3	0	2	0.22	1	0.44
									TGGT1_202680	62 kDa	0	1	6	1	0.6	0.037	0.66
									TGGT1_232440	54 kDa	0	1	4	1	0.6	0.11	0.66
									TGGT1_238050	114 kDa	0	1	7	4	0.6	0.021	0.19
									TGGT1_249990	93 kDa	7	0	0	0	0.0015	0.0024	0.00052
									TGGT1_262620	32 kDa	3	1	3	4	0.18	0.5	0.45
									TGGT1_290950	194 kDa	0	0	4	1	1	0.11	0.66
									TGGT1_313080	50 kDa	0	0	7	0	1	0.021	1
									TGGT1_313140	68 kDa	0	0	11	0	1	0.0024	1
									TGGT1_249270	60 kDa	1	1	5	1	0.64	0.2	0.56
									TGGT1_319950	23 kDa	2	2	0	2	0.52	0.18	0.42
									TGGT1_220950 [2]	36 kDa	1	2	5	1	0.65	0.2	0.56
									TGGT1_220950	36 kDa	1	2	3	1	0.65	0.44	0.56
									TGGT1_410360	38 kDa	0	1	5	0	0.6	0.064	1
									TGGT1_280660	1855 kDa	0	0	0	1	1	1	0.66
									TGGT1_239820	65 kDa	0	0	8	0	1	0.012	1
									TGGT1_240060	89 kDa	0	2	5	1	0.36	0.064	0.66
									TGGT1_249390	136 kDa	0	0	8	0	1	0.012	1
									TGGT1_268200	66 kDa	0	0	7	0	1	0.021	1
									TGGT1_310780	36 kDa	0	0	10	2	1	0.0041	0.44
									TGGT1_269980	52 kDa	1	2	1	2	0.65	0.67	0.71
									TGGT1_259240	9 kDa	0	1	3	3	0.6	0.19	0.29
									TGGT1_219320	47 kDa	0	1	3	2	0.6	0.19	0.44
									TGGT1_314750	50 kDa	2	0	1	0	0.16	0.38	0.12
									TGGT1_263530	14 kDa	1	1	2	1	0.64	0.62	0.56
									TGGT1_215980	24 kDa	0	4	3	4	0.13	0.19	0.19
									TGGT1_294620	109 kDa	0	0	4	3	1	0.11	0.29
									TGGT1_224900	29 kDa	0	0	5	0	1	0.064	1
									TGGT1_227600	15 kDa	1	3	0	3	0.48	0.42	0.58
									TGGT1_288500	60 kDa	0	0	4	1	1	0.11	0.66
									TGGT1_297880	24 kDa	0	0	8	0	1	0.012	1
									TGGT1_247470	60 kDa	1	1	2	2	0.64	0.62	0.71
									TGGT1_214770 [3]	23 kDa	1	2	3	0	0.65	0.44	0.34
									TGGT1_214770	23 kDa	1	2	3	0	0.65	0.44	0.34
									TGGT1_258130	24 kDa	0	0	0	0	1	1	1
									TGGT1_257340	24 kDa	0	0	0	0	1	1	1
									TGGT1_209950	48 kDa	0	0	1	4	1	0.58	0.19
									TGGT1_215590	73 kDa	0	0	8	0	1	0.012	1
									TGGT1_273460	75 kDa	0	0	6	0	1	0.037	1
									TGGT1_309600	107 kDa	6	1	0	0	0.018	0.0056	0.0015
									TGGT1_313010	53 kDa	0	0	5	0	1	0.064	1
									TGGT1_218820	15 kDa	1	1	1	2	0.64	0.67	0.71
									TGGT1_239260	11 kDa	2	3	1	0	0.66	0.38	0.12
									TGGT1_226240	23 kDa	1	2	0	1	0.65	0.42	0.56
									TGGT1_212960A	5 kDa	0	0	0	10	1	1	0.016
									TGGT1_215430	28 kDa	0	1	6	1	0.6	0.037	0.66
									TGGT1_229480	38 kDa	0	0	8	0	1	0.012	1
									TGGT1_230420	119 kDa	0	1	5	0	0.6	0.064	1
									TGGT1_243730	38 kDa	0	0	4	0	1	0.11	1
									TGGT1_275690	115 kDa	0	0	5	0	1	0.064	1
									TGGT1_278660	145 kDa	0	0	4	0	1	0.11	1
									TGGT1_294670	32 kDa	0	0	10	0	1	0.0041	1
									TGGT1_321680	41 kDa	0	0	5	0	1	0.064	1
									TGGT1_204050	85 kDa	0	0	3	1	1	0.19	0.66
									TGGT1_304740	71 kDa	2	1	1	2	0.35	0.38	0.42
									TGGT1_261740	14 kDa	0	2	4	2	0.36	0.11	0.44
									TGGT1_258870A [2]	61 kDa	0	0	7	0	1	0.021	1
									TGGT1_258870A	61 kDa	0	0	5	0	1	0.064	1
									TGGT1_258870B	52 kDa	0	0	5	0	1	0.064	1
									TGGT1_360830 [4]	41 kDa	0	0	5	0	1	0.064	1
									TGGT1_360830	41 kDa	0	0	3	0	1	0.19	1
									TGGT1_277270	96 kDa	0	0	5	0	1	0.064	1
									TGGT1_408800 (+1)	21 kDa	0	0	0	0	1	1	1
									TGGT1_218520	37 kDa	0	0	5	0	1	0.064	1
									TGGT1_234380	39 kDa	0	0	5	0	1	0.064	1
									TGGT1_236210	57 kDa	0	0	4	0	1	0.11	1
									TGGT1_239490	64 kDa	0	0	6	1	1	0.037	0.66
									TGGT1_251500	66 kDa	0	0	4	2	1	0.11	0.44
									TGGT1_410610	27 kDa	2	7	0	1	0.24	0.18	0.27
									TGGT1_248340	26 kDa	0	0	5	2	1	0.064	0.44
									TGGT1_311240	47 kDa	0	1	3	0	0.6	0.19	1
									TGGT1_227970	25 kDa	0	0	5	0	1	0.064	1
									TGGT1_258660	51 kDa	1	0	1	2	0.4	0.67	0.71
									TGGT1_260260	19 kDa	1	2	2	2	0.65	0.62	0.71
									TGGT1_210370	52 kDa	1	1	1	0	0.64	0.67	0.34
									TGGT1_232230	12 kDa	0	1	2	1	0.6	0.33	0.66
									TGGT1_207620	71 kDa	0	0	3	0	1	0.19	1
									TGGT1_277080	20 kDa	0	0	6	0	1	0.037	1
									TGGT1_291890	49 kDa	0	0	6	0	1	0.037	1
									TGGT1_309752	53 kDa	0	0	5	0	1	0.064	1
									TGGT1_269190	105 kDa	1	0	3	0	0.4	0.44	0.34
									TGGT1_274060	35 kDa	0	3	0	0	0.22	1	1
									TGGT1_316400B	48 kDa	0	0	4	1	1	0.11	0.66
									TGGT1_214940	35 kDa	0	0	3	2	1	0.19	0.44
									TGGT1_208030	63 kDa	0	1	3	2	0.6	0.19	0.44
									TGGT1_266460	10 kDa	0	0	0	2	1	1	0.44
									CAA05119.1	12 kDa	2	2	0	1	0.52	0.18	0.27
									TGGT1_238040A	126 kDa	1	2	0	0	0.65	0.42	0.34
									TGGT1_268890	60 kDa	0	0	3	0	1	0.19	1
									TGGT1_220240	54 kDa	0	0	6	0	1	0.037	1
									TGGT1_223390	248 kDa	0	0	3	2	1	0.19	0.44
									TGGT1_270510	75 kDa	0	0	3	0	1	0.19	1
									TGGT1_217820	52 kDa	0	0	4	0	1	0.11	1
									TGGT1_262920	105 kDa	0	0	2	1	1	0.33	0.66
									TGGT1_222860	88 kDa	0	0	3	1	1	0.19	0.66
									TGGT1_275440	23 kDa	0	1	2	1	0.6	0.33	0.66
									TGGT1_203490	76 kDa	0	0	0	2	1	1	0.44
									TGGT1_311430	32 kDa	0	0	5	0	1	0.064	1
									TGGT1_311000	24 kDa	2	1	0	1	0.35	0.18	0.27
									TGGT1_306030	38 kDa	0	1	1	0	0.6	0.58	1
									TGGT1_309810	12 kDa	0	0	1	1	1	0.58	0.66
									TGGT1_240600	72 kDa	0	0	0	1	1	1	0.66
									TGGT1_316540	18 kDa	0	2	2	1	0.36	0.33	0.66
									TGGT1_207170	15 kDa	1	1	2	1	0.64	0.62	0.56
									TGGT1_218260 (+1)	15 kDa	1	0	0	0	0.4	0.42	0.34
									TGGT1_313495	314 kDa	0	1	0	2	0.6	1	0.44
									TGGT1_290640	172 kDa	1	0	4	1	0.4	0.3	0.56
									TGGT1_231140	19 kDa	0	2	2	1	0.36	0.33	0.66
									TGGT1_243950	30 kDa	1	0	1	1	0.4	0.67	0.56
									TGGT1_203990	25 kDa	0	0	5	0	1	0.064	1
									TGGT1_307810	45 kDa	0	0	4	0	1	0.11	1
									TGGT1_289830	38 kDa	0	0	3	0	1	0.19	1
									TGGT1_229360	61 kDa	0	0	2	0	1	0.33	1
									TGGT1_315270	85 kDa	0	0	2	0	1	0.33	1
									TGGT1_271050	19 kDa	1	0	0	3	0.4	0.42	0.58
									TGGT1_285980B	34 kDa	0	0	2	0	1	0.33	1
									TGGT1_277000	108 kDa	0	0	2	1	1	0.33	0.66
									TGGT1_231160	18 kDa	0	1	4	1	0.6	0.11	0.66
									A0A140T871_BOVIN	62 kDa	0	0	3	0	1	0.19	1
									TGGT1_275650	101 kDa	2	0	1	0	0.16	0.38	0.12
									TGGT1_223410	26 kDa	0	0	2	1	1	0.33	0.66
									TGGT1_261580	15 kDa	2	6	2	0	0.32	0.56	0.12
									TGGT1_226410	36 kDa	0	0	1	2	1	0.58	0.44
									TGGT1_219550	50 kDa	1	0	2	1	0.4	0.62	0.56
									TGGT1_312270	45 kDa	1	1	1	1	0.64	0.67	0.56
									TGGT1_263320	42 kDa	0	0	2	1	1	0.33	0.66
									TGGT1_217182	313 kDa	0	1	0	0	0.6	1	1
									TGGT1_212880	763 kDa	0	0	0	1	1	1	0.66
									TGGT1_260150	349 kDa	0	1	0	1	0.6	1	0.66
									TGGT1_410370 [2]	48 kDa	1	0	3	0	0.4	0.44	0.34
									TGGT1_410370	48 kDa	1	0	3	0	0.4	0.44	0.34
									TGGT1_411470	40 kDa	0	0	0	0	1	1	1
									TGGT1_200250 [2]	39 kDa	0	0	0	3	1	1	0.29
									TGGT1_200250	39 kDa	0	0	0	3	1	1	0.29
									TGGT1_200240	39 kDa	0	0	0	0	1	1	1
									TGGT1_294710	122 kDa	0	0	5	0	1	0.064	1
									TGGT1_205340	15 kDa	0	0	0	3	1	1	0.29
									TGGT1_264080	19 kDa	0	0	2	0	1	0.33	1
									TGGT1_304710	90 kDa	0	0	3	1	1	0.19	0.66
									TGGT1_299110	71 kDa	0	0	2	0	1	0.33	1
									TGGT1_244200	124 kDa	0	0	2	0	1	0.33	1
									TGGT1_310150	96 kDa	0	0	2	0	1	0.33	1
									TGGT1_220100	61 kDa	0	0	2	0	1	0.33	1
									TGGT1_306650	31 kDa	0	1	0	2	0.6	1	0.44
									TGGT1_211420	23 kDa	0	0	3	2	1	0.19	0.44
									TGGT1_230350	139 kDa	0	0	2	0	1	0.33	1
									TGGT1_286750	59 kDa	0	0	2	0	1	0.33	1
									TGGT1_290600	35 kDa	0	0	2	0	1	0.33	1
									TGGT1_267060	18 kDa	0	1	2	1	0.6	0.33	0.66
									TGGT1_265330	44 kDa	0	0	2	0	1	0.33	1
									TGGT1_229930	17 kDa	0	0	4	1	1	0.11	0.66
									TGGT1_216435	38 kDa	1	0	0	2	0.4	0.42	0.71
									TGGT1_261620	30 kDa	0	3	0	0	0.22	1	1
									TGGT1_232280	30 kDa	0	1	0	2	0.6	1	0.44
									TGGT1_299070	107 kDa	0	0	2	0	1	0.33	1
									TGGT1_269920	108 kDa	1	0	0	0	0.4	0.42	0.34
									TGGT1_314400	46 kDa	0	0	2	0	1	0.33	1
									TGGT1_319920	70 kDa	0	0	2	0	1	0.33	1
									TGGT1_204530	22 kDa	0	0	1	1	1	0.58	0.66
									TGGT1_212860	110 kDa	1	1	0	1	0.64	0.42	0.56
									TGGT1_309560	29 kDa	0	1	1	1	0.6	0.58	0.66
									TGGT1_235970	51 kDa	0	1	1	1	0.6	0.58	0.66
									TGGT1_300140	44 kDa	0	0	1	0	1	0.58	1
									TGGT1_258560	97 kDa	1	0	2	1	0.4	0.62	0.56
									TGGT1_201390	11 kDa	0	1	1	1	0.6	0.58	0.66
									TGGT1_233100	32 kDa	1	1	1	2	0.64	0.67	0.71
									TGGT1_316300	103 kDa	2	0	0	0	0.16	0.18	0.12
									TGGT1_292920	95 kDa	0	0	4	0	1	0.11	1
									TGGT1_221870	144 kDa	0	0	3	0	1	0.19	1
									TGGT1_213030	35 kDa	0	0	3	0	1	0.19	1
									TGGT1_291680	88 kDa	0	0	2	1	1	0.33	0.66
									TGGT1_229990	59 kDa	0	0	2	0	1	0.33	1
									TGGT1_262380	60 kDa	0	0	2	0	1	0.33	1
									TGGT1_249570	30 kDa	0	2	1	1	0.36	0.58	0.66
									TGGT1_257530	55 kDa	0	0	3	0	1	0.19	1
									TGGT1_318160	26 kDa	0	1	2	1	0.6	0.33	0.66
									TGGT1_255420	30 kDa	0	0	3	0	1	0.19	1
									TGGT1_251930	44 kDa	0	0	3	0	1	0.19	1
									TGGT1_214210	57 kDa	0	1	0	2	0.6	1	0.44
									TGGT1_285180	70 kDa	0	0	2	0	1	0.33	1
									TGGT1_226830	105 kDa	0	0	1	0	1	0.58	1
									TGGT1_305850	39 kDa	0	0	1	0	1	0.58	1
									TGGT1_269180	273 kDa	0	0	1	0	1	0.58	1
									TGGT1_290005	40 kDa	1	0	0	0	0.4	0.42	0.34
									TGGT1_305290	39 kDa	0	0	1	1	1	0.58	0.66
									TGGT1_289800	26 kDa	1	1	2	0	0.64	0.62	0.34
									TGGT1_310310	75 kDa	1	1	0	0	0.64	0.42	0.34
									TGGT1_312960	27 kDa	0	1	0	1	0.6	1	0.66
									TGGT1_313640	22 kDa	0	0	1	1	1	0.58	0.66
									TGGT1_214960	400 kDa	0	0	1	0	1	0.58	1
									TGGT1_320020	63 kDa	0	0	3	0	1	0.19	1
									TGGT1_202870	42 kDa	0	0	2	0	1	0.33	1
									TGGT1_248630	42 kDa	0	0	2	0	1	0.33	1
									TGGT1_235020	137 kDa	0	0	2	1	1	0.33	0.66
									TGGT1_293510	44 kDa	0	0	2	0	1	0.33	1
									TGGT1_239740	45 kDa	0	0	3	0	1	0.19	1
									TGGT1_293440	59 kDa	0	0	2	0	1	0.33	1
									TGGT1_216790	69 kDa	0	0	2	0	1	0.33	1
									TGGT1_293690	18 kDa	0	0	2	0	1	0.33	1
									TGGT1_280610	61 kDa	0	0	2	0	1	0.33	1
									TGGT1_312150	61 kDa	0	0	2	0	1	0.33	1
									TGGT1_316250	45 kDa	0	0	2	0	1	0.33	1
									TGGT1_206610	97 kDa	0	0	2	0	1	0.33	1
									TGGT1_228170	182 kDa	0	0	2	0	1	0.33	1
									TGGT1_249250	13 kDa	0	0	0	1	1	1	0.66
									TGGT1_301440	65 kDa	0	0	3	0	1	0.19	1
									TGGT1_206670	218 kDa	0	0	1	0	1	0.58	1
									TGGT1_271888	37 kDa	0	0	0	1	1	1	0.66
									TGGT1_232050	96 kDa	0	0	1	0	1	0.58	1
									TGGT1_254440	18 kDa	0	0	1	1	1	0.58	0.66
									TGGT1_319560	41 kDa	0	0	0	1	1	1	0.66
									TGGT1_262720	18 kDa	0	0	1	0	1	0.58	1
									TGGT1_212300	76 kDa	0	0	0	1	1	1	0.66
									TGGT1_315770	63 kDa	0	0	1	0	1	0.58	1
									TGGT1_305340	207 kDa	0	0	1	0	1	0.58	1
									TGGT1_205440	61 kDa	0	0	1	0	1	0.58	1
									TGGT1_224060	69 kDa	0	0	1	0	1	0.58	1
									TGGT1_264610	45 kDa	0	1	0	1	0.6	1	0.66
									TGGT1_290670	83 kDa	0	0	1	1	1	0.58	0.66
									TGGT1_278830	98 kDa	0	0	1	0	1	0.58	1
									TGGT1_318190	209 kDa	0	0	1	0	1	0.58	1
									TGGT1_211040	10 kDa	0	1	1	1	0.6	0.58	0.66
									TGGT1_211260	48 kDa	0	0	1	0	1	0.58	1
									TGGT1_247550	61 kDa	0	0	1	0	1	0.58	1
									TGGT1_262040	30 kDa	0	0	2	0	1	0.33	1
									TGGT1_310950	135 kDa	0	0	1	1	1	0.58	0.66
									TGGT1_251830	40 kDa	0	1	0	1	0.6	1	0.66
									TGGT1_236570	44 kDa	0	0	1	0	1	0.58	1
									TGGT1_288750	27 kDa	0	1	0	1	0.6	1	0.66
									TGGT1_205510	54 kDa	0	0	0	2	1	1	0.44
									TGGT1_265530	51 kDa	0	0	2	0	1	0.33	1
									TGGT1_297430	25 kDa	0	0	2	0	1	0.33	1
									TGGT1_300100	166 kDa	0	0	2	0	1	0.33	1
									TGGT1_256970	68 kDa	0	0	2	0	1	0.33	1
									TGGT1_221180	79 kDa	0	0	2	0	1	0.33	1
									TGGT1_234190	65 kDa	0	0	1	0	1	0.58	1
									TGGT1_259550	83 kDa	0	0	1	0	1	0.58	1
									TGGT1_309800	41 kDa	0	0	1	0	1	0.58	1
									TGGT1_237250	29 kDa	0	0	1	0	1	0.58	1
									TGGT1_293570	45 kDa	0	0	0	1	1	1	0.66
									TGGT1_263070	60 kDa	0	0	0	1	1	1	0.66
									TGGT1_224850	83 kDa	0	0	1	0	1	0.58	1
									TGGT1_258060	23 kDa	0	0	0	1	1	1	0.66
									TGGT1_293430	45 kDa	0	0	1	0	1	0.58	1
									TGGT1_293470	43 kDa	0	0	1	0	1	0.58	1
									TGGT1_243800	84 kDa	0	0	2	0	1	0.33	1
									TGGT1_214840	184 kDa	0	0	1	0	1	0.58	1
									TGGT1_231970	292 kDa	0	0	1	0	1	0.58	1
									TGGT1_252290	59 kDa	0	0	1	0	1	0.58	1
									TGGT1_312950	54 kDa	0	0	0	2	1	1	0.44
									TGGT1_225940	34 kDa	0	0	1	0	1	0.58	1
									TGGT1_230118	21 kDa	0	0	0	1	1	1	0.66
									TGGT1_259710	29 kDa	0	0	1	0	1	0.58	1
									TGGT1_226570	15 kDa	0	0	1	0	1	0.58	1
									TGGT1_230940	155 kDa	0	0	1	0	1	0.58	1
									TGGT1_256770	45 kDa	0	0	1	0	1	0.58	1
									TGGT1_286720	31 kDa	0	0	1	0	1	0.58	1
									TGGT1_310000	79 kDa	0	0	1	0	1	0.58	1
									TGGT1_278530	16 kDa	0	0	1	0	1	0.58	1
									TGGT1_222020	63 kDa	0	0	1	0	1	0.58	1
									TGGT1_202370	59 kDa	0	0	1	0	1	0.58	1
									TGGT1_272040	307 kDa	1	0	0	0	0.4	0.42	0.34
									TGGT1_209910	14 kDa	0	2	0	2	0.36	1	0.44
									TGGT1_210408	11 kDa	0	0	1	0	1	0.58	1
									TGGT1_268760	32 kDa	0	0	1	0	1	0.58	1
									TGGT1_222370	83 kDa	0	0	1	0	1	0.58	1
									TGGT1_310070	25 kDa	0	0	1	0	1	0.58	1
									TGGT1_288960	385 kDa	0	0	1	0	1	0.58	1
									TGGT1_298970	11 kDa	0	0	1	0	1	0.58	1
									TGGT1_234420	67 kDa	0	0	1	0	1	0.58	1
									TGGT1_228770	59 kDa	0	0	1	0	1	0.58	1
									TGGT1_290160	114 kDa	0	0	1	0	1	0.58	1
									TGGT1_319300	114 kDa	0	0	1	0	1	0.58	1
									TGGT1_255900	28 kDa	0	0	1	0	1	0.58	1
									TGGT1_255660	16 kDa	0	0	1	1	1	0.58	0.66
									TGGT1_266990	122 kDa	0	0	1	0	1	0.58	1
									TGGT1_273370	112 kDa	0	0	2	0	1	0.33	1
									TGGT1_288360	77 kDa	0	0	2	0	1	0.33	1
									TGGT1_288830	72 kDa	0	0	2	0	1	0.33	1
									TGGT1_318510	83 kDa	0	0	2	0	1	0.33	1
									TGGT1_201840	67 kDa	0	0	0	1	1	1	0.66
									TGGT1_215220	55 kDa	0	1	0	0	0.6	1	1
									TGGT1_217540	38 kDa	0	0	0	1	1	1	0.66
									TGGT1_226000	19 kDa	0	1	0	1	0.6	1	0.66
									TGGT1_291910	34 kDa	1	0	0	0	0.4	0.42	0.34
									TGGT1_318440	237 kDa	0	0	1	0	1	0.58	1
									TGGT1_213900	123 kDa	0	0	0	1	1	1	0.66
									TGGT1_305860	60 kDa	0	0	3	0	1	0.19	1
									TGGT1_219310	90 kDa	0	0	1	0	1	0.58	1
									TGGT1_223960	41 kDa	0	0	1	0	1	0.58	1
									TGGT1_225050	64 kDa	0	0	1	0	1	0.58	1
									TGGT1_228210	44 kDa	0	0	1	0	1	0.58	1
									TGGT1_236890	25 kDa	0	0	1	0	1	0.58	1
									TGGT1_240280	49 kDa	0	0	1	0	1	0.58	1
									TGGT1_240810	61 kDa	0	0	1	0	1	0.58	1
									TGGT1_244110	84 kDa	0	0	1	0	1	0.58	1
									TGGT1_245670	67 kDa	0	0	1	0	1	0.58	1
									TGGT1_251630	97 kDa	0	0	1	0	1	0.58	1
									TGGT1_257350	90 kDa	0	0	1	0	1	0.58	1
									TGGT1_264660	252 kDa	0	0	1	0	1	0.58	1
									TGGT1_265450	51 kDa	0	0	1	0	1	0.58	1
									TGGT1_267810	27 kDa	0	0	1	0	1	0.58	1
									TGGT1_268590	72 kDa	0	0	1	0	1	0.58	1
									TGGT1_272660	28 kDa	0	0	1	0	1	0.58	1
									TGGT1_282055	52 kDa	0	0	1	0	1	0.58	1
									TGGT1_287270	75 kDa	0	0	1	0	1	0.58	1
									TGGT1_289650	75 kDa	0	0	1	0	1	0.58	1
									TGGT1_290700	34 kDa	0	0	1	0	1	0.58	1
									TGGT1_306895	18 kDa	0	0	1	0	1	0.58	1
									TGGT1_310030	22 kDa	0	0	1	0	1	0.58	1
									TGGT1_310430B	51 kDa	0	0	1	0	1	0.58	1
									TGGT1_314970	98 kDa	0	0	1	0	1	0.58	1
									TGGT1_219800	57 kDa	0	0	0	1	1	1	0.66
									TGGT1_233480	39 kDa	0	0	0	1	1	1	0.66
									TGGT1_253615	266 kDa	0	1	0	0	0.6	1	1
									TGGT1_276140	62 kDa	0	0	0	1	1	1	0.66
									TGGT1_315930	18 kDa	0	0	0	1	1	1	0.66
									TGGT1_237220	97 kDa	0	0	1	0	1	0.58	1
									TGGT1_231630	50 kDa	0	0	0	1	1	1	0.66
									TGGT1_236580	20 kDa	0	0	0	1	1	1	0.66
									TGGT1_213000	41 kDa	0	0	1	0	1	0.58	1
