# Supplementary material for: m6A RNA methylation facilitates pre-mRNA 3’-end formation and is essential for viability of Toxoplasma gondii
Source: PLoS Pathog. 2021 Jul 29;17(7):e1009335. doi: 10.1371/journal.ppat.1009335 (PMC8354455; doi:10.1371/journal.ppat.1009335)
Supplement: S2 Table — Normalized read counts, fold change and associated statistics are shown for both RNAseq and MeRIPseq analysis. (XLSX) [file ppat.1009335.s005.xlsx]

## Sheet: Table_S2
Table S2: RNAseq differentiation expression
		RNAseq												MeRIPseq
Gene ID	Product Description	base_mean	log2(FC)	StdErr	Wald-Stats	Pvalue	Padj	INtz1.count	INtz2.count	INtz3.count	INbz1.count	INbz2.count	INbz3.count	base_mean	log2(FC)	StdErr	Wald-Stats	Pvalue	Padj	INtz1.count	INtz2.count	INtz3.count	INbz1.count	INbz2.count	INbz3.count
TGME49_200010	hypothetical protein	3360.69	-0.459568	0.159957	-2.87307	0.00406502	0.0329099	3629.94	3659.8	4489.22	2499.56	3262.06	2623.55	5250.15	-0.391038	0.18206	-2.14786	0.0317249	0.158858	5706.74	5682.88	6653.38	3818.33	5627.24	4012.34
TGME49_200110	hypothetical protein	2.01276	0.309547	0.229662	1.34784	0.17771	0.45964	0	0	1.92877	4.11247	1.77286	4.26246	1.60536	0.324065	0.232581	1.39334	0.163517	0.44619	1.10703	0	0	2.33251	4.0985	2.09412
TGME49_200130	Toxoplasma gondii family C protein	226.519	0.611899	0.265539	2.30436	0.0212022	0.115765	173.92	159.582	163.946	190.819	473.353	197.494	68.7106	0.389168	0.313541	1.2412	0.214532	0.523322	56.4585	59.2996	47.6858	55.2029	147.546	46.0707
TGME49_200230	microneme protein MIC17C	26.6296	-0.117656	0.307399	-0.382746	0.701908	0.889694	38.6488	22.1107	25.0741	34.5448	15.9557	23.4436	18.5016	-0.253862	0.324884	-0.781392	0.434572	0.72818	21.0336	16.8015	25.8635	14.7726	12.2955	20.2432
TGME49_200240	microneme protein MIC17B	70.2624	-0.877648	0.241892	-3.62826	0.000285338	0.00401315	106.793	100.94	78.1154	47.7047	39.0029	49.0183	41.6905	-1.06936	0.318746	-3.35489	0.000793953	0.0100687	66.4218	84.0077	40.4117	28.7677	8.197	22.3373
TGME49_200250	microneme protein MIC17A	1417.77	-0.106482	0.157155	-0.677558	0.498052	0.767774	1490.01	1303.57	1630.78	1458.28	1164.77	1459.18	921.681	-0.111407	0.158823	-0.701451	0.483021	0.764059	962.009	997.221	923.812	1009.2	754.124	883.719
TGME49_200260	hypothetical protein	19.2586	-0.247674	0.310333	-0.798089	0.424819	0.71659	20.3415	18.2654	27.0028	14.8049	15.9557	19.1811	66.1031	-0.144712	0.270365	-0.535247	0.592479	0.831262	55.3515	60.2879	93.7552	50.5378	69.6745	67.0119
TGME49_200270	PAN/Apple domain-containing protein	271.698	0.240352	0.20928	1.14847	0.250774	0.549629	227.825	222.068	291.245	354.495	216.289	318.264	330.846	0.222217	0.225297	0.986327	0.323973	0.638573	252.403	262.895	391.994	400.415	274.599	402.769
TGME49_200280	WD domain, G-beta repeat-containing protein	455.614	-0.0900016	0.166748	-0.539747	0.589371	0.827117	448.53	476.822	490.873	437.567	370.528	509.365	525.12	-0.250892	0.166588	-1.50606	0.132052	0.395414	634.328	570.264	521.311	499.158	411.899	513.758
TGME49_200290	rhomboid protease ROM1	1521.59	-0.223914	0.154615	-1.4482	0.14756	0.413773	1567.31	1528.52	1848.73	1543	1205.54	1436.45	985.859	-0.173082	0.153738	-1.12582	0.26024	0.573962	949.831	1039.72	1155.77	855.255	899.621	1014.95
TGME49_200295	hypothetical protein	91.1089	-0.108854	0.2247	-0.484442	0.628072	0.851697	96.6221	96.1335	91.6168	98.6994	93.9615	69.6203	134.767	0.0882419	0.253656	0.34788	0.72793	0.896811	143.914	103.774	138.208	127.511	194.679	100.518
TGME49_200300	hypothetical protein	17.4609	0.0948188	0.322737	0.293796	0.768914	0.921302	13.222	19.2267	15.4302	16.4499	31.9115	8.52493	9.58532	0.080966	0.338562	0.239147	0.810992	0.931754	5.53515	7.90661	13.74	11.6626	8.197	10.4706
TGME49_200310	hypothetical protein	848.5	0.0126763	0.207668	0.0610413	0.951326	0.983706	880.786	884.428	762.83	691.718	1184.27	686.967	2266.14	0.0811212	0.237868	0.341035	0.733077	0.898551	2334.73	1800.73	2434.4	1782.04	3416.1	1828.87
TGME49_200320	hypoxanthine-xanthine-guanine phosphoribosyl transferase HXGPRT	976.709	-0.142612	0.179039	-0.796539	0.425719	0.717738	1289.65	902.694	896.88	864.442	882.884	1023.7	1199.54	-0.173221	0.18773	-0.922713	0.356157	0.671143	1444.67	1238.37	1156.58	1305.43	864.783	1187.37
TGME49_200330	hypothetical protein	629.209	-0.245331	0.171524	-1.4303	0.152631	0.420723	696.696	617.177	742.578	506.657	691.415	520.731	555.06	-0.517512	0.160239	-3.22963	0.00123951	0.0142178	653.147	674.038	656.286	510.043	387.308	449.538
TGME49_200340	hypothetical protein	480.441	-0.1643	0.156386	-1.0506	0.293441	0.597004	486.162	476.822	568.024	464.71	409.53	477.396	585.678	-0.203618	0.238589	-0.853427	0.393423	0.698193	524.732	751.128	629.614	735.52	358.619	514.456
TGME49_200350	subtilisin SUB3	736.968	-0.0894618	0.320867	-0.278813	0.780389	0.92542	535.998	631.597	1202.59	995.219	186.15	870.253	725.297	-0.226369	0.305576	-0.740795	0.458818	0.746322	457.203	630.552	1327.93	795.388	313.535	827.178
TGME49_200360	hypothetical protein	3100.74	-0.41911	0.20333	-2.06123	0.0392811	0.177946	2625.07	3554.06	4631.95	2672.29	2138.07	2983.01	3145.51	-0.50191	0.216511	-2.31817	0.0204398	0.116981	2584.91	3763.55	4921.34	2795.91	2266.47	2540.87
TGME49_200370	prenyltransferase and squalene oxidase repeat-containing protein	257.66	0.192689	0.197385	0.976213	0.328959	0.631317	263.422	226.875	221.809	248.393	351.026	234.436	314.558	0.0901535	0.192761	0.467696	0.640002	0.857149	346.5	292.545	269.142	286.899	391.407	300.855
TGME49_200375	hypothetical protein	444.372	0.568565	0.223971	2.53856	0.011131	0.0707736	223.756	345.119	464.835	514.882	505.265	612.374	621.23	0.489206	0.201206	2.43136	0.0150421	0.094864	369.748	575.206	569.805	715.305	827.897	669.421
TGME49_200385	Myb family DNA-binding domain-containing protein	4408.98	0.483025	0.181426	2.66237	0.00775914	0.054517	2817.3	3480.99	4534.55	5429.29	4662.62	5529.13	3621.45	0.302844	0.217317	1.39356	0.163452	0.44619	2220.7	3700.29	3660.49	4738.12	3248.06	4161.02
TGME49_200400	hypothetical protein	1494.67	-0.209528	0.187347	-1.1184	0.263398	0.565581	1485.95	1452.58	1907.56	1529.02	1040.67	1552.25	1190.03	-0.297054	0.205101	-1.44833	0.147525	0.423791	1345.04	1188.96	1449.16	1200.47	735.681	1220.87
TGME49_200410	hypothetical protein	108.462	-0.0810114	0.215113	-0.376599	0.706472	0.893652	120.015	125.935	90.6524	109.392	97.5072	107.272	121.039	-0.0339474	0.223264	-0.15205	0.879147	0.963111	133.951	118.599	118.81	137.618	88.1177	129.138
TGME49_200430	cytidine and deoxycytidylate deaminase zinc-binding region domain-containing protein	68.2737	-0.178475	0.263528	-0.677253	0.498245	0.767774	97.6391	70.1775	52.0769	66.6221	72.6872	50.4392	63.0367	-0.195562	0.286053	-0.683659	0.494191	0.772451	73.064	72.1478	58.1929	34.2102	81.97	58.6354
TGME49_200440	hypothetical protein	185.757	0.214473	0.194535	1.10249	0.270248	0.573692	152.561	176.886	184.198	207.269	164.876	228.752	240.849	0.17778	0.180261	0.986237	0.324017	0.638573	208.122	254	214.182	257.354	233.614	277.82
TGME49_200450	hypothetical protein	184.545	0.175616	0.179696	0.977294	0.328424	0.631317	172.903	180.731	162.017	202.334	210.97	178.313	141.41	0.30874	0.20553	1.50216	0.133055	0.397448	130.629	115.634	127.701	181.936	155.743	136.816
TGME49_200460	hypothetical protein	370.432	-0.148695	0.199777	-0.744303	0.456693	0.739387	354.959	387.418	436.867	389.863	249.973	403.513	330.559	-0.0788362	0.214085	-0.368247	0.712689	0.889445	302.219	340.973	383.103	356.097	225.417	375.546
TGME49_200470	hypothetical protein	696.826	-0.178794	0.139021	-1.28609	0.19841	0.484689	750.601	688.316	788.869	653.883	625.819	673.469	601.84	-0.175762	0.145441	-1.20848	0.226864	0.536269	601.117	667.12	652.245	597.901	563.544	529.115
TGME49_200480	Toxoplasma gondii family B protein	7.73413	0.496793	0.318216	1.56118	0.118481	0.362838	5.08537	5.76801	2.89316	15.6274	10.6372	6.3937	3.17347	-0.0565871	0.289546	-0.195434	0.845053	0.947618	4.42812	3.9533	2.4247	5.44253	0	2.79216
TGME49_200590	Toxoplasma gondii family C protein	347.38	-0.127311	0.172524	-0.737932	0.460556	0.740321	344.788	338.39	407.936	366.833	338.616	287.716	134.901	-0.175516	0.195633	-0.897169	0.369629	0.679649	138.379	158.132	135.783	123.623	122.955	130.534
TGME49_200595	hypothetical protein	1.70845	0.236319	0.221198	1.06836	0.285358	0.590272	1.01707	0.961335	0	0.822495	5.31858	2.13123	0.658164	0.0274951	0.1358	0.202467	0.839552	0.945219	0	0	1.61647	2.33251	0	0
TGME49_200600	hypothetical protein	0	NA	NA	NA	NA	NA	0	0	0	0	0	0	0	NA	NA	NA	NA	NA	0	0	0	0	0	0
TGME49_200700	Toxoplasma gondii family C protein	684.843	-0.674577	0.173271	-3.89319	9.89365e-05	0.00168709	853.325	714.272	994.283	528.042	567.315	451.821	1308.87	-0.504145	0.225307	-2.23759	0.0252478	0.135479	1849.85	1346.1	1500.08	838.928	1463.16	855.1
TGME49_201100	hypothetical protein	0.72281	0.0277623	0.164914	0.168344	0.866313	0.955511	1.01707	0	0.964387	1.64499	0	0.710411	0.505093	0.10777	0.127639	0.844331	0.398484	0.700756	0	0	0	2.33251	0	0.698041
TGME49_201110	hypothetical protein	185.941	-0.243157	0.203163	-1.19686	0.231362	0.5279	177.988	194.19	235.311	155.452	205.652	147.055	155.826	0.104732	0.25095	0.417343	0.676427	0.874878	123.987	140.342	178.62	136.841	229.516	125.647
TGME49_201120	ELMO/CED-12 family protein	652.234	0.153444	0.201168	0.762764	0.445604	0.731538	546.169	680.625	617.208	769.855	480.445	819.104	1046.24	0.135998	0.204542	0.664893	0.506119	0.779165	957.581	1013.03	1008.68	1254.12	756.173	1287.88
TGME49_201130	rhoptry kinase family protein ROP33	1143.79	-0.411222	0.168056	-2.44693	0.0144078	0.086137	1212.35	1344.91	1402.22	1033.05	767.648	1102.56	2097.38	-0.429652	0.158282	-2.71447	0.00663816	0.0518793	2377.9	2261.29	2644.54	1833.36	1498	1969.17
TGME49_201140	hypothetical protein	439.026	-0.0349996	0.146777	-0.238454	0.811529	0.938113	432.257	478.745	423.366	428.52	427.259	444.007	687.093	0.0352084	0.164102	0.214551	0.830117	0.94017	648.719	710.606	679.725	723.857	579.938	779.711
TGME49_201150	heavy metal translocating P-type ATPase subfamily protein	553.252	0.139034	0.145408	0.956162	0.33899	0.642692	505.486	568.149	503.41	605.356	542.495	594.614	331.697	0.0679368	0.181933	0.373417	0.708838	0.887441	328.788	358.762	284.498	316.445	311.486	390.205
TGME49_201160	hypothetical protein	21.936	-0.259973	0.315948	-0.822833	0.410603	0.706139	21.3586	27.8787	25.0741	9.04744	28.3657	19.8915	8.40947	-0.444369	0.338238	-1.31378	0.188922	0.484434	11.0703	11.8599	9.69881	5.44253	8.197	4.18824
TGME49_201170	hypothetical protein	2920.41	-0.478356	0.155213	-3.08194	0.00205657	0.0195447	3402.11	3107.04	3778.47	2166.45	2813.53	2254.84	3089.44	-0.306149	0.182163	-1.68063	0.0928347	0.318029	3328.84	3193.28	3801.93	2319.3	3424.3	2468.97
TGME49_201180	hypothetical protein	309.25	0.446819	0.192057	2.32649	0.0199926	0.111118	201.381	300.898	266.171	321.595	405.985	359.468	475.637	0.339537	0.173168	1.96074	0.0499093	0.216124	371.962	484.28	390.377	483.608	553.297	570.299
TGME49_201190	hypothetical protein	50.8579	-0.0327923	0.252543	-0.129849	0.896686	0.966066	50.8537	47.1054	56.8989	45.2372	49.6401	55.412	178.323	-0.0476813	0.209777	-0.227295	0.820194	0.936202	180.446	143.307	219.84	169.496	184.432	172.416
TGME49_201200	zinc finger (CCCH type) motif-containing protein	182.577	-0.113153	0.188854	-0.599155	0.549069	0.80145	204.432	185.538	184.198	185.884	143.602	191.811	191.761	-0.148352	0.199241	-0.744587	0.456522	0.744099	187.088	216.443	206.908	215.369	151.644	173.114
TGME49_201210	hypothetical protein	73.4761	0.0220874	0.249075	0.0886778	0.929338	0.975835	68.144	79.7908	72.3291	94.5869	51.4129	74.5931	111.095	0.0044103	0.251982	0.0175024	0.986036	0.996653	80.8132	113.658	139.825	120.513	84.0192	127.741
TGME49_201215	hypothetical protein	44.9389	-0.247238	0.273552	-0.903804	0.3661	0.669176	58.9903	56.7188	34.7179	41.1247	35.4572	42.6246	101.198	-0.422835	0.249574	-1.69423	0.0902224	0.312503	140.593	90.926	122.852	63.7554	100.413	88.6511
TGME49_201220	zinc finger protein	240.886	-0.533789	0.173276	-3.08057	0.00206602	0.0195883	322.413	279.749	262.313	188.351	205.652	186.838	274.18	-0.448496	0.19383	-2.31387	0.020675	0.117907	376.39	285.626	296.622	209.926	266.402	210.11
TGME49_201230	kinesin motor domain-containing protein	192.558	-0.32158	0.215171	-1.49453	0.135037	0.392383	261.388	219.184	169.732	134.889	182.604	187.548	169.573	-0.481105	0.203307	-2.36639	0.0179624	0.106917	212.55	209.525	180.236	116.626	139.349	159.153
TGME49_201240	hypothetical protein	119.546	-0.262825	0.214712	-1.22408	0.220921	0.513235	157.647	126.896	110.905	95.4094	113.463	112.955	105.795	0.00724523	0.225204	0.0321719	0.974335	0.993119	126.201	99.8209	89.714	107.296	116.807	94.9335
TGME49_201250	histone lysine methyltransferase, SET, putative	671.363	0.0773663	0.152214	0.508275	0.611261	0.840633	722.123	629.674	607.564	689.251	625.819	753.746	1260.58	-0.0155198	0.159459	-0.0973279	0.922466	0.977496	1445.78	1157.33	1202.65	1171.7	1188.56	1397.48
TGME49_201260	sugar transporter ST3	2580.83	-0.172118	0.173795	-0.990352	0.322002	0.624545	2566.08	2341.81	3337.74	2664.06	2061.84	2513.43	3213	-0.0222333	0.163324	-0.13613	0.891719	0.967204	2963.52	2867.13	3885.99	3001.17	3250.11	3310.11
TGME49_201270	hypothetical protein	832.284	0.170602	0.197001	0.865995	0.386493	0.686235	848.24	752.725	727.148	709.813	1184.27	771.506	742.835	0.131966	0.196033	0.673185	0.50083	0.776166	717.355	766.941	627.19	673.319	1002.08	670.119
TGME49_201380	chorismate synthase, putative	1878.09	-0.0775867	0.139533	-0.556044	0.578181	0.818217	1788.02	2072.64	1935.53	1995.37	1657.62	1819.36	1561.41	-0.0342006	0.134481	-0.254316	0.799252	0.927382	1466.81	1674.22	1603.54	1593.89	1444.72	1585.25
TGME49_201390	hypothetical protein	10828.5	-0.556057	0.188764	-2.94578	0.00322146	0.0277666	9940.89	12897.3	16455.3	9471.85	7353.82	8851.72	10881.1	-0.310369	0.179949	-1.72476	0.0845709	0.299934	9444.07	12598.2	14383.3	9983.16	10160.2	8717.83
TGME49_201400	Sin3-associated polypeptide SAP18	483.269	0.129026	0.166834	0.773379	0.439298	0.726263	434.291	515.276	432.046	463.887	471.58	582.537	880.172	-0.0306464	0.165768	-0.184876	0.853326	0.952065	903.336	892.458	880.167	956.331	702.893	945.845
TGME49_201520	protein phosphatase 2C domain-containing protein	1481.01	-0.633626	0.166132	-3.81399	0.000136744	0.00215659	1998.55	1514.1	1964.46	1277.33	992.801	1138.79	980.689	-0.544733	0.171322	-3.17958	0.00147486	0.0164104	1366.07	989.314	1176.79	865.363	743.878	742.715
TGME49_201630	protein phosphatase 2C domain-containing protein	362.296	-0.0456079	0.196821	-0.231723	0.816753	0.940557	359.027	416.258	326.927	338.868	448.533	284.164	475.622	-0.00166999	0.24001	-0.006958	0.994448	0.999019	502.591	448.7	471.201	358.43	704.942	367.867
TGME49_201640	hypothetical protein	46.4918	0.0806275	0.290129	0.277902	0.781088	0.925675	36.6147	31.7241	65.5783	35.3673	51.4129	58.2537	118.801	0.0570532	0.272865	0.20909	0.834378	0.94234	75.278	129.471	144.674	150.836	79.9207	132.628
TGME49_201650	hypothetical protein	9.35525	0.133333	0.311792	0.427636	0.668916	0.87357	3.05122	11.536	10.6083	10.6924	1.77286	18.4707	10.6449	0.525659	0.338562	1.55262	0.120514	0.374377	4.42812	10.8716	5.65764	18.6601	8.197	16.0549
TGME49_201660	hypothetical protein	0	NA	NA	NA	NA	NA	0	0	0	0	0	0	0	NA	NA	NA	NA	NA	0	0	0	0	0	0
TGME49_201670	DnaJ domain-containing protein	372.903	0.0133351	0.15849	0.0841383	0.932946	0.977886	350.891	403.761	360.681	384.928	338.616	398.54	394.772	-0.0860876	0.168667	-0.510401	0.609771	0.841358	401.852	457.595	365.322	380.2	350.422	413.24
TGME49_201680	eukaryotic initiation factor-3 subunit 10, putative	2251.85	-0.313599	0.158474	-1.97887	0.0478311	0.203737	2956.64	2461.98	2119.72	1969.05	1873.91	2129.81	3258.59	-0.392037	0.148663	-2.63708	0.0083622	0.0615817	4225.53	3572.8	3371.15	2956.85	2580.01	2845.21
TGME49_201690	BT1 family protein	81.1796	0.989131	0.320223	3.08888	0.00200909	0.019184	34.5805	26.9174	49.1838	46.8822	264.156	65.3578	136.593	1.29846	0.317437	4.09044	4.30557e-05	0.00100467	53.1374	46.4513	67.8917	129.843	409.85	112.385
TGME49_201700	WD domain, G-beta repeat-containing protein	924.804	-0.146994	0.165992	-0.885547	0.375862	0.678099	1079.12	1042.09	807.192	834.832	806.651	978.946	1692.66	-0.136196	0.146319	-0.930819	0.351947	0.666846	1988.23	1724.63	1620.51	1617.21	1500.05	1705.31
TGME49_201710	WD domain, G-beta repeat-containing protein	257.773	-0.0485645	0.165896	-0.29274	0.769721	0.921794	258.337	283.594	246.883	262.376	234.017	261.431	359.255	-0.0564058	0.184244	-0.306147	0.759493	0.911503	303.326	371.611	422.707	345.99	387.308	324.589
TGME49_201720	protein c9orf32, putative	152.077	-0.650164	0.187792	-3.46216	0.000535867	0.00669543	175.954	188.422	203.486	121.729	109.917	112.955	342.757	-0.705532	0.204419	-3.4514	0.000557688	0.0075533	407.387	386.436	504.338	195.154	290.993	272.236
TGME49_201730	hypothetical protein	8.41475	-0.584739	0.322492	-1.81319	0.0698025	0.262011	13.222	13.4587	9.64387	4.93497	3.54572	5.68329	8.98112	-0.109074	0.338125	-0.322585	0.747009	0.904496	8.85624	5.92996	14.5482	9.33006	6.14775	9.07453
TGME49_201740	hypothetical protein	138.082	-0.43983	0.248399	-1.77066	0.0766177	0.278638	158.664	168.234	166.839	150.517	62.0501	122.191	90.4224	-0.338777	0.298145	-1.13628	0.255839	0.568244	111.81	109.704	96.1799	95.6331	28.6895	100.518
TGME49_201750	Tctex-1 family protein	0.295477	0.0247486	0.100285	0.246784	0.805075	NA	0	0	0	0	1.77286	0	1.0321	0.176507	0.158097	1.11644	0.264233	0.578239	0	0	0	0	4.0985	2.09412
TGME49_201760	hypothetical protein	927.275	-0.523093	0.14517	-3.60331	0.000314193	0.00434319	1209.3	980.562	1118.69	718.038	746.374	790.687	639.052	-0.24901	0.173412	-1.43594	0.151019	0.428414	699.643	803.509	590.819	520.928	608.627	610.785
TGME49_201770	cullin 3, putative	690.448	0.129561	0.225137	0.575474	0.564971	0.811074	549.22	547.961	868.913	837.3	501.719	837.574	716.401	0.137997	0.207973	0.663534	0.506988	0.779622	591.154	598.926	847.03	866.141	584.036	811.123
TGME49_201775	hypothetical protein	161.408	-0.197793	0.316254	-0.625424	0.531693	0.791305	101.707	144.2	323.07	179.304	35.4572	184.707	226.028	-0.136497	0.335527	-0.406813	0.684145	0.878023	150.556	210.513	391.994	297.784	51.2312	254.087
TGME49_201780	microneme protein MIC2	11394.7	-0.470884	0.318705	-1.47749	0.139543	0.39994	8680.73	14764.2	19995.6	10482.7	3341.84	11103	8691.16	-0.572741	0.337165	-1.6987	0.0893766	0.310744	6645.5	13467.9	15063.9	7526.25	2215.24	7228.21
TGME49_201785	hypothetical protein	3196.46	-0.457278	0.32276	-1.41677	0.156549	0.42707	2366.73	4223.15	5739.07	3057.21	964.435	2828.15	2540.59	-0.518039	0.292025	-1.77396	0.0760706	0.279851	1708.15	3274.32	4425.89	2461.58	989.787	2383.81
TGME49_201790	FHA domain-containing protein	400.235	0.272412	0.161577	1.68597	0.0918025	0.310204	393.608	341.274	342.358	412.892	496.401	414.88	811.4	0.134747	0.131254	1.02662	0.304601	0.620368	778.242	740.256	796.919	842.038	858.636	852.308
TGME49_201800	hypothetical protein	932.125	0.132016	0.160485	0.822604	0.410733	0.706139	1011.99	871.931	773.439	986.171	1076.13	873.095	579.201	0.237277	0.196297	1.20876	0.226754	0.536269	664.218	442.77	472.009	594.014	717.237	584.958
TGME49_201810	hypothetical protein	1337.91	0.73776	0.12237	6.02892	1.65059e-09	1.51161e-07	1011.99	976.716	984.64	1694.34	1636.35	1723.46	2995.37	0.808561	0.156636	5.16202	2.44296e-07	1.2708e-05	2437.68	1880.78	2072.31	3576.52	4250.14	3754.76
TGME49_201820	hypothetical protein	297.301	1.37247	0.253419	5.41581	6.10133e-08	3.25633e-06	150.527	149.968	118.62	314.193	707.371	343.128	190.224	1.02736	0.256686	4.00242	6.26991e-05	0.00134048	115.131	147.261	75.1658	214.591	348.372	240.824
TGME49_201830	ribosomal protein L37	115.796	-0.406951	0.199096	-2.04399	0.0409546	0.183261	132.22	139.394	129.228	91.2969	104.599	98.0367	114.258	-0.0532532	0.2127	-0.250368	0.802303	0.928234	104.061	115.634	127.701	105.741	129.103	103.31
TGME49_201840	aspartyl protease ASP1	2122.72	0.777709	0.167759	4.63587	3.55438e-06	0.000108915	1394.41	1558.32	1613.42	3003.75	3020.95	2145.44	1882.49	0.851527	0.200516	4.24668	2.16957e-05	0.000573426	1221.05	1490.4	1150.12	2469.36	3082.07	1881.92
TGME49_201850	WD domain, G-beta repeat-containing protein	80.0153	0.794375	0.260472	3.04975	0.00229033	0.0212453	58.9903	34.6081	65.5783	86.362	132.964	101.589	72.6988	0.996738	0.268733	3.70903	0.000208052	0.00353256	45.3882	35.5797	47.6858	118.181	118.856	70.5021
TGME49_201860	hypothetical protein	10130.6	-0.628591	0.135452	-4.64069	3.47253e-06	0.0001073	13624.7	11268.8	12319.1	7245.36	7992.05	8333.83	14456.1	-0.640167	0.143203	-4.47036	7.80893e-06	0.000252077	19016.6	17406.4	16866.2	12619.7	10305.7	10522.3
TGME49_201870	tetratricopeptide repeat-containing protein	475.135	-0.318238	0.189713	-1.67747	0.0934508	0.313148	608.211	524.889	460.977	369.3	522.993	364.441	269.181	-0.315424	0.249249	-1.2655	0.205692	0.50952	352.035	328.124	227.922	186.601	334.028	186.377
TGME49_201880	hypothetical protein	1335.05	-0.232266	0.131162	-1.77083	0.0765898	0.278638	1477.81	1442	1419.58	1282.27	1271.14	1117.48	639.548	0.150684	0.211049	0.713975	0.475243	0.7597	626.579	572.241	602.135	547.363	922.162	566.809
TGME49_201890	MORN repeat-containing protein	24.3366	1.33207	0.320011	4.16256	3.147e-05	0.000650299	5.08537	0	5.78632	18.0949	92.1887	24.8644	38.2516	1.55612	0.338172	4.60158	4.19294e-06	0.000148241	6.64218	7.90661	8.08234	39.6528	141.398	25.8275
TGME49_201895	hypothetical protein	15.495	1.13733	0.306051	3.71614	0.000202288	0.00300228	3.05122	0.961335	0	9.86994	69.1415	9.94575	20.3303	1.47741	0.338285	4.36734	1.25771e-05	0.000364802	3.32109	4.94163	1.61647	19.4376	71.7237	20.9412
TGME49_201900	hypothetical protein	268.961	0.307079	0.161174	1.90526	0.0567464	0.228431	249.183	246.102	219.88	292.808	303.159	302.635	182.107	-0.02247	0.202439	-0.110997	0.911619	0.9731	178.232	216.443	155.181	182.714	196.728	163.341
TGME49_202010	hypothetical protein	536.406	0.812125	0.24804	3.27417	0.00105973	0.0114176	363.096	482.59	230.489	583.971	992.801	565.487	202.639	0.578851	0.282926	2.04595	0.0407614	0.188184	167.161	204.584	80.8234	227.031	344.274	191.961
TGME49_202020	DnAK-TPR	1059.8	1.17585	0.26846	4.37998	1.18692e-05	0.000296142	308.174	510.469	832.266	1186.86	2269.26	1251.74	875.052	1.12194	0.256914	4.367	1.25963e-05	0.000364802	282.293	516.895	670.834	1224.57	1553.33	1002.39
TGME49_202025	hypothetical protein	144.907	1.74714	0.253855	6.88243	5.88407e-12	1.03086e-09	41.7001	61.5254	54.0057	194.931	340.389	176.892	235.444	1.53321	0.287965	5.3243	1.01342e-07	6.27014e-06	66.4218	99.8209	111.536	267.462	616.824	250.597
TGME49_202030	hypothetical protein	822.711	0.219209	0.132839	1.65019	0.0989049	0.323882	726.191	738.305	807.192	891.584	904.158	868.832	1008.38	0.119727	0.15538	0.770538	0.440981	0.732606	1019.57	877.634	990.895	960.219	1196.76	1005.18
TGME49_202040	hypothetical protein	786.426	-0.010721	0.13677	-0.0783874	0.93752	0.979717	797.386	750.803	817.8	754.228	843.881	754.456	791.059	-0.0622364	0.153116	-0.406467	0.6844	0.878023	814.774	885.54	724.986	779.06	827.897	714.095
TGME49_202050	hypothetical protein	36.5293	0.649455	0.281626	2.30609	0.0211057	0.115544	22.3756	24.9947	30.8604	46.8822	37.23	56.8329	34.5892	0.551145	0.286451	1.92405	0.0543484	0.227259	25.4617	29.6498	24.247	45.8728	34.8372	47.4668
TGME49_202060	hypothetical protein	26.7521	-0.169665	0.31161	-0.544479	0.586112	0.82535	32.5464	26.9174	29.896	29.6098	8.8643	32.6789	16.9921	-0.198978	0.328089	-0.606477	0.544198	0.805209	18.8195	18.7782	20.2059	17.1051	8.197	18.8471
TGME49_202065	hypothetical protein	57.855	-0.274572	0.266877	-1.02883	0.303557	0.607439	60.0074	46.1441	88.7236	51.8172	47.8672	52.5704	37.2642	0.0358069	0.289167	0.123828	0.901452	0.969802	42.0671	39.533	29.9047	37.3202	28.6895	46.0707
TGME49_202070	hypothetical protein	1016.13	0.0827738	0.15853	0.522132	0.601578	0.835279	998.767	1052.66	907.489	1093.1	874.019	1170.76	973.192	-0.00308915	0.214203	-0.0144216	0.988494	0.996916	986.363	1132.62	809.042	1065.18	686.499	1159.45
TGME49_202080	hypothetical protein	203.412	0.325857	0.219666	1.48342	0.137964	0.397515	123.066	199.958	209.272	227.831	200.333	260.01	292.115	0.246461	0.220134	1.11959	0.262887	0.577064	201.479	267.836	324.102	356.097	252.058	351.114
TGME49_202090	hypothetical protein	12.2362	0.542957	0.323384	1.67899	0.0931546	0.312285	7.11952	6.72935	10.6083	20.5624	10.6372	17.7603	11.0061	0.0146434	0.337829	0.0433456	0.965426	0.991404	7.74921	12.8482	12.1235	13.9951	10.2462	9.07453
TGME49_202100	hypothetical protein	1.62558	0.212807	0.186333	1.14208	0.253422	0.551682	1.01707	0	0	1.64499	7.09144	0	3.01079	0.278464	0.243024	1.14583	0.251865	0.563402	0	0	3.23294	3.88752	10.2462	0.698041
TGME49_202110	hypothetical protein	2.33494	0.347402	0.219738	1.58098	0.113882	0.354352	1.01707	0	0	1.64499	10.6372	0.710411	6.34343	0.46528	0.2924	1.59125	0.111554	0.357135	3.32109	1.97665	1.61647	3.11002	26.6402	1.39608
TGME49_202120	hypothetical protein	854.571	-0.00297112	0.177537	-0.0167352	0.986648	0.995285	1074.03	738.305	753.187	813.447	916.568	831.891	736.042	-0.07986	0.167062	-0.478025	0.632632	0.85242	886.731	736.303	649.82	705.197	754.124	684.08
TGME49_202140	enoyl-CoA hydratase/isomerase family protein	117.479	2.36849	0.304836	7.76972	7.8659e-15	2.53565e-12	16.2732	17.304	17.359	153.807	397.12	103.01	161.482	2.13868	0.308467	6.93326	4.11244e-12	8.88486e-10	36.532	35.5797	29.9047	235.584	497.968	133.326
TGME49_202160	ABC1 family protein	310.235	0.0469878	0.161979	0.290086	0.771751	0.922456	278.678	319.163	318.248	333.11	288.976	323.237	320.675	0.069146	0.160029	0.432083	0.665681	0.869586	314.396	299.463	324.91	316.445	313.535	355.303
TGME49_202170	hypothetical protein	93.8115	-0.239102	0.217908	-1.09726	0.272527	0.575248	94.5879	100.94	112.833	96.2319	81.5515	76.7244	99.6499	-0.175844	0.234362	-0.750308	0.453069	0.741972	84.1343	126.506	110.728	93.3006	79.9207	103.31
TGME49_202180	hypothetical protein	661.967	0.0224509	0.164884	0.136162	0.891693	0.964243	681.44	651.785	631.674	615.226	804.878	586.799	1237.56	0.0282155	0.220468	0.12798	0.898165	0.969538	1289.69	1138.55	1237.41	1034.08	1762.35	963.296
TGME49_202190	hypothetical protein	472.357	-0.186283	0.157925	-1.17957	0.238173	0.537657	503.452	543.154	465.799	457.307	475.126	389.305	504.97	-0.154027	0.156611	-0.983498	0.325362	0.640606	536.909	584.101	478.475	482.831	497.968	449.538
TGME49_202200	hypothetical protein	2765.79	-0.819167	0.16641	-4.92257	8.54136e-07	3.21658e-05	4075.42	3020.51	3665.64	2057.06	1639.89	2136.21	2014.13	-0.656861	0.136758	-4.80309	1.56236e-06	6.31672e-05	2682.33	2326.52	2448.14	1587.67	1426.28	1613.87
TGME49_202205	hypothetical protein	1.2649	-0.132548	0.17866	-0.741901	0.458147	0.739423	3.05122	0	2.89316	1.64499	0	0	1.79848	0.198347	0.226405	0.876074	0.38099	0.688547	0	0	2.4247	0.777505	4.0985	3.4902
TGME49_202210	nucleoside diphosphate kinase	13.6249	0.780575	0.323401	2.41365	0.0157938	0.0929617	6.10245	8.65202	6.75071	30.4323	14.1829	15.629	10.1028	0.739242	0.338606	2.18319	0.0290217	0.149589	6.64218	4.94163	4.84941	17.8826	10.2462	16.0549
TGME49_202220	hypothetical protein	442.379	-0.327812	0.180711	-1.81401	0.0696765	0.261906	458.701	558.536	471.585	310.903	439.669	414.88	400.563	-0.577406	0.197298	-2.92657	0.00342719	0.0315699	416.243	613.751	433.214	290.787	309.437	339.946
TGME49_202230	histone deacetylase HDAC5	347.463	0.0132899	0.179321	0.0741126	0.940921	0.980844	322.413	370.114	348.144	377.525	276.566	390.016	268.831	0.127941	0.208932	0.612358	0.540301	0.803753	209.229	269.813	290.156	318.777	219.27	305.742
TGME49_202240	RAP domain-containing protein	187.459	0.172637	0.2297	0.751573	0.452308	0.736096	187.142	194.19	144.658	230.299	131.192	237.277	122.947	0.201663	0.233263	0.864532	0.387296	0.693194	89.6694	148.249	101.838	136.063	122.955	138.91
TGME49_202250	hypothetical protein	397.061	0.162596	0.169887	0.957083	0.338525	0.642377	347.839	398.954	375.147	454.017	347.48	458.925	430.052	0.242126	0.16244	1.49055	0.136079	0.403104	399.638	426.957	349.157	436.18	469.278	499.099
TGME49_202255	hypothetical protein	265.008	-0.139404	0.207088	-0.673163	0.500843	0.768338	259.354	236.488	345.251	285.406	195.014	268.535	236.171	-0.0417981	0.183179	-0.228182	0.819505	0.935938	242.439	224.35	255.402	264.352	200.826	229.655
TGME49_202260	hypothetical protein	13.6973	-0.207765	0.321156	-0.646929	0.517678	0.78039	19.3244	10.5747	16.3946	10.6924	12.41	12.7874	11.9089	0.220509	0.335402	0.657447	0.510894	0.781925	8.85624	10.8716	11.3153	15.5501	12.2955	12.5647
TGME49_202280	WD domain, G-beta repeat-containing protein	135.077	1.64813	0.247028	6.6718	2.52677e-11	3.95209e-09	60.0074	45.1827	54.9701	203.979	294.295	152.028	84.5203	1.33158	0.253204	5.25892	1.44907e-07	8.38375e-06	46.4952	35.5797	42.0282	115.071	163.94	104.008
TGME49_202285	EGF family domain-containing protein	7.19711	0.718017	0.303481	2.36594	0.0179845	0.103011	0	5.76801	0.964387	14.8049	12.41	9.23534	10.3062	0.978732	0.338648	2.89011	0.00385105	0.0346468	5.53515	3.9533	2.4247	14.7726	20.4925	14.6589
TGME49_202290	membrane protein, putative	279.591	-0.216955	0.15806	-1.37261	0.169873	0.447241	310.208	301.859	294.138	270.601	253.519	247.223	139.6	-0.141253	0.200826	-0.70336	0.481831	0.763412	127.308	153.191	161.647	139.173	122.955	133.326
TGME49_202300	inosine triphosphate pyrophosphatase, putative	220.087	0.0212192	0.189569	0.111934	0.910876	0.969156	210.534	201.88	243.99	262.376	195.014	206.73	208.912	0.0111432	0.202406	0.0550538	0.956096	0.98816	174.911	203.595	242.47	209.149	239.762	183.585
TGME49_202310	O-sialoglycoprotein endopeptidase	529.66	-0.325271	0.194484	-1.67248	0.0944293	0.315378	512.606	526.812	750.293	514.059	381.165	493.025	527.271	-0.36755	0.229618	-1.6007	0.109443	0.352286	505.913	592.007	718.52	576.909	303.289	466.989
TGME49_202320	tRNA-Glu	0.424997	0.0343881	0.12736	0.270007	0.787155	NA	1.01707	0	0	0.822495	0	0.710411	0.757762	0.0120271	0.139515	0.0862064	0.931302	0.979812	2.21406	0	0	2.33251	0	0
TGME49_202330	hypothetical protein	0	NA	NA	NA	NA	NA	0	0	0	0	0	0	0	NA	NA	NA	NA	NA	0	0	0	0	0	0
TGME49_202340	proline dehydrogenase	2.16305	0.413139	0.233267	1.7711	0.0765438	0.278638	0	0.961335	0	7.40245	1.77286	2.84164	2.08373	0.0217712	0.26842	0.0811088	0.935355	0.982135	3.32109	1.97665	0.808234	1.55501	2.04925	2.79216
TGME49_202350	50S ribosomal protein L21, putative	313.638	0.335265	0.178334	1.87998	0.0601106	0.237732	265.456	309.55	244.954	347.915	404.212	309.739	278.86	0.143813	0.179077	0.80308	0.421928	0.718492	296.684	225.338	268.334	276.792	313.535	292.479
TGME49_202360	methylase, putative	73.9357	-0.282089	0.234451	-1.20319	0.228902	0.524069	97.6391	80.7521	69.4359	69.0896	62.0501	64.6474	81.1127	-0.407039	0.239605	-1.69879	0.0893586	0.310744	99.6327	84.0077	101.838	67.6429	53.2805	80.2747
TGME49_202370	T-complex protein 1, epsilon subunit (TCP-1-epsilon), putative	1465.27	-0.270809	0.165764	-1.6337	0.102321	0.330901	1864.3	1543.9	1426.33	1175.35	1533.52	1248.19	1737.81	-0.347049	0.158489	-2.18974	0.0285432	0.148102	2112.21	1997.41	1761.14	1406.51	1752.11	1397.48
TGME49_202375	hypothetical protein	332.813	0.360507	0.167624	2.15069	0.031501	0.153209	321.396	280.71	264.242	361.075	351.026	418.432	648.793	0.434745	0.153341	2.83516	0.00458025	0.0392106	529.16	524.801	585.97	702.087	715.188	835.555
TGME49_202380	rab GDI alpha, putative	994.398	-0.0374942	0.140374	-0.267102	0.789391	0.928851	1109.63	941.147	973.067	1032.23	983.937	926.376	848.935	0.12938	0.158042	0.818647	0.412988	0.712933	840.235	762.988	817.933	790.723	1028.72	853.006
TGME49_202390	S15 sporozoite-expressed protein	696.29	-0.395346	0.15241	-2.59397	0.00948737	0.0631368	761.789	801.753	831.302	604.534	514.129	664.234	582.554	-0.334547	0.18558	-1.80271	0.0714345	0.269223	575.655	675.027	720.945	562.914	401.653	559.13
TGME49_202400	calcium binding egf domain-containing protein	122.947	0.713586	0.221145	3.22678	0.00125193	0.0130016	89.5025	80.7521	94.51	170.256	182.604	120.059	107.772	0.870927	0.266383	3.26946	0.00107753	0.0128658	57.5655	79.0661	68.6999	134.508	206.974	99.8198
TGME49_202410	hypothetical protein	676.923	0.264674	0.136119	1.94444	0.0518425	0.215035	614.313	605.641	618.172	771.5	689.642	762.271	729.944	0.229134	0.159255	1.43878	0.150212	0.427004	687.465	701.712	620.724	868.473	678.302	822.99
TGME49_202420	hypothetical protein	433.319	-0.91637	0.148233	-6.18197	6.33057e-10	6.54077e-08	557.357	577.762	583.454	286.228	317.342	277.771	516.542	-0.881682	0.164116	-5.37231	7.77358e-08	4.92146e-06	714.034	683.922	634.464	322.665	411.899	332.267
TGME49_202430	hypothetical protein	538.804	0.571806	0.161921	3.5314	0.000413373	0.00546126	469.888	388.379	417.58	641.546	735.736	579.695	1193.96	0.620198	0.174871	3.54661	0.000390224	0.00586916	991.899	824.264	947.251	1467.15	1721.37	1211.8
TGME49_202440	hypothetical protein	158.939	-0.0137166	0.205729	-0.0666729	0.946842	0.982186	197.312	145.162	135.979	155.452	171.967	147.765	200.222	0.0890889	0.219173	0.406478	0.684391	0.878023	222.513	190.747	163.263	173.384	264.353	187.075
TGME49_202445	hypothetical protein	32.4006	0.587846	0.313822	1.87319	0.0610428	0.240324	27.461	23.072	14.4658	30.4323	72.6872	26.2852	74.6581	0.480961	0.315413	1.52486	0.127294	0.388003	79.7061	57.3229	31.5211	68.4204	151.644	59.3334
TGME49_202450	hypothetical protein	137.317	0.18031	0.197179	0.914447	0.360482	0.662665	115.946	124.974	140.801	137.357	164.876	139.951	129.575	0.15666	0.218173	0.718054	0.472724	0.757007	100.74	116.622	147.907	146.171	125.004	141.004
TGME49_202460	diacylglycerol kinase accessory domain (presumed) domain-containing protein	420.994	-0.309604	0.186009	-1.66446	0.0960215	0.317537	541.084	459.518	407.936	305.146	437.896	374.386	431.069	-0.465326	0.180925	-2.57193	0.0101134	0.0710197	601.117	477.362	437.255	327.33	385.259	358.095
TGME49_202470	rRNA metabolism protein, SBDS family protein	324.974	-0.0817367	0.232698	-0.351257	0.725396	0.901517	265.456	340.313	405.043	356.14	198.56	384.332	700.877	-0.0931988	0.205238	-0.4541	0.649757	0.862608	647.612	673.05	861.578	756.512	497.968	768.543
TGME49_202480	hypothetical protein	166.876	0.0186293	0.206857	0.0900588	0.928241	0.975835	166.8	155.736	177.447	192.464	124.1	184.707	260.135	-0.0645721	0.218167	-0.295975	0.767249	0.9161	226.941	230.28	344.308	249.579	217.22	292.479
TGME49_202490	AP2 domain transcription factor AP2VIIa-7	1619.97	0.356679	0.132415	2.69365	0.00706739	0.0506727	1409.67	1510.26	1317.35	1904.08	1703.72	1874.77	2287.03	0.322932	0.135711	2.37956	0.0173332	0.104165	2080.11	2026.07	1961.58	2631.85	2286.96	2735.62
TGME49_202500	GAPM1a	5916.86	-0.564079	0.149158	-3.78175	0.000155727	0.00240422	7826.39	6855.28	6688.99	4255.59	5446.22	4428.7	4531.77	-0.330089	0.182123	-1.81245	0.0699171	0.265217	5636.99	5006.86	4624.72	3358.82	4955.09	3608.17
TGME49_202510	multi-pass transmembrane protein	568.68	0.0863758	0.235007	0.367546	0.713212	0.89599	605.159	525.85	510.161	458.952	889.975	421.984	550.925	0.361292	0.289607	1.24752	0.212205	0.519353	539.123	479.338	360.472	395.75	1112.74	418.126
TGME49_202520	hypothetical protein	654.729	-0.058525	0.202485	-0.289034	0.772555	0.922456	561.425	672.935	778.261	739.423	457.398	718.936	900.186	-0.0886248	0.211168	-0.419688	0.674713	0.874109	788.205	928.038	1081.42	904.238	629.12	1070.1
TGME49_202530	aspartate-tRNA ligase	658.399	-0.461023	0.14976	-3.07842	0.00208104	0.0196844	815.694	717.156	776.332	523.929	507.038	610.243	621.84	-0.354322	0.174606	-2.02926	0.0424314	0.19338	665.325	750.14	700.739	600.234	430.342	584.26
TGME49_202540	3'5'-cyclic nucleotide phosphodiesterase domain-containing protein	1981.66	0.468162	0.138904	3.3704	0.000750581	0.00879206	1472.72	1772.7	1697.32	2458.44	2152.25	2336.54	2034.87	0.590145	0.130306	4.52891	5.92882e-06	0.000200086	1616.26	1656.43	1551.81	2267.2	2541.07	2576.47
TGME49_202550	NLI interacting factor family phosphatase	428.092	-0.0997086	0.150089	-0.664331	0.506479	0.772463	441.41	449.905	437.832	376.703	448.533	414.169	526.981	-0.387037	0.179642	-2.15449	0.0312017	0.157458	612.187	706.653	492.215	467.28	422.145	461.405
TGME49_202568	hypothetical protein	121.112	0.0287118	0.218234	0.131564	0.895329	0.965576	124.083	116.322	121.513	139.002	88.643	137.109	237.76	-0.243762	0.208347	-1.16998	0.242009	0.553673	306.647	226.327	251.361	248.024	168.038	226.165
TGME49_202572	ribophorin i protein	217.239	-0.242685	0.211975	-1.14487	0.252261	0.550792	285.798	258.599	168.768	192.464	210.97	186.838	204.332	-0.109203	0.21707	-0.503079	0.614909	0.844737	259.045	223.362	157.606	181.936	196.728	207.318
TGME49_202580	ATPase, AAA family protein	692.371	0.150037	0.181127	0.828354	0.40747	0.703169	592.954	610.448	758.973	741.89	590.362	859.597	1345.16	-0.0769256	0.171239	-0.449229	0.653266	0.864605	1348.36	1187.97	1617.28	1338.86	1149.63	1428.89
TGME49_202590	hypothetical protein	192.742	-0.171775	0.172857	-0.993742	0.320349	0.622994	202.398	211.494	202.521	190.819	170.194	179.024	407.863	-0.372751	0.169464	-2.19959	0.0278359	0.145635	448.347	409.167	532.626	353.765	366.816	336.456
TGME49_202600	hypothetical protein	11.9852	-0.091029	0.322123	-0.282591	0.777491	0.924328	12.2049	6.72935	20.2521	8.22495	5.31858	19.1811	13.0247	0.369771	0.336898	1.09757	0.272391	0.584502	8.85624	13.8366	8.08234	21.7701	10.2462	15.3569
TGME49_202610	protein phosphatase 2C domain-containing protein	1593.69	-0.282903	0.245555	-1.1521	0.249281	0.548559	1427.97	1636.19	2285.6	1652.39	778.285	1781.71	2549.48	-0.390158	0.252121	-1.54751	0.121741	0.376899	2555.02	2709.99	3617.66	2555.66	1188.56	2670.01
TGME49_202620	hypothetical protein	3765.79	-0.410982	0.18784	-2.18793	0.0286744	0.142911	3195.65	4334.66	5526.9	3190.46	3031.59	3315.49	2536.19	-0.213642	0.183571	-1.16381	0.244501	0.556239	2104.46	2934.34	3177.17	2191.01	2584.1	2226.05
TGME49_202630	ATP-dependent metallopeptidase HflB subfamily protein	1052.23	0.0582511	0.14164	0.411261	0.680881	0.879926	1113.7	1069	907.489	1106.26	1054.85	1062.06	1389.29	0.0618421	0.192569	0.321142	0.748103	0.905149	1609.62	1351.04	1106.47	1195.8	1688.58	1384.21
TGME49_202640	RNA pseudouridine synthase superfamily protein	129.711	0.0718722	0.207277	0.346745	0.728783	0.902884	144.425	132.664	101.261	129.132	132.964	137.82	191.769	-0.00341885	0.21965	-0.015565	0.987581	0.996887	219.192	205.572	154.373	181.936	157.792	231.749
TGME49_202650	hypothetical protein	249.508	0.112098	0.166049	0.675089	0.499619	0.767774	221.722	247.063	249.776	268.133	241.109	269.246	271.619	0.256822	0.164624	1.56005	0.118749	0.370862	253.51	250.047	235.196	283.012	288.944	319.005
TGME49_202660	tRNA-Gly	0.434896	0.0288951	0.112481	0.256889	0.797265	NA	0	0	0.964387	1.64499	0	0	0.11634	0.0287456	0.109413	0.262725	0.792763	NA	0	0	0	0	0	0.698041
TGME49_202670	tRNA-Gly	2.09133	0.265039	0.240576	1.10168	0.270599	0.573884	2.03415	0	0.964387	4.93497	1.77286	2.84164	0.23268	0.0535893	0.109455	0.489599	0.624417	NA	0	0	0	0	0	1.39608
TGME49_202680	peptidase M16, alpha subunit, putative	1648.38	-0.336143	0.162647	-2.06671	0.0387615	0.176685	2139.92	1879.41	1538.2	1331.62	1590.25	1410.88	1719.98	-0.45232	0.15473	-2.92329	0.00346357	0.031759	2266.09	2029.03	1714.26	1502.14	1428.33	1380.03
TGME49_202690	DNA-directed RNA polymerase II RPB9	263.593	-0.225492	0.160797	-1.40234	0.160812	0.433182	298.003	280.71	278.708	254.973	234.017	235.146	259.395	-0.113591	0.186033	-0.610594	0.541468	0.804178	281.186	265.86	260.251	222.366	301.24	225.467
TGME49_202700	hypothetical protein	177.978	0.140025	0.183346	0.76372	0.445034	0.731048	182.056	152.852	171.661	180.126	177.286	203.888	425.677	0.0890161	0.176924	0.503131	0.614872	0.844737	435.063	347.891	450.186	388.752	465.18	466.989
TGME49_202720	RNB family domain-containing protein	129.991	-0.0878365	0.205109	-0.428244	0.668473	0.873416	132.22	127.858	145.622	133.244	101.053	139.951	263.781	-0.374249	0.174012	-2.15071	0.0314989	0.158114	302.219	295.51	307.129	246.469	192.629	238.73
TGME49_202730	hypothetical protein	288.152	-0.588648	0.213261	-2.76023	0.00577606	0.0432212	427.171	373.959	260.385	180.126	239.336	247.933	562.978	-0.792909	0.210997	-3.75791	0.000171339	0.0030223	927.691	694.793	571.422	328.107	411.899	443.954
TGME49_202735	hypothetical protein	7.2513	-0.158621	0.301711	-0.525739	0.59907	0.833115	17.2903	3.84534	4.82194	11.5149	1.77286	4.26246	9.57171	-0.682935	0.333341	-2.04876	0.0404859	0.187142	19.9265	9.88326	15.3565	3.88752	0	8.37649
TGME49_202740	hypothetical protein	108.516	-0.0539488	0.201634	-0.267559	0.789039	0.928731	106.793	118.244	107.047	108.569	108.144	102.299	112.769	-0.164899	0.22647	-0.72813	0.466534	0.752109	91.8835	137.377	130.934	99.5206	104.512	112.385
TGME49_202750	3' exoribonuclease family, domain 1 domain-containing protein	227.01	-0.0447786	0.185583	-0.241287	0.809333	0.937129	204.432	224.952	265.207	242.636	193.242	231.594	315.467	-0.0233208	0.170111	-0.137092	0.890958	0.967204	282.293	332.078	339.458	287.677	317.634	333.663
TGME49_202760	hypothetical protein	205.693	-0.20289	0.187749	-1.08064	0.279856	0.583675	231.893	236.488	193.842	172.724	221.607	177.603	425.054	-0.151439	0.173107	-0.874826	0.381669	0.689032	453.882	392.365	497.064	371.647	454.933	380.432
TGME49_202770	RNA recognition motif-containing protein	2719.25	-0.256349	0.155776	-1.64563	0.0998397	0.325491	2860.01	2742.69	3329.07	2754.54	2090.2	2539.01	2596.64	-0.28238	0.136649	-2.06646	0.0387851	0.181391	2799.68	2625.98	3156.15	2232.99	2381.23	2383.81
TGME49_202780	rhoptry kinase family protein ROP25	1656.75	0.375625	0.148156	2.53533	0.0112341	0.0712881	1239.81	1466.04	1585.45	1909.83	1737.4	2001.94	2968.25	0.216891	0.17589	1.23311	0.217536	0.527147	2271.62	2679.35	3235.36	3494.11	2793.13	3335.94
TGME49_202790	dihydrouridine synthase (dus) protein	115.027	-0.372158	0.22813	-1.63134	0.102819	0.331572	102.725	137.471	158.16	111.859	79.7787	100.168	84.7635	-0.217258	0.274241	-0.792217	0.428234	0.722797	75.278	110.693	95.3716	94.8556	43.0342	89.3492
TGME49_202800	cytochrome c oxidase assembly protein COX11 protein, putative	151.765	0.462577	0.194063	2.38365	0.017142	0.0990301	137.305	124.974	111.869	159.564	195.014	181.865	248.33	0.390247	0.201317	1.93847	0.0525661	0.222555	238.011	167.027	230.347	269.794	262.304	322.495
TGME49_202810	TIM14	202.674	-0.0727587	0.169668	-0.42883	0.668047	0.873416	209.517	214.378	201.557	202.334	187.923	200.336	282.984	0.0227934	0.214841	0.106094	0.915508	0.974813	296.684	211.502	331.376	236.362	317.634	304.346
TGME49_202820	ubiquitin-conjugating enzyme subfamily protein	1296.9	-0.304635	0.1356	-2.24658	0.0246671	0.128918	1522.56	1470.84	1328.93	1172.06	1070.81	1216.22	1638.82	-0.22608	0.158824	-1.42346	0.154602	0.434044	1957.23	1497.31	1872.68	1512.25	1391.44	1602
TGME49_202830	Elicitor-responsive protein, putative	4178.99	-0.137718	0.141107	-0.975983	0.329073	0.631317	4325.62	3935.71	4903.91	4190.61	4065.17	3652.93	3921.88	0.0213728	0.170327	0.125481	0.900143	0.969802	3572.38	3549.08	4545.51	3590.52	4594.42	3679.37
TGME49_202840	FHA domain-containing protein	3232.64	-0.237962	0.120173	-1.98015	0.0476861	0.20355	3476.36	3579.05	3472.76	2963.45	2786.93	3117.28	3950.69	-0.344791	0.136021	-2.53485	0.0112496	0.0772713	4311.88	4103.53	4909.21	3463.01	3301.34	3615.15
TGME49_202850	ATP-binding domain-containing protein	126.197	-0.387272	0.197553	-1.96034	0.0499559	0.210122	145.442	146.123	144.658	120.084	95.7344	105.141	188.204	-0.338538	0.195429	-1.73228	0.0832234	0.297065	182.66	228.303	227.114	153.168	153.694	184.283
TGME49_202860	hypothetical protein	378.782	0.0786947	0.178125	0.441794	0.658638	0.867419	401.744	386.457	312.462	333.11	439.669	399.251	1137.67	0.0910087	0.203205	0.447866	0.65425	0.864885	1191.16	874.669	1223.67	933.783	1446.77	1155.96
TGME49_202870	SAP domain-containing protein	369.346	-0.0806485	0.170205	-0.473833	0.635619	0.854473	406.83	409.529	323.07	336.4	397.12	343.128	618.676	-0.181886	0.155329	-1.17098	0.241609	0.553416	678.609	656.249	640.93	510.821	651.661	573.789
TGME49_202880	carrier superfamily protein	100.501	0.252302	0.212969	1.18469	0.236141	0.534524	96.6221	86.5202	89.688	106.924	97.5072	125.743	102.708	0.252119	0.22229	1.13419	0.256714	0.568796	108.489	76.1011	93.7552	118.958	106.561	112.385
TGME49_202890	hypothetical protein	1121.92	0.061919	0.127354	0.486194	0.626829	0.851643	1080.13	1065.16	1146.66	1146.56	1104.49	1188.52	1947.92	-0.0335891	0.120889	-0.277852	0.781126	0.921799	1904.09	1979.62	2029.48	1960.09	1938.59	1875.63
TGME49_202895	tRNA-Met	0	NA	NA	NA	NA	NA	0	0	0	0	0	0	0	NA	NA	NA	NA	NA	0	0	0	0	0	0
TGME49_202900	zinc finger (CCCH type) motif-containing protein	1161.34	0.506104	0.132092	3.83145	0.000127392	0.00203701	892.991	1001.71	956.672	1427.03	1395.24	1294.37	1009.91	0.310467	0.167266	1.85612	0.0634359	0.249557	869.018	1033.79	777.521	1112.61	1243.89	1022.63
TGME49_202910	zinc carboxypeptidase superfamily protein	106.034	-0.421912	0.216007	-1.95323	0.0507922	0.21242	122.049	124.012	122.477	88.8294	106.372	72.4619	85.0283	-0.100978	0.231332	-0.436505	0.662471	0.868542	97.4186	95.8676	71.9328	79.3055	86.0685	79.5766
TGME49_202920	p-aminobenzoic acid synthase	822.271	0.206512	0.145183	1.42243	0.154902	0.424301	807.557	683.509	787.904	894.874	941.388	818.393	658.548	0.21128	0.184152	1.14732	0.251251	0.563176	616.616	595.961	601.326	692.757	875.03	569.601
TGME49_202930	hypothetical protein	55.9435	-0.00553985	0.252511	-0.021939	0.982497	0.99472	56.9562	45.1827	66.5427	60.8646	51.4129	54.7016	38.3298	0.196786	0.278435	0.706759	0.479716	0.762374	30.9968	32.6148	40.4117	40.4303	47.1327	38.3922
TGME49_202940	hypothetical protein	962.308	-0.0307058	0.137503	-0.22331	0.823294	0.94218	977.409	965.18	973.067	930.242	1051.31	876.647	779.238	-0.127827	0.151358	-0.844533	0.398371	0.700756	831.379	783.743	827.632	660.102	834.045	738.527
TGME49_202950	hypothetical protein	679.862	-0.10795	0.139129	-0.775895	0.437811	0.726263	755.686	688.316	674.107	629.209	689.642	642.211	588.79	-0.218021	0.17735	-1.22933	0.218948	0.528725	751.673	586.077	569.805	501.491	612.726	510.966
TGME49_202960	glycine cleavage H-protein	103.355	-0.423477	0.226256	-1.87167	0.061252	0.240678	118.998	132.664	110.905	66.6221	88.643	102.299	103.482	-0.123384	0.213876	-0.576892	0.564013	0.815237	98.5256	117.611	107.495	90.9681	110.659	95.6316
TGME49_202970	hypothetical protein	1101.6	0.195815	0.219052	0.893921	0.371364	0.674363	988.596	673.896	1385.82	1191.8	1042.44	1327.05	2660.37	0.164606	0.2322	0.708898	0.478388	0.761597	2344.69	1765.15	3346.9	3449.01	2204.99	2851.5
TGME49_202975	hypothetical protein	146.754	0.914891	0.18716	4.88829	1.01715e-06	3.72602e-05	97.6391	101.902	92.5812	191.641	202.106	194.653	173.831	0.86101	0.213199	4.03853	5.37861e-05	0.00119367	111.81	143.307	96.9881	242.582	247.959	200.338
TGME49_202980	hypothetical protein	891.694	-0.0329376	0.136607	-0.241111	0.809469	0.937151	941.811	880.583	884.343	809.335	900.612	933.48	1300.13	-0.139784	0.138276	-1.01091	0.312061	0.626962	1429.18	1362.9	1310.15	1247.9	1122.99	1327.67
TGME49_202990	hypothetical protein	0.373886	0.0755278	0.108858	0.693822	0.487794	NA	0	0	0	0.822495	0	1.42082	0.737773	0.152625	0.148426	1.02829	0.303814	0.619628	0	0	0	2.33251	0	2.09412
TGME49_203000	hypothetical protein	3.8516	0.0182407	0.275936	0.0661047	0.947294	0.982276	2.03415	2.88401	6.75071	5.75746	0	5.68329	2.97146	0.22795	0.267052	0.85358	0.393338	0.698193	2.21406	0.988326	2.4247	10.1076	0	2.09412
TGME49_203010	aurora kinase	1113.21	-0.165086	0.149457	-1.10457	0.269345	0.572955	1210.32	1123.8	1210.31	959.851	967.981	1206.99	830.596	-0.294719	0.170443	-1.72914	0.0837847	0.298287	883.41	1042.68	842.18	747.182	631.169	836.951
TGME49_203020	ribosome biogenesis GTPase Der protein	300.598	0.117803	0.175822	0.670013	0.50285	0.770138	277.661	289.362	291.245	282.116	377.619	285.585	314.912	-0.00879964	0.179754	-0.0489537	0.960956	0.989676	281.186	350.856	312.787	316.445	352.471	275.726
TGME49_203030	N-methyl-D-aspartate receptor-associated protein	1124.82	0.26915	0.154928	1.73726	0.0823417	0.290794	1062.84	906.539	1067.58	1171.23	1421.83	1118.9	593.489	0.361065	0.188587	1.91458	0.0555465	0.230395	546.873	580.147	409.775	667.877	766.419	589.844
TGME49_203040	hypothetical protein	378.611	-0.169375	0.148049	-1.14405	0.252603	0.550941	398.693	400.877	405.043	341.335	377.619	348.101	246.328	-0.162319	0.204954	-0.791977	0.428374	0.722837	226.941	331.089	227.922	248.024	221.319	222.675
TGME49_203050	AP2 domain transcription factor AP2VIIa-6	884.185	-0.166198	0.24541	-0.677227	0.498262	0.767774	591.937	978.639	1269.13	991.929	551.359	922.113	707.94	-0.288745	0.242053	-1.1929	0.232909	0.544513	497.056	833.159	1044.24	697.422	497.968	677.797
TGME49_203060	hypothetical protein	1800.92	-0.293479	0.243882	-1.20336	0.228836	0.524065	1443.23	1835.19	2787.08	1969.05	989.255	1781.71	1014.93	-0.155974	0.23476	-0.664397	0.506437	0.779361	747.245	1195.87	1295.6	1150.71	682.4	1017.74
TGME49_203070	hypothetical protein	17.644	0.0912374	0.319802	0.285293	0.77542	0.923525	8.1366	20.188	21.2165	14.8049	23.0472	18.4707	19.6415	-0.239124	0.324224	-0.737528	0.460801	0.747589	22.1406	16.8015	27.48	21.7701	16.394	13.2628
TGME49_203080	RNA recognition motif-containing protein	485.476	0.180393	0.207275	0.870305	0.384133	0.684496	545.152	393.186	411.793	450.727	680.778	431.219	770.762	0.183184	0.215056	0.851797	0.394327	0.698886	738.389	653.284	750.041	744.85	1120.94	617.068
TGME49_203090	hypothetical protein	23.599	-0.00840341	0.32341	-0.0259837	0.97927	0.993572	21.3586	12.4974	38.5755	27.9648	3.54572	37.6518	16.2032	0.122318	0.333869	0.366365	0.714093	0.890301	9.96327	7.90661	26.6717	24.1027	2.04925	26.5255
TGME49_203100	hypothetical protein	8.46493	-0.0552539	0.315062	-0.175375	0.860785	0.953782	8.1366	5.76801	13.5014	7.40245	1.77286	14.2082	5.22646	-0.191462	0.325292	-0.588585	0.55614	0.811302	4.42812	8.89494	5.65764	5.44253	2.04925	4.88628
TGME49_203110	citrate synthase, putative	623.798	-0.682543	0.167788	-4.06789	4.74405e-05	0.000925722	849.257	687.355	798.513	400.555	538.949	468.161	641.712	-0.255604	0.162818	-1.56988	0.116444	0.366897	718.462	703.688	678.917	555.139	682.4	511.664
TGME49_203120	hypothetical protein	77.3629	-0.541249	0.247462	-2.1872	0.0287281	0.14309	83.4001	111.515	86.7949	57.5746	78.0058	46.8871	63.507	-0.627994	0.241477	-2.60064	0.00930513	0.0666922	80.8132	79.0661	77.5905	49.7603	51.2312	42.5805
TGME49_203135	dynein heavy chain family protein	79.5158	1.41581	0.322351	4.39214	1.1224e-05	0.000282669	22.3756	18.2654	23.1453	73.202	299.613	40.4934	53.3435	1.31907	0.333732	3.95249	7.7343e-05	0.00158709	17.7125	13.8366	21.0141	52.8703	176.235	38.3922
TGME49_203150	hypothetical protein	540.62	0.245997	0.159217	1.54505	0.122335	0.368974	521.759	481.629	474.479	622.629	498.173	645.053	1010.06	0.186899	0.14132	1.32253	0.185993	0.479898	1008.5	961.641	857.537	1093.17	1020.53	1118.96
TGME49_203160	hypothetical protein	633.225	0.137244	0.196961	0.696807	0.485924	0.758456	503.452	555.652	742.578	773.145	524.766	699.755	639.287	-0.258322	0.212439	-1.21598	0.223993	0.533958	534.695	739.268	838.947	685.759	456.983	580.072
TGME49_203170	OB-fold nucleic acid binding domain-containing protein	1054.98	-0.177953	0.172333	-1.03261	0.301786	0.605769	1288.63	1093.04	990.426	930.242	1173.63	853.914	1107.94	-0.226858	0.199014	-1.13991	0.254325	0.566316	1439.14	1191.92	977.155	896.463	1243.89	899.076
TGME49_203175	hypothetical protein	27.1799	-0.187397	0.306113	-0.612184	0.540416	0.795763	25.4269	37.4921	27.9672	32.0773	12.41	27.706	12.4305	0.308372	0.338559	0.910839	0.36238	0.674313	14.3914	8.89494	5.65764	6.99754	20.4925	18.1491
TGME49_203180	leucine rich repeat-containing protein	522.629	-0.0660257	0.18596	-0.355052	0.72255	0.900841	572.613	557.574	481.229	582.326	382.938	559.093	476.34	-0.0658356	0.208775	-0.315342	0.752502	0.907516	536.909	527.766	405.734	509.266	340.175	538.189
TGME49_203200	hypothetical protein	36.7958	0.517869	0.257176	2.01368	0.0440434	0.19276	12.2049	6.72935	1.92877	14.8049	173.74	11.3666	45.318	1.1945	0.331529	3.603	0.00031456	0.00494992	11.0703	6.91828	5.65764	15.5501	211.073	21.6393
TGME49_203220	DEAD/DEAH box helicase domain-containing protein	404.767	0.121832	0.159519	0.763751	0.445016	0.731048	346.822	377.805	435.903	432.632	400.666	434.771	451.971	0.200725	0.15102	1.32913	0.183804	0.475189	396.317	435.852	425.131	521.706	467.229	465.593
TGME49_203230	hypothetical protein	71.0875	1.07055	0.26996	3.9656	7.32116e-05	0.00131994	26.4439	42.2987	48.2194	99.5219	134.737	75.3035	56.7925	1.26615	0.281987	4.49011	7.1186e-06	0.000236332	24.3547	20.7548	36.3705	80.8605	108.61	69.8041
TGME49_203240	hypothetical protein	812.824	0.0339272	0.161417	0.210183	0.833525	0.945693	779.079	745.996	886.272	903.922	687.869	873.805	902.272	-0.011683	0.151557	-0.0770865	0.938555	0.983388	843.557	860.832	1015.95	930.673	825.848	936.77
TGME49_203250	hypothetical protein	19.0065	0.949578	0.323769	2.93289	0.00335825	0.0287305	11.1878	8.65202	4.82194	30.4323	10.6372	48.3079	33.6284	1.60046	0.321621	4.97624	6.48316e-07	3.00841e-05	4.42812	12.8482	12.9317	77.7505	51.2312	42.5805
TGME49_203260	hypothetical protein	216.363	0.383138	0.189812	2.01851	0.043538	0.191211	176.971	222.068	156.231	246.748	234.017	262.142	244.858	0.27537	0.198465	1.3875	0.165289	0.448627	216.978	255.976	187.51	290.787	225.417	292.479
TGME49_203270	ATP-dependent Clp endopeptidase, proteolytic subunit ClpP domain-containing protein	137.092	0.053573	0.201845	0.265417	0.790688	0.929039	122.049	137.471	140.801	129.132	166.649	126.453	239.41	-0.0550633	0.192313	-0.286321	0.774633	0.919489	272.329	220.397	240.046	196.709	245.91	261.067
TGME49_203280	hypothetical protein	202.326	-0.268457	0.197827	-1.35703	0.174771	0.454495	210.534	186.499	273.886	186.706	166.649	189.68	335.683	-0.0919524	0.216262	-0.42519	0.670698	0.871257	282.293	296.498	464.735	326.552	299.19	344.832
TGME49_203290	hypothetical protein	5441.13	0.765914	0.204653	3.74251	0.000182193	0.00275995	3593.32	3867.45	4116.97	6086.46	9734.77	5247.8	3128.98	0.772093	0.21219	3.63869	0.000274023	0.00440541	2104.46	2514.3	2023.82	4175.2	5139.52	2816.59
TGME49_203300	hypothetical protein	2100.82	0.640469	0.316711	2.02225	0.0431502	0.190026	610.245	838.284	1582.56	4391.3	762.329	4420.18	3554.43	0.61064	0.332545	1.83626	0.0663189	0.25706	1184.52	1357.96	2924.19	7171.71	1194.71	7493.47
TGME49_203310	dense granule protein GRA7	53628	-0.500768	0.246729	-2.02962	0.0423947	0.187416	41660.4	60542	92085.5	46343.5	28036	53100.4	98771.2	-0.53047	0.252336	-2.10224	0.0355323	0.17161	76296.5	119494	164852	91913.5	53692.4	86379.7
TGME49_203320	zinc finger in N-recognin protein	848.142	0.412144	0.20092	2.05129	0.040239	0.180963	705.85	725.808	712.682	1081.58	663.049	1199.88	1097.6	0.389184	0.222316	1.75059	0.0800171	0.288903	979.721	980.42	834.906	1392.51	817.651	1580.36
TGME49_203330	hypothetical protein	19.6864	0.90649	0.322768	2.80848	0.00497753	0.0383132	7.11952	6.72935	14.4658	36.1898	12.41	41.2038	50.8128	0.716419	0.330069	2.17051	0.0299681	0.152948	18.8195	24.7082	50.9188	83.9705	26.6402	99.8198
TGME49_203340	metallo-beta-lactamase domain-containing protein	11.4019	0.557695	0.316001	1.76485	0.0775887	0.281015	7.11952	0.961335	9.64387	7.40245	28.3657	14.9186	15.6075	1.33201	0.338556	3.93437	8.34157e-05	0.00168628	4.42812	2.96498	4.04117	21.7701	45.0835	15.3569
TGME49_203350	hypothetical protein	272.596	0.0294684	0.216586	0.136058	0.891775	0.964243	334.617	257.638	213.13	247.571	351.026	231.594	259.264	0.24166	0.215101	1.12347	0.261237	0.575229	293.363	225.338	184.277	258.909	334.028	259.671
TGME49_203358	hypothetical protein	197.474	-0.0246764	0.196526	-0.125563	0.900078	0.966119	196.295	194.19	210.236	235.234	154.239	194.653	173.468	-0.154222	0.236624	-0.651762	0.514555	0.784903	162.733	196.677	197.209	197.486	104.512	182.189
TGME49_203362	hypothetical protein	208.208	0.0203586	0.200282	0.10165	0.919035	0.972237	189.176	234.566	192.877	201.511	257.065	174.051	249.701	0.114536	0.209395	0.546986	0.584388	0.827157	235.797	254.988	220.648	223.921	340.175	222.675
TGME49_203370	hypothetical protein	402.934	-0.335143	0.170213	-1.96896	0.0489572	0.206894	428.188	509.508	425.295	376.703	297.84	380.07	318.243	-0.597795	0.169312	-3.53074	0.000414402	0.00612011	348.714	434.863	380.678	246.469	239.762	258.973
TGME49_203375	cpw-wpc domain-containing protein	8.60868	0.0398514	0.322731	0.123482	0.901726	0.966614	8.1366	7.69068	9.64387	12.3374	5.31858	8.52493	13.447	-0.00597989	0.334588	-0.0178724	0.985741	0.996627	14.3914	14.8249	12.1235	17.8826	8.197	13.2628
TGME49_203380	DnaJ domain-containing protein	558.818	0.0490993	0.154472	0.317853	0.750596	0.913014	621.432	542.193	482.194	562.586	579.725	564.777	1082.21	-0.162961	0.153288	-1.0631	0.287735	0.601314	1265.33	1081.23	1098.39	1052.74	897.571	1098.02
TGME49_203390	CRAL/TRIO domain-containing protein	796.956	-0.458717	0.132033	-3.47426	0.000512262	0.00647072	933.674	895.003	956.672	695.008	650.639	650.736	1012.96	-0.491172	0.143299	-3.42761	0.000608918	0.00811261	1121.42	1178.08	1273.78	761.177	879.128	864.174
TGME49_203400	hypothetical protein	557.286	0.0263384	0.172005	0.153126	0.878299	0.959812	630.586	518.16	504.375	476.225	638.229	576.143	946.9	-0.0569188	0.137896	-0.412766	0.679778	0.876224	1001.86	890.482	1004.64	905.016	975.443	903.963
TGME49_203420	4'-phosphopantetheinyl transferase domain-containing protein	238.293	0.318842	0.173028	1.84271	0.065371	0.250511	192.227	232.643	203.486	249.216	287.203	264.983	311.196	0.235144	0.174574	1.34696	0.177992	0.467386	253.51	310.334	290.156	367.76	299.19	346.228
TGME49_203430	hypothetical protein	12.2575	-0.309114	0.322313	-0.95905	0.337534	0.64125	13.222	12.4974	18.3234	10.6924	8.8643	9.94575	10.8899	-0.273228	0.33822	-0.80784	0.419183	0.716322	16.6054	12.8482	9.69881	11.6626	6.14775	8.37649
TGME49_203440	anaphase-promoting complex subunit APC10	48.204	-0.383669	0.264658	-1.44968	0.147148	0.413481	65.0928	61.5254	42.433	37.8348	39.0029	43.3351	77.241	-0.0436157	0.239994	-0.181737	0.855789	0.952731	77.4921	79.0661	81.6317	78.528	57.379	89.3492
TGME49_203450	DUF3228 domain-containing protein	615.327	-0.32743	0.196631	-1.6652	0.0958724	0.317304	778.062	700.813	595.027	426.875	693.188	497.998	1557.43	-0.234161	0.221509	-1.05712	0.290458	0.604837	1898.56	1388.6	1810.44	1044.97	1907.85	1294.17
TGME49_203460	hypothetical protein	49.5509	0.226344	0.250273	0.90439	0.365789	0.668911	46.7854	43.2601	44.3618	51.8172	54.9586	56.1224	79.1337	0.24363	0.253291	0.961861	0.33612	0.65183	76.385	77.0894	62.234	110.406	63.5267	85.1609
TGME49_203470	hypothetical protein	0.306595	0.00118237	0.100838	0.0117254	0.990645	NA	1.01707	0	0	0.822495	0	0	0.294305	0.00326313	0.109454	0.0298129	0.976216	NA	0	0.988326	0	0.777505	0	0
TGME49_203480	hypothetical protein	206.423	0.10244	0.192849	0.531193	0.595285	0.830448	159.681	227.836	208.308	227.831	196.787	218.096	205.183	0.145646	0.214946	0.677594	0.498029	0.774301	220.299	206.56	152.756	177.271	243.861	230.353
TGME49_203490	GNL3L/Grn1 GTPase	309.155	-0.179228	0.174515	-1.02701	0.304416	0.608153	332.583	326.854	326.927	247.571	343.935	277.06	507.297	-0.377967	0.155083	-2.43719	0.0148017	0.0937344	632.114	550.498	547.175	443.955	465.18	404.864
TGME49_203500	alanine dehydrogenase/pyridine nucleotide transhydrogenase domain-containing protein	7.07118	0.694388	0.258482	2.6864	0.00722262	0.0515563	0	0	0	1.64499	37.23	3.55205	3.0479	0.655851	0.267093	2.45551	0.0140684	0.0905409	0	0	0	3.11002	8.197	6.98041
TGME49_203505	hypothetical protein	25.3664	0.886052	0.311647	2.84312	0.00446737	0.0352621	16.2732	8.65202	17.359	50.9947	24.82	34.0997	20.7345	0.632558	0.321875	1.96523	0.0493877	0.214556	19.9265	12.8482	9.69881	28.7677	26.6402	26.5255
TGME49_203510	zinc finger, C3HC4 type (RING finger) domain-containing protein	444.12	0.0701096	0.144443	0.485379	0.627407	0.851697	452.598	439.33	406.007	454.017	460.943	451.821	568.334	-0.0108779	0.170873	-0.0636607	0.94924	0.986671	645.398	577.182	487.365	547.363	627.07	525.625
TGME49_203520	hypothetical protein	284.67	-0.134764	0.165887	-0.812382	0.416572	0.71005	312.242	270.135	316.319	275.536	248.2	285.585	385.65	0.129032	0.180091	0.716481	0.473694	0.757818	433.956	358.762	308.745	381.755	413.948	416.73
TGME49_203540	RNA binding protein, putative	1794.23	-0.205869	0.251854	-0.817413	0.413692	0.708295	1479.84	1959.2	2417.72	2013.47	852.745	2042.43	953.372	-0.267466	0.275181	-0.971966	0.331067	0.647778	767.172	1285.81	1144.46	1100.17	413.948	1008.67
TGME49_203560	hypothetical protein	461.777	-0.163022	0.26429	-0.616831	0.537346	0.794145	376.318	488.358	622.994	523.929	205.652	553.41	146.598	-0.0659383	0.242078	-0.272384	0.785327	0.922419	106.275	144.296	201.25	149.281	129.103	149.381
TGME49_203570	acyltransferase domain-containing protein	1.78241	0.0363312	0.236796	0.153428	0.87806	0.959812	2.03415	1.92267	0.964387	3.28998	1.77286	0.710411	1.04374	0.125921	0.201987	0.623413	0.533013	0.798738	1.10703	0	0.808234	1.55501	0	2.79216
TGME49_203580	NAD-binding domain 4 domain-containing protein	0.415707	0.0339416	0.126571	0.268163	0.788573	NA	0	0.961335	0	0.822495	0	0.710411	1.07697	-0.0490204	0.174851	-0.280356	0.779205	0.921472	3.32109	0	0.808234	2.33251	0	0
TGME49_203590	hypothetical protein	0	NA	NA	NA	NA	NA	0	0	0	0	0	0	0.129584	0.0287456	0.109413	0.262725	0.792763	NA	0	0	0	0.777505	0	0
TGME49_203600	hypothetical protein	1208.21	-0.464267	0.149999	-3.09514	0.00196719	0.0189184	1576.47	1305.49	1358.82	1024.83	891.748	1091.9	1351.42	-0.337733	0.141399	-2.38851	0.016917	0.102266	1697.08	1433.07	1419.26	1203.58	1194.71	1160.84
TGME49_203610	3'-5' exoribonuclease csl4, putative	337.901	-0.0479506	0.178152	-0.269156	0.78781	0.928346	332.583	310.511	385.755	315.838	390.029	292.689	362.531	0.140236	0.16734	0.838031	0.402013	0.703161	346.5	341.961	338.65	359.207	442.638	346.228
TGME49_203620	hypothetical protein	204.746	0.247217	0.185254	1.33447	0.182049	0.463688	190.193	195.151	168.768	208.091	262.383	203.888	197.378	0.304495	0.189879	1.60363	0.108796	0.351169	169.376	172.957	179.428	230.919	245.91	185.679
TGME49_203630	ribosomal protein RPL44	2205.02	0.0600219	0.192846	0.311242	0.755616	0.914891	2210.1	2113.01	2134.19	1854.73	3044	1874.06	1149.1	0.0425667	0.214201	0.198723	0.842479	0.946948	1268.66	1161.28	955.333	1021.64	1567.68	920.017
TGME49_203665	hypothetical protein	630.333	-0.258747	0.156564	-1.65266	0.0983994	0.323146	678.389	752.725	642.282	531.332	530.085	647.184	522.913	-0.408328	0.179616	-2.27334	0.0230058	0.127549	595.582	705.665	509.188	474.278	393.456	459.311
TGME49_203682	hypothetical protein	6.21369	0.028463	0.308766	0.092183	0.926553	0.975491	2.03415	6.72935	9.64387	8.22495	3.54572	7.10411	5.06337	-0.0454063	0.313034	-0.145052	0.88467	0.963943	3.32109	6.91828	4.84941	1.55501	10.2462	3.4902
TGME49_203685	hypothetical protein	3.60176	-0.192288	0.283985	-0.677108	0.498337	0.767774	4.0683	1.92267	7.7151	3.28998	1.77286	2.84164	5.2246	-0.379673	0.316503	-1.19959	0.230299	0.540165	4.42812	10.8716	7.27411	3.88752	0	4.88628
TGME49_203688	hypothetical protein	3.20699	0.0749175	0.269176	0.278321	0.780766	0.925595	1.01707	3.84534	3.85755	1.64499	1.77286	7.10411	5.36878	-0.540776	0.317604	-1.70268	0.0886287	0.309329	3.32109	11.8599	9.69881	3.88752	2.04925	1.39608
TGME49_203690	AP2 domain transcription factor AP2VIIa-5	1099.83	0.0969611	0.169487	0.572085	0.567264	0.81186	963.169	1053.62	1166.91	1190.15	916.568	1308.58	903.865	0.13721	0.172255	0.79655	0.425712	0.720877	751.673	953.735	871.277	976.546	801.257	1068.7
TGME49_203700	SFT2 family protein	331.839	-0.196162	0.233598	-0.839742	0.401053	0.69722	422.086	331.661	317.283	248.393	444.988	226.621	222.141	-0.0542034	0.257487	-0.210509	0.83327	0.941987	245.761	229.292	202.059	148.503	329.929	177.302
TGME49_203705	hypothetical protein	35.0277	-0.00132282	0.286888	-0.00461092	0.996321	0.998055	40.683	32.6854	30.8604	24.6748	44.3215	36.9414	31.895	0.212142	0.321301	0.660261	0.509086	0.780709	36.532	36.5681	12.9317	39.6528	28.6895	36.9961
TGME49_203710	AP2 domain transcription factor AP2VIIa-4	1822.46	0.0692948	0.167021	0.414887	0.678225	0.877913	2025	1848.65	1450.44	1652.39	2067.15	1891.11	1696.34	-0.00556379	0.174876	-0.0318156	0.974619	0.993119	1911.84	1839.27	1347.33	1575.23	1840.23	1664.13
TGME49_203720	vitamin k epoxide reductase family protein	1350.09	0.549969	0.208147	2.64221	0.00823675	0.0571109	1237.78	1105.54	842.875	1506.81	2152.25	1255.3	1421.18	0.781346	0.240663	3.24664	0.00116777	0.013665	1094.85	990.303	863.194	1593.89	2721.4	1263.45
TGME49_203730	hypothetical protein	372.524	0.258227	0.163432	1.58003	0.1141	0.35462	362.078	359.539	289.316	392.33	404.212	427.667	398.923	0.299641	0.149094	2.00974	0.0444584	0.198954	349.821	346.902	369.363	461.06	440.589	425.805
TGME49_203735	hypothetical protein	49.4214	0.0393933	0.265151	0.148569	0.881894	0.961395	55.9391	37.4921	53.0413	46.0597	44.3215	59.6745	31.1081	0.348184	0.303122	1.14866	0.250696	0.562637	30.9968	30.6381	16.9729	39.6528	32.788	35.6001
TGME49_203740	hypothetical protein	581.986	0.150232	0.230418	0.651996	0.514404	0.777345	638.723	506.624	489.909	514.882	900.612	441.165	416.294	0.375048	0.279897	1.33995	0.180263	0.470805	376.39	358.762	303.896	330.44	817.651	310.628
TGME49_203750	hypothetical protein	243.17	0.14991	0.167947	0.8926	0.372071	0.674996	223.756	219.184	246.883	275.536	239.336	254.327	195.657	0.153672	0.183432	0.837764	0.402163	0.703161	174.911	179.875	197.209	223.144	213.122	185.679
TGME49_203760	hypothetical protein	347.322	0.0572906	0.161973	0.353704	0.723561	0.901125	347.839	316.279	352.966	332.288	400.666	333.893	525.266	-0.0665745	0.141979	-0.468905	0.639138	0.856704	522.518	535.673	555.257	489.828	516.411	531.907
TGME49_203770	hypothetical protein	16.4017	0.739251	0.321099	2.30225	0.0213209	0.116177	8.1366	6.72935	6.75071	9.04744	54.9586	12.7874	22.3631	0.979657	0.338466	2.8944	0.0037988	0.0343194	9.96327	8.89494	5.65764	23.3251	73.773	12.5647
TGME49_203780	hypothetical protein	648.125	-0.0556571	0.149498	-0.372293	0.709675	0.895008	623.467	736.383	624.923	600.421	622.274	681.284	648.266	-0.00721013	0.174262	-0.0413752	0.966997	0.992019	639.863	771.883	539.092	632.112	641.415	665.233
TGME49_203790	hypothetical protein	3095.2	-0.321852	0.152284	-2.1135	0.0345582	0.163442	3602.48	3065.7	3716.75	3014.44	2347.27	2824.59	2251.3	-0.411143	0.175425	-2.34369	0.0190939	0.111625	2628.09	2701.1	2460.27	2246.21	1493.9	1978.25
TGME49_203800	hypothetical protein	6.65433	0.395708	0.315649	1.25363	0.209976	0.500946	5.08537	4.80668	2.89316	9.04744	12.41	5.68329	6.80581	0.511592	0.332465	1.53878	0.123857	0.380988	2.21406	2.96498	6.46587	7.77505	10.2462	11.1686
TGME49_203810	kelch repeat-containing protein	685.436	0.157533	0.179132	0.879423	0.379172	0.680445	767.891	571.994	591.169	677.736	858.064	645.763	626.795	0.12538	0.181594	0.690445	0.489915	0.769301	675.288	621.657	496.256	748.737	635.267	583.562
TGME49_203815	hypothetical protein	248.108	0.253846	0.274676	0.924168	0.355399	0.656616	154.595	182.654	324.034	307.613	148.92	370.834	341.768	0.41636	0.292225	1.4248	0.154216	0.433431	184.874	303.416	345.116	542.698	182.383	492.119
TGME49_203820	hypothetical protein	1863.5	0.00194049	0.12927	0.0150111	0.988023	0.995677	1915.15	1750.59	1918.17	1770.83	2003.33	1822.91	1803.38	0.0541453	0.143531	0.377238	0.705996	0.886053	1734.72	1904.5	1662.54	1941.43	1930.39	1646.68
TGME49_203830	FHA domain-containing protein	294.132	0.622351	0.237118	2.62464	0.00867402	0.0591404	251.217	243.218	163.946	259.086	507.038	340.287	292.831	0.66845	0.267353	2.50025	0.0124106	0.0826733	261.259	226.327	143.057	279.124	551.248	295.969
TGME49_203840	DEAD/DEAH box helicase domain-containing protein	282.33	0.136731	0.159741	0.855957	0.392022	0.690369	252.234	275.903	276.779	290.341	285.43	313.291	395.177	-0.0814928	0.170571	-0.477765	0.632817	0.85242	373.069	415.097	434.022	344.435	368.865	435.577
TGME49_203860	hypothetical protein	115.084	-0.082299	0.227765	-0.361333	0.717851	0.898462	87.4684	147.084	121.513	101.989	118.782	113.666	317.353	-0.078218	0.178146	-0.439068	0.660612	0.867396	285.614	310.334	383.103	300.117	309.437	315.514
TGME49_203870	RAB43, member RAS oncogene family protein	218.989	-0.651652	0.206064	-3.16237	0.00156489	0.015647	292.917	226.875	297.996	132.422	203.879	159.842	289.074	-0.595326	0.173174	-3.43772	0.000586629	0.00789292	360.892	383.471	312.787	241.027	223.368	212.902
TGME49_203875	hypothetical protein	221.502	1.472	0.215598	6.82753	8.63866e-12	1.48126e-09	94.5879	102.863	116.691	401.377	366.982	246.513	127.056	1.83681	0.256078	7.17285	7.34511e-13	1.83059e-10	46.4952	35.5797	51.727	266.684	211.073	150.777
TGME49_203880	hypothetical protein	2092.68	0.731744	0.209245	3.49707	0.000470402	0.00607527	1411.7	1365.1	1746.51	3248.85	1767.54	3016.4	3459.89	0.786839	0.231711	3.39578	0.000684333	0.00892803	2124.39	2337.39	2751.23	5996.12	2858.7	4691.53
TGME49_203890	hypothetical protein	5.74781	0.45518	0.285476	1.59446	0.110834	0.347146	3.05122	1.92267	2.89316	18.0949	0	8.52493	8.89144	0.540874	0.292685	1.84797	0.0646062	0.252459	0	2.96498	5.65764	20.9926	0	23.7334
TGME49_203900	hypothetical protein	0.413878	0.0584647	0.11021	0.530484	0.595776	NA	0	0	0	0	1.77286	0.710411	3.53087	0.540275	0.303534	1.77995	0.0750847	0.277021	2.21406	0.988326	0.808234	5.44253	6.14775	5.58432
TGME49_203910	TBC domain-containing protein	1256.23	0.0476057	0.126481	0.376385	0.70663	0.893712	1252.02	1218.97	1235.38	1293.78	1200.23	1336.99	1605.09	0.0235325	0.131428	0.179052	0.857897	0.953711	1593.02	1632.71	1552.62	1712.84	1485.71	1653.66
TGME49_203930	hypothetical protein	2042.88	-0.918156	0.156066	-5.88314	4.02558e-09	3.11944e-07	3115.3	2334.12	2684.85	1357.12	1260.5	1505.36	2010.6	-0.803502	0.163258	-4.92169	8.5802e-07	3.81785e-05	2830.67	2451.05	2496.64	1502.92	1182.42	1599.91
TGME49_203940	ABC1 protein	165.907	0.451237	0.194116	2.32458	0.0200946	0.111377	118.998	133.626	158.16	182.594	214.516	187.548	214.289	0.35348	0.198989	1.77638	0.0756704	0.278629	164.947	173.945	214.182	215.369	284.846	232.448
TGME49_203950	Myb family DNA-binding domain-containing protein	645.319	0.0639414	0.148885	0.42947	0.667582	0.873241	578.715	678.703	635.531	694.186	595.681	689.098	795.003	-0.0863605	0.172185	-0.501555	0.61598	0.845072	802.596	840.077	824.399	862.253	608.627	832.064
TGME49_203960	hypothetical protein	251.453	0.023164	0.169148	0.136945	0.891074	0.964243	237.995	232.643	275.815	245.926	271.247	245.092	359.496	-0.0551077	0.155966	-0.353331	0.72384	0.894546	339.858	394.342	365.322	356.097	358.619	342.738
TGME49_203970	dolichyl-diphosphooligosaccharide--protein glycosyltransferase	148.757	-0.252467	0.189638	-1.33132	0.183085	0.465159	170.869	171.118	147.551	143.937	131.192	127.874	157.113	-0.0678996	0.204195	-0.332524	0.739494	0.901822	188.195	162.085	134.975	162.499	143.447	151.475
TGME49_203980	hypothetical protein	1830.03	-0.0213955	0.149982	-0.142653	0.886564	0.963146	1712.75	1876.53	1948.06	1967.41	1535.3	1940.13	3277.92	-0.088698	0.136475	-0.649921	0.515743	0.786275	3329.95	3248.63	3574.82	3201.77	2868.95	3443.43
TGME49_203985	hypothetical protein	82.2901	-0.569146	0.253845	-2.2421	0.024955	0.129849	113.912	107.67	82.9373	41.9472	76.2329	71.0411	51.1862	-0.641182	0.256361	-2.50109	0.0123812	0.082545	67.5288	63.2529	63.8505	35.7652	34.8372	41.8824
TGME49_203990	rhoptry protein ROP12	1667.15	-0.451413	0.163301	-2.76429	0.00570465	0.0428461	2243.67	1687.14	1899.84	1211.53	1558.34	1402.35	1666.88	-0.503113	0.130035	-3.86906	0.000109255	0.00209457	2057.97	1935.14	1905.01	1452.38	1356.6	1294.17
TGME49_204000	hypothetical protein	2.84043	0.284808	0.243018	1.17196	0.241211	0.54073	2.03415	1.92267	0	7.40245	0	5.68329	3.56855	0.193796	0.262693	0.737726	0.460681	0.747542	3.32109	3.9533	0	8.55255	0	5.58432
TGME49_204010	hypothetical protein	126.407	-0.0122603	0.203469	-0.0602565	0.951951	0.983813	129.168	116.322	135.014	139.824	129.419	108.693	202.762	-0.0330884	0.202718	-0.163224	0.870342	0.959695	183.767	248.07	184.277	221.589	198.777	180.094
TGME49_204020	ribosomal protein RPL8	7837.64	-0.195303	0.186477	-1.04733	0.294948	0.598435	9009.25	8188.65	8057.46	6482.08	9532.66	5755.75	7824.77	0.0386655	0.259124	0.149216	0.881383	0.963652	9452.93	7202.92	6431.12	5587.93	12414.4	5859.35
TGME49_204040	hypothetical protein	236.235	0.271691	0.19263	1.41042	0.158415	0.429564	250.2	206.687	176.483	257.441	294.295	232.304	239.007	0.19436	0.190291	1.02138	0.307074	0.622345	256.831	189.759	219.84	279.124	229.516	258.973
TGME49_204045	hypothetical protein	9.81873	0.389425	0.321047	1.21299	0.225135	0.51884	7.11952	3.84534	9.64387	20.5624	10.6372	7.10411	12.2417	0.436167	0.338083	1.29012	0.19701	0.497299	8.85624	5.92996	11.3153	20.2151	4.0985	23.0353
TGME49_204050	subtilisin SUB1	22083.4	-0.480305	0.322378	-1.48988	0.136255	0.394285	16708.5	23559.4	49482.7	17654	4050.98	21044.5	30078.4	-0.525691	0.338147	-1.55462	0.120036	0.373461	21446.5	34174.3	68009.7	26523.8	5178.45	25137.8
TGME49_204055	hypothetical protein	87.8743	0.567351	0.222549	2.54933	0.0107929	0.0691413	61.0245	65.3708	78.1154	117.617	106.372	98.7471	140.336	0.518612	0.265625	1.95242	0.0508884	0.21874	85.2413	103.774	136.592	146.948	245.91	123.553
TGME49_204060	SNARE domain-containing protein	351.798	0.410245	0.152194	2.69554	0.00702742	0.0504683	278.678	310.511	308.604	406.312	391.802	414.88	234.03	0.209454	0.215473	0.972068	0.331017	0.647778	218.085	251.035	178.62	307.114	200.826	248.502
TGME49_204070	YT521-B family protein	443.555	0.24298	0.167277	1.45256	0.146345	0.412376	356.993	390.302	464.835	505.834	432.578	510.785	1243.94	0.124298	0.205949	0.603538	0.546151	0.806293	1018.47	948.793	1585.76	1357.52	1194.71	1358.39
TGME49_204080	histidine acid phosphatase superfamily protein	1297.29	0.169687	0.136668	1.2416	0.214384	0.506108	1147.26	1329.53	1176.55	1334.09	1324.33	1471.97	1772.34	0.0703618	0.13834	0.508617	0.611021	0.842087	1733.61	1750.33	1702.14	1834.91	1625.05	1988.02
TGME49_204090	eIF2 kinase IF2K-C	21.2495	0.612028	0.309879	1.97506	0.0482617	0.204706	11.1878	13.4587	19.2877	29.6098	21.2743	32.6789	13.7665	0.522656	0.338662	1.5433	0.122759	0.378472	7.74921	6.91828	12.9317	27.2127	6.14775	21.6393
TGME49_204100	eIF2 kinase IF2K-C	595.85	0.0737366	0.21832	0.337745	0.735555	0.904736	505.486	632.558	600.813	718.038	386.483	731.723	691.149	-0.00246866	0.219345	-0.0112547	0.99102	0.997701	686.358	691.828	702.356	820.268	442.638	803.445
TGME49_204110	eIF2 kinase IF2K-C	74.1656	0.317377	0.246284	1.28866	0.197515	0.483381	51.8708	69.2161	73.2934	98.6994	63.8229	88.0909	152.073	-0.0768435	0.220275	-0.348853	0.7272	0.896459	129.522	157.144	185.086	144.616	122.955	173.114
TGME49_204120	hypothetical protein	205.49	0.0495093	0.194979	0.253921	0.799556	0.932237	207.483	201.88	191.913	186.706	262.383	182.576	714.962	-0.151358	0.149561	-1.01201	0.311533	0.626358	815.881	690.84	754.083	632.112	729.533	667.327
TGME49_204130	perforin-like protein PLP1	6890.67	-0.143082	0.224801	-0.63648	0.524464	0.785325	5630.52	6158.31	10076.9	7111.29	4669.71	7697.3	7194.14	-0.212864	0.249708	-0.852449	0.393965	0.698851	5752.13	7393.67	10335.7	8133.48	4108.75	7441.11
TGME49_204140	PHD-finger domain-containing protein	150.781	0.039034	0.208513	0.187202	0.851502	0.951835	162.732	169.195	113.798	145.582	150.693	162.684	271.409	0.176774	0.182006	0.971257	0.33142	0.648056	288.935	232.257	237.621	258.132	317.634	293.875
TGME49_204150	hypothetical protein	140.194	0.040764	0.214564	0.189985	0.849321	0.951835	116.964	169.195	129.228	157.097	118.782	149.897	83.0732	0.26989	0.230135	1.17275	0.240896	0.553029	83.0272	77.0894	63.8505	94.0781	81.97	98.4237
TGME49_204160	GYF domain-containing protein	622.233	0.153144	0.166772	0.918286	0.358469	0.660617	532.947	682.548	545.843	742.713	606.318	623.03	601.807	-0.0622172	0.156751	-0.396918	0.691428	0.880405	593.368	677.992	577.887	646.107	541.002	574.487
TGME49_204270	hypothetical protein	356.118	-0.294159	0.186424	-1.57791	0.114587	0.355724	451.581	417.219	317.283	276.358	351.026	323.237	504.583	0.127887	0.233705	0.547214	0.584232	0.827079	618.83	450.677	364.514	392.64	659.858	540.981
TGME49_204280	cell-cycle-associated protein kinase DYRK, putative	926.51	0.143566	0.153638	0.934444	0.350075	0.652595	878.752	953.644	803.335	1069.24	843.881	1010.2	950.474	0.162519	0.147374	1.10277	0.270128	0.583789	960.902	905.307	817.933	939.226	987.738	1091.74
TGME49_204290	hypothetical protein	15.5864	1.18117	0.308245	3.8319	0.000127156	0.00203701	2.03415	0	1.92877	9.04744	69.1415	11.3666	9.92429	1.19013	0.329244	3.61473	0.000300665	0.00475878	1.10703	1.97665	0.808234	12.4401	34.8372	8.37649
TGME49_204300	hypothetical protein	9.8683	1.43207	0.320296	4.47108	7.78268e-06	0.000209069	0	1.92267	0.964387	14.8049	23.0472	18.4707	12.8742	1.28788	0.3385	3.80467	0.000141991	0.00260009	4.42812	2.96498	1.61647	19.4376	34.8372	13.9608
TGME49_204310	hypothetical protein	1833.72	0.0167976	0.162339	0.103472	0.917588	0.97201	1681.22	1849.61	1940.35	2025.8	1482.11	2023.25	1324.82	0.0191812	0.186969	0.102591	0.918288	0.975882	1159.06	1223.55	1566.36	1461.71	1075.86	1462.39
TGME49_204315	hypothetical protein	208.139	0.0129075	0.201715	0.0639886	0.948979	0.982884	158.664	247.063	215.058	222.074	212.743	193.232	162.898	-0.167392	0.271558	-0.616414	0.537622	0.801964	117.345	161.097	247.32	146.171	108.61	196.847
TGME49_204320	hypothetical protein	134.82	-0.3097	0.209158	-1.4807	0.138687	0.398458	120.015	160.543	171.661	114.327	129.419	112.955	105.266	-0.313403	0.222792	-1.40671	0.159513	0.439814	119.559	128.482	105.07	97.1881	104.512	76.7845
TGME49_204325	hypothetical protein	45.2476	0.320263	0.31375	1.02076	0.307368	0.61094	32.5464	31.7241	49.1838	62.5096	15.9557	79.566	94.3296	0.801335	0.292714	2.7376	0.00618889	0.0492158	48.7093	57.3229	78.3987	167.941	63.5267	150.079
TGME49_204330	hypothetical protein	259.518	0.253884	0.248546	1.02148	0.307029	0.61094	188.159	199.958	309.568	381.638	180.832	296.952	474.333	0.328375	0.20032	1.63925	0.101161	0.334757	315.503	435.852	493.831	603.344	479.524	517.946
TGME49_204340	hypothetical protein	4147.7	0.337568	0.172011	1.96248	0.0497064	0.209401	3110.21	3172.41	4592.41	4494.11	4738.85	4778.22	5538.12	0.283006	0.20008	1.41446	0.157227	0.436679	3844.71	4436.6	6533.77	6052.88	6573.99	5786.76
TGME49_204350	hypothetical protein	305.579	0.143921	0.169168	0.850762	0.394901	0.692617	313.259	279.749	272.922	340.513	345.708	281.323	377.134	-0.0123147	0.164864	-0.074696	0.940457	0.983513	410.708	392.365	336.225	391.862	346.323	385.318
TGME49_204360	subtilisin SUB4	535.092	0.219733	0.188386	1.1664	0.243453	0.541975	396.659	447.021	625.887	564.231	620.501	556.252	602.252	0.696535	0.197604	3.52491	0.000423634	0.00622269	334.323	484.28	514.845	726.967	862.734	690.362
TGME49_204370	WD-40 repeat protein	896.426	-0.0106123	0.16599	-0.0639334	0.949023	0.982884	945.879	870.97	878.557	852.927	1077.9	752.325	844.758	0.205254	0.19645	1.04481	0.29611	0.611357	808.132	753.105	769.439	822.6	1186.52	728.754
TGME49_204380	hypothetical protein	710.039	0.124892	0.165349	0.755323	0.450055	0.734655	717.037	765.223	549.701	734.488	714.462	779.321	1390.84	-0.0255126	0.174048	-0.146584	0.883461	0.963943	1602.98	1507.2	1103.24	1338.86	1375.05	1417.72
TGME49_204390	hypothetical protein	60.6339	-0.00904913	0.249288	-0.0362998	0.971043	0.991174	68.144	63.4481	51.1125	70.7346	58.5043	51.86	69.1768	-0.138077	0.27228	-0.507114	0.612075	0.84231	76.385	54.3579	87.2893	46.6503	81.97	68.408
TGME49_204395	hypothetical protein	28.7407	0.603872	0.321197	1.88007	0.0600985	0.237732	12.2049	19.2267	25.0741	40.3022	12.41	63.2266	65.5731	0.975688	0.33041	2.95296	0.00314739	0.0295456	26.5687	17.7899	53.3435	108.073	36.8865	150.777
TGME49_204400	ATPase synthase subunit alpha, putative	2067.5	-0.157498	0.17861	-0.881797	0.377887	0.67909	2524.38	2164.93	1877.66	1792.22	2382.72	1663.07	1933.29	-0.19328	0.189953	-1.01752	0.308908	0.624468	2411.11	2134.78	1674.66	1589.22	2153.76	1636.21
TGME49_204410	endonuclease/exonuclease/phosphatase family protein	476.189	0.615829	0.181488	3.39322	0.00069076	0.00819858	401.744	358.578	337.536	501.722	723.326	534.229	455.45	0.546776	0.174119	3.14024	0.00168811	0.0181406	374.176	406.202	309.554	501.491	606.578	534.699
TGME49_204420	oocyst wall protein OWP1	471.934	0.640565	0.148107	4.325	1.52531e-05	0.000360482	354.959	337.429	396.363	590.551	586.816	565.487	549.927	0.638908	0.159506	4.00555	6.18742e-05	0.00132664	398.531	415.097	451.803	686.537	747.976	599.617
TGME49_204440	cyclic nucleotide-binding domain-containing protein	518.756	0.621127	0.257863	2.40875	0.0160074	0.0937526	329.532	350.887	470.621	812.625	322.66	826.208	484.532	0.471761	0.295538	1.59628	0.110426	0.354501	303.326	333.066	505.146	812.493	239.762	713.397
TGME49_204460	hydroxymethylglutaryl-CoA lyase, putative	19.3989	1.3026	0.313221	4.15872	3.2003e-05	0.00065794	6.10245	8.65202	6.75071	32.0773	33.6843	29.1268	14.1746	1.40978	0.33803	4.17058	3.03831e-05	0.000756816	2.21406	0.988326	4.04117	31.1002	34.8372	11.8667
TGME49_204468	hypothetical protein	26.0155	-0.221284	0.308168	-0.718063	0.472718	0.749633	37.6318	17.304	32.7892	19.7399	19.5014	29.1268	31.1618	0.128936	0.299601	0.43036	0.666934	0.869586	30.9968	27.6731	29.0964	41.9853	32.788	24.4314
TGME49_204472	cyclic nucleotide-binding domain-containing protein	6.60626	-0.152673	0.307759	-0.496079	0.619839	0.846143	9.15367	6.72935	7.7151	8.22495	0	7.81452	6.59155	0.103551	0.32951	0.314257	0.753326	0.90773	8.85624	1.97665	7.27411	6.22004	6.14775	9.07453
TGME49_204480	thioredoxin domain-containing protein	2434.02	-0.329805	0.146053	-2.25812	0.0239383	0.125926	2432.84	2594.64	3152.58	2236.36	2106.16	2081.5	1895.87	-0.0746541	0.139633	-0.534645	0.592895	0.831466	1867.56	1959.85	2009.27	1677.86	2047.2	1813.51
TGME49_204490	hypothetical protein	574.433	0.0526189	0.222841	0.236128	0.813333	0.93914	448.53	522.966	718.469	626.741	405.985	723.909	1590.82	-0.203447	0.248707	-0.818021	0.413345	0.713148	1342.83	1505.22	2327.71	1695.74	928.31	1745.1
TGME49_204500	hypothetical protein	17.1567	0.319653	0.315477	1.01324	0.310947	0.614275	18.3073	9.61335	14.4658	19.7399	19.5014	21.3123	48.9125	0.330354	0.286116	1.15462	0.248247	0.559756	37.639	39.533	45.2611	45.0953	81.97	43.9766
TGME49_204505	hypothetical protein	15.2269	-0.0422266	0.319818	-0.132033	0.894958	0.965576	14.239	17.304	14.4658	9.86994	21.2743	14.2082	9.33642	-0.0475476	0.338443	-0.140489	0.888273	0.966111	8.85624	12.8482	8.08234	11.6626	4.0985	10.4706
TGME49_204510	WD domain, G-beta repeat-containing protein	396.286	-0.132331	0.179591	-0.736849	0.461214	0.740321	389.54	382.611	479.301	417.827	308.477	399.961	296.589	-0.0497519	0.240842	-0.206575	0.836342	0.942713	240.225	267.836	401.692	367.76	217.22	284.801
TGME49_204520	hypothetical protein	2.92807	0.224506	0.2512	0.893733	0.371465	0.674394	0	1.92267	2.89316	2.46748	8.8643	1.42082	2.6666	0.530499	0.262686	2.01952	0.0434332	0.196302	0	0.988326	0	3.88752	2.04925	9.07453
TGME49_204530	microneme protein MIC11	13373.2	-0.43814	0.250396	-1.74979	0.0801547	0.286253	10079.2	14712.3	22702.6	13221.6	6979.75	12543.7	12179.1	-0.482862	0.252112	-1.91527	0.0554583	0.230191	8981.33	14220	20574.4	10910.7	7229.75	11158.2
TGME49_204540	DUF367 domain-containing protein	118.469	0.343128	0.241749	1.41936	0.155795	0.42612	76.2806	114.399	111.869	110.214	180.832	117.218	123.749	-0.0235539	0.232195	-0.10144	0.919201	0.97628	104.061	146.272	122.043	128.288	145.497	96.3296
TGME49_204550	hypothetical protein	310.765	-0.0602632	0.174796	-0.344763	0.730273	0.903323	362.078	279.749	309.568	296.098	338.616	278.481	205.085	0.100491	0.194069	0.517811	0.60459	0.838602	202.586	206.56	179.428	202.151	254.107	185.679
TGME49_204560	type I fatty acid synthase, putative	141.282	0.523623	0.273976	1.9112	0.0559783	0.226357	87.4684	96.1335	143.694	238.524	88.643	193.232	95.9196	0.513466	0.281065	1.82686	0.0677211	0.260109	63.1007	69.1828	92.9469	135.286	63.5267	151.475
TGME49_204870	hypothetical protein	3.44244	0.134724	0.240221	0.560832	0.574912	0.816138	6.10245	0.961335	0	0.822495	10.6372	2.13123	3.81913	0.642147	0.264506	2.42772	0.0151941	0.095485	0	0	0	2.33251	16.394	4.18824
TGME49_204880	hypothetical protein	309.245	-0.467792	0.162692	-2.87532	0.00403612	0.0328889	398.693	354.733	332.714	250.861	271.247	247.223	214.277	-0.278344	0.199858	-1.39271	0.163706	0.446247	275.65	229.292	205.292	163.276	209.023	203.13
TGME49_205000	phosphoglycerate mutase family protein	211.308	-0.111792	0.185038	-0.60416	0.545738	0.799482	204.432	215.339	238.204	193.286	237.563	179.024	160.733	-0.0578016	0.191713	-0.301501	0.763033	0.913335	166.054	181.852	144.674	157.056	161.891	152.871
TGME49_205010	U2 small nuclear ribonucleoprotein family protein, putative	1088.99	-0.0602533	0.134602	-0.447642	0.654412	0.86571	1158.45	1104.57	1078.19	1142.45	976.845	1073.43	891.7	-0.0926624	0.157515	-0.588276	0.556347	0.811302	996.327	791.649	977.963	802.385	870.931	910.943
TGME49_205020	hypothetical protein	2.55001	0.310443	0.239731	1.29496	0.195333	0.479934	0	0	2.89316	2.46748	3.54572	6.3937	2.76379	0.384294	0.258454	1.48689	0.137043	0.405223	0	0.988326	1.61647	6.99754	0	6.98041
TGME49_205030	hypothetical protein	445.561	0.0279358	0.159732	0.174892	0.861165	0.953782	434.291	442.214	444.583	488.562	478.672	385.043	403.801	0.0144772	0.192336	0.0752705	0.94	0.983388	369.748	410.155	419.474	366.982	512.312	344.134
TGME49_205040	PGAP1 family protein	1034.81	0.0456252	0.181863	0.250877	0.801909	0.933747	895.025	1078.62	1081.08	1185.22	796.014	1172.89	783.79	0.192099	0.172268	1.11512	0.2648	0.579015	652.04	791.649	743.576	877.026	694.696	943.751
TGME49_205050	hypothetical protein	22.2555	0.0112675	0.320086	0.0352015	0.971919	0.991174	16.2732	15.3814	35.6823	27.1423	10.6372	28.4164	27.6529	0.0252042	0.33521	0.0751894	0.940064	0.983388	18.8195	38.5447	25.8635	45.8728	8.197	28.6197
TGME49_205060	hypothetical protein	1816.28	0.0724889	0.221288	0.327577	0.743232	0.909177	1416.78	1525.64	2351.18	2175.5	1310.14	2118.44	2014.83	0.126583	0.224051	0.564974	0.572091	0.820765	1486.74	1567.49	2688.19	2315.41	1817.68	2213.49
TGME49_205070	hypothetical protein	0.397535	0.0227929	0.109704	0.207768	0.83541	NA	0	0	0.964387	0	0	1.42082	0.655631	0.0518069	0.151221	0.342591	0.731907	0.89828	1.10703	0	0	0.777505	2.04925	0
TGME49_205080	hypothetical protein	8.81261	0.622228	0.281975	2.20667	0.0273368	0.138558	0	3.84534	2.89316	20.5624	0	25.5748	26.8013	1.33798	0.329745	4.05761	4.95775e-05	0.00112161	2.21406	2.96498	3.23294	77.7505	2.04925	72.5962
TGME49_205090	Toxoplasma gondii family D protein	1.59341	0.260171	0.198653	1.30967	0.190306	0.474212	0	0.961335	0	5.75746	0	2.84164	1.95948	0.274586	0.25325	1.08425	0.278255	0.590449	1.10703	0.988326	0.808234	4.66503	0	4.18824
TGME49_205100	hypothetical protein	118.629	-0.25161	0.270848	-0.928968	0.352905	0.654629	157.647	129.78	105.118	66.6221	166.649	85.9597	90.0697	-0.199565	0.251252	-0.794282	0.427031	0.722063	120.666	96.856	73.5493	70.753	100.413	78.1805
TGME49_205110	hypothetical protein	48.9102	0.0994944	0.269409	0.369306	0.7119	0.895458	47.8025	45.1827	45.3262	39.4798	70.9144	44.7559	107.818	0.192515	0.228347	0.843083	0.399182	0.701403	112.917	95.8676	92.1387	140.728	94.2655	110.988
TGME49_205120	hypothetical protein	136.957	0.499083	0.226549	2.20298	0.0275961	0.139225	74.2464	125.935	128.264	155.452	173.74	164.105	240.1	0.342561	0.194938	1.75729	0.0788691	0.286532	184.874	242.14	202.059	272.127	231.565	307.836
TGME49_205130	hypothetical protein	1111.69	-0.00167364	0.136729	-0.0122405	0.990234	0.996043	1180.82	1162.25	994.283	1111.19	1106.26	1115.34	1472.37	0.0109132	0.132137	0.0825896	0.934178	0.981151	1566.45	1432.08	1402.29	1556.56	1457.02	1419.81
TGME49_205140	hypothetical protein	6.37781	0.825635	0.301334	2.73993	0.00614516	0.0452272	3.05122	0.961335	0	6.57996	17.7286	9.94575	8.52498	0.723478	0.33746	2.14389	0.0320417	0.159856	4.42812	2.96498	4.84941	8.55255	16.394	13.9608
TGME49_205150	ACR, YagE family COG1723 domain-containing protein	214.808	0.279643	0.185777	1.50527	0.132256	0.387299	169.851	213.416	193.842	270.601	214.516	226.621	212.427	0.378897	0.181464	2.088	0.0367975	0.17554	181.553	169.004	193.976	234.806	272.55	222.675
TGME49_205160	hypothetical protein	154.22	0.244344	0.211679	1.15431	0.248373	0.547068	129.168	148.046	143.694	184.239	124.1	196.073	202.037	0.499243	0.192827	2.58907	0.00962355	0.0683828	172.697	166.039	156.797	265.129	194.679	256.879
TGME49_205170	hypothetical protein	1120.45	-0.453665	0.183272	-2.47537	0.0133098	0.0810762	996.733	1362.21	1577.74	1002.62	838.562	944.846	226.767	-0.251555	0.238238	-1.0559	0.291014	0.605686	208.122	293.533	248.128	145.393	198.777	266.651
TGME49_205180	RNA recognition motif-containing protein	1851.32	-0.442442	0.176687	-2.5041	0.0122762	0.0761028	1942.61	1837.11	2691.61	1366.99	1615.07	1654.55	2114.11	-0.5563	0.170953	-3.25412	0.00113745	0.0134437	2236.2	2273.15	3126.25	1638.98	1682.43	1727.65
TGME49_205190	hypothetical protein	331.013	0.0951707	0.219925	0.432742	0.665202	0.871763	221.722	379.727	355.859	356.14	271.247	401.382	350.719	0.00857207	0.219638	0.0390281	0.968868	0.992058	275.65	410.155	366.13	394.195	258.205	399.977
TGME49_205200	hypothetical protein	747.953	0.499462	0.176975	2.82222	0.0047692	0.0371791	471.923	630.636	722.326	847.992	939.615	875.226	1266.79	0.398332	0.194353	2.04952	0.0404109	0.187095	813.667	1078.26	1333.59	1330.31	1559.48	1485.43
TGME49_205210	hypothetical protein	22.2051	-0.0816496	0.307027	-0.265936	0.790288	0.929039	28.4781	18.2654	23.1453	27.1423	17.7286	18.4707	26.5847	0.482513	0.320404	1.50595	0.132079	0.395414	21.0336	14.8249	23.4388	19.4376	40.985	39.7883
TGME49_205220	U5 snRNP-associated subunit, putative	684.705	-0.0693117	0.140864	-0.492048	0.622685	0.847978	645.842	762.339	698.216	662.108	657.731	681.994	668.248	-0.201084	0.154042	-1.30538	0.191763	0.488958	722.89	780.778	652.245	635.222	561.494	656.856
TGME49_205230	hypothetical protein	27.5328	-0.184571	0.297577	-0.620244	0.535097	0.792969	27.461	30.7627	32.7892	33.7223	17.7286	22.7331	37.1507	-0.28454	0.286211	-0.994164	0.320143	0.635271	44.2812	42.498	37.1788	27.9902	43.0342	27.9216
TGME49_205240	cleft lip and palate transmembrane protein 1 (clptm1) protein	609.146	0.114072	0.160359	0.711353	0.476865	0.75295	647.876	617.177	486.051	645.658	611.636	646.474	729.322	0.0563292	0.160961	0.349956	0.726372	0.895844	791.526	744.21	609.409	743.295	702.893	784.598
TGME49_205250	rhoptry protein ROP18	8461.53	-0.613468	0.137543	-4.46018	8.18923e-06	0.000217096	11087.1	9516.26	10356.6	6141.57	6307.83	7359.86	7437.81	-0.615197	0.144034	-4.27118	1.9444e-05	0.000523958	8984.65	9919.83	8327.24	6040.44	5178.45	6176.26
TGME49_205265	transporter, cation channel family protein	168.709	1.0407	0.224867	4.62808	3.6907e-06	0.00011057	108.827	94.2108	100.296	230.299	306.705	171.919	200.957	1.45005	0.267838	5.4139	6.1665e-08	3.99697e-06	91.8835	75.1128	99.4128	269.017	469.278	201.036
TGME49_205280	hypothetical protein	1470.53	-0.242805	0.22184	-1.09451	0.273733	0.576242	1186.93	1700.6	1955.78	1571.79	897.067	1511.04	1147.51	-0.177396	0.224636	-0.789705	0.4297	0.723729	878.982	1142.5	1664.15	1103.28	895.522	1200.63
TGME49_205290	serine/threonine specific protein phosphatase	711.18	-0.062632	0.244892	-0.255754	0.798141	0.931705	651.945	609.486	931.598	818.382	388.256	867.412	852.884	-0.114631	0.234586	-0.48865	0.62509	0.84876	828.058	773.859	1078.99	938.448	512.312	985.633
TGME49_205300	hypothetical protein	424.068	-0.0699002	0.154743	-0.451719	0.651472	0.86409	398.693	424.91	481.229	393.153	416.622	429.799	328.252	-0.062466	0.158732	-0.393532	0.693926	0.881421	331.002	359.751	318.444	322.665	303.289	334.361
TGME49_205310	tRNA-Leu	0	NA	NA	NA	NA	NA	0	0	0	0	0	0	0.11634	0.0287456	0.109413	0.262725	0.792763	NA	0	0	0	0	0	0.698041
TGME49_205320	hypothetical protein	2407.77	-0.421852	0.139503	-3.02396	0.00249493	0.0227102	2865.1	2561.96	2894.13	1843.21	2260.4	2021.83	3191.77	-0.479565	0.155638	-3.0813	0.00206102	0.0212799	3822.57	3539.2	3875.48	2318.52	3090.27	2504.57
TGME49_205330	hypothetical protein	1634.98	-0.0903561	0.176912	-0.51074	0.609533	0.839309	1854.13	1466.04	1747.47	1348.89	1955.46	1437.87	845.375	0.204107	0.220029	0.927634	0.353597	0.668634	785.991	817.346	724.178	732.41	1280.78	731.546
TGME49_205340	ribosomal protein RPS12	3034.52	-0.484665	0.174938	-2.77049	0.00559717	0.0422356	3717.41	3395.44	3628.03	2502.03	3044	1920.24	4025.47	-0.306424	0.246175	-1.24474	0.213227	0.52123	5105.62	4019.52	4458.22	2357.4	5309.61	2902.45
TGME49_205350	integral membrane protein, GNS1/SUR4 family protein, putative	2093.76	-0.360199	0.147773	-2.43752	0.0147885	0.088021	2350.46	2117.82	2641.46	1898.32	1622.17	1932.32	2231.16	-0.20898	0.181523	-1.15126	0.249627	0.561001	2350.22	1978.63	2887.01	1774.27	2204.99	2191.85
TGME49_205360	hypothetical protein	1004.41	-0.676269	0.14753	-4.58395	4.56275e-06	0.000130858	1263.21	1185.33	1300.96	739.423	677.232	860.307	747.5	-0.687998	0.169984	-4.04742	5.17853e-05	0.00115871	974.186	904.318	931.086	557.471	461.081	656.856
TGME49_205370	hypothetical protein	351.155	-0.702478	0.16509	-4.25511	2.08948e-05	0.00046517	391.574	484.513	446.511	240.991	267.702	275.639	359.937	-0.594118	0.173245	-3.42935	0.000605038	0.0080741	394.103	461.548	459.077	248.024	284.846	312.024
TGME49_205380	fructose-bisphospatase I	1057.89	-0.133016	0.169522	-0.784657	0.432655	0.723245	1330.33	996.904	1002.96	1072.53	1067.26	877.357	793.15	0.0109914	0.190976	0.0575537	0.954104	0.98816	960.902	783.743	625.573	875.471	803.306	709.907
TGME49_205390	hypothetical protein	203.836	-0.00329041	0.172617	-0.0190619	0.984792	0.994808	205.449	196.112	212.165	203.979	187.923	217.386	539.583	-0.0409404	0.156976	-0.260806	0.794242	0.925463	532.481	500.093	611.833	559.026	497.968	536.095
TGME49_205398	DNA repair and recombination protein RAD54, putative	3.28192	0.212226	0.240695	0.881721	0.377928	0.67909	0	0.961335	4.82194	8.22495	0	5.68329	3.74318	0.194853	0.299064	0.651543	0.514696	0.784972	2.21406	2.96498	3.23294	8.55255	4.0985	1.39608
TGME49_205402	SNF2 family N-terminal domain-containing protein	1.40441	0.0859994	0.182992	0.469963	0.638381	0.855318	0	0	2.89316	4.11247	0	1.42082	0.367386	0.0251709	0.11292	0.222909	0.823606	0.938523	0	0	0.808234	0	0	1.39608
TGME49_205410	RNA pseudouridine synthase superfamily protein	102.269	-0.189756	0.259431	-0.731432	0.464515	0.742679	130.186	115.36	83.9017	92.9419	129.419	61.8057	89.6468	0.080896	0.2543	0.318113	0.750399	0.906853	101.847	86.9727	68.6999	78.528	122.955	78.8786
TGME49_205420	aspartate-semialdehyde dehydrogenase	12.3523	0.347263	0.323052	1.07494	0.282401	0.586002	12.2049	9.61335	6.75071	16.4499	17.7286	11.3666	8.60452	0.278482	0.338321	0.823129	0.410435	0.710626	8.85624	5.92996	6.46587	11.6626	6.14775	12.5647
TGME49_205425	hypothetical protein	4.71509	0.445228	0.303791	1.46558	0.142764	0.406119	3.05122	1.92267	2.89316	6.57996	5.31858	8.52493	8.88753	0.586764	0.336646	1.74297	0.0813391	0.291998	6.64218	2.96498	5.65764	19.4376	10.2462	8.37649
TGME49_205430	isovaleryl-CoA dehydrogenase	187.762	0.362679	0.234274	1.5481	0.121599	0.368151	185.108	136.51	156.231	228.654	276.566	143.503	147.378	0.363056	0.285826	1.2702	0.204014	0.506676	152.77	130.459	86.4811	221.589	200.826	92.1414
TGME49_205440	CCT chaperonin gamma subunit	1384.23	-0.0879476	0.230075	-0.382256	0.702272	0.890015	1728.01	1351.64	1217.06	1048.68	1959.01	1000.97	1427.6	-0.215083	0.193343	-1.11244	0.265947	0.579566	1632.87	1660.39	1334.39	1255.67	1639.4	1042.87
TGME49_205450	hypothetical protein	20.7635	0.728099	0.317904	2.29031	0.0220035	0.118852	10.1707	14.42	11.5726	23.8524	46.0943	18.4707	15.836	0.494486	0.332664	1.48644	0.137162	0.405429	16.6054	6.91828	10.507	20.9926	22.5417	17.451
TGME49_205460	AN1 family Zinc finger domain-containing protein	357.423	-0.319262	0.193331	-1.65138	0.098662	0.323293	460.735	350.887	394.434	384.105	255.292	299.083	401.475	-0.304463	0.187514	-1.62368	0.104444	0.341745	416.243	399.284	529.393	401.193	305.338	357.397
TGME49_205470	translation elongation factor 2 family protein, putative	7006.63	-0.487992	0.166884	-2.92414	0.00345406	0.0291175	8955.34	8980.79	6866.44	5175.14	6751.05	5311.03	4124.95	-0.459091	0.190504	-2.40988	0.0159577	0.0988639	5325.92	5206.5	3971.66	2872.1	4203.01	3170.5
TGME49_205480	IMC subcompartment protein ISP4	183.825	-0.340193	0.18905	-1.79949	0.0719413	0.26676	221.722	183.615	216.023	168.611	173.74	139.241	128.116	-0.291474	0.222736	-1.30861	0.190668	0.487587	143.914	120.576	162.455	125.956	122.955	92.8394
TGME49_205490	integral membrane protein, putative	2319.42	-0.358901	0.205045	-1.75035	0.0800581	0.286132	2076.87	2538.89	3315.56	2154.11	1487.43	2343.65	1873.27	-0.28534	0.248597	-1.1478	0.25105	0.563065	1534.34	1993.45	2754.46	1876.9	1051.26	2029.2
TGME49_205500	hypothetical protein	777.918	0.0965525	0.15164	0.636723	0.524305	0.785325	757.72	804.637	685.679	724.618	900.612	794.239	1752.43	0.017606	0.150175	0.117237	0.906673	0.971156	1725.86	1727.59	1764.38	1578.34	2043.1	1675.3
TGME49_205510	nucleolar protein 5, putative	1182.92	-0.171465	0.136115	-1.25971	0.207774	0.497609	1263.21	1252.62	1249.85	1035.52	1235.68	1060.64	590.683	-0.343786	0.153384	-2.24135	0.0250037	0.13482	717.355	682.933	592.436	496.048	547.15	508.174
TGME49_205520	hypothetical protein	6.49623	0.840552	0.312708	2.68798	0.00718857	0.05145	1.01707	1.92267	2.89316	13.9824	10.6372	8.52493	8.73733	0.722892	0.337612	2.1412	0.0322583	0.160642	4.42812	1.97665	6.46587	13.9951	12.2955	13.2628
TGME49_205530	hypothetical protein	22.1203	1.0557	0.317618	3.32381	0.000887964	0.010079	6.10245	9.61335	14.4658	41.1247	19.5014	41.9142	81.312	0.989211	0.304823	3.2452	0.00117369	0.0137132	40.9601	23.7198	71.1246	135.286	77.8715	138.91
TGME49_205540	DEAD/DEAH box helicase domain-containing protein	362.286	0.247243	0.168851	1.46427	0.143121	0.40654	278.678	334.545	374.182	400.555	375.846	409.907	489.46	0.0977705	0.197083	0.496088	0.619832	0.846878	367.534	517.883	530.202	563.691	426.244	531.209
TGME49_205550	AGC kinase	230.313	0.0797737	0.188622	0.422929	0.672347	0.876041	217.654	224.952	230.489	261.553	184.377	262.852	292.541	-0.173625	0.215041	-0.807406	0.419433	0.716483	270.115	294.521	375.829	297.784	202.876	314.118
TGME49_205558	NAC domain-containing protein	2052.04	-0.147618	0.191029	-0.772751	0.43967	0.726263	2310.79	2195.69	1992.42	1644.99	2574.19	1594.16	4281.52	-0.209936	0.250485	-0.838117	0.401965	0.703161	5408.95	3912.78	4631.99	2536.22	5879.3	3319.88
TGME49_205562	hypothetical protein	553.679	0.218931	0.147453	1.48475	0.13761	0.39678	523.793	547	458.084	620.984	576.179	596.035	661.109	0.11355	0.18773	0.604857	0.545274	0.805727	693.001	700.723	508.379	716.86	584.036	763.656
TGME49_205570	hypothetical protein	244.804	-0.134665	0.17882	-0.753076	0.451404	0.73507	257.32	264.367	246.883	226.186	273.02	201.046	238.003	0.102959	0.225976	0.45562	0.648663	0.862279	274.543	202.607	204.483	193.599	321.732	231.051
TGME49_205580	nuclear factor NF4	493.871	-0.0346458	0.155752	-0.222442	0.82397	0.942432	466.837	536.425	497.624	542.847	473.353	446.138	416.285	0.0889772	0.162855	0.54636	0.584819	0.827193	386.353	445.735	373.404	422.963	469.278	399.977
TGME49_205590	hypothetical protein	13.5763	0.322445	0.321598	1.00263	0.316037	0.61853	15.2561	9.61335	7.7151	14.8049	17.7286	16.3394	19.1038	0.139629	0.322849	0.432491	0.665385	0.869586	24.3547	13.8366	15.3565	20.9926	18.4432	21.6393
TGME49_205600	zinc finger, C3HC4 type (RING finger) domain-containing protein	242.371	-0.0758147	0.181365	-0.418022	0.675931	0.877045	259.354	261.483	226.631	265.666	239.336	201.757	357.974	-0.160903	0.182337	-0.882449	0.377534	0.686097	377.497	321.206	437.255	309.447	372.963	329.475
TGME49_205615	hypothetical protein	314.903	0.00314067	0.16908	0.0185751	0.98518	0.994808	289.866	335.506	317.283	273.891	333.297	339.576	717.131	-0.0235888	0.15466	-0.15252	0.878777	0.962881	687.465	716.536	762.973	621.226	772.567	742.017
TGME49_205625	hypothetical protein	261.138	-0.0404765	0.251566	-0.160898	0.872174	0.956826	232.91	248.986	318.248	333.933	136.51	296.241	382.1	-0.101668	0.241457	-0.42106	0.673711	0.87353	336.537	338.996	521.311	419.853	245.91	429.993
TGME49_205630	hypothetical protein	0.287914	0.0010679	0.10029	0.0106481	0.991504	NA	1.01707	0	0	0	0	0.710411	0.129584	0.0287456	0.109413	0.262725	0.792763	NA	0	0	0	0.777505	0	0
TGME49_205640	hypothetical protein	825.692	-0.3129	0.149707	-2.09009	0.0366101	0.169272	1047.59	879.622	833.231	695.008	742.828	755.877	1477.97	-0.382827	0.166366	-2.30111	0.0213854	0.12112	2000.4	1577.37	1481.49	1169.37	1280.78	1358.39
TGME49_205650	AP2 domain transcription factor AP2VIIa-3	2578.48	-0.409609	0.132939	-3.08119	0.00206174	0.0195708	3273.96	2826.33	2777.44	2184.55	2109.7	2298.89	1851.21	-0.418721	0.140148	-2.9877	0.00281082	0.0272335	2284.91	2200.01	1908.24	1659.2	1518.49	1536.39
TGME49_205658	F5/8 type C domain-containing protein	14.9329	1.08596	0.321796	3.37467	0.00073903	0.00869387	9.15367	4.80668	3.85755	21.3849	24.82	25.5748	22.528	0.684037	0.337172	2.02875	0.042484	0.193404	22.1406	7.90661	8.89058	24.1027	53.2805	18.8471
TGME49_205662	LCCL domain-containing protein	12.567	0.0323601	0.323071	0.100164	0.920214	0.972846	13.222	4.80668	19.2877	18.9174	7.09144	12.077	43.3156	0.151	0.301244	0.501254	0.616192	0.84522	32.1039	28.6615	59.0011	36.5427	51.2312	52.353
TGME49_205670	SF-assemblin/beta giardin protein	1087.98	-0.454688	0.16099	-2.82433	0.00473797	0.0369993	1286.6	1127.65	1399.33	1001.8	764.102	948.398	1642.73	-0.550715	0.185129	-2.97476	0.00293218	0.0280605	1964.98	1718.7	2259.01	1474.93	1028.72	1410.04
TGME49_205680	hypothetical protein	1326.55	-0.434641	0.323839	-1.34215	0.179547	0.461406	799.421	1681.38	2679.07	1019.89	429.032	1350.49	1261.91	-0.558409	0.301123	-1.85442	0.0636787	0.25037	814.774	1695.97	2260.63	1087.73	442.638	1269.74
TGME49_205690	hypothetical protein	497.133	-0.285013	0.181106	-1.57374	0.115548	0.358018	570.579	546.038	530.413	415.36	556.678	363.73	283.025	-0.132355	0.256015	-0.516983	0.605168	0.838974	343.179	325.159	223.881	189.711	389.357	226.863
TGME49_205700	cyclophilin precursor	5504.85	-0.304465	0.168766	-1.80406	0.0712213	0.265482	5585.77	6350.58	6445	4643.81	5985.17	4018.79	4860.82	-0.31429	0.182135	-1.72559	0.0844219	0.299641	5032.56	5980.36	5278.58	3683.04	5389.53	3800.83
TGME49_205710	lysine-tRNA ligase	990.483	-0.193753	0.186089	-1.04118	0.29779	0.601628	1189.98	1050.74	945.1	841.412	1164.77	750.904	695.869	-0.282616	0.212015	-1.333	0.182533	0.473746	978.614	740.256	594.86	561.359	747.976	552.15
TGME49_205720	Adenosine/AMP deaminase domain-containing protein	125.598	-0.077657	0.224434	-0.346013	0.729333	0.903013	134.254	118.244	138.872	146.404	85.0972	130.716	138.812	0.119023	0.210156	0.566354	0.571153	0.820079	114.024	127.494	154.373	155.501	151.644	129.836
TGME49_205730	hypothetical protein	454.609	-0.158249	0.170298	-0.92925	0.352759	0.654629	542.101	426.833	472.55	397.265	494.628	394.278	481.644	-0.223936	0.193107	-1.15965	0.246192	0.556967	546.873	507.011	508.379	412.855	559.445	355.303
TGME49_205740	hypothetical protein	714.527	-0.305426	0.169503	-1.80189	0.0715623	0.265833	920.452	791.179	673.142	584.794	718.008	599.587	417.279	-0.366144	0.189033	-1.93693	0.052754	0.222888	549.087	469.455	402.501	329.662	424.195	328.777
TGME49_205750	histone deacetylase complex subunit Sin3	624.009	0.207679	0.168424	1.23307	0.217549	0.509755	540.067	601.796	581.526	676.913	788.922	554.831	516.955	0.39736	0.228006	1.74276	0.0813749	0.291998	437.277	484.28	381.487	478.943	840.192	479.554
TGME49_205760	membrane protein	29.0572	-0.177464	0.310124	-0.572237	0.567162	0.811857	32.5464	24.9947	39.5399	35.3673	10.6372	31.2581	54.5819	0.289284	0.303195	0.954116	0.340025	0.655822	48.7093	32.6148	61.4258	87.0806	34.8372	62.8236
TGME49_205770	hypothetical protein	9.47409	0.827365	0.30793	2.68687	0.00721261	0.0515305	0	6.72935	0.964387	9.04744	19.5014	20.6019	12.6514	1.30741	0.335588	3.89588	9.78435e-05	0.00190702	4.42812	0.988326	0.808234	13.9951	38.9357	16.753
TGME49_206290	hypothetical protein	52.1075	1.21153	0.27708	4.37249	1.22839e-05	0.000303668	28.4781	30.7627	17.359	75.6695	99.2801	61.0953	22.0359	0.711967	0.325248	2.189	0.0285971	0.148287	17.7125	15.8132	8.08234	33.4327	34.8372	22.3373
TGME49_206300	hypothetical protein	216.022	0.0573967	0.193976	0.295896	0.767309	0.920752	217.654	224.952	188.056	192.464	271.247	201.757	182.308	0.110587	0.241284	0.45833	0.646716	0.861448	170.483	202.607	145.482	153.168	264.353	157.757
TGME49_206310	prenyltransferase, UbiA family protein	396.081	0.238738	0.15016	1.58989	0.11186	0.349816	370.215	332.622	381.897	426.875	423.713	441.165	280.327	0.540765	0.161673	3.3448	0.000823405	0.0102511	228.048	210.513	236.813	344.435	331.978	330.173
TGME49_206320	hypothetical protein	550.205	0.243806	0.200633	1.21518	0.224297	0.518089	573.63	487.397	430.117	500.077	787.149	522.862	390.538	0.302366	0.222085	1.36149	0.173359	0.46088	409.601	344.926	274.8	356.097	569.691	388.111
TGME49_206330	PHD-finger domain-containing protein	320.557	-0.129171	0.185281	-0.697164	0.4857	0.758456	307.156	318.202	386.719	322.418	246.427	342.418	236.755	0.00780392	0.165688	0.0471	0.962434	0.990195	226.941	242.14	239.237	230.141	235.664	246.408
TGME49_206340	hypothetical protein	1401.13	-0.52056	0.245237	-2.12268	0.0337803	0.160896	1165.57	1747.71	2196.87	1374.39	661.276	1260.98	1794.03	-0.473458	0.221204	-2.14037	0.0323247	0.160875	1585.27	1903.52	2888.63	1444.6	1245.94	1696.24
TGME49_206350	ER-retrevial receptor Ter1p, putative	747.588	-0.311222	0.172676	-1.80235	0.0714907	0.265833	943.845	740.228	815.872	653.883	774.739	556.962	523.045	-0.0110718	0.230933	-0.0479437	0.961761	0.990195	557.943	470.443	542.325	396.528	745.927	425.107
TGME49_206360	peptidyl-tRNA hydrolase domain-containing protein	255.332	-0.241034	0.174342	-1.38253	0.166808	0.442349	257.32	263.406	312.462	217.961	257.065	223.779	130.093	-0.0954305	0.203522	-0.468894	0.639145	0.856704	130.629	141.331	130.126	121.291	145.497	111.686
TGME49_206380	hypothetical protein	840.699	0.38352	0.202163	1.89708	0.0578178	0.231128	590.92	780.604	780.189	1067.6	686.096	1138.79	854.047	0.231618	0.22858	1.01329	0.310922	0.625826	624.365	869.727	835.714	1116.5	610.676	1067.3
TGME49_206390	hypothetical protein	140.994	-0.123538	0.208206	-0.593344	0.552951	0.803424	147.476	125.935	167.803	125.842	159.557	119.349	76.5197	-0.408345	0.234997	-1.73766	0.0822703	0.294435	90.7764	75.1128	101.029	63.7554	63.5267	64.9178
TGME49_206400	FAD binding domain of DNA photolyase domain-containing protein	20.4422	0.853909	0.310542	2.74973	0.00596435	0.044179	10.1707	13.4587	11.5726	32.0773	21.2743	34.0997	27.1181	0.523187	0.335676	1.55861	0.119089	0.371232	18.8195	16.8015	21.8223	48.2053	8.197	48.8628
TGME49_206415	myosin K	743.547	0.415318	0.173601	2.39236	0.0167402	0.0973374	751.618	629.674	503.41	881.714	893.521	801.343	776.35	0.379742	0.183117	2.07377	0.038101	0.179335	813.667	654.272	531.01	888.688	913.965	856.496
TGME49_206430	formin FRM1	2662.21	0.263461	0.132143	1.99376	0.0461785	0.198799	2483.7	2460.06	2282.7	2646.79	2953.58	3146.41	5211.97	0.12307	0.1347	0.913662	0.360894	0.673248	5117.8	4953.49	4872.04	5071.66	5186.65	6070.16
TGME49_206440	cpw-wpc domain-containing protein	1366.82	-0.288606	0.23375	-1.23467	0.216952	0.509296	1291.68	1297.8	1997.25	1307.77	757.011	1549.41	1404.36	-0.23692	0.244593	-0.968632	0.332729	0.648389	1304.08	1351.04	1969.67	1489.7	776.666	1534.99
TGME49_206450	autophagy-related cysteine peptidase atg4, putative	3988.85	0.169056	0.190044	0.889566	0.373699	0.676317	3019.69	4079.91	4096.72	4615.02	3200.01	4921.73	4592.15	0.0574871	0.186989	0.307436	0.758512	0.910861	4179.04	4347.65	4955.28	4932.49	3551.35	5587.12
TGME49_206460	hypothetical protein	401.187	0.508996	0.226058	2.25161	0.0243468	0.127658	260.371	329.738	372.254	542.024	310.25	592.483	591.361	0.609669	0.259447	2.34988	0.0187793	0.110418	369.748	366.669	593.244	813.27	442.638	962.598
TGME49_206470	pyruvate dehydrogenase complex subunit PDH-E3II	1580.69	-0.322072	0.127342	-2.5292	0.0114323	0.0720912	1709.7	1773.66	1810.16	1369.45	1324.33	1496.84	1685.76	-0.384556	0.138962	-2.76735	0.00565141	0.0462012	1946.16	1938.11	1879.14	1548.01	1282.83	1520.33
TGME49_206480	hypothetical protein	888.714	-0.236685	0.167047	-1.41688	0.156518	0.42707	984.528	1027.67	884.343	699.121	978.618	758.008	1452.73	-0.519662	0.12877	-4.03558	5.44683e-05	0.00120553	1757.96	1679.17	1724.77	1214.46	1233.65	1106.39
TGME49_206490	ICE family protease (caspase) p20 domain-containing protein	265.161	0.038456	0.164237	0.234149	0.814869	0.939756	284.781	242.256	256.527	272.246	276.566	258.59	242.636	-0.165766	0.173251	-0.956801	0.338668	0.654496	262.366	268.825	243.279	251.134	213.122	217.091
TGME49_206500	hypothetical protein	227.18	0.211638	0.180837	1.17032	0.24187	0.540853	189.176	215.339	224.702	258.263	209.197	266.404	323.93	0.141779	0.209439	0.676948	0.498439	0.774496	278.971	323.183	320.061	415.965	245.91	359.491
TGME49_206510	toxolysin TLN4	3437.52	-0.399265	0.271253	-1.47193	0.14104	0.402406	2532.52	4355.81	5253.98	3350.02	1349.15	3783.65	1809.74	-0.356137	0.27741	-1.28379	0.199215	0.499996	1422.53	2494.54	2360.85	1780.49	756.173	2043.86
TGME49_206520	hypothetical protein	3.09829	-0.195594	0.25859	-0.756386	0.449418	0.734339	5.08537	1.92267	5.78632	0.822495	0	4.97288	1.5914	-0.148784	0.240285	-0.619201	0.535784	0.801089	1.10703	3.9533	1.61647	0.777505	0	2.09412
TGME49_206540	hypothetical protein	1454.22	0.119565	0.229345	0.521335	0.602134	0.835284	1089.29	1424.7	1640.42	1738.75	932.524	1899.64	2494.75	0.00854631	0.254396	0.0335945	0.9732	0.993119	1971.62	2252.4	3236.98	2855	1463.16	3189.35
TGME49_206550	hypothetical protein	59.4215	1.81861	0.307235	5.91927	3.2337e-09	2.55494e-07	12.2049	18.2654	12.537	66.6221	180.832	66.0682	43.3525	1.72615	0.328806	5.24976	1.52301e-07	8.51947e-06	9.96327	8.89494	11.3153	45.8728	137.3	46.7687
TGME49_206560	EF hand domain-containing protein	0	NA	NA	NA	NA	NA	0	0	0	0	0	0	0	NA	NA	NA	NA	NA	0	0	0	0	0	0
TGME49_206570	kinesin, putative	8.60774	0.784599	0.289393	2.71119	0.00670417	0.048565	1.01707	0	2.89316	4.11247	37.23	6.3937	9.23272	0.65837	0.298567	2.2051	0.0274471	0.144155	4.42812	1.97665	0	2.33251	36.8865	9.77257
TGME49_206580	formin FRM2	519.897	0.154246	0.180487	0.854612	0.392766	0.691144	452.598	589.298	429.152	560.119	471.58	616.637	391.345	0.0172721	0.233279	0.0740407	0.940978	0.983739	359.785	515.906	293.389	412.855	301.24	464.895
TGME49_206590	calcium-dependent protein kinase CDPK2A	1614.01	-0.0223895	0.182323	-0.122802	0.902264	0.966777	1397.46	1655.42	1834.26	1704.21	1232.14	1860.57	1530.49	-0.0709367	0.213032	-0.332986	0.739145	0.901756	1377.14	1537.84	1808.02	1661.53	1022.58	1775.82
TGME49_206600	sigma-70, region 3 protein	410.778	-0.314272	0.153061	-2.05324	0.0400494	0.180211	479.042	463.364	432.046	333.933	366.982	389.305	957.562	-0.58321	0.134664	-4.33086	1.48527e-05	0.000422656	1159.06	1101	1209.12	722.302	762.321	791.578
TGME49_206605	hypothetical protein	55.5959	-0.495799	0.280359	-1.76845	0.0769864	0.279349	97.6391	47.1054	58.8276	34.5448	51.4129	44.0455	52.1875	-0.493957	0.302416	-1.63337	0.102391	0.337323	96.3116	52.3813	46.0694	37.3202	28.6895	52.353
TGME49_206610	pyruvate dehydrogenase complex subunit PDH-E2	300.813	-0.460592	0.235726	-1.95392	0.0507101	0.212187	526.845	288.401	256.527	258.263	237.563	237.277	162.755	-0.539926	0.257575	-2.09619	0.0360651	0.173196	244.654	233.245	121.235	143.838	108.61	124.949
TGME49_206620	hypothetical protein	2.10488	0.337853	0.215396	1.56852	0.116759	0.360158	0	0	0.964387	7.40245	0	4.26246	3.06766	0.653852	0.28146	2.32308	0.020175	0.115872	1.10703	0	0	6.22004	4.0985	6.98041
TGME49_206630	hypothetical protein	394.837	0.453703	0.150383	3.01699	0.00255296	0.0230298	350.891	334.545	303.782	455.662	453.852	470.292	215.354	0.595356	0.186278	3.19606	0.00139316	0.0156721	176.018	186.794	141.441	271.349	256.156	260.369
TGME49_206640	hypothetical protein	1039.97	0.450477	0.154376	2.91806	0.0035222	0.0295682	888.923	812.328	908.453	1284.74	1017.62	1327.76	2419.71	0.283126	0.183048	1.54673	0.121929	0.377336	2232.88	1706.84	2549.98	2557.21	2448.85	3022.52
TGME49_206650	zinc finger, c2h2 type domain-containing protein	59.2216	0.240384	0.287979	0.834727	0.403871	0.699444	29.4952	57.6801	71.3647	81.427	44.3215	71.0411	36.4804	0.402995	0.319895	1.25977	0.207752	0.512602	16.6054	36.5681	34.7541	56.7579	22.5417	51.655
TGME49_206660	hypothetical protein	308.946	-0.0603849	0.211084	-0.28607	0.774824	0.923433	282.747	258.599	409.865	328.175	241.109	333.183	242.296	0.0143296	0.242808	0.0590163	0.952939	0.98816	223.62	211.502	290.964	262.019	155.743	309.93
TGME49_206670	hypothetical protein	1989.27	0.120395	0.153045	0.786663	0.431479	0.722198	1907.01	1824.61	1976.03	2173.85	1719.67	2334.41	3919.11	-0.0259404	0.16357	-0.158589	0.873993	0.961387	4136.97	3716.11	4022.58	4024.37	3170.19	4444.42
TGME49_206680	hypothetical protein	214.491	0.130883	0.194186	0.67401	0.500305	0.768126	211.551	187.46	209.272	185.061	274.793	218.807	410.317	0.389605	0.217726	1.78943	0.0735461	0.27377	354.249	318.241	366.938	396.528	645.514	380.432
TGME49_206690	glideosome-associated protein with multiple-membrane spans GAPM2B	969.613	-0.377031	0.190264	-1.98163	0.047521	0.203146	1146.24	1044.97	1129.3	690.073	1100.95	706.148	1132.76	-0.138742	0.278183	-0.498745	0.617959	0.846223	1612.94	1107.91	881.784	599.456	1633.25	961.202
TGME49_206695	hypothetical protein	113.435	-0.414028	0.226851	-1.82511	0.0679842	0.257707	118.998	139.394	135.014	83.8945	125.873	77.4348	27.7087	-0.359452	0.318307	-1.12926	0.258787	0.572066	23.2476	41.5097	32.3294	13.9951	30.7387	24.4314
TGME49_206700	hypothetical protein	165.494	0.000686155	0.263742	0.00260161	0.997924	0.998528	200.364	165.35	127.299	116.794	258.837	124.322	125.203	-0.0339825	0.263194	-0.129116	0.897266	0.969437	161.626	126.506	90.5222	95.6331	168.038	108.894
TGME49_206710	hypothetical protein	268.883	-0.354969	0.181633	-1.95432	0.0506634	0.212187	329.532	277.826	310.533	259.908	189.696	245.802	291.419	-0.257012	0.208057	-1.2353	0.21672	0.52597	329.895	302.428	332.993	328.107	192.629	262.463
TGME49_206910	hypothetical protein	0.776144	-0.0434343	0.133396	-0.325605	0.744723	0.910042	0	2.88401	0	0	1.77286	0	0.515336	0.00589896	0.146224	0.040342	0.96782	0.992058	0	0	1.61647	0.777505	0	0.698041
TGME49_207005	SAG-related sequence SRS48Q	0.592781	0.0486083	0.136972	0.354877	0.722682	NA	0	0.961335	0	0.822495	1.77286	0	0.738943	0.0854935	0.159534	0.535896	0.59203	0.831113	0	0.988326	0	0	2.04925	1.39608
TGME49_207010	SAG-related sequence SRS48K	2.14126	0.102135	0.236225	0.432363	0.665478	0.871763	2.03415	0	2.89316	0.822495	3.54572	3.55205	5.85249	0.175116	0.314473	0.556854	0.577627	0.822586	6.64218	2.96498	4.04117	7.77505	12.2955	1.39608
TGME49_207015	hypothetical protein	6.43598	0.400843	0.294503	1.36108	0.173488	0.453048	5.08537	1.92267	2.89316	2.46748	21.2743	4.97288	5.08033	0.430073	0.294768	1.45902	0.14456	0.417918	1.10703	0.988326	4.04117	3.11002	18.4432	2.79216
TGME49_207020	hypothetical protein	81.9431	0.243699	0.239479	1.01762	0.308857	0.612471	84.4172	75.9455	59.792	98.6994	101.053	71.7515	81.0085	0.0743499	0.236653	0.314172	0.75339	0.90773	86.3483	84.0077	64.6587	85.5255	92.2162	73.2943
TGME49_207030	hypothetical protein	13.7813	0.35464	0.321232	1.104	0.269593	0.573108	7.11952	12.4974	12.537	13.9824	19.5014	17.0499	14.87	0.302856	0.338662	0.894272	0.371176	0.681187	12.1773	8.89494	15.3565	25.6577	4.0985	23.0353
TGME49_207040	hypothetical protein	171.57	0.404629	0.198929	2.03404	0.0419475	0.185983	145.442	127.858	160.088	164.499	223.38	208.15	297.811	0.241216	0.16848	1.43172	0.152224	0.430477	290.042	242.14	282.074	309.447	317.634	345.53
TGME49_207050	hypothetical protein	1.83229	0.344466	0.222638	1.5472	0.121814	0.368507	0	0	0.964387	3.28998	5.31858	1.42082	1.27917	0.158462	0.212316	0.746347	0.455458	0.743481	0	1.97665	0	1.55501	2.04925	2.09412
TGME49_207060	ribonucleoside-diphosphate reductase small subunit	2557.26	-0.318337	0.180889	-1.75984	0.0784342	0.282827	3351.26	2952.26	2285.6	2158.23	2657.52	1938.71	2104.17	-0.390581	0.17072	-2.28785	0.0221462	0.124393	2729.94	2398.67	2090.09	1659.97	2106.63	1639.7
TGME49_207065	hypothetical protein	181.177	-0.0106769	0.217671	-0.0490507	0.960879	0.985834	207.483	196.112	139.836	173.546	221.607	148.476	122.416	-0.122361	0.247073	-0.495243	0.620428	0.846878	138.379	159.121	87.2893	110.406	133.201	106.102
TGME49_207070	glycosyl transferase, putative	115.866	0.109051	0.23119	0.471693	0.637146	0.855048	96.6221	102.863	130.192	116.794	154.239	94.4846	107.119	0.0583076	0.232638	0.250637	0.802095	0.928126	122.88	110.693	80.0152	97.1881	118.856	113.083
TGME49_207080	histone lysine acetyltransferase MYST-B	403.732	0.268742	0.152319	1.76434	0.0776745	0.281086	358.01	348.003	386.719	423.585	427.259	478.817	932.949	0.207663	0.149836	1.38593	0.165767	0.449625	832.486	822.287	935.127	1071.4	891.424	1044.97
TGME49_207100	hypothetical protein	330.993	-0.0450932	0.226013	-0.199516	0.841859	0.948892	434.291	332.622	242.061	254.151	402.439	320.395	605.864	-0.20162	0.201698	-0.999612	0.317498	0.632904	822.523	601.891	532.626	475.056	620.923	582.166
TGME49_207110	hypothetical protein	0.295477	0.0247486	0.100285	0.246784	0.805075	NA	0	0	0	0	1.77286	0	0.954852	0.188134	0.194152	0.969004	0.332543	0.648389	0	0	0.808234	0.777505	2.04925	2.09412
TGME49_207120	Sad1/UNC family protein	340.793	0.278633	0.17205	1.61949	0.105342	0.336086	273.593	303.782	340.429	368.478	335.07	423.405	634.072	0.174701	0.150621	1.15987	0.246102	0.556967	576.762	583.112	623.957	674.097	606.578	739.923
TGME49_207130	SAG-related sequence SRS49A	78.8961	0.912636	0.310057	2.94345	0.00324577	0.0279164	19.3244	39.4147	68.4715	69.0896	189.696	87.3805	41.2642	0.930663	0.331858	2.8044	0.005041	0.0421822	11.0703	17.7899	32.3294	27.2127	94.2655	64.9178
TGME49_207140	SAG-related sequence SRS49B	99.7444	0.64234	0.307591	2.08829	0.0367717	0.169824	50.8537	47.1054	24.1097	62.5096	356.345	57.5433	43.8708	0.736102	0.333415	2.20776	0.0272609	0.143508	25.4617	32.6148	17.7812	41.9853	118.856	26.5255
TGME49_207150	SAG-related sequence SRS49C	62.4891	0.99719	0.308453	3.23288	0.0012255	0.0127766	39.6659	31.7241	23.1453	50.1722	168.422	61.8057	47.7632	1.2048	0.313444	3.84376	0.000121165	0.0022848	23.2476	23.7198	16.9729	52.8703	120.906	48.8628
TGME49_207160	SAG-related sequence SRS49D	648.328	0.710928	0.316861	2.24366	0.0248541	0.129586	149.51	277.826	417.58	414.537	2063.61	566.908	1362.1	0.715064	0.332818	2.14852	0.0316728	0.158694	324.36	576.194	918.154	827.265	4356.7	1169.92
TGME49_207170	hypothetical protein	921.276	-0.176285	0.160249	-1.10007	0.271302	0.574591	960.118	996.904	987.533	1017.43	833.244	732.433	830.791	-0.191714	0.138867	-1.38056	0.167414	0.452244	902.229	855.89	903.606	725.412	838.143	759.468
TGME49_207180	indole-3-glycerol phosphate synthase domain-containing protein	303.719	0.301417	0.180769	1.66741	0.0954323	0.316553	231.893	300.898	274.85	295.276	338.616	380.78	384.409	0.174175	0.190767	0.913022	0.361231	0.673248	291.149	420.039	362.897	383.31	467.229	381.828
TGME49_207200	hypothetical protein	233.425	0.14339	0.184544	0.777	0.437159	0.726105	233.927	212.455	214.094	268.133	269.475	202.467	155.769	0.245528	0.196987	1.24642	0.21261	0.520033	142.807	147.261	131.742	174.939	190.58	147.287
TGME49_207210	hypothetical protein	1916.33	1.0639	0.321773	3.30636	0.000945168	0.0105186	334.617	551.806	830.338	1610.44	6369.88	1800.89	3784.12	1.03483	0.336506	3.07524	0.00210336	0.0215806	818.095	905.307	1824.18	3087.47	12844.7	3224.95
TGME49_207230	hypothetical protein	426.921	0.0906391	0.155249	0.58383	0.559335	0.808262	415.983	446.059	374.182	441.68	471.58	412.038	355.616	0.160522	0.18551	0.865304	0.386872	0.693088	360.892	342.949	295.006	341.325	452.884	340.644
TGME49_207240	hypothetical protein	1231.49	-0.468815	0.161296	-2.90655	0.00365441	0.030237	1596.81	1280.5	1449.47	982.059	1184.27	895.828	974.424	-0.0634326	0.201156	-0.31534	0.752504	0.907516	1084.89	984.373	919.771	852.145	1247.99	757.374
TGME49_207250	electron-transfer-flavoprotein, alpha polypeptide	0	NA	NA	NA	NA	NA	0	0	0	0	0	0	0.294305	0.00326313	0.109454	0.0298129	0.976216	NA	0	0.988326	0	0.777505	0	0
TGME49_207350	hypothetical protein	321.432	0.943633	0.237329	3.97605	7.00702e-05	0.00127184	223.756	189.383	190.949	398.91	636.456	289.137	421.793	1.10589	0.264812	4.17614	2.96492e-05	0.000742777	291.149	218.42	196.401	468.058	936.507	420.22
TGME49_207360	hypothetical protein	23.0377	0.396836	0.301841	1.31472	0.188605	0.472116	20.3415	16.3427	19.2877	30.4323	21.2743	30.5477	17.3679	0.841773	0.330819	2.54452	0.0109429	0.0756737	9.96327	8.89494	10.507	31.8777	14.3447	28.6197
TGME49_207365	tRNA-Ser	0	NA	NA	NA	NA	NA	0	0	0	0	0	0	0	NA	NA	NA	NA	NA	0	0	0	0	0	0
TGME49_207370	hypothetical protein	1155.14	0.240994	0.139404	1.72874	0.0838552	0.293439	1030.3	1118.99	1015.5	1350.54	1127.54	1287.97	1482.96	0.315662	0.135689	2.32637	0.0199988	0.115428	1200.02	1433.07	1309.34	1639.76	1663.99	1651.56
TGME49_207380	tRNA-Ser	0.137082	0.0247486	0.100285	0.246784	0.805075	NA	0	0	0	0.822495	0	0	0	NA	NA	NA	NA	NA	0	0	0	0	0	0
TGME49_207390	coatomer protein complex, gamma sub-unit, putative	309.672	0.131288	0.157177	0.835284	0.403558	0.699263	319.361	286.478	277.744	323.24	331.525	319.685	235.532	0.107162	0.19112	0.560708	0.574996	0.821984	244.654	216.443	213.374	215.369	295.092	228.259
TGME49_207400	hypothetical protein	178.863	-0.173939	0.212188	-0.819737	0.412366	0.707076	188.159	182.654	198.664	146.404	221.607	135.688	301.226	-0.236349	0.189304	-1.24852	0.211842	0.519081	366.427	325.159	289.348	260.464	325.831	240.126
TGME49_207403	hypothetical protein	98.3274	-0.265724	0.300765	-0.883494	0.376969	0.678287	80.3489	97.0948	159.124	129.132	31.9115	92.3534	33.9721	-0.208179	0.332158	-0.626747	0.530825	0.797717	28.7828	53.3696	33.9458	47.4278	8.197	32.1099
TGME49_207407	hypothetical protein	12.6787	-0.108748	0.312484	-0.348013	0.72783	0.902642	5.08537	8.65202	28.9316	13.1599	1.77286	18.4707	19.8056	0.130879	0.32976	0.396893	0.691446	0.880405	12.1773	17.7899	25.8635	24.8802	12.2955	25.8275
TGME49_207410	tetratricopeptide repeat-containing protein	43.6072	0.470557	0.282544	1.66543	0.0958271	0.317304	34.5805	37.4921	28.9316	48.5272	74.4601	37.6518	27.214	0.653206	0.314176	2.07911	0.0376074	0.178052	17.7125	17.7899	18.5894	27.9902	53.2805	27.9216
TGME49_207420	hypothetical protein	522.626	-0.295848	0.158697	-1.86424	0.0622887	0.24321	599.057	585.453	550.665	460.597	533.631	406.355	219.218	-0.181812	0.184232	-0.986861	0.323711	0.638573	254.617	218.42	227.114	181.159	231.565	202.432
TGME49_207430	ATP-dependent RNA helicase DDX1, putative	530.733	0.130953	0.163926	0.798851	0.424377	0.71659	486.162	457.596	568.024	537.089	631.138	504.392	459.304	0.0438511	0.163089	0.268878	0.788023	0.924018	435.063	467.478	456.652	521.706	401.653	473.271
TGME49_207440	ribosomal protein RPS4	4295.74	-0.218883	0.179302	-1.22075	0.222179	0.514904	5105.71	4750.92	4089.97	3663.39	4946.28	3218.16	4780.45	-0.248726	0.214435	-1.15992	0.246082	0.556967	6237	5587.01	3902.96	3600.63	5483.79	3871.33
TGME49_207450	DNA segment, Chr 10, Wayne State University 52, expressed family protein	544.522	0.0412776	0.160691	0.256875	0.797275	0.931705	543.118	498.933	569.953	602.066	466.262	586.799	1023.35	0.0269754	0.165339	0.163153	0.870398	0.959695	1024	887.517	1129.91	975.769	948.803	1174.1
TGME49_207460	Rab5B protein	445.537	-0.296877	0.155271	-1.91199	0.0558779	0.226178	489.213	477.784	518.84	421.117	345.708	420.563	727.123	-0.230873	0.19	-1.21512	0.22432	0.533958	758.315	632.529	981.196	634.444	639.366	716.888
TGME49_207470	hypothetical protein	14.7421	0.167273	0.32227	0.519046	0.603729	0.835988	17.2903	9.61335	13.5014	16.4499	8.8643	22.7331	20.3238	0.901091	0.337959	2.66627	0.00766977	0.0578384	4.42812	14.8249	9.69881	45.0953	12.2955	35.6001
TGME49_207480	GCC2 and GCC3 domain-containing protein	562.301	0.802	0.161088	4.97863	6.40361e-07	2.5422e-05	437.342	402.799	356.823	668.688	822.607	685.546	572.981	0.645504	0.157107	4.10868	3.97928e-05	0.000944731	478.237	445.735	396.843	769.73	663.957	683.382
TGME49_207590	protein phosphatase 2C domain-containing protein	258.519	-0.749465	0.183828	-4.07699	4.56234e-05	0.000894596	358.01	313.395	315.355	171.901	226.926	165.526	191.513	-0.780335	0.185944	-4.19662	2.70927e-05	0.000693624	229.155	277.72	232.771	141.506	133.201	134.722
TGME49_207600	tubulin/FtsZ family, GTPase domain-containing protein	239.026	0.845774	0.215919	3.91708	8.96269e-05	0.00155334	120.015	155.736	208.308	347.915	335.07	267.114	122.979	0.858121	0.226526	3.78818	0.000151755	0.002742	79.7061	84.996	82.4399	193.599	170.088	127.043
TGME49_207610	rhoptry kinase family protein ROP36 (incomplete catalytic triad)	27.1732	1.66927	0.30774	5.4243	5.81815e-08	3.20764e-06	7.11952	5.76801	9.64387	54.2847	51.4129	34.8101	24.615	1.83923	0.321686	5.71747	1.08123e-08	8.49077e-07	4.42812	5.92996	6.46587	41.9853	53.2805	35.6001
TGME49_207620	pyridine nucleotide-disulfide oxidoreductase domain-containing protein	1277.57	-0.380353	0.154332	-2.46452	0.0137196	0.0829884	1715.8	1355.48	1295.17	1121.06	1122.22	1055.67	1267.78	-0.303446	0.176384	-1.72038	0.0853637	0.3012	1641.72	1160.29	1428.15	1015.42	1260.29	1100.81
TGME49_207630	peptidyl-tRNA hydrolase domain-containing protein	243.082	-0.418382	0.190048	-2.20146	0.0277038	0.13954	330.549	272.058	242.061	177.659	214.516	221.648	580.546	-0.427362	0.174327	-2.45149	0.0142265	0.0911811	769.386	662.179	590.011	527.148	420.096	514.456
TGME49_207640	isoleucyl-tRNA synthetase family protein	1023.32	-0.182463	0.139606	-1.30699	0.191218	0.475006	1124.88	1094	1051.18	935.177	1060.17	874.516	866.884	-0.280303	0.154912	-1.80943	0.0703846	0.266538	1041.71	977.455	845.413	759.622	850.439	726.66
TGME49_207650	OTU family cysteine protease	48.9738	0.328489	0.272074	1.20735	0.227296	0.521281	51.8708	32.6854	39.5399	50.1722	72.6872	46.8871	44.7212	0.402606	0.293636	1.37111	0.170342	0.457388	32.1039	41.5097	33.9458	52.0928	73.773	34.902
TGME49_207665	kinesin motor domain-containing protein	636.338	0.407069	0.231899	1.75537	0.0791954	0.2848	649.911	528.734	412.758	575.746	1058.4	592.483	1091.79	0.329387	0.246213	1.33781	0.180957	0.471961	1107.03	937.921	785.604	971.881	1842.28	906.057
TGME49_207680	suppressor of kinetochore protein 1, putative	904.975	-0.153698	0.14791	-1.03913	0.298743	0.602194	1039.45	900.771	926.776	757.518	891.748	913.588	959.681	-0.233367	0.152995	-1.52532	0.127178	0.387852	1099.28	1061.46	969.073	936.116	760.272	931.884
TGME49_207690	programmed cell death 5 protein	315.259	-0.140564	0.170263	-0.82557	0.409048	0.704685	341.737	338.39	313.426	319.95	324.433	253.617	145.229	-0.245292	0.20673	-1.18654	0.235411	0.547437	154.984	184.817	136.592	137.618	137.3	120.063
TGME49_207700	rhoptry kinase family protein ROP22 (incomplete catalytic triad)	4.25705	0.584018	0.266736	2.1895	0.0285609	0.14261	2.03415	0	0	3.28998	15.9557	4.26246	5.27016	0.206309	0.286264	0.720696	0.471097	0.755669	3.32109	1.97665	4.84941	2.33251	18.4432	0.698041
TGME49_207710	phosphatidylinositol synthase, putative	236.186	0.558771	0.212496	2.62957	0.00854942	0.0585384	196.295	188.422	166.839	259.908	381.165	224.49	214.534	0.827567	0.271363	3.04967	0.00229096	0.0230139	123.987	121.564	172.962	201.374	446.736	220.581
TGME49_207720	hypothetical protein	366.518	-0.162771	0.156534	-1.03984	0.298415	0.601983	385.471	388.379	394.434	374.235	304.932	351.653	200.105	-0.0717487	0.18403	-0.389875	0.696629	0.881936	204.8	228.303	185.086	192.044	182.383	208.016
TGME49_207730	hypothetical protein	0	NA	NA	NA	NA	NA	0	0	0	0	0	0	0.362264	0.0754722	0.114	0.662039	0.507946	0.779852	0	0	0	0.777505	0	1.39608
TGME49_207740	hypothetical protein	27.8214	0.0747785	0.301179	0.248286	0.803913	0.934034	38.6488	19.2267	22.1809	27.9648	31.9115	26.9956	44.8737	0.421277	0.296323	1.42168	0.155119	0.43454	48.7093	27.6731	30.7129	45.0953	73.773	43.2785
TGME49_207750	hypothetical protein	411.241	0.567973	0.162334	3.49878	0.000467388	0.00605575	355.976	298.975	320.177	490.207	553.132	448.98	359.824	0.480717	0.164025	2.93075	0.00338145	0.031311	323.253	281.673	282.882	393.418	465.18	412.542
TGME49_207760	DnaJ C terminal region domain-containing protein	964.961	0.0393864	0.143653	0.274178	0.783948	0.926701	1058.77	928.65	865.055	923.662	1014.08	999.548	964.321	0.0144153	0.146438	0.0984395	0.921583	0.977223	1077.14	912.225	889.058	934.561	975.443	997.5
TGME49_207770	PCI domain-containing protein	805.104	-0.672321	0.186998	-3.59534	0.000323968	0.00445539	1145.23	1029.59	842.875	606.179	725.099	481.658	417.524	-0.537522	0.220608	-2.43655	0.0148282	0.0937344	625.472	466.49	417.857	282.234	428.293	284.801
TGME49_207780	hypothetical protein	0.464989	0.00151328	0.113803	0.0132973	0.989391	NA	1.01707	0	0	0	1.77286	0	0.614934	-0.0126093	0.151341	-0.0833174	0.933599	0.980942	2.21406	0	0	0.777505	0	0.698041
TGME49_207790	enkurin, putative	297.714	0.0663805	0.153438	0.432621	0.66529	0.871763	294.952	286.478	289.316	305.146	312.023	298.373	246.231	0.343974	0.189922	1.81113	0.0701206	0.265742	213.657	252.023	178.62	278.347	264.353	290.385
TGME49_207800	hypothetical protein	276.255	0.160073	0.169113	0.946546	0.34387	0.647337	248.166	248.024	280.637	273.891	329.752	277.06	203.794	0.349354	0.183338	1.90552	0.0567123	0.232866	187.088	153.191	189.935	223.921	243.861	224.769
TGME49_207810	tRNA-Ser	0	NA	NA	NA	NA	NA	0	0	0	0	0	0	0	NA	NA	NA	NA	NA	0	0	0	0	0	0
TGME49_207820	cell-cycle-associated protein kinase MAPK, putative	1477.91	-0.101255	0.195135	-0.518894	0.603835	0.835991	1627.32	1503.53	1470.69	1126.82	1912.91	1226.17	1286.39	-0.144558	0.195751	-0.738477	0.460225	0.747296	1294.12	1501.27	1270.54	1030.97	1579.97	1041.48
TGME49_207830	MORN repeat-containing protein	517.244	-0.1202	0.169937	-0.707322	0.479366	0.753804	558.374	443.175	619.137	461.42	517.675	503.681	810.415	-0.257767	0.153527	-1.67897	0.0931587	0.318738	895.587	779.789	984.429	768.175	731.582	702.927
TGME49_207840	ribosomal protein RPS17	3719.43	-0.0500072	0.1902	-0.262919	0.792613	0.929792	3870.99	3807.85	3687.82	3259.55	4855.86	2834.54	1604.21	-0.0571454	0.22439	-0.25467	0.798978	0.927382	1711.47	1742.42	1462.1	1265.78	2227.53	1215.99
TGME49_207865	GCC2 and GCC3 domain-containing protein	260.684	0.503975	0.197494	2.55185	0.0107152	0.0689174	186.125	174.963	270.028	313.371	319.115	300.504	147.952	0.531346	0.213836	2.48483	0.0129615	0.085437	112.917	107.728	129.317	165.609	219.27	152.871
TGME49_207875	GCC2 and GCC3 domain-containing protein	85.2929	0.533231	0.221215	2.41047	0.0159319	0.0933969	69.1611	57.6801	75.2222	105.279	102.826	101.589	47.4703	0.557608	0.263481	2.11631	0.0343181	0.167386	37.639	33.6031	37.1788	59.8679	65.576	50.957
TGME49_207880	hypothetical protein	513.161	0.205603	0.212436	0.967833	0.333128	0.63633	367.164	431.639	618.172	594.664	434.35	632.976	853.186	0.305058	0.240217	1.26993	0.20411	0.506676	573.441	699.735	973.114	1124.27	639.366	1109.19
TGME49_207900	transcription initiation factor TFIIIB	448.34	0.121446	0.16357	0.742472	0.457801	0.739423	388.522	414.335	483.158	515.704	423.713	464.609	468.362	0.0850707	0.187871	0.452815	0.650682	0.863167	385.246	487.245	490.598	541.921	391.407	513.758
TGME49_207910	manganese resistance 1 protein, putative	460.484	0.165685	0.173288	0.956122	0.339011	0.642692	430.222	372.998	494.731	537.912	421.94	505.102	436.87	0.137736	0.195145	0.705813	0.480305	0.762859	399.638	363.704	481.708	484.386	364.766	527.021
TGME49_207920	hypothetical protein	240.451	0.373627	0.196722	1.89927	0.0575294	0.230776	228.842	223.991	165.875	320.773	255.292	247.933	342.047	0.231071	0.167433	1.38008	0.167564	0.452244	357.571	299.463	282.074	371.647	372.963	368.565
TGME49_207930	phosphatidylethanolamine-binding protein	382.051	0.0511852	0.213556	0.23968	0.810578	0.937633	271.559	345.119	506.303	421.94	379.392	367.993	482.2	0.205908	0.224625	0.916675	0.359313	0.673248	298.898	454.63	574.655	578.464	500.017	486.534
TGME49_207940	ribosomal protein S9, putative	220.315	0.19988	0.183193	1.09109	0.275233	0.578535	210.534	207.648	189.984	228.654	278.339	206.73	310.315	0.161259	0.208567	0.773177	0.439418	0.731286	265.687	250.047	353.198	280.679	401.653	310.628
TGME49_207950	hypothetical protein	575.427	0.0409011	0.147241	0.277784	0.781178	0.925675	564.476	531.618	601.778	547.782	640.002	566.908	239.409	0.325653	0.206426	1.57758	0.114662	0.362963	203.693	233.245	188.319	269.017	327.88	214.298
TGME49_207955	hypothetical protein	4.68907	0.250418	0.298528	0.838842	0.401558	0.697559	4.0683	1.92267	3.85755	6.57996	8.8643	2.84164	1.52972	0.317504	0.203468	1.56046	0.11865	0.370862	0	0	0	2.33251	6.14775	0.698041
TGME49_207960	hypothetical protein	400.748	0.203255	0.163605	1.24235	0.214107	0.506108	405.813	330.699	377.075	469.645	386.483	434.771	466.731	0.104541	0.171846	0.60834	0.542962	0.804786	466.059	410.155	472.817	554.361	413.948	483.044
TGME49_207965	hypothetical protein	16.2563	0.468572	0.321132	1.45913	0.14453	0.409051	8.1366	7.69068	19.2877	23.0299	19.5014	19.8915	16.5402	0.689552	0.334369	2.06225	0.0391843	0.182763	5.53515	7.90661	16.1647	24.1027	24.591	20.9412
TGME49_207970	HEAT repeat-containing protein	84.7607	0.575108	0.249876	2.30157	0.0213594	0.116308	80.3489	60.5641	51.1125	101.167	132.964	82.4076	47.9209	0.636163	0.287436	2.21323	0.0268815	0.142025	39.8531	36.5681	25.8635	60.6454	79.9207	44.6746
TGME49_207980	PIG-P protein	90.9711	0.00338594	0.212071	0.0159661	0.987261	0.995523	85.4343	94.2108	93.5456	93.7644	85.0972	93.7742	214.15	0.0102084	0.169872	0.0600947	0.95208	0.98801	223.62	204.584	212.566	220.811	209.023	214.298
TGME49_207990	ribosomal RNA large subunit methyltransferase J protein	458.568	-0.0375811	0.144299	-0.26044	0.794525	0.930409	458.701	487.397	449.405	441.68	439.669	474.554	1090.75	-0.091526	0.139883	-0.654304	0.512916	0.783433	1100.39	1091.11	1191.34	1149.93	989.787	1021.93
TGME49_208010	hypothetical protein	384.445	-0.0124449	0.152612	-0.0815461	0.935008	0.978975	373.266	397.993	386.719	408.78	388.256	351.653	340.913	0.190249	0.160404	1.18606	0.235598	0.547717	300.005	340.973	309.554	384.087	370.914	339.946
TGME49_208020	AP2 domain transcription factor AP2Ib-1	61.4651	1.7257	0.262177	6.58217	4.63616e-11	6.55487e-09	14.239	26.9174	25.0741	94.5869	99.2801	108.693	54.3501	1.30469	0.311714	4.18554	2.84487e-05	0.000719026	11.0703	22.7315	35.5623	106.518	57.379	92.8394
TGME49_208030	microneme protein MIC4	15173.7	-0.28097	0.22172	-1.26723	0.205074	0.493046	13259.6	16490.7	20880.9	13638.6	9057.54	17714.8	18230.7	-0.334579	0.23616	-1.41675	0.156557	0.436411	14943.8	22898.5	24197.7	19072.2	10414.3	17858
TGME49_208040	aldo-keto reductase	236.848	0.375709	0.190806	1.96907	0.0489456	0.206894	226.808	216.3	167.803	291.986	230.472	287.716	249.402	0.349639	0.168852	2.07068	0.038389	0.180222	214.764	216.443	221.456	267.462	268.452	307.836
TGME49_208050	ABC transporter, putative	420.103	0.332258	0.184399	1.80184	0.0715706	0.265833	401.744	400.877	301.853	518.172	390.029	507.944	654.573	0.294398	0.185965	1.58308	0.113403	0.360654	637.649	633.517	479.283	775.95	602.479	798.558
TGME49_208070	inositol polyphosphate kinase	762.007	0.196439	0.182579	1.07591	0.281966	0.58566	642.791	751.764	725.219	914.614	613.409	924.244	1310.82	0.106386	0.162998	0.652687	0.513958	0.784286	1234.34	1237.38	1310.96	1370.74	1133.23	1578.27
TGME49_208080	hypothetical protein	0.160223	-0.0225259	0.100285	-0.22462	0.822275	NA	0	0.961335	0	0	0	0	0.245924	0.0541464	0.109466	0.494642	0.620853	NA	0	0	0	0.777505	0	0.698041
TGME49_208090	5-formyltetrahydrofolate cyclo-ligase	85.5897	-0.106869	0.227133	-0.470513	0.637989	0.855318	93.5708	90.3655	85.8305	95.4094	63.8229	84.5389	52.9452	-0.0899352	0.278389	-0.323056	0.746653	0.904332	61.9937	57.3229	48.4941	59.0904	30.7387	60.0315
TGME49_208200	PHD-finger domain-containing protein	330.216	-0.00632145	0.171902	-0.0367737	0.970665	0.991174	275.627	348.965	367.432	333.11	342.162	314.002	381.547	0.191113	0.219859	0.869251	0.38471	0.691293	385.246	335.043	333.801	321.887	561.494	351.812
TGME49_208300	hypothetical protein	535.845	-0.0671252	0.210273	-0.319229	0.749553	0.913014	658.047	497.01	490.873	443.325	700.279	425.536	1034.41	0.414953	0.246199	1.68544	0.0919042	0.316567	999.648	736.303	838.947	853.7	1801.29	976.559
TGME49_208310	hypothetical protein	307.861	0.293662	0.207736	1.41363	0.157471	0.428301	276.644	284.555	252.669	277.181	462.716	293.4	658.63	0.157056	0.189349	0.829454	0.406848	0.706212	631.007	555.439	666.793	633.667	875.03	589.844
TGME49_208320	polynucleotide kinase 3 phosphatase	277.673	0.297766	0.217903	1.36651	0.171779	0.4502	253.252	226.875	250.741	265.666	430.805	238.698	301.391	0.336659	0.267389	1.25906	0.208008	0.513078	277.864	235.222	257.018	263.574	549.199	225.467
TGME49_208330	hypothetical protein	1.03315	0.00861929	0.176923	0.0487176	0.961144	0.98598	0	0	2.89316	0.822495	1.77286	0.710411	0.410645	0.0352538	0.136873	0.257566	0.796742	0.92605	0	0.988326	0	0.777505	0	0.698041
TGME49_208340	hypothetical protein	1127.69	0.034067	0.157542	0.216241	0.8288	0.944057	1240.83	985.368	1110.97	1074.18	1304.82	1049.99	1289.71	-0.1134	0.133887	-0.846984	0.397004	0.700439	1351.68	1349.07	1323.08	1237.01	1336.11	1141.3
TGME49_208350	hypothetical protein	473.248	0.0601816	0.159725	0.376782	0.706336	0.89362	465.82	451.827	467.728	504.189	537.176	412.749	313.3	0.156246	0.204613	0.763619	0.445094	0.736085	274.543	275.743	328.143	293.119	426.244	282.008
TGME49_208360	hypothetical protein	88.9172	-0.0911878	0.222224	-0.410341	0.681556	0.880092	92.5538	87.4815	94.51	82.2495	102.826	73.8827	123.477	-0.00292921	0.220789	-0.013267	0.989415	0.996998	101.847	122.552	143.866	111.183	143.447	117.969
TGME49_208370	myosin heavy chain, putative	3485.88	0.154415	0.220139	0.701445	0.483025	0.756011	2170.44	3086.85	4556.73	3805.68	3182.28	4113.28	3544.69	-0.0298784	0.247578	-0.120682	0.903943	0.970105	2194.13	4017.55	4555.21	4298.82	2598.45	3603.98
TGME49_208380	hypothetical protein	54.1014	1.52601	0.32202	4.73889	2.14892e-06	7.09239e-05	9.15367	15.3814	13.5014	41.1247	198.56	46.8871	61.4262	1.62825	0.331262	4.9153	8.86488e-07	3.91348e-05	16.6054	14.8249	14.5482	52.8703	211.073	58.6354
TGME49_208390	hypothetical protein	209.381	0.340647	0.220796	1.54281	0.122876	0.370051	215.62	161.504	162.981	208.091	315.569	192.521	236.538	0.482333	0.239235	2.01615	0.0437844	0.196822	174.911	223.362	170.537	243.359	393.456	213.6
TGME49_208400	hypothetical protein	1490.83	-0.0839694	0.203414	-0.412801	0.679752	0.878921	1417.8	1527.56	1678.03	1603.86	960.89	1756.85	2761.22	-0.217826	0.222999	-0.976802	0.328667	0.644627	2934.74	2783.13	3283.05	2885.32	1592.27	3088.83
TGME49_208410	hypothetical protein	349.206	0.715847	0.186275	3.84296	0.000121557	0.00197108	288.849	216.3	265.207	518.172	377.619	429.088	443.054	0.639029	0.194308	3.28875	0.00100633	0.0121758	342.072	260.918	407.35	505.378	577.888	564.715
TGME49_208420	Sodium:neurotransmitter symporter family protein	1134.76	0.454681	0.171049	2.6582	0.00785598	0.0551493	823.83	1003.63	1004.89	1549.58	1086.76	1339.83	915.377	0.63768	0.132459	4.81418	1.47809e-06	6.00575e-05	679.716	734.326	712.054	1114.94	1082	1169.22
TGME49_208430	serine proteinase inhibitor PI-2, putative	271.215	0.354007	0.207278	1.70788	0.087658	0.300805	199.347	233.604	265.207	273.068	398.893	257.169	383.495	0.243435	0.233601	1.04209	0.297368	0.611893	329.895	322.194	381.487	389.53	586.085	291.781
TGME49_208440	hypothetical protein	984.136	0.063168	0.208471	0.303006	0.761885	0.918097	1082.17	969.026	823.587	863.62	1379.28	787.135	1290.16	0.372449	0.25203	1.4778	0.139463	0.409267	1190.06	1115.82	965.84	1036.41	2301.31	1131.52
TGME49_208450	protease inhibitor PI2	4360.81	-0.33946	0.323688	-1.04873	0.294304	0.597881	3068.51	4899.92	8052.63	4406.1	1379.28	4358.37	4260.15	-0.402339	0.338414	-1.1889	0.234481	0.546208	2799.68	5310.28	8033.04	4326.04	1258.24	3833.64
TGME49_208460	tRNA-Ala	0.339025	-0.0461632	0.100285	-0.460323	0.645285	NA	2.03415	0	0	0	0	0	0.341542	0.0287456	0.109413	0.262725	0.792763	0.924795	0	0	0	0	2.04925	0
TGME49_208470	tRNA-Ala	0	NA	NA	NA	NA	NA	0	0	0	0	0	0	0	NA	NA	NA	NA	NA	0	0	0	0	0	0
TGME49_208480	tRNA-Ser	0.492288	0.103674	0.119568	0.867077	0.3859	NA	0	0	0	0.822495	0	2.13123	0.980696	0.102191	0.177138	0.576899	0.564007	0.815237	0	0	1.61647	0.777505	0	3.4902
TGME49_208490	hypothetical protein	413.787	-0.0389846	0.16749	-0.232758	0.81595	0.940376	422.086	437.407	397.328	342.98	464.489	418.432	896.646	-0.265138	0.14814	-1.78978	0.0734887	0.273681	928.798	935.945	1085.46	874.693	776.666	778.315
TGME49_208500	protein phosphatase 2C domain-containing protein	578.124	-0.0943877	0.182702	-0.516622	0.60542	0.836396	508.537	741.189	546.808	499.254	558.451	614.505	1025.68	-0.0380134	0.140502	-0.270555	0.786734	0.923301	955.367	1139.54	1025.65	1020.86	979.541	1033.1
TGME49_208510	hypothetical protein	281.536	-0.117146	0.214946	-0.545003	0.585751	0.82513	267.491	339.351	280.637	307.613	180.832	313.291	301.818	-0.125419	0.237665	-0.527714	0.597698	0.834	284.507	395.33	275.608	344.435	188.531	322.495
TGME49_208530	nicotinate phosphoribosyltransferase	1000.72	0.0295903	0.160749	0.184078	0.853952	0.951835	1119.8	875.776	971.138	1035.52	1120.45	881.62	1062.35	0.0942494	0.182476	0.516502	0.605504	0.838974	1203.34	884.552	982.813	963.329	1297.17	1042.87
TGME49_208540	DEAD/DEAH box helicase domain-containing protein	266.333	-0.0572775	0.167151	-0.342669	0.731847	0.903953	271.559	262.444	284.494	278.003	228.699	272.798	434.189	-0.305522	0.188651	-1.61951	0.105337	0.343702	437.277	511.953	507.571	454.84	303.289	390.205
TGME49_208550	hypothetical protein	792.012	-0.352926	0.21185	-1.66592	0.0957286	0.317219	586.852	1057.47	1061.79	708.991	608.091	728.881	1442.03	-0.417473	0.243026	-1.71781	0.0858309	0.301774	1010.72	1918.34	2129.7	1251.01	965.197	1377.23
TGME49_208560	carrier superfamily protein	953.357	0.390317	0.149513	2.61059	0.0090386	0.0611604	909.265	807.521	733.899	1043.75	1194.91	1030.81	762.08	0.465927	0.190361	2.4476	0.0143809	0.0916856	696.322	658.225	528.585	820.268	1096.35	772.731
TGME49_208570	ubiquitin conjugating enzyme E2, putative	2086.58	0.401796	0.170484	2.35679	0.0184335	0.104986	1532.73	1579.47	2213.27	2381.12	2260.4	2552.51	3285.94	0.425843	0.188962	2.25359	0.0242217	0.13232	2218.49	2504.42	3557.04	3924.84	3797.26	3713.58
TGME49_208580	DNA ligase 1, putative	620.346	0.0897041	0.165226	0.542918	0.587186	0.826246	696.696	584.492	515.947	596.309	702.052	626.582	1067.77	7.52014e-05	0.162984	0.000461402	0.999632	0.999839	1196.7	1108.9	900.373	1151.48	1000.03	1049.15
TGME49_208590	vacuolar ATP synthase subunit 54kD, putative	812.415	-0.110998	0.160494	-0.691599	0.489189	0.760782	902.145	783.488	847.696	741.89	916.568	682.705	869.065	-0.128989	0.171091	-0.753917	0.450899	0.740072	978.614	901.353	855.112	991.319	743.878	744.111
TGME49_208710	DNA/RNA non-specific endonuclease	178.932	0.592133	0.185279	3.19589	0.001394	0.0141311	124.083	154.775	139.836	228.654	200.333	225.911	339.423	0.322544	0.170838	1.88801	0.0590248	0.239086	286.721	338.996	273.183	400.415	346.323	390.903
TGME49_208718	protein tyrosine phosphatase type IVA A, putative	726.909	-0.208514	0.160332	-1.30051	0.193425	0.477038	704.833	861.356	785.976	663.753	586.816	758.719	986.295	-0.219482	0.137207	-1.59964	0.109679	0.352683	1061.64	1129.66	1003.83	875.471	885.276	961.9
TGME49_208722	hypothetical protein	240.207	-0.211943	0.163841	-1.29359	0.195807	0.480808	260.371	270.135	246.883	229.476	219.835	214.544	105.429	-0.0204399	0.230168	-0.0888043	0.929237	0.979071	109.596	123.541	84.8646	90.9681	116.807	106.8
TGME49_208730	microneme protein, putative	8504.74	0.560406	0.225545	2.48467	0.0129672	0.0794698	4243.23	6307.32	9288.01	9765.48	12216.8	9207.63	7789.66	0.504589	0.24745	2.03915	0.041435	0.190703	3666.48	6227.44	8683.67	9157.45	10992.2	8010.71
TGME49_208740	microneme protein, putative	4699.6	1.3462	0.320325	4.20259	2.63883e-05	0.000558541	1454.42	1626.58	1435.01	5895.64	13867.3	3918.63	6592.46	1.6457	0.286791	5.73833	9.56154e-09	7.65579e-07	2055.75	2629.94	2569.38	8311.53	18551.9	5436.34
TGME49_208750	RWD domain-containing protein	458.759	-0.247	0.200824	-1.22993	0.218723	0.510534	574.647	497.972	431.081	342.98	540.722	365.151	796.415	-0.292144	0.166721	-1.75229	0.0797238	0.288354	925.477	821.299	894.715	620.449	842.242	674.307
TGME49_208760	hypothetical protein	16.665	0.879534	0.317073	2.77391	0.00553863	0.0418723	11.1878	6.72935	8.67949	27.9648	21.2743	24.154	22.7459	0.557913	0.332151	1.6797	0.093016	0.318383	15.4984	14.8249	17.7812	40.4303	10.2462	37.6942
TGME49_208770	hypothetical protein	1.53631	0.295152	0.212847	1.38669	0.165537	0.440576	0	0.961335	0	3.28998	3.54572	1.42082	1.79476	0.28577	0.234938	1.21636	0.223846	0.533943	1.10703	0	0.808234	4.66503	0	4.18824
TGME49_208780	ubiquitin-conjugating enzyme subfamily protein	360.662	-0.0741407	0.165013	-0.449303	0.653213	0.865403	407.847	337.429	365.503	312.548	374.073	366.572	588.108	-0.162458	0.164653	-0.98667	0.323804	0.638573	663.111	523.813	682.15	528.703	571.741	559.13
TGME49_208790	MC family transporter, putative	622.228	-0.175161	0.166493	-1.05206	0.292772	0.596575	717.037	690.239	579.597	633.321	618.728	494.446	326.208	-0.0276939	0.182591	-0.151671	0.879446	0.963274	352.035	301.439	333.801	357.652	344.274	268.048
TGME49_208800	mediator complex subunit MED18	469.167	0.117364	0.18898	0.621041	0.534573	0.792746	433.274	434.523	472.55	478.692	615.182	380.78	381.656	0.0627683	0.213733	0.293676	0.769005	0.917124	363.106	411.144	337.842	339.77	522.559	315.514
TGME49_208810	hypothetical protein	7.83967	0.916442	0.313073	2.92725	0.00341973	0.0290407	1.01707	0.961335	3.85755	10.6924	21.2743	9.23534	5.80465	0.760253	0.325999	2.33207	0.0196971	0.11414	2.21406	1.97665	1.61647	6.99754	14.3447	7.67845
TGME49_208820	1-deoxy-D-xylulose-5-phosphate synthase	337.995	-0.0793002	0.169576	-0.467637	0.640044	0.856403	368.181	330.699	348.144	320.773	283.657	376.518	337.049	-0.0911415	0.221988	-0.410568	0.681389	0.877644	378.604	362.716	311.17	356.097	217.22	396.487
TGME49_208830	hypothetical protein	3341.01	-0.877515	0.209209	-4.19444	2.73546e-05	0.000574639	3999.14	4181.81	5173.94	2208.4	1535.3	2947.49	3056.17	-1.03221	0.212713	-4.85261	1.21849e-06	5.08042e-05	3317.77	4259.69	5098.34	1936.76	1416.03	2308.42
TGME49_208842	DEAD/DEAH box helicase domain-containing protein	1559.38	-0.109393	0.199906	-0.54722	0.584228	0.824136	1987.36	1430.47	1455.26	1149.03	1886.32	1447.82	2959.58	-0.160429	0.183659	-0.873514	0.382383	0.689149	3802.65	2897.77	2710.82	2549.44	3270.6	2526.21
TGME49_208850	SAG-related sequence SRS11	189.97	-0.0630244	0.320378	-0.196719	0.844047	0.949231	268.508	175.924	153.338	67.4446	368.755	105.851	226.372	0.124674	0.332903	0.374506	0.708028	0.886881	256.831	181.852	167.304	87.0806	545.1	120.063
TGME49_208910	hypothetical protein	810.995	-0.696618	0.186362	-3.73799	0.000185498	0.0027995	1189.98	953.644	921.954	483.627	585.043	731.723	1698.64	-0.774824	0.182408	-4.24774	2.15936e-05	0.000572581	2549.49	1938.11	2055.34	1047.3	1147.58	1454.02
TGME49_208970	RNA recognition motif-containing protein	592.492	-0.0114795	0.147383	-0.0778891	0.937916	0.979736	640.757	571.033	570.917	590.551	638.229	543.464	737.528	0.06681	0.159802	0.418079	0.675889	0.8748	798.168	668.108	689.424	671.764	834.045	763.656
TGME49_208980	hypothetical protein	136.138	-0.237272	0.212151	-1.11841	0.263392	0.565581	140.356	149.968	153.338	123.374	152.466	97.3263	154.797	-0.168094	0.195513	-0.859758	0.389922	0.695089	156.091	181.852	154.373	145.393	159.841	131.232
TGME49_208990	hypothetical protein	217.043	0.153367	0.178776	0.857871	0.390964	0.690022	193.244	184.576	235.311	235.234	232.245	221.648	250.115	0.308049	0.181184	1.70021	0.0890923	0.310284	207.015	200.63	256.21	295.452	268.452	272.934
TGME49_209000	HECT-domain (ubiquitin-transferase) domain-containing protein	1644	-0.0508225	0.172786	-0.294136	0.768654	0.921302	1647.66	1768.86	1614.38	1802.91	1225.05	1805.15	1203.71	-0.0606159	0.195191	-0.310546	0.756146	0.909357	1281.94	1410.34	1007.06	1209.8	932.409	1380.72
TGME49_209005	hypothetical protein	7.69788	-0.369341	0.317267	-1.16413	0.244369	0.542727	16.2732	7.69068	6.75071	4.11247	3.54572	7.81452	7.32499	0.162109	0.321933	0.503549	0.614579	0.844567	4.42812	3.9533	8.89058	5.44253	18.4432	2.79216
TGME49_209010	elongation factor TS protein	142.598	-0.0838895	0.189851	-0.441869	0.658584	0.867419	135.271	157.659	147.551	136.534	147.147	131.426	219.023	-0.100286	0.197652	-0.507386	0.611884	0.84231	205.908	227.315	244.895	178.826	256.156	201.036
TGME49_209020	hypothetical protein	106.873	-0.162962	0.208524	-0.781502	0.434507	0.724166	127.134	114.399	100.296	105.279	93.9615	100.168	90.6579	-0.0482986	0.219761	-0.219778	0.826044	0.939073	95.2045	87.961	92.1387	82.4155	102.462	83.7649
TGME49_209030	actin ACT1	23352.8	-0.41677	0.152304	-2.73644	0.00621079	0.0454612	27652.2	26964.5	26103.1	17734.6	23751	17911.6	14553.7	-0.391026	0.170237	-2.29696	0.0216212	0.122032	17025	18365.1	14568.4	10927.8	14830.4	11605.6
TGME49_209040	hypothetical protein	93.2122	0.920501	0.283413	3.24792	0.00116254	0.012279	80.3489	51.9121	32.7892	88.0069	182.604	123.611	178.248	0.855088	0.22754	3.75797	0.000171295	0.0030223	135.058	120.576	102.646	262.797	274.599	173.812
TGME49_209045	hypothetical protein	53.0684	-0.392404	0.27609	-1.42129	0.155232	0.424792	66.1098	44.2214	76.1866	50.9947	49.6401	31.2581	97.1285	0.0599057	0.242004	0.24754	0.80449	0.928674	100.74	71.1595	112.345	87.0806	98.364	113.083
TGME49_209050	Tyrosine kinase-like (TKL) protein	681.407	-0.211578	0.170079	-1.244	0.213501	0.505464	747.55	764.261	689.537	530.509	764.102	592.483	378.861	-0.0551547	0.221863	-0.248598	0.803672	0.928503	419.564	446.723	291.773	316.445	473.377	325.287
TGME49_209060	thrombospondin type 1 domain-containing protein	503.141	0.305118	0.179603	1.69885	0.0893482	0.304207	516.674	471.054	347.179	533.799	604.545	545.595	691.306	0.195579	0.186971	1.04604	0.295544	0.61122	748.352	676.015	497.872	807.05	727.484	691.06
TGME49_209070	hypothetical protein	359.999	0.256883	0.157359	1.63247	0.102581	0.331342	293.935	353.771	330.785	393.975	377.619	409.907	850.275	0.312657	0.130321	2.39914	0.0164338	0.100398	737.282	758.046	770.247	974.214	916.015	945.845
TGME49_209080	transport protein particle (trapp) component, bet3 protein	367.472	0.222395	0.162663	1.36721	0.17156	0.450126	313.259	384.534	313.426	415.36	398.893	379.359	798.793	0.049693	0.144268	0.344449	0.730509	0.898098	779.349	743.221	831.673	771.285	782.813	884.417
TGME49_209090	proteasome maturation factor ump1 protein	374.74	-0.130753	0.21669	-0.603408	0.546237	0.79954	417.001	489.32	274.85	291.163	405.985	370.124	556.901	-0.279292	0.180906	-1.54385	0.122624	0.378198	635.435	718.513	493.023	491.383	479.524	523.53
TGME49_209095	hypothetical protein	407.443	-0.185817	0.178104	-1.04331	0.296807	0.600285	506.503	432.601	366.467	354.495	430.805	353.785	1613.81	-0.17282	0.206691	-0.836128	0.403083	0.70407	1971.62	1554.64	1633.44	1134.38	1952.93	1435.87
TGME49_209100	PUB domain-containing protein	660.23	0.136387	0.181551	0.75123	0.452514	0.736134	623.467	734.46	522.698	807.69	590.362	682.705	708.743	-0.0439966	0.155358	-0.283195	0.777027	0.920566	761.636	753.105	649.82	748.737	622.972	716.19
TGME49_209108	hypothetical protein	198.957	0.143753	0.170969	0.840817	0.400451	0.69722	192.227	189.383	183.234	220.429	207.425	201.046	492.915	0.0814062	0.230633	0.352969	0.724112	0.894546	542.445	339.984	545.558	379.422	618.873	531.209
TGME49_209112	hypothetical protein	39.9021	-0.224654	0.267363	-0.840258	0.400764	0.69722	46.7854	43.2601	42.433	37.0123	30.1386	39.783	79.7545	0.163218	0.280347	0.582201	0.560431	0.813428	78.5991	51.393	92.1387	60.6454	81.97	113.781
TGME49_209120	hypothetical protein	370.309	-0.261216	0.156206	-1.67225	0.0944744	0.315388	423.103	424.91	368.396	337.223	352.799	315.422	530.822	-0.075013	0.1511	-0.496447	0.619579	0.846878	552.408	506.023	576.271	475.833	536.903	537.491
TGME49_209130	regulator of chromosome condensation (RCC1) repeat-containing protein	281.758	-0.334955	0.196602	-1.70373	0.0884323	0.302366	321.396	355.694	280.637	276.358	184.377	272.087	352.204	-0.352855	0.195826	-1.80188	0.0715643	0.269463	431.742	378.529	392.802	308.669	233.614	367.867
TGME49_209140	anti-silencing protein, ASF1 family protein	487.988	-0.379852	0.188245	-2.01786	0.0436053	0.191403	646.859	585.453	440.725	438.39	462.716	353.785	818.756	-0.292063	0.205901	-1.41846	0.156057	0.43595	1107.03	904.318	718.52	585.461	856.586	740.621
TGME49_209150	non-proton pumping type-II NADH dehydrogenase I	828.657	-0.617269	0.138878	-4.44467	8.80252e-06	0.000230323	1050.64	1058.43	927.741	628.386	627.592	679.153	980.602	-0.658393	0.151388	-4.34903	1.36741e-05	0.000390477	1268.66	1256.16	1109.71	664.767	807.404	776.919
TGME49_209160	myristoyl CoA:protein N-myristoyltransferase	772.385	-0.212803	0.158519	-1.34244	0.179454	0.461406	959.101	765.223	772.474	679.381	788.922	669.207	732.517	-0.383301	0.153121	-2.50326	0.0123054	0.0823084	932.119	742.233	828.44	611.896	659.858	620.558
TGME49_209170	hypothetical protein	725.497	-0.541875	0.155186	-3.49177	0.000479834	0.00616743	887.906	815.212	902.667	500.077	599.226	647.895	684.017	-0.471061	0.156877	-3.00274	0.00267559	0.0261695	809.239	842.054	755.699	530.258	522.559	644.291
TGME49_209180	PAN domain-containing protein	14.6239	0.996272	0.322226	3.09184	0.00198917	0.0190615	5.08537	4.80668	8.67949	20.5624	30.1386	18.4707	9.08961	0.282648	0.338654	0.834622	0.403931	0.704593	6.64218	7.90661	7.27411	8.55255	12.2955	11.8667
TGME49_209190	ABC transporter transmembrane region domain-containing protein	541.642	0.164617	0.144884	1.1362	0.255873	0.555549	490.23	545.077	489.909	551.072	615.182	558.383	710.735	0.302392	0.155315	1.94696	0.0515399	0.219805	611.08	637.47	643.354	733.187	909.867	729.452
TGME49_209200	hypothetical protein	707.804	0.0901714	0.141177	0.638711	0.523011	0.785074	742.464	660.437	649.033	719.683	774.739	700.465	566.376	0.272078	0.179767	1.5135	0.130152	0.392226	580.084	503.058	440.488	596.346	725.434	552.848
TGME49_209210	hypothetical protein	906.75	0.134959	0.148554	0.90849	0.363619	0.666456	905.196	838.284	845.768	1040.46	819.061	991.733	2373.03	-0.0666813	0.165742	-0.40232	0.687448	0.879309	2638.05	2192.11	2469.96	2534.67	1905.8	2497.59
TGME49_209230	tRNA-Phe	0.295477	0.0247486	0.100285	0.246784	0.805075	NA	0	0	0	0	1.77286	0	0.259168	0.0550664	0.109483	0.502968	0.614987	NA	0	0	0	1.55501	0	0
TGME49_209240	RNA methyltransferase	384.073	-0.582971	0.185719	-3.139	0.00169526	0.0167222	580.749	385.495	438.796	301.033	287.203	311.16	287.392	-0.66524	0.183722	-3.62091	0.000293566	0.0046736	398.531	298.474	378.254	213.814	204.925	230.353
TGME49_209250	hypothetical protein	2707.82	-0.210172	0.127609	-1.647	0.0995578	0.325077	2764.41	3129.15	2843.98	2353.98	2593.69	2561.74	4137.3	-0.350009	0.130203	-2.68817	0.00718446	0.055302	4626.28	4727.16	4613.4	3263.97	3807.51	3785.47
TGME49_209260	cytochrome c oxidase subunit, putative	2142.14	-0.0352694	0.185274	-0.190364	0.849024	0.951835	2346.39	2150.51	2010.75	1867.06	2749.7	1728.43	1914.77	-0.0319811	0.222981	-0.143425	0.885954	0.964617	2059.08	1855.09	1896.93	1576.78	2688.62	1412.14
TGME49_209270	hypothetical protein	169.439	-0.0760948	0.189402	-0.401763	0.687858	0.88342	146.459	189.383	187.091	166.144	164.876	162.684	229.876	0.0254021	0.174372	0.145677	0.884176	0.963943	213.657	225.338	245.703	243.359	211.073	240.126
TGME49_209280	hypothetical protein	594.959	0.123712	0.145795	0.848533	0.396141	0.694022	540.067	580.646	585.383	603.711	577.952	681.994	1536.8	-0.0755442	0.164211	-0.460044	0.645485	0.860682	1661.65	1380.69	1700.52	1474.93	1305.37	1697.63
TGME49_209290	ribosomal protein RPS28	5091.75	-0.29385	0.143869	-2.04248	0.0411042	0.183523	5865.47	5695.91	5343.67	4428.31	5213.98	4003.16	5878.49	-0.146156	0.191346	-0.763831	0.444968	0.736085	7007.5	6232.38	5368.29	4825.2	7037.12	4800.42
TGME49_209300	WD domain, G-beta repeat-containing protein	110.249	0.50939	0.308899	1.64905	0.0991373	0.324248	74.2464	65.3708	105.118	194.109	37.23	185.417	171.943	0.44874	0.319021	1.40662	0.159541	0.439814	107.382	99.8209	192.36	311.779	67.6252	252.691
TGME49_209410	hypothetical protein	4.47973	0.437078	0.29323	1.49056	0.136077	0.3941	1.01707	3.84534	1.92877	4.11247	5.31858	10.6562	6.04036	0.267562	0.316825	0.84451	0.398384	0.700756	3.32109	0.988326	8.89058	7.77505	4.0985	11.1686
TGME49_209420	hypothetical protein	985.14	-0.510462	0.164949	-3.09466	0.00197039	0.0189266	1084.2	1094	1336.64	859.507	668.368	868.122	1885.19	-0.592792	0.192042	-3.08679	0.0020233	0.0210769	2163.14	2140.71	2610.6	1665.42	1092.25	1639
TGME49_209430	40S ribosomal protein S4, putative	287.688	-0.601791	0.172801	-3.48257	0.00049663	0.00634072	299.02	365.307	389.612	220.429	232.245	219.517	409.082	-0.707376	0.20148	-3.5109	0.000446584	0.00646873	427.313	557.416	572.23	349.1	233.614	314.816
TGME49_209440	hypothetical protein	1204.49	0.143662	0.141648	1.01422	0.310479	0.614024	1126.92	1197.82	1101.33	1179.46	1198.45	1422.95	2076.33	0.0759728	0.157359	0.4828	0.629238	0.85061	2008.15	2133.8	1917.94	2104.71	1829.98	2463.39
TGME49_209450	TLD protein	822.962	0.0975338	0.162353	0.600751	0.548006	0.800649	788.233	792.14	803.335	932.709	684.324	937.032	1310.98	0.00190581	0.184939	0.0103051	0.991778	0.997887	1376.04	1182.04	1377.23	1462.49	997.984	1470.07
TGME49_209460	hypothetical protein	192.288	0.247938	0.17833	1.39033	0.164427	0.439034	162.732	189.383	169.732	213.849	223.38	194.653	134.643	0.306668	0.209223	1.46574	0.142718	0.415161	118.452	106.739	128.509	150.836	174.186	129.138
TGME49_209470	hypothetical protein	2.30408	0.231595	0.255497	0.906448	0.364699	0.66741	1.01707	0.961335	1.92877	2.46748	5.31858	2.13123	4.52171	0.469573	0.300482	1.56273	0.118116	0.369882	1.10703	0.988326	3.23294	4.66503	14.3447	2.79216
TGME49_209480	hypothetical protein	2.53723	0.273167	0.253113	1.07923	0.280486	0.584219	1.01707	2.88401	0	4.93497	3.54572	2.84164	1.7217	0.355694	0.238754	1.48979	0.136278	0.403255	1.10703	0	0	2.33251	4.0985	2.79216
TGME49_209485	hypothetical protein	5.30493	0.254533	0.307666	0.827303	0.408065	0.703443	6.10245	3.84534	1.92877	5.75746	7.09144	7.10411	10.8645	0.659678	0.32663	2.01965	0.0434202	0.196302	4.42812	2.96498	5.65764	6.22004	38.9357	6.98041
TGME49_209490	hypothetical protein	447.452	-0.425869	0.251164	-1.69558	0.0899656	0.305792	414.966	473.938	697.252	458.13	205.652	434.771	400.601	-0.313491	0.259342	-1.2088	0.226741	0.536269	336.537	397.307	628.806	364.65	227.467	448.84
TGME49_209500	hypothetical protein	1339.94	0.092639	0.164742	0.562329	0.573892	0.815582	1095.39	1334.33	1454.3	1421.27	1194.91	1539.46	1348.44	0.0868073	0.143454	0.605124	0.545096	0.80561	1212.2	1363.89	1344.09	1351.3	1286.93	1532.2
TGME49_209510	hypothetical protein	0	NA	NA	NA	NA	NA	0	0	0	0	0	0	1.05957	0.0625196	0.174224	0.358845	0.719711	0.891939	2.21406	0	0	0	2.04925	2.09412
TGME49_209515	hypothetical protein	0.590953	0.0533403	0.104925	0.508365	0.611197	NA	0	0	0	0	3.54572	0	0	NA	NA	NA	NA	NA	0	0	0	0	0	0
TGME49_209520	WD domain, G-beta repeat-containing protein	567.493	0.218784	0.193166	1.13263	0.257372	0.557934	474.974	494.126	594.063	689.251	452.079	700.465	862.941	0.187696	0.222237	0.844572	0.39835	0.700756	707.392	769.906	923.812	1125.83	612.726	1037.99
TGME49_209530	hypothetical protein	172.122	-0.143435	0.181902	-0.788532	0.430386	0.721185	199.347	165.35	180.34	163.676	157.784	166.236	377.858	-0.169514	0.186969	-0.906645	0.364594	0.677225	400.745	337.019	464.735	327.33	405.751	331.569
TGME49_209540	hypothetical protein	79.0979	-0.325199	0.224515	-1.44845	0.147491	0.413732	90.5196	94.2108	84.8661	74.0245	58.5043	72.4619	88.1235	0.255962	0.250739	1.02083	0.307336	0.622523	59.7796	77.0894	98.6046	111.183	100.413	81.6707
TGME49_209550	hypothetical protein	113.898	0.0179027	0.206519	0.086688	0.93092	0.976732	115.946	106.708	117.655	105.279	106.372	131.426	116.212	0.0521936	0.222553	0.234523	0.814579	0.933577	120.666	97.8443	125.276	132.176	94.2655	127.043
TGME49_209560	hypothetical protein	0.137082	0.0247486	0.100285	0.246784	0.805075	NA	0	0	0	0.822495	0	0	0.134706	-0.0228323	0.109413	-0.20868	0.834698	NA	0	0	0.808234	0	0	0
TGME49_209570	suppressor of mitotic defects protein	293.83	0.372675	0.174498	2.1357	0.0327041	0.157069	250.2	240.334	265.207	309.258	395.348	302.635	280.02	0.282926	0.217041	1.30356	0.192384	0.489623	255.724	237.198	249.744	267.462	420.096	249.899
TGME49_209580	RNA methylase family UPF0020 protein	381.252	0.0440323	0.167855	0.262324	0.793072	0.93002	404.796	327.815	394.434	426.875	345.708	387.884	288.13	0.0296192	0.176127	0.168169	0.86645	0.957639	280.078	307.369	268.334	330.44	278.698	263.859
TGME49_209583	hypothetical protein	3.93632	0.371055	0.267515	1.38704	0.165429	0.440449	3.05122	0	1.92877	6.57996	10.6372	1.42082	3.71762	0.251702	0.27337	0.920738	0.357187	0.672153	0	5.92996	0.808234	9.33006	2.04925	4.18824
TGME49_209585	hypothetical protein	0.838875	0.132596	0.172297	0.769576	0.441552	0.727553	1.01707	0	0	0.822495	1.77286	1.42082	0.663285	-0.0181028	0.135132	-0.133963	0.893432	0.96812	0	0	2.4247	1.55501	0	0
TGME49_209590	hypothetical protein	1.3062	0.0804364	0.20977	0.383451	0.701385	0.889599	2.03415	0	0.964387	1.64499	1.77286	1.42082	1.86383	-0.222687	0.258628	-0.861032	0.38922	0.69466	2.21406	1.97665	4.04117	1.55501	0	1.39608
TGME49_209600	hypothetical protein	2830.28	-0.466697	0.177269	-2.6327	0.00847095	0.0582984	3407.2	3094.54	3463.12	2036.5	2992.59	1987.73	2914.12	-0.664579	0.155621	-4.2705	1.95033e-05	0.000523958	3513.71	3600.47	3712.22	2081.38	2618.94	1958
TGME49_209610	oocyst wall protein OWP2	26.6409	1.44598	0.322399	4.48507	7.28902e-06	0.000196462	4.0683	5.76801	1.92877	27.1423	104.599	16.3394	31.2896	1.69592	0.338183	5.0148	5.30894e-07	2.56557e-05	4.42812	2.96498	2.4247	26.4352	127.053	24.4314
TGME49_209620	eukaryotic aspartyl protease superfamily protein	28.4841	1.75551	0.323792	5.42172	5.90298e-08	3.20764e-06	4.0683	1.92267	2.89316	30.4323	108.144	23.4436	25.1554	1.58843	0.33551	4.73437	2.19735e-06	8.42523e-05	5.53515	2.96498	8.08234	32.6552	73.773	27.9216
TGME49_209630	hypothetical protein	139.732	0.138098	0.201834	0.684216	0.493839	0.764834	112.895	133.626	148.516	138.179	166.649	138.53	184.152	-0.10775	0.192	-0.561195	0.574665	0.821798	161.626	204.584	206.908	169.496	190.58	171.718
TGME49_209640	hypothetical protein	76.4555	-0.0522747	0.233729	-0.223655	0.823026	0.94218	63.0586	80.7521	89.688	69.0896	81.5515	74.5931	115.977	-0.242623	0.20429	-1.18764	0.234974	0.546962	117.345	125.517	138.208	109.628	98.364	106.8
TGME49_209650	RNA-directed DNA polymerase	665.992	0.288755	0.145533	1.98411	0.0472431	0.202194	562.442	650.824	572.846	683.493	778.285	748.063	1229.35	0.0344366	0.148021	0.232647	0.816036	0.934328	1155.74	1229.48	1260.85	1327.98	1079.95	1322.09
TGME49_209670	hypothetical protein	44.447	0.2191	0.275656	0.79483	0.426712	0.718287	37.6318	33.6467	47.255	42.7697	65.5958	39.783	18.7823	0.293003	0.333278	0.879153	0.379319	0.687046	6.64218	20.7548	19.3976	27.2127	18.4432	20.2432
TGME49_209680	hypothetical protein	203.329	0.259847	0.175956	1.47677	0.139736	0.39994	179.005	184.576	186.127	240.168	230.472	199.625	167.247	0.20022	0.221757	0.902878	0.366591	0.678284	131.737	128.482	200.442	174.939	190.58	177.302
TGME49_209690	small nuclear ribonucleoprotein	389.483	-0.203661	0.155381	-1.31072	0.189953	0.473795	430.222	394.147	429.152	354.495	397.12	331.762	241.556	0.00976306	0.206969	0.0471715	0.962377	0.990195	238.011	229.292	249.744	211.481	315.584	205.224
TGME49_209700	hypothetical protein	431.549	0.439147	0.209865	2.09252	0.0363924	0.169002	391.574	347.042	330.785	428.52	691.415	399.961	321.981	0.657932	0.243457	2.70246	0.00688293	0.0535361	256.831	244.117	207.716	300.117	592.233	330.871
TGME49_209705	hypothetical protein	1.55807	-0.00647186	0.203793	-0.0317571	0.974666	0.992422	3.05122	1.92267	0	0.822495	0	3.55205	0.826892	0.00476157	0.160254	0.0297127	0.976296	0.993612	2.21406	0	0	0	2.04925	0.698041
TGME49_209710	ribosomal protein RPL28	259.475	-0.0822723	0.236635	-0.347675	0.728084	0.902642	290.883	299.937	210.236	189.174	359.89	206.73	275.438	-0.0315463	0.250215	-0.126077	0.899671	0.969802	338.751	284.638	210.141	208.371	385.259	225.467
TGME49_209720	hypothetical protein	890.604	0.169312	0.232894	0.726991	0.467231	0.744448	998.767	812.328	672.178	820.027	1377.51	662.813	1594.8	0.320055	0.262904	1.21738	0.223458	0.533932	1687.11	1275.93	1170.32	1195.03	2844.36	1396.08
TGME49_209730	hypothetical protein	406.83	-0.171436	0.169021	-1.01429	0.310444	0.614024	489.213	422.987	383.826	361.075	430.805	353.074	693.603	-0.1174	0.145298	-0.807989	0.419097	0.716322	748.352	718.513	699.123	641.442	733.631	620.558
TGME49_209740	hypothetical protein	145.786	-0.397966	0.211261	-1.88377	0.0595968	0.23648	146.459	173.04	188.056	115.149	102.826	149.186	184.662	-0.552542	0.214323	-2.57808	0.00993512	0.0699484	200.372	226.327	248.936	168.719	106.561	157.059
TGME49_209755	hypothetical protein	3404.04	1.87238	0.254127	7.36787	1.73372e-13	4.36626e-11	727.208	958.451	1730.11	4064.77	7541.74	5401.96	10228.1	1.75124	0.267404	6.54904	5.79094e-11	8.46275e-09	2262.77	3158.69	5710.98	12940.8	21711.8	15583.8
TGME49_209770	helicase, putative	208.707	0.363218	0.20616	1.76183	0.0780983	0.282113	200.364	155.736	184.198	235.234	186.15	290.558	252.826	0.119468	0.263873	0.452747	0.650731	0.863167	213.657	256.965	252.977	293.119	139.349	360.887
TGME49_209780	hypothetical protein	0.236804	0.0479442	0.100304	0.477988	0.632659	NA	0	0	0	0	0	1.42082	0.11634	0.0287456	0.109413	0.262725	0.792763	NA	0	0	0	0	0	0.698041
TGME49_209790	radical SAM domain-containing protein	101.904	-0.570607	0.211398	-2.69921	0.00695052	0.0500574	132.22	124.974	114.762	79.782	88.643	71.0411	218.189	-0.637324	0.197846	-3.22131	0.00127604	0.0145755	272.329	234.233	302.28	139.951	184.432	175.906
TGME49_209800	formate/nitrite transporter protein	1689.4	0.0762302	0.184747	0.41262	0.679885	0.878921	1543.92	1830.38	1549.77	2215.8	1391.69	1604.82	1126.27	0.26893	0.150082	1.79188	0.0731515	0.272923	958.688	1145.47	942.401	1275.89	1286.93	1148.28
TGME49_209810	hypothetical protein	26.4202	0.40977	0.217896	1.88058	0.0600295	0.237732	0	0	2.89316	9.86994	129.419	16.3394	24.2263	1.41719	0.3258	4.34988	1.3621e-05	0.000390477	1.10703	0	1.61647	13.2176	114.758	14.6589
TGME49_209820	syntaxin protein	156.121	0.0436737	0.228441	0.191182	0.848383	0.951835	190.193	156.698	111.869	129.132	186.15	162.684	258.497	-0.100434	0.189599	-0.529717	0.596308	0.833199	304.433	238.187	259.443	238.694	288.944	221.279
TGME49_209830	myosin heavy chain, putative	53.2701	-0.0819591	0.270618	-0.30286	0.761997	0.918097	52.8879	56.7188	57.8632	69.0896	31.9115	51.1496	73.8377	-0.0301288	0.271414	-0.111007	0.911611	0.9731	76.385	80.0544	71.1246	81.638	40.985	92.8394
TGME49_209850	RNA recognition motif-containing protein	1635	0.13673	0.143156	0.955112	0.339521	0.64287	1501.2	1655.42	1506.37	1649.92	1558.34	1938.71	4688.18	0.110934	0.152452	0.727664	0.466819	0.752271	4686.06	4050.16	4759.69	4518.86	4541.14	5573.16
TGME49_209860	SRP40, C-terminal domain-containing protein	293.452	0.606558	0.183115	3.31245	0.000924832	0.0103661	254.269	195.151	229.524	342.98	418.395	320.395	614.754	0.346539	0.145405	2.38327	0.0171597	0.103351	544.659	496.14	570.613	709.862	711.09	656.158
TGME49_209870	HAD hydrolase, family IIA protein	301.336	-0.110212	0.166641	-0.661373	0.508373	0.773718	304.105	307.627	329.82	257.441	287.203	321.816	727.794	-0.192559	0.149946	-1.28419	0.199075	0.499996	826.951	698.747	808.234	656.214	729.533	647.084
TGME49_209880	glutamic acid-rcih protein, putative	918.029	-0.25807	0.146627	-1.76004	0.0784013	0.282827	1032.33	1084.39	899.773	851.282	758.784	881.62	1136.33	-0.353721	0.177971	-1.98752	0.0468643	0.205885	1570.88	1233.43	1055.55	967.994	954.95	1035.19
TGME49_209890	hypothetical protein	2087.45	-0.214323	0.122652	-1.74741	0.0805659	0.286883	2148.06	2311.05	2284.63	1996.19	1948.37	1836.41	1411.48	-0.124855	0.155907	-0.800833	0.423228	0.719505	1378.25	1588.24	1457.25	1350.53	1522.59	1172.01
TGME49_209900	hypothetical protein	267.899	-0.589888	0.196597	-3.00049	0.00269547	0.0239502	387.505	302.821	290.281	176.836	251.746	198.205	257.81	-0.302183	0.232032	-1.30233	0.192803	0.490052	343.179	277.72	241.662	177.271	307.387	199.64
TGME49_209910	histone H2Bv	4933.46	-0.457365	0.16457	-2.77916	0.00545004	0.0412412	6627.26	4913.38	5752.57	3928.24	4747.72	3631.62	5575.21	-0.371216	0.20656	-1.79713	0.0723146	0.270824	7048.46	5235.16	6820.69	3898.41	6268.65	4179.87
TGME49_209920	PAN domain-containing protein	12.3327	1.0372	0.318231	3.25928	0.00111695	0.0119383	3.05122	2.88401	2.89316	14.8049	42.5486	7.81452	20.5768	1.18207	0.322573	3.6645	0.000247822	0.00404792	3.32109	0	2.4247	10.8851	94.2655	12.5647
TGME49_209930	hypothetical protein	16.2542	-0.0786743	0.317579	-0.247731	0.804342	0.934034	20.3415	14.42	15.4302	13.9824	21.2743	12.077	6.90904	0.502106	0.332834	1.50858	0.131407	0.394186	5.53515	1.97665	4.84941	13.2176	8.197	7.67845
TGME49_209940	transporter/permease protein	240.951	0.0865929	0.206961	0.418403	0.675653	0.876941	301.054	215.339	183.234	267.311	225.153	253.617	156.144	0.203139	0.218515	0.929632	0.352562	0.667294	177.125	137.377	118.81	191.266	147.546	164.738
TGME49_209945	hypothetical protein	141.968	-0.426599	0.212159	-2.01075	0.0443519	0.193835	141.373	180.731	176.483	143.114	99.2801	110.824	44.2396	-0.0599709	0.289225	-0.20735	0.835736	0.942567	40.9601	44.4747	48.4941	29.5452	61.4775	40.4864
TGME49_209950	thioredoxin, putative	2649.83	-0.210455	0.119357	-1.76324	0.0778607	0.281633	2992.23	2711.93	2844.94	2435.41	2467.82	2446.65	4077.11	-0.07598	0.134662	-0.564228	0.572599	0.820977	4398.23	3740.81	4426.7	3819.88	4080.06	3996.98
TGME49_209960	glycosyltransferase	634.252	0.522721	0.179625	2.91006	0.00361357	0.0300534	583.801	561.42	386.719	783.015	730.418	760.14	445.795	0.45393	0.174626	2.59944	0.00933756	0.0666922	404.066	407.19	302.28	527.148	528.706	505.381
TGME49_209970	Spc97 / Spc98 family protein	368.07	-0.0806083	0.156773	-0.514172	0.607132	0.837534	408.864	381.65	348.144	352.85	336.843	380.07	413.845	-0.142079	0.158485	-0.896478	0.369997	0.679813	487.093	411.144	409.775	391.085	379.111	404.864
TGME49_209985	cAMP-dependent protein kinase	246.311	0.495194	0.267084	1.85408	0.0637284	0.246621	102.725	236.488	238.204	227.009	414.849	258.59	230.38	0.733633	0.298672	2.45632	0.0140369	0.0904098	79.7061	174.934	203.675	216.924	481.574	225.467
TGME49_210095	hypothetical protein	6.54885	-0.129266	0.315325	-0.409946	0.681845	0.880326	5.08537	7.69068	8.67949	3.28998	8.8643	5.68329	2.16883	0.0383402	0.240882	0.159166	0.873538	0.961092	0	2.96498	2.4247	0.777505	6.14775	0.698041
TGME49_210100	hypothetical protein	0	NA	NA	NA	NA	NA	0	0	0	0	0	0	0	NA	NA	NA	NA	NA	0	0	0	0	0	0
TGME49_210210	hypothetical protein	0.236804	0.0479442	0.100304	0.477988	0.632659	NA	0	0	0	0	0	1.42082	1.50552	0.0354502	0.208004	0.17043	0.864672	0.956682	0	3.9533	0	2.33251	2.04925	0.698041
TGME49_210220	hypothetical protein	45.8479	-0.190534	0.269374	-0.707319	0.479368	0.753804	46.7854	47.1054	55.9345	54.2847	35.4572	35.5205	8.8827	0.0187569	0.337876	0.055514	0.955729	0.98816	4.42812	9.88326	11.3153	6.99754	12.2955	8.37649
TGME49_210230	hypothetical protein	460.288	0.136037	0.182317	0.746155	0.455574	0.738874	394.625	409.529	502.446	488.562	567.315	399.251	445.675	0.154296	0.184417	0.83667	0.402778	0.703935	390.781	410.155	453.419	443.178	575.839	400.675
TGME49_210235	hypothetical protein	52.1554	1.16137	0.268826	4.32018	1.55905e-05	0.00036738	20.3415	27.8787	32.7892	74.0245	93.9615	63.937	32.6718	1.008	0.322233	3.12816	0.00175904	0.0187547	18.8195	16.8015	12.9317	32.6552	79.9207	34.902
TGME49_210245	hypothetical protein	172.356	1.20149	0.244196	4.9202	8.64553e-07	3.22566e-05	98.6562	96.1335	80.0442	178.481	363.436	217.386	114.3	1.39583	0.264333	5.2806	1.28765e-07	7.67607e-06	49.8163	67.2062	41.2199	158.611	237.713	131.232
TGME49_210255	hypothetical protein	672.42	-0.278949	0.168157	-1.65886	0.0971436	0.319804	712.969	721.001	787.904	549.427	733.964	529.256	573.547	0.233695	0.228723	1.02174	0.306904	0.622266	454.989	580.147	520.503	506.156	885.276	494.213
TGME49_210260	NAD-dependent glycerol-3-phosphate dehydrogenase	2.22881	0.345274	0.23787	1.45152	0.146634	0.412614	0	1.92267	0	3.28998	5.31858	2.84164	2.06065	0.45794	0.252643	1.81259	0.0698944	0.265217	0	0	0.808234	4.66503	4.0985	2.79216
TGME49_210270	hypothetical protein	1072.17	0.151104	0.191573	0.788757	0.430254	0.721185	1183.87	975.755	866.984	928.597	1434.24	1043.59	997.617	-0.0303737	0.162946	-0.186403	0.852128	0.950988	1080.46	1073.32	869.66	939.226	1110.69	912.339
TGME49_210280	PEK kinase	418.329	-0.315322	0.199154	-1.58331	0.11335	0.353244	568.545	426.833	408.9	302.678	455.625	347.391	393.671	-0.24167	0.207963	-1.16208	0.245203	0.556778	555.729	384.459	349.965	321.11	397.554	353.209
TGME49_210300	hypothetical protein	1300.36	0.104869	0.142147	0.737751	0.460666	0.740321	1268.29	1307.42	1179.45	1351.36	1203.77	1491.86	1259.05	0.0870136	0.152479	0.570659	0.568231	0.818086	1172.34	1328.31	1160.62	1383.18	1129.14	1380.72
TGME49_210310	hypothetical protein	367.615	0.467962	0.229955	2.03501	0.0418495	0.185719	251.217	297.053	350.073	497.609	271.247	538.491	298.719	0.424217	0.225066	1.88486	0.0594493	0.240239	228.048	223.362	298.238	398.083	241.811	402.769
TGME49_210320	SAG-related sequence SRS37A	37.3355	0.464382	0.234229	1.9826	0.0474121	0.20281	2.03415	4.80668	2.89316	3.28998	200.333	10.6562	42.3797	0.520457	0.265677	1.95898	0.0501147	0.216783	11.0703	4.94163	4.84941	7.77505	215.171	10.4706
TGME49_210330	SAG-related sequence SRS37B	4.41596	0.366428	0.274738	1.33374	0.182291	0.463802	3.05122	0.961335	1.92877	2.46748	15.9557	2.13123	2.58039	0.26516	0.242528	1.09332	0.274255	0.58696	1.10703	0.988326	0.808234	2.33251	10.2462	0
TGME49_210345	hypothetical protein	374.792	-0.718883	0.185044	-3.88494	0.000102356	0.00173296	498.366	487.397	443.618	286.228	209.197	323.947	495.289	-0.580613	0.170272	-3.40992	0.000649817	0.00855976	627.686	589.042	590.011	384.087	327.88	453.028
TGME49_210360	DEAD (Asp-Glu-Ala-Asp) box polypeptide 41 family protein	532.242	0.298169	0.15383	1.9383	0.0525861	0.217106	437.342	469.132	514.018	530.509	629.365	613.084	592.562	0.232716	0.153233	1.51871	0.128836	0.390139	474.916	560.381	590.011	637.554	649.612	642.895
TGME49_210370	hypothetical protein	2852.69	-0.767839	0.154732	-4.96238	6.9636e-07	2.70942e-05	3416.35	3557.9	3951.1	2138.49	1721.45	2330.86	2806.19	-0.526047	0.139477	-3.77157	0.00016222	0.00291177	3004.48	3436.41	3565.93	2191.01	2192.7	2446.63
TGME49_210380	hypothetical protein	424.622	0.255574	0.195774	1.30546	0.191737	0.475596	348.857	372.037	431.081	547.782	342.162	505.812	446.396	0.200193	0.199594	1.003	0.31586	0.630562	414.029	360.739	465.543	516.263	364.766	557.036
TGME49_210390	WD domain, G-beta repeat-containing protein	200.434	-0.0197362	0.171807	-0.114874	0.908545	0.96786	197.312	213.416	195.771	208.914	189.696	197.494	249.42	0.0313965	0.195465	0.160624	0.872389	0.960675	232.476	246.093	264.293	258.909	198.777	295.969
TGME49_210400	hypothetical protein	3.72096	0.311879	0.285254	1.09334	0.274245	0.577059	2.03415	0.961335	3.85755	4.11247	3.54572	7.81452	6.7588	0.358076	0.332742	1.07614	0.281866	0.594364	3.32109	3.9533	6.46587	5.44253	12.2955	9.07453
TGME49_210408	HMG (high mobility group) box domain-containing protein	7665.61	-0.325263	0.213788	-1.52143	0.128152	0.378722	10017.2	8547.23	7371.78	5321.54	9412.11	5323.82	11335.2	-0.208839	0.256619	-0.813812	0.415753	0.713931	14204.3	11636.6	11130.2	7289.11	16324.3	7426.45
TGME49_210412	hypothetical protein	56.7384	-0.641588	0.258406	-2.48287	0.0130328	0.07969	79.3318	66.3321	68.4715	38.6573	54.9586	32.6789	33.9518	-0.168953	0.292265	-0.578083	0.563208	0.81512	32.1039	47.4397	30.7129	32.6552	28.6895	32.1099
TGME49_210420	hypothetical protein	927.01	-0.759482	0.137049	-5.54169	2.99559e-08	1.81515e-06	1273.38	1105.54	1149.55	676.913	707.371	649.315	695.066	-0.728524	0.154207	-4.72433	2.30879e-06	8.77018e-05	975.293	806.474	845.413	478.166	549.199	515.852
TGME49_210430	DnaJ domain-containing protein	1207.23	-0.161731	0.149182	-1.08412	0.278312	0.582424	1405.6	1342.99	1087.83	1090.63	1150.59	1165.78	2006.17	-0.234132	0.16468	-1.42174	0.155101	0.43454	2586.02	1953.92	1997.96	1666.97	1918.1	1914.03
TGME49_210440	polynucleotide adenylyltransferase	399.438	0.0988848	0.151159	0.654178	0.512997	0.776894	396.659	358.578	401.185	426.052	386.483	427.667	612.953	0.0591166	0.142341	0.415316	0.67791	0.87522	564.585	612.762	621.532	656.992	625.021	596.825
TGME49_210450	hypothetical protein	92.4809	-0.24613	0.235637	-1.04453	0.29624	0.600037	90.5196	125.935	87.7593	68.2671	95.7344	86.6701	82.4052	0.0794378	0.242586	0.327463	0.743318	0.903705	78.5991	90.926	67.8917	84.748	102.462	69.8041
TGME49_210460	hypothetical protein	0.137082	0.0247486	0.100285	0.246784	0.805075	NA	0	0	0	0.822495	0	0	0	NA	NA	NA	NA	NA	0	0	0	0	0	0
TGME49_210470	hypothetical protein	14.7081	0.928017	0.322902	2.87399	0.00405317	0.0329099	9.15367	3.84534	6.75071	15.6274	30.1386	22.7331	19.8114	1.1949	0.338535	3.52963	0.000416143	0.00613472	11.0703	3.9533	3.23294	26.4352	55.3297	18.8471
TGME49_210478	hypothetical protein	73.5712	1.71962	0.265419	6.47888	9.24032e-11	1.18203e-08	17.2903	30.7627	29.896	104.457	156.012	103.01	71.3345	1.13337	0.279765	4.05114	5.09688e-05	0.00114673	32.1039	57.3229	25.0553	100.298	112.709	100.518
TGME49_210482	hypothetical protein	37.5773	1.61268	0.297478	5.42118	5.92068e-08	3.20764e-06	14.239	9.61335	12.537	43.5922	85.0972	60.3849	39.5225	1.23899	0.293654	4.21921	2.45161e-05	0.000635629	23.2476	16.8015	16.1647	52.0928	77.8715	50.957
TGME49_210490	hypothetical protein	426.069	0.133664	0.165442	0.80792	0.419136	0.712081	444.462	371.075	397.328	388.218	492.855	462.477	383.696	0.10784	0.16982	0.635025	0.525412	0.79425	415.136	366.669	322.485	405.08	422.145	370.66
TGME49_210600	KRUF family protein	27.1396	1.41231	0.323633	4.36393	1.27745e-05	0.000312808	4.0683	1.92267	9.64387	20.5624	93.9615	32.6789	25.86	1.54095	0.336925	4.57357	4.79495e-06	0.000165934	5.53515	4.94163	6.46587	24.8802	84.0192	29.3177
TGME49_210678	OTU family cysteine protease	0	NA	NA	NA	NA	NA	0	0	0	0	0	0	0.329442	-0.0485394	0.109424	-0.44359	0.657339	NA	0	1.97665	0	0	0	0
TGME49_210682	hypothetical protein	135.383	-0.0218599	0.287074	-0.0761474	0.939302	0.980168	67.1269	149.007	195.771	171.079	81.5515	147.765	272.992	0.203445	0.277146	0.734074	0.462904	0.749472	136.165	307.369	303.896	375.535	198.777	316.212
TGME49_210690	ribosomal protein RPS6	6625.08	0.00241435	0.15403	0.0156746	0.987494	0.995523	6342.48	6783.18	6726.6	6026.42	7965.46	5906.36	7286.45	-0.134697	0.164936	-0.816662	0.414122	0.713422	7102.7	8226.83	7611.95	6251.14	8328.15	6197.9
TGME49_210700	hypothetical protein	1392.59	0.16005	0.182536	0.876813	0.380588	0.681625	1148.28	1382.4	1397.4	1496.94	1138.18	1792.37	951.584	0.125414	0.178379	0.703077	0.482008	0.763412	820.309	1022.92	881.784	1050.41	805.355	1128.73
TGME49_210715	hypothetical protein	97.711	0.191695	0.21508	0.891272	0.372783	0.675874	83.4001	96.1335	89.688	99.5219	122.327	95.195	65.8389	0.251932	0.253255	0.994775	0.319846	0.635271	49.8163	72.1478	55.7682	83.9705	63.5267	69.8041
TGME49_210730	ATP-dependent hsl protease ATP-binding subunit hslU, putative	320.224	0.183384	0.174899	1.04851	0.294403	0.597933	311.225	293.207	287.387	352.85	391.802	284.875	333.832	-0.153555	0.16203	-0.947693	0.343286	0.659631	339.858	390.389	327.335	311.002	323.781	310.628
TGME49_210740	hypothetical protein	6.5882	0.333713	0.310732	1.07396	0.282841	0.586721	2.03415	3.84534	7.7151	13.1599	7.09144	5.68329	15.6104	0.836047	0.336214	2.48666	0.012895	0.0850676	5.53515	7.90661	11.3153	27.9902	12.2955	28.6197
TGME49_210750	Ferredoxin-fold anticodon binding domain-containing protein	186.833	-0.0895239	0.174838	-0.512038	0.608624	0.838875	188.159	188.422	201.557	172.724	193.242	176.892	190.287	0.0274741	0.219803	0.124994	0.900528	0.969802	192.623	171.969	195.593	164.831	256.156	160.549
TGME49_210760	glutamine amidotransferase-related, putative	364.689	0.0767412	0.16646	0.461019	0.644785	0.859606	348.857	371.075	339.464	359.43	436.123	333.183	285.151	0.224021	0.208113	1.07644	0.28173	0.594238	242.439	261.906	272.375	286.122	401.653	246.408
TGME49_210770	hypothetical protein	105.355	0.434823	0.278096	1.56357	0.117918	0.361708	79.3318	57.6801	118.62	123.374	76.2329	176.892	132.709	0.324613	0.32081	1.01186	0.311607	0.626358	86.3483	84.0077	162.455	194.376	49.182	219.883
TGME49_210778	hemimethylated DNA binding domain-containing protein	554.28	-0.084078	0.209273	-0.401762	0.687859	0.88342	707.884	475.861	530.413	459.775	698.506	453.242	589.898	-0.177898	0.171761	-1.03573	0.300326	0.614954	677.502	684.91	523.736	576.909	575.839	500.495
TGME49_210781	ubiquitin carboxyl-terminal hydrolase	581.357	0.0364894	0.199544	0.182864	0.854905	0.951965	478.025	659.476	585.383	669.511	430.805	664.944	384.095	-0.0532413	0.224804	-0.236834	0.812785	0.932306	391.888	511.953	274.8	372.425	336.077	417.428
TGME49_210783	hypothetical protein	5.69444	-0.0804656	0.308738	-0.260627	0.79438	0.930374	3.05122	8.65202	6.75071	3.28998	5.31858	7.10411	3.15374	0.542904	0.289816	1.87328	0.0610304	0.244211	0	0.988326	1.61647	3.88752	6.14775	6.28236
TGME49_210787	Erv1 / Alr family protein	120.582	-0.309758	0.209434	-1.47903	0.139133	0.399029	146.459	130.742	126.335	89.6519	125.873	104.43	88.6789	0.394514	0.287771	1.37093	0.170396	0.457388	68.6358	91.9143	55.7682	70.753	159.841	85.1609
TGME49_210790	dihydroorotate dehydrogenase reveal, putative	511.378	0.309245	0.161432	1.91564	0.0554106	0.224964	498.366	403.761	454.226	551.894	640.002	520.021	448.042	0.383007	0.18858	2.03101	0.0422539	0.193002	373.069	359.751	413.008	468.835	637.317	436.275
TGME49_210800	activator of hsp90 ATPase, putative	235.507	-0.152283	0.172145	-0.884618	0.376363	0.678287	240.03	248.024	256.527	224.541	246.427	197.494	281.526	-0.287335	0.168282	-1.70746	0.0877373	0.307137	302.219	334.054	295.814	253.467	272.55	231.051
TGME49_210810	hypothetical protein	953.642	0.61047	0.229892	2.65546	0.00791993	0.0555015	731.277	683.509	746.436	1052.79	1739.17	768.664	1115.22	0.60681	0.234627	2.58627	0.00970201	0.0687245	801.489	861.82	876.126	1219.13	1995.97	936.77
TGME49_210815	hypothetical protein	19.4169	0.00448631	0.314695	0.0142561	0.988626	0.995677	21.3586	13.4587	24.1097	23.8524	12.41	21.3123	7.60355	-0.288589	0.336167	-0.85847	0.390633	0.695922	9.96327	9.88326	8.89058	8.55255	2.04925	6.28236
TGME49_210820	hypothetical protein	864.904	-0.782263	0.164139	-4.76587	1.88041e-06	6.34067e-05	1068.95	1172.83	1092.65	604.534	515.902	734.565	1197.66	-0.695712	0.195032	-3.56717	0.000360853	0.0054983	1648.37	1254.19	1624.55	752.625	801.257	1105
TGME49_210830	RIO1 family protein	176.122	-0.0521979	0.224452	-0.232557	0.816105	0.940376	191.21	207.648	137.907	140.647	221.607	157.711	392.019	-0.223269	0.206122	-1.08319	0.278725	0.590798	471.595	404.225	396.843	279.124	461.081	339.248
TGME49_210840	arginyl-tRNA synthetase family protein	680.066	-0.22284	0.181437	-1.2282	0.219373	0.511501	856.377	686.393	665.427	543.669	762.329	566.197	619.64	-0.377761	0.175461	-2.15297	0.0313214	0.157708	826.951	705.665	585.97	531.813	567.642	499.797
TGME49_210950	oocyst wall protein	0.706724	0.129786	0.132372	0.980461	0.326858	0.629277	0	0	0	2.46748	1.77286	0	0.367386	0.0251709	0.11292	0.222909	0.823606	0.938523	0	0	0.808234	0	0	1.39608
TGME49_210960	replication factor C subunit 4, putative	339.289	-0.249837	0.201852	-1.23772	0.215819	0.507673	397.676	343.197	371.289	240.168	404.212	279.191	364.165	-0.371483	0.179681	-2.06746	0.0386906	0.181163	426.206	409.167	403.309	270.572	381.16	294.573
TGME49_210970	hypothetical protein	19.5388	0.237639	0.319869	0.742928	0.457525	0.739423	24.4098	12.4974	14.4658	24.6748	10.6372	30.5477	34.6451	0.740242	0.307417	2.40794	0.016043	0.0990347	21.0336	25.6965	21.0141	62.9779	47.1327	30.0157
TGME49_210975	hypothetical protein	2.30094	0.239901	0.254018	0.944425	0.344952	0.648919	1.01707	1.92267	0.964387	4.93497	3.54572	1.42082	1.53623	0.303872	0.225979	1.34469	0.178724	0.468098	1.10703	0	0	4.66503	2.04925	1.39608
TGME49_210980	alternative splicing type 3 and, putative	834.86	0.211489	0.152128	1.3902	0.164467	0.439034	780.096	766.184	759.937	796.997	1044.21	861.728	1723.69	0.0594727	0.152838	0.389121	0.697186	0.882454	1762.39	1542.78	1749.83	1532.46	1948.84	1805.83
TGME49_210990	hypothetical protein	0.255484	0.0482033	0.100309	0.480547	0.630838	NA	0	0	0	0.822495	0	0.710411	0.259168	0.0550664	0.109483	0.502968	0.614987	NA	0	0	0	1.55501	0	0
TGME49_211000	hypothetical protein	18.7872	0.679173	0.322868	2.10357	0.0354164	0.165846	16.2732	10.5747	1.92877	19.7399	47.8672	16.3394	41.4186	1.33987	0.32858	4.07774	4.5475e-05	0.001057	26.5687	7.90661	9.69881	47.4278	102.462	54.4472
TGME49_211010	hypothetical protein	993.208	0.222639	0.187073	1.19012	0.234001	0.531814	852.308	888.274	990.426	1106.26	801.332	1320.65	3009.9	0.0584636	0.189101	0.309166	0.757195	0.9098	2826.25	2653.66	3354.17	3173	2375.08	3677.28
TGME49_211015	hypothetical protein	333.68	0.0709001	0.175183	0.404721	0.685683	0.881971	348.857	347.042	279.672	314.193	324.433	387.884	352.378	0.0226245	0.203162	0.111362	0.91133	0.973046	338.751	340.973	372.596	419.075	256.156	386.714
TGME49_211020	RNA recognition motif-containing protein	429.984	-0.125888	0.166954	-0.754029	0.450832	0.734956	437.342	429.717	487.016	426.875	342.162	456.794	527.502	-0.249751	0.148391	-1.68307	0.0923622	0.317455	581.191	564.334	582.737	454.84	456.983	524.926
TGME49_211030	hypothetical protein	1584.04	-0.199806	0.227769	-0.877231	0.380361	0.681625	1966	1782.32	1382.93	1104.61	2123.89	1144.47	2071.29	-0.240294	0.218691	-1.09878	0.271864	0.584502	2431.04	2355.18	2006.85	1597.77	2608.69	1428.19
TGME49_211040	Sec61beta family protein	1079.38	-0.176202	0.211371	-0.833616	0.404498	0.699838	1299.82	1280.5	878.557	936.822	1311.92	768.664	2139.34	-0.0144929	0.247971	-0.0584461	0.953393	0.98816	2580.49	2195.07	1676.28	1616.43	3149.7	1618.06
TGME49_211050	ATPase, AAA family protein	91.1492	2.14568	0.318565	6.73545	1.63418e-11	2.74372e-09	15.2561	9.61335	9.64387	97.0544	345.708	69.6203	167.825	2.25727	0.325606	6.93252	4.13401e-12	8.88486e-10	32.1039	14.8249	25.8635	198.264	598.381	137.514
TGME49_211060	hypothetical protein	259.733	-0.139663	0.204685	-0.682333	0.495028	0.765957	276.644	332.622	211.201	208.091	271.247	258.59	251.519	0.0601755	0.218011	0.27602	0.782533	0.921948	218.085	310.334	210.949	302.449	209.023	258.275
TGME49_211070	hypothetical protein	102.262	-0.447748	0.230836	-1.93968	0.052419	0.216638	129.168	141.316	90.6524	86.362	92.1887	73.8827	43.0241	0.123215	0.28371	0.434299	0.664071	0.86877	53.1374	32.6148	35.5623	38.8752	53.2805	44.6746
TGME49_211080	hypothetical protein	14.6816	1.05676	0.309963	3.40932	0.000651256	0.00782187	1.01707	0.961335	4.82194	8.22495	60.2772	12.7874	32.1588	1.39574	0.337968	4.1298	3.63081e-05	0.000874714	2.21406	4.94163	10.507	19.4376	118.856	36.9961
TGME49_211090	aminotransferase, class V superfamily protein	586.956	0.0964709	0.144591	0.667199	0.504645	0.77131	551.254	590.26	559.345	659.641	556.678	604.56	899.877	0.0826191	0.141342	0.584535	0.558861	0.813225	867.911	806.474	945.634	957.109	881.177	940.959
TGME49_211150	hypothetical protein	648.047	0.360596	0.160342	2.24891	0.0245182	0.128473	542.101	646.017	495.695	683.493	801.332	719.646	741.872	0.246514	0.157588	1.56429	0.117749	0.369299	745.031	671.073	606.984	730.077	872.98	825.084
TGME49_211220	hypothetical protein	258.34	-0.0015654	0.215953	-0.00724878	0.994216	0.997312	319.361	243.218	216.023	288.696	187.923	294.82	464.958	-0.11916	0.19988	-0.596156	0.551071	0.809023	532.481	430.91	498.681	399.638	366.816	561.225
TGME49_211230	eukaryotic initiation factor-2B, alpha subunit, putative	686.904	-0.287582	0.141128	-2.03773	0.0415771	0.184937	724.157	742.151	812.014	645.658	570.861	626.582	656.361	-0.325199	0.149795	-2.17096	0.0299343	0.152948	680.823	709.618	811.467	608.786	567.642	559.829
TGME49_211240	peptidyl-tRNA hydrolase, putative	219.132	-0.166035	0.1677	-0.990075	0.322138	0.624545	247.149	224.952	225.667	208.914	209.197	198.915	315.671	-0.227972	0.172897	-1.31854	0.187323	0.482304	333.216	348.879	341.075	253.467	336.077	281.31
TGME49_211250	hypothetical protein	865.378	-0.137221	0.15025	-0.913285	0.361092	0.663485	963.169	916.152	843.839	758.34	937.842	772.927	1001.06	-0.112746	0.159236	-0.708043	0.478919	0.7617	1115.89	967.571	1039.39	906.571	1112.74	864.174
TGME49_211260	rhoptry kinase family protein ROP26 (incomplete catalytic triad)	4253.02	0.0532432	0.12885	0.413217	0.679448	0.878921	4391.73	3956.86	4166.15	4726.06	4173.31	4104.04	2100.36	0.199784	0.148288	1.34727	0.177893	0.467386	1971.62	2181.24	1689.21	2255.54	2323.85	2180.68
TGME49_211270	sushi domain (scr repeat) domain-containing protein	756.103	0.218075	0.215055	1.01404	0.310562	0.614038	503.452	727.731	843.839	806.045	631.138	1024.41	796.742	0.193044	0.227353	0.849094	0.395829	0.69901	554.622	852.925	802.577	929.118	600.43	1040.78
TGME49_211280	hypothetical protein	929.679	0.11192	0.258468	0.433012	0.665006	0.871763	769.925	663.321	1223.81	1056.08	537.176	1327.76	1083.44	0.3279	0.2711	1.20952	0.226464	0.53597	754.994	693.805	1344.9	1529.35	715.188	1462.39
TGME49_211290	rhoptry protein ROP15	6856.08	-0.790418	0.135174	-5.84741	4.99281e-09	3.62496e-07	9487.27	7795.47	9033.42	4698.91	4870.04	5251.36	11353.8	-0.6039	0.138108	-4.37267	1.22735e-05	0.000360153	13308.7	12534.9	15552	8753.93	9135.55	8837.89
TGME49_211300	DUF74 family protein, putative	207.036	0.0830119	0.237079	0.350145	0.72623	0.901801	219.688	177.847	198.664	188.351	308.477	149.186	325.586	0.219709	0.230281	0.954089	0.340038	0.655822	315.503	276.731	294.197	283.012	502.066	282.008
TGME49_211310	hypothetical protein	565.059	0.176323	0.166848	1.05678	0.29061	0.594755	451.581	606.602	527.52	618.516	538.949	647.184	507.342	0.0953796	0.210827	0.452408	0.650975	0.863211	419.564	564.334	485.749	562.914	381.16	630.331
TGME49_211320	hypothetical protein	20.1448	-0.140821	0.321726	-0.437704	0.661601	0.869471	25.4269	12.4974	28.9316	26.3198	7.09144	20.6019	25.2707	-0.0291208	0.326425	-0.0892113	0.928914	0.979071	23.2476	16.8015	37.987	26.4352	14.3447	32.8079
TGME49_211330	methionine aminopeptidase	84.8003	-0.159863	0.23833	-0.670764	0.502371	0.769998	111.878	91.3268	67.5071	74.847	85.0972	78.1452	89.6074	0.0652327	0.231338	0.28198	0.777959	0.920943	99.6327	91.9143	71.1246	100.298	88.1177	86.557
TGME49_211340	hypothetical protein	795.844	0.441751	0.187975	2.35005	0.0187707	0.106305	632.62	691.2	668.32	1014.14	671.914	1096.87	1263.28	0.352921	0.205405	1.71817	0.0857657	0.301774	988.577	1117.8	1174.36	1686.41	997.984	1614.57
TGME49_211350	CBS domain-containing protein	760.247	0.280386	0.145127	1.932	0.0533598	0.219178	666.184	659.476	724.255	820.027	765.875	925.665	1006.1	0.0221084	0.15868	0.139327	0.889192	0.966545	986.363	955.711	1056.36	1079.95	850.439	1107.79
TGME49_211360	hypothetical protein	0.137082	0.0247486	0.100285	0.246784	0.805075	NA	0	0	0	0.822495	0	0	0.430429	0.0362529	0.138649	0.261473	0.793728	0.925069	1.10703	0	0	0.777505	0	0.698041
TGME49_211370	tetratricopeptide repeat-containing protein	3.00597	0.274014	0.263265	1.04083	0.297954	0.601808	0	2.88401	1.92877	3.28998	7.09144	2.84164	6.03965	0.54005	0.32434	1.66507	0.0958981	0.32377	2.21406	4.94163	1.61647	5.44253	14.3447	7.67845
TGME49_211380	hypothetical protein	0	NA	NA	NA	NA	NA	0	0	0	0	0	0	0	NA	NA	NA	NA	NA	0	0	0	0	0	0
TGME49_211385	hypothetical protein	11.0107	0.70061	0.262227	2.67177	0.00754526	0.0533397	0	0	0.964387	4.11247	60.2772	0.710411	5.83344	0.66643	0.275601	2.4181	0.0156017	0.0971028	1.10703	0	0	3.11002	28.6895	2.09412
TGME49_211390	hypothetical protein	89.2317	-0.0483495	0.261051	-0.185211	0.853063	0.951835	123.066	77.8681	70.4003	78.137	117.009	68.9098	120.858	-0.228742	0.202632	-1.12885	0.25896	0.572066	143.914	119.587	130.126	106.518	116.807	108.196
TGME49_211400	DEAD/DEAH box helicase domain-containing protein	139.617	-0.130375	0.191096	-0.682247	0.495083	0.765957	134.254	152.852	151.409	129.132	143.602	126.453	268.816	-0.239265	0.174852	-1.36838	0.171192	0.458157	287.828	262.895	328.143	238.694	235.664	259.671
TGME49_211410	translation initiation factor sui1 protein	291.918	-0.373272	0.170589	-2.18814	0.0286595	0.142911	369.198	335.506	294.138	271.423	234.017	247.223	306.628	-0.399179	0.164757	-2.42283	0.0154001	0.096304	386.353	322.194	347.541	263.574	252.058	268.048
TGME49_211420	RNA recognition motif-containing protein	2318.22	-0.264359	0.128896	-2.05094	0.0402725	0.181013	2682.03	2525.43	2407.11	1967.41	2247.99	2079.37	4928	-0.439862	0.122691	-3.58511	0.00033694	0.00521172	5753.23	5435.79	5912.23	4258.39	3918.16	4290.16
TGME49_211430	leucine rich repeat-containing protein	12.3719	0.381094	0.314167	1.21303	0.225119	0.51884	9.15367	7.69068	6.75071	12.3374	35.4572	2.84164	13.3449	0.468989	0.336174	1.39508	0.162992	0.445605	9.96327	5.92996	12.1235	15.5501	22.5417	13.9608
TGME49_211440	hypothetical protein	545.529	0.246993	0.172473	1.43207	0.152125	0.420174	582.784	458.557	441.689	579.036	675.459	535.65	814.973	0.124439	0.134234	0.92703	0.353911	0.66878	804.811	778.801	753.274	894.908	819.7	838.347
TGME49_211450	hypothetical protein	234.097	-0.0252209	0.189117	-0.133361	0.893908	0.965296	268.508	240.334	201.557	212.204	216.289	265.694	404.417	-0.137527	0.169259	-0.812525	0.416491	0.714146	472.702	384.459	421.09	421.408	342.225	384.62
TGME49_211460	hypothetical protein	1856.66	-0.301607	0.176821	-1.70572	0.0880604	0.301606	1685.29	2049.57	2468.83	1644.99	1420.06	1871.22	1955.27	-0.324339	0.188365	-1.72187	0.0850931	0.301107	1728.07	2399.66	2457.84	1926.66	1432.43	1786.98
TGME49_211470	Fcf2 pre-rRNA processing protein	43.3065	-0.24012	0.273927	-0.876582	0.380714	0.681625	51.8708	50.9508	39.5399	31.2548	51.4129	34.8101	51.2582	-0.679829	0.264202	-2.57314	0.0100781	0.070833	69.7429	72.1478	54.9599	39.6528	38.9357	32.1099
TGME49_211480	GTP-binding protein engA, putative	605.299	0.309895	0.244322	1.26839	0.204659	0.492637	422.086	475.861	686.644	749.293	404.212	893.697	754.913	0.326631	0.248565	1.31407	0.188823	0.484434	503.698	600.902	859.153	908.126	553.297	1104.3
TGME49_211600	hypothetical protein	602.41	-0.177752	0.229515	-0.774467	0.438654	0.726263	451.581	664.283	824.551	653.883	390.029	630.134	956.122	-0.291658	0.239436	-1.2181	0.223185	0.533591	709.606	1030.82	1467.75	884.023	672.154	972.37
TGME49_211610	hypothetical protein	387.619	-0.0663478	0.227684	-0.291402	0.770744	0.922123	275.627	414.335	506.303	456.485	283.657	389.305	717.81	-0.00851652	0.226367	-0.0376227	0.969989	0.992097	532.481	673.05	956.949	831.93	567.642	744.809
TGME49_211630	hypothetical protein	3119.74	-0.279846	0.198235	-1.41169	0.158041	0.429204	2769.49	3088.77	4513.33	2740.55	2334.86	3271.44	7992.92	-0.267917	0.208879	-1.28264	0.199617	0.500236	6750.67	7918.47	11793.8	7766.5	6225.62	7502.54
TGME49_211640	hypothetical protein	830.235	0.126829	0.192107	0.660202	0.509124	0.774303	670.252	781.565	920.99	879.247	673.686	1055.67	1054.84	0.0516683	0.207411	0.249111	0.803275	0.928356	891.159	994.256	1219.63	1136.71	788.961	1298.36
TGME49_211650	hypothetical protein	428.998	-0.0944768	0.156811	-0.602487	0.54685	0.79954	474.974	418.181	435.903	393.975	464.489	386.463	397.697	-0.0682008	0.174286	-0.391316	0.695564	0.881674	364.213	426.957	429.172	332.772	432.392	400.675
TGME49_211660	hypothetical protein	4.52115	0.591507	0.293839	2.01303	0.0441115	0.192889	2.03415	0.961335	1.92877	6.57996	3.54572	12.077	9.85412	0.345942	0.319062	1.08425	0.278255	0.590449	8.85624	2.96498	8.08234	21.7701	0	17.451
TGME49_211670	S1 RNA binding domain-containing protein	913.161	0.386613	0.17388	2.22345	0.0261855	0.134022	800.438	702.736	837.088	903.922	1287.1	947.688	2117.08	0.362984	0.168181	2.15829	0.0309053	0.156384	1748	1702.89	2044.83	2244.66	2848.46	2113.67
TGME49_211675	hypothetical protein	13.4633	0.247446	0.322532	0.767197	0.442964	0.729136	10.1707	7.69068	16.3946	13.1599	14.1829	19.1811	36.2246	0.899403	0.298154	3.01658	0.00255647	0.0251283	17.7125	29.6498	17.7812	59.0904	51.2312	41.8824
TGME49_211680	protein disulfide isomerase	7630.76	-0.238451	0.150884	-1.58036	0.114024	0.354522	8945.17	8469.36	7475.93	6963.24	7912.27	6018.6	7895.98	-0.408689	0.141838	-2.88137	0.00395947	0.0352255	8985.76	9140.04	9046.57	6196.71	7717.47	6289.35
TGME49_211690	AAA family protein	642.627	-0.117072	0.151288	-0.773838	0.439027	0.726263	734.328	640.249	639.389	651.416	546.041	644.343	599.182	-0.107206	0.184777	-0.580188	0.561788	0.81409	706.285	578.171	590.819	615.006	454.933	649.876
TGME49_211695	hypothetical protein	72.6503	-0.227274	0.279284	-0.813773	0.415775	0.709243	60.0074	81.7135	101.261	78.9595	33.6843	80.2764	120.909	-0.172575	0.244941	-0.704557	0.481086	0.763214	91.8835	138.366	159.222	111.183	94.2655	130.534
TGME49_211700	hypothetical protein	491.508	-0.168842	0.227422	-0.742416	0.457835	0.739423	430.222	552.768	595.991	546.137	281.885	542.043	591.424	-0.231146	0.232186	-0.995519	0.319484	0.635021	593.368	592.996	756.507	640.664	336.077	628.935
TGME49_211710	TB2/DP1, HVA22 family protein	2133.93	-0.0445181	0.145975	-0.304971	0.760388	0.918048	2122.63	2114.94	2264.38	1839.92	2409.32	2052.38	2667.27	-0.132961	0.158516	-0.838788	0.401588	0.703161	2494.14	2788.07	3105.24	2375.28	2901.74	2339.13
TGME49_211720	AP2 domain transcription factor AP2IV-5	3594.55	-0.621777	0.153107	-4.06106	4.88495e-05	0.000946341	4673.46	4465.4	4076.47	2540.69	2526.32	3284.94	4600.39	-0.641053	0.176962	-3.62255	0.000291714	0.00465318	6248.08	5778.74	5026.41	3096.8	3153.79	4298.53
TGME49_211730	histone lysine methyltransferase SET8	812.041	0.10052	0.195309	0.514675	0.60678	0.837336	912.316	781.565	644.211	721.328	1072.58	740.248	967.376	0.101057	0.184115	0.54888	0.583088	0.825746	1057.21	968.56	762.973	901.906	1182.42	931.186
TGME49_211850	hypothetical protein	713.142	-0.473507	0.151673	-3.1219	0.00179685	0.0175313	860.445	833.478	810.085	534.622	682.551	557.672	483.174	-0.371648	0.204776	-1.8149	0.0695398	0.2644	525.839	574.217	549.599	342.88	553.297	353.209
TGME49_211860	hypothetical protein	510.801	-0.150034	0.157106	-0.95499	0.339583	0.64287	523.793	554.69	537.164	412.892	521.221	515.048	880.29	-0.148765	0.150413	-0.989044	0.322641	0.637672	881.196	966.583	931.894	750.292	938.556	813.217
TGME49_211870	LSU ribosomal protein L18P, putative	181.193	0.0490556	0.191307	0.256423	0.797624	0.931705	147.476	180.731	205.415	188.351	179.059	186.128	72.3422	0.104648	0.232674	0.449762	0.652882	0.864585	65.3147	67.2062	74.3576	68.4204	81.97	76.7845
TGME49_211880	hypothetical protein	36.9831	0.211729	0.275342	0.768967	0.441913	0.727851	26.4439	37.4921	36.6467	43.5922	37.23	40.4934	6.386	0.0920014	0.324943	0.283131	0.777077	0.920566	8.85624	1.97665	6.46587	9.33006	8.197	3.4902
TGME49_211890	RAP domain-containing protein	637.084	0.140878	0.188113	0.748901	0.453917	0.737226	465.82	612.37	731.97	681.026	590.362	740.958	626.02	0.0079394	0.204686	0.0387882	0.969059	0.992058	488.2	709.618	677.3	740.185	500.017	640.801
TGME49_211910	kinesin-related protein 3A, putative	43.7977	1.04726	0.321827	3.25412	0.00113743	0.0120296	14.239	19.2267	20.2521	32.0773	143.602	33.3893	70.8681	1.11102	0.338576	3.28145	0.00103276	0.0124587	22.1406	27.6731	23.4388	52.0928	268.452	31.4118
TGME49_211920	hypothetical protein	0.413878	0.0584647	0.11021	0.530484	0.595776	NA	0	0	0	0	1.77286	0.710411	0	NA	NA	NA	NA	NA	0	0	0	0	0	0
TGME49_212030	hypothetical protein	0.236804	0.0479442	0.100304	0.477988	0.632659	NA	0	0	0	0	0	1.42082	0.362264	0.0754722	0.114	0.662039	0.507946	0.779852	0	0	0	0.777505	0	1.39608
TGME49_212045	hypothetical protein	43.9239	-0.290801	0.268359	-1.08363	0.27853	0.582671	60.0074	39.4147	49.1838	41.1247	39.0029	34.8101	50.4409	-0.00740917	0.274315	-0.0270097	0.978452	0.993784	48.7093	57.3229	43.6446	42.7628	67.6252	42.5805
TGME49_212060	hypothetical protein	0.137082	0.0247486	0.100285	0.246784	0.805075	NA	0	0	0	0.822495	0	0	0.643531	-0.0776597	0.15516	-0.500512	0.616715	0.845248	1.10703	1.97665	0	0.777505	0	0
TGME49_212075	hypothetical protein	58.1837	1.41454	0.274142	5.15988	2.47111e-07	1.07647e-05	26.4439	18.2654	29.896	74.0245	122.327	78.1452	94.1725	1.57912	0.235734	6.69874	2.10221e-11	3.57681e-09	47.6023	32.6148	42.8364	157.056	153.694	131.232
TGME49_212090	hypothetical protein	481.895	0.172043	0.162486	1.05881	0.289685	0.594542	403.779	480.668	469.657	462.242	498.173	576.854	783.429	0.255741	0.148021	1.72773	0.084036	0.298791	691.894	651.307	786.412	813.27	891.424	866.268
TGME49_212100	ThiF family protein	118.289	-0.128486	0.212678	-0.604132	0.545756	0.799482	109.844	129.78	135.014	129.954	92.1887	112.955	243.353	-0.0805789	0.198137	-0.406682	0.684241	0.878023	222.513	221.385	308.745	229.364	225.417	252.691
TGME49_212110	histone lysine demethylase JMJD5	106.919	0.0789264	0.212901	0.370719	0.710847	0.895112	88.4855	119.206	102.225	101.989	118.782	110.824	205.219	-0.00432688	0.188233	-0.0229869	0.981661	0.994151	183.767	222.373	207.716	203.706	231.565	182.189
TGME49_212130	phospholipase, patatin family protein	615.49	0.0410319	0.177815	0.230756	0.817505	0.940614	574.647	579.685	667.356	715.571	485.763	669.917	477.514	0.0644994	0.149983	0.430046	0.667162	0.869586	463.845	482.303	455.844	504.601	442.638	515.852
TGME49_212140	hypothetical protein	391.072	0.102096	0.191555	0.532985	0.594044	0.829993	356.993	395.109	379.004	463.887	296.067	455.373	609.692	0.0568594	0.203229	0.27978	0.779646	0.921472	655.362	586.077	552.832	710.64	442.638	710.605
TGME49_212145	hypothetical protein	14.1283	-0.0293817	0.322818	-0.0910162	0.92748	0.975664	16.2732	14.42	13.5014	18.9174	5.31858	16.3394	8.34653	-0.0321605	0.330833	-0.0972108	0.922559	0.977496	7.74921	7.90661	10.507	16.3276	4.0985	3.4902
TGME49_212150	hypothetical protein	369.948	-0.0116082	0.152335	-0.0762017	0.939259	0.980168	398.693	344.158	371.289	370.945	375.846	358.757	386.946	-0.0905899	0.185416	-0.488576	0.625142	0.84876	391.888	410.155	403.309	398.083	288.944	429.295
TGME49_212160	hypothetical protein	159.135	-0.366884	0.188154	-1.94992	0.0511862	0.213404	162.732	178.808	201.557	132.422	143.602	135.688	189.957	-0.115303	0.232172	-0.496626	0.619453	0.846878	145.021	185.805	265.101	194.376	172.137	177.302
TGME49_212170	GIY-YIG catalytic domain-containing protein	251.604	0.197589	0.187811	1.05206	0.292772	0.596575	236.978	219.184	244.954	297.743	210.97	299.793	410.852	0.244092	0.205073	1.19027	0.233942	0.545575	415.136	330.101	375.829	483.608	329.929	530.511
TGME49_212180	hypothetical protein	25.9991	-0.245315	0.308156	-0.796076	0.425988	0.717878	30.5122	24.9947	33.7536	33.7223	12.41	20.6019	49.321	-0.0691417	0.275587	-0.250889	0.8019	0.928126	37.639	53.3696	62.234	52.0928	38.9357	51.655
TGME49_212190	RNA recognition motif-containing protein	1491.22	0.566688	0.149528	3.78985	0.000150738	0.00234065	1154.38	1293	1105.19	1756.85	2035.24	1602.69	778.772	0.62662	0.217306	2.88358	0.00393186	0.0350869	571.227	672.062	526.161	744.85	1307.42	850.911
TGME49_212200	hypothetical protein	242.534	0.328236	0.214034	1.53357	0.125136	0.373646	180.022	171.118	282.565	305.146	264.156	252.196	244.903	0.360316	0.219328	1.64282	0.100421	0.333254	185.981	168.015	274.8	267.462	315.584	257.577
TGME49_212210	hypothetical protein	648.818	-0.494709	0.177114	-2.79316	0.00521955	0.039796	793.318	752.725	754.151	449.082	668.368	475.265	748.408	-0.611391	0.177767	-3.43928	0.00058326	0.00786053	842.45	1093.09	813.892	628.224	600.43	512.362
TGME49_212220	hypothetical protein	1867.04	0.227841	0.127079	1.79291	0.0729867	0.269076	1825.65	1694.83	1620.17	1922.17	2077.79	2061.61	2531.37	0.131346	0.130673	1.00515	0.314823	0.629537	2470.89	2558.78	2207.29	2733.71	2563.61	2653.95
TGME49_212230	tRNA-Lys	0	NA	NA	NA	NA	NA	0	0	0	0	0	0	0	NA	NA	NA	NA	NA	0	0	0	0	0	0
TGME49_212240	beta-1 tubulin, putative	173.027	0.284499	0.21108	1.34783	0.177714	0.45964	162.732	115.36	184.198	195.754	171.967	208.15	281.617	0.150542	0.212029	0.710005	0.477701	0.761079	255.724	205.572	332.184	260.464	325.831	309.93
TGME49_212250	XPG N-terminal domain-containing protein	1232.06	-0.0530298	0.146991	-0.36077	0.718271	0.898643	1129.97	1206.48	1433.08	1230.45	1139.95	1252.45	1400.18	0.147479	0.182778	0.806872	0.41974	0.716709	1287.48	1110.88	1565.55	1268.89	1694.73	1473.56
TGME49_212260	Sjogren's syndrome/scleroderma autoantigen 1 (Autoantigen p27) protein	744.333	-0.0826631	0.166233	-0.497273	0.618997	0.845747	838.069	752.725	706.896	676.913	859.837	631.555	932.051	-0.199354	0.175797	-1.134	0.256796	0.568823	1164.6	983.384	853.495	854.478	973.394	762.958
TGME49_212270	hypothetical protein	4940.23	-0.373454	0.231899	-1.61041	0.107307	0.340335	3817.08	5514.22	7734.39	4798.43	2967.77	4809.48	6055.9	-0.175518	0.240658	-0.729326	0.465802	0.751522	4217.78	5973.44	9272.87	6152.4	4631.3	6087.61
TGME49_212275	hypothetical protein	22.0124	1.04267	0.323766	3.22045	0.00127991	0.0131734	6.10245	8.65202	7.7151	18.0949	74.4601	17.0499	41.1747	1.36953	0.336942	4.06457	4.81202e-05	0.00109776	6.64218	14.8249	12.9317	47.4278	137.3	27.9216
TGME49_212280	hypothetical protein	231.223	0.0440534	0.201198	0.218956	0.826684	0.943795	244.098	199.958	234.346	199.044	299.613	210.282	131.999	-0.0131694	0.251214	-0.0524231	0.958192	0.989198	111.81	154.179	128.509	123.623	180.334	93.5374
TGME49_212290	ribosomal protein RPS19	4512.22	-0.37425	0.153371	-2.44015	0.014681	0.0875752	5548.14	5023.94	4815.19	3860.79	4508.38	3316.91	10176.2	-0.238366	0.23274	-1.02418	0.305752	0.621319	12334.5	8799.07	12302.1	6883.25	13033.2	7704.97
TGME49_212300	hypothetical protein	3745.33	-0.513474	0.24245	-2.11786	0.0341871	0.162163	3259.72	4270.25	6078.53	3584.43	1792.36	3486.7	4157.72	-0.447818	0.22809	-1.96334	0.0496068	0.215042	3553.57	5043.43	6082.77	3913.18	2432.46	3920.89
TGME49_212310	vacuolar ATP synthetase	1725.96	-0.50335	0.132804	-3.79017	0.000150545	0.00234065	2127.72	2021.69	1959.64	1434.43	1522.89	1289.4	1809.5	-0.149027	0.183964	-0.810091	0.417888	0.714947	1942.84	1641.61	2143.44	1418.17	2063.59	1647.38
TGME49_212410	dense granule protein GRA11	59.6338	0.400003	0.277251	1.44275	0.149092	0.416392	54.922	51.9121	38.5755	42.7697	92.1887	77.4348	40.9824	0.301435	0.299567	1.00623	0.314303	0.629453	46.4952	39.533	20.2059	44.3178	45.0835	50.2589
TGME49_212420	hypothetical protein	14.7874	0.612268	0.319656	1.91539	0.0554422	0.224979	11.1878	10.5747	6.75071	17.2724	23.0472	19.8915	16.3966	0.142681	0.332617	0.428964	0.667949	0.869684	11.0703	15.8132	17.7812	10.8851	20.4925	22.3373
TGME49_212710	phenylalanine-4-hydroxylase	5.6035	-0.108812	0.311571	-0.349237	0.726911	0.902318	4.0683	8.65202	5.78632	4.11247	5.31858	5.68329	4.02195	-0.221549	0.303281	-0.730505	0.465081	0.750804	3.32109	6.91828	5.65764	5.44253	0	2.79216
TGME49_212725	hypothetical protein	562.749	-0.185935	0.155911	-1.19258	0.233035	0.530218	644.825	519.121	639.389	543.669	537.176	492.315	880.413	-0.128231	0.13763	-0.931708	0.351488	0.666822	944.296	905.307	910.88	835.818	905.768	780.409
TGME49_212735	hypothetical protein	473.609	0.182999	0.195971	0.933804	0.350405	0.652598	560.408	406.645	352.001	457.307	577.952	487.342	652.252	0.0206545	0.230278	0.0896936	0.928531	0.979071	867.911	636.482	438.871	746.405	565.593	658.252
TGME49_212740	aromatic amino acid hydrolase AAH2	2.68812	-0.164641	0.256136	-0.642788	0.520362	0.782972	2.03415	1.92267	6.75071	3.28998	0	2.13123	1.28686	0.000759834	0.209645	0.00362439	0.997108	0.999187	1.10703	2.96498	0	1.55501	0	2.09412
TGME49_212750	tRNA-Met	0.118402	0.0247486	0.100285	0.246784	0.805075	NA	0	0	0	0	0	0.710411	0.259168	0.0550664	0.109483	0.502968	0.614987	NA	0	0	0	1.55501	0	0
TGME49_212760	hypothetical protein	114.075	-0.00669051	0.214685	-0.0311644	0.975138	0.992422	122.049	97.0948	122.477	116.794	129.419	96.6159	68.7717	-0.205645	0.271749	-0.756745	0.449203	0.739049	64.2077	95.8676	62.234	49.7603	84.0192	56.5413
TGME49_212770	hypothetical protein	3001.68	-0.638506	0.166143	-3.84311	0.000121487	0.00197108	3773.35	3600.2	3730.25	1948.49	2857.85	2099.97	1948.83	-0.723895	0.159239	-4.54596	5.46843e-06	0.000185314	2385.65	2804.87	2174.96	1447.71	1577.92	1301.85
TGME49_212775	hypothetical protein	84.7697	-0.315464	0.234503	-1.34525	0.178545	0.460151	92.5538	92.2882	103.189	60.8646	67.3686	92.3534	74.6319	-0.133936	0.247462	-0.54124	0.588342	0.82869	80.8132	73.1361	84.0564	63.7554	57.379	88.6511
TGME49_212780	hypothetical protein	1815.82	-0.412905	0.156285	-2.642	0.00824171	0.0571109	2212.14	2085.14	1977.96	1383.44	1404.1	1832.15	2767.91	-0.571325	0.16099	-3.54881	0.000386971	0.00584177	3591.2	3213.05	3227.28	1981.08	1993.92	2600.9
TGME49_212800	hypothetical protein	341.623	-0.242651	0.230703	-1.05179	0.292895	0.596575	461.752	368.191	292.209	236.056	427.259	264.273	480.656	-0.379155	0.180888	-2.09607	0.0360757	0.173196	625.472	565.323	454.228	366.982	442.638	429.295
TGME49_212810	hypothetical protein	209.099	-0.283361	0.222464	-1.27374	0.202755	0.49004	253.252	220.146	228.56	178.481	127.646	246.513	527.585	-0.445154	0.245235	-1.81522	0.0694907	0.264337	669.753	488.233	715.287	481.276	262.304	548.66
TGME49_212820	ubiquitin family protein	472.495	0.0755916	0.169646	0.445584	0.655898	0.866784	463.786	509.508	401.185	439.212	560.223	461.057	521.253	0.00605792	0.207424	0.0292055	0.976701	0.993612	553.515	621.657	383.103	498.381	602.479	468.385
TGME49_212830	expressed protein JLP1	1.44027	0.279056	0.208076	1.34112	0.179881	0.461554	0	0.961335	0	1.64499	1.77286	4.26246	3.6542	-0.120295	0.300151	-0.40078	0.688582	0.879383	4.42812	3.9533	4.84941	3.11002	0	5.58432
TGME49_212840	HIT zinc finger protein	315.89	0.674647	0.205248	3.28699	0.00101266	0.0110135	224.773	215.339	260.385	384.105	508.811	301.925	340.824	0.714627	0.182604	3.91354	9.09529e-05	0.00180733	269.008	237.198	244.895	419.853	508.214	365.773
TGME49_212850	hypothetical protein	748.975	0.0115809	0.158068	0.0732651	0.941595	0.981036	656.013	777.72	800.442	747.648	842.108	669.917	889.91	0.265264	0.198722	1.33485	0.181926	0.473183	771.6	760.023	862.386	790.723	1280.78	873.947
TGME49_212860	hypothetical protein	472.153	0.308156	0.158598	1.943	0.0520162	0.215526	394.625	435.485	428.188	574.101	452.079	548.437	1106.42	0.304154	0.155198	1.95978	0.0500217	0.216495	1004.08	928.038	1015.95	1048.85	1327.91	1313.71
TGME49_212880	surface antigen repeat-containing protein	2139.54	0.139362	0.156966	0.887849	0.374622	0.676924	1976.18	2103.4	2012.68	2219.09	1877.46	2648.41	5566.15	-0.00946377	0.167637	-0.0564541	0.95498	0.98816	5635.89	5405.16	5721.49	5578.6	4485.81	6569.96
TGME49_212900	hypothetical protein	1356.04	0.00745082	0.208064	0.0358102	0.971434	0.991174	1088.27	1396.82	1574.84	1479.67	948.48	1648.15	1452.51	-0.0808473	0.247083	-0.327207	0.743511	0.903744	1182.31	1565.51	1758.72	1617.99	823.798	1766.74
TGME49_212910	rhomboid protease ROM3	2.49198	0.117686	0.249535	0.47162	0.637198	0.855048	2.03415	0.961335	2.89316	6.57996	1.77286	0.710411	2.59184	0.137581	0.266703	0.515857	0.605954	0.838974	4.42812	0	1.61647	4.66503	2.04925	2.79216
TGME49_212920	hypothetical protein	285.302	0.619265	0.197399	3.13713	0.00170612	0.0168089	185.108	210.532	257.491	379.17	395.348	284.164	270.383	0.679786	0.253094	2.6859	0.00723342	0.055608	167.161	182.84	233.58	244.914	504.115	289.687
TGME49_212930	NifU family domain-containing protein	205.381	0.167068	0.262596	0.636217	0.524635	0.785325	229.859	176.886	161.053	162.854	351.026	150.607	233.028	0.193716	0.266918	0.725752	0.467991	0.75312	261.259	216.443	160.03	193.599	381.16	185.679
TGME49_212937	hypothetical protein	9.49662	0.327927	0.32367	1.01315	0.310987	0.614275	9.15367	5.76801	6.75071	9.04744	14.1829	12.077	4.38301	0.306029	0.309161	0.989867	0.322239	0.637531	2.21406	1.97665	4.04117	7.77505	8.197	2.09412
TGME49_212940	hypothetical protein	731.466	-0.308511	0.177972	-1.73348	0.0830101	0.291619	897.06	792.14	755.115	620.984	794.241	529.256	613.261	-0.296244	0.246494	-1.20183	0.22943	0.539778	761.636	504.046	792.07	440.845	770.518	410.448
TGME49_212950	ADP-ribosylation factor family protein 2, putative	129.781	-0.277597	0.197401	-1.40625	0.159649	0.431458	136.288	159.582	134.05	115.972	124.1	108.693	85.161	-0.49394	0.258926	-1.90765	0.0564366	0.232393	131.737	98.8326	75.974	57.5354	81.97	64.9178
TGME49_212955	hypothetical protein	28.9737	0.129234	0.306321	0.421889	0.673106	0.876041	23.3927	35.5694	21.2165	36.1898	39.0029	18.4707	26.0396	-0.219584	0.302021	-0.72705	0.467195	0.752284	26.5687	28.6615	31.5211	21.7701	20.4925	27.2236
TGME49_212960	hypothetical protein	359.771	0.261305	0.156849	1.66597	0.09572	0.317219	333.6	333.583	306.675	358.608	425.486	400.672	809.743	0.152488	0.140384	1.08622	0.277383	0.589713	710.713	781.766	802.577	905.016	836.094	822.292
TGME49_212970	protein kinase (incomplete catalytic triad)	62.8972	0.99024	0.258542	3.83009	0.000128096	0.00204421	44.7513	32.6854	33.7536	78.137	113.463	74.5931	92.9569	0.675417	0.239091	2.82493	0.00472904	0.0403153	88.5624	60.2879	55.7682	114.293	122.955	115.875
TGME49_212980	hypothetical protein	3535.92	-0.743351	0.117708	-6.31523	2.69767e-10	3.06205e-08	4234.08	4616.33	4522.01	2584.28	2599.01	2659.78	2227.61	-0.837964	0.153676	-5.45278	4.95875e-08	3.31952e-06	2743.22	3227.87	2707.58	1648.31	1366.85	1671.81
TGME49_212990	hypothetical protein	543.283	-0.030413	0.248229	-0.12252	0.902487	0.966777	410.898	593.144	649.997	669.511	296.067	640.08	533.949	-0.047391	0.259516	-0.182613	0.855102	0.952409	407.387	507.011	722.561	609.564	311.486	645.688
TGME49_213000	replication factor C, subunit 5, putative	155.954	-0.0180522	0.21099	-0.0855596	0.931816	0.977419	189.176	162.466	120.548	152.984	143.602	166.947	158.281	-0.0699334	0.231951	-0.301501	0.763032	0.913335	189.302	183.829	116.386	175.716	143.447	141.004
TGME49_213010	hypothetical protein	516.795	-0.219037	0.188109	-1.16441	0.244257	0.542726	623.467	630.636	424.33	421.94	519.448	480.948	654.604	-0.342822	0.177519	-1.93119	0.0534595	0.224822	834.7	783.743	596.477	524.816	581.987	605.899
TGME49_213020	hypothetical protein	240.306	0.456463	0.22579	2.02162	0.0432153	0.190157	158.664	216.3	216.987	356.14	193.242	300.504	309.599	0.238473	0.200197	1.19119	0.233578	0.544883	260.152	277.72	309.554	343.657	260.255	406.26
TGME49_213030	hypothetical protein	1132.07	-0.2506	0.147711	-1.69655	0.0897814	0.305295	1394.41	1181.48	1129.3	969.721	1115.13	1002.39	1756.49	-0.27668	0.156737	-1.76525	0.0775217	0.283402	2191.92	1719.69	1890.46	1415.06	1663.99	1657.85
TGME49_213040	hypothetical protein	454.307	-0.184698	0.166932	-1.10643	0.268542	0.572129	531.93	519.121	406.007	396.443	421.94	450.4	721.104	-0.200805	0.166833	-1.20363	0.228733	0.538656	888.945	707.642	729.836	622.781	629.12	748.299
TGME49_213050	hypothetical protein	5349.14	-0.211614	0.190238	-1.11236	0.265982	0.568651	4268.66	5690.14	7388.17	5035.31	4460.51	5252.07	5792.19	-0.230576	0.207926	-1.10893	0.267458	0.580785	4308.56	7085.31	7531.13	5825.84	4873.12	5129.2
TGME49_213060	WD domain, G-beta repeat-containing protein	158.268	0.0281268	0.209255	0.134414	0.893075	0.964785	122.049	194.19	153.338	159.564	157.784	162.684	141.606	0.145131	0.205464	0.706358	0.479965	0.762622	147.235	144.296	110.728	146.171	143.447	157.757
TGME49_213065	hypothetical protein	16.2876	0.580805	0.32032	1.8132	0.0698007	0.262011	10.1707	5.76801	16.3946	21.3849	21.2743	22.7331	28.4859	0.633153	0.334364	1.8936	0.0582777	0.237679	15.4984	18.7782	18.5894	35.7652	67.6252	14.6589
TGME49_213067	hypothetical protein	1509.07	0.590196	0.172831	3.41488	0.000638093	0.00770974	1215.4	1163.22	1157.26	1550.4	2313.58	1654.55	1851.35	0.525599	0.1898	2.76922	0.00561902	0.0460286	1383.79	1727.59	1346.52	2138.14	2713.21	1798.85
TGME49_213069	hypothetical protein	10.815	-0.309006	0.323307	-0.955766	0.33919	0.64287	18.3073	12.4974	8.67949	4.11247	10.6372	10.6562	17.5956	-0.064539	0.330758	-0.195124	0.845296	0.947618	17.7125	25.6965	12.1235	20.9926	12.2955	16.753
TGME49_213072	Sec1 family protein	1149.19	0.499694	0.16153	3.09352	0.001978	0.0189771	1037.42	844.052	930.634	1206.6	1592.03	1284.42	3567.45	0.543771	0.183115	2.96955	0.00298232	0.0283877	3181.6	2477.73	2878.12	3914.74	5285.01	3667.51
TGME49_213100	hypothetical protein	87.8757	-0.167983	0.248749	-0.675312	0.499478	0.767774	83.4001	103.824	97.4031	76.492	56.7315	109.403	142.658	-0.0259335	0.251174	-0.103249	0.917765	0.975712	118.452	143.307	173.77	157.834	90.167	172.416
TGME49_213115	hypothetical protein	97.1549	0.35504	0.253878	1.39847	0.161973	0.435452	84.4172	89.4042	76.1866	126.664	65.5958	140.661	157.797	0.370794	0.24182	1.53334	0.125191	0.383798	110.703	126.506	167.304	203.706	127.053	211.506
TGME49_213240	hypothetical protein	219.718	0.199055	0.183285	1.08604	0.27746	0.5817	187.142	231.682	191.913	227.009	216.289	264.273	383.836	0.322791	0.15042	2.14593	0.0318785	0.159364	355.357	331.089	331.376	443.955	409.85	431.389
TGME49_213255	hypothetical protein	402.358	1.45854	0.253675	5.74963	8.94402e-09	6.00666e-07	134.254	174.963	230.489	732.02	351.026	791.398	889.774	1.40238	0.271029	5.17428	2.28797e-07	1.19781e-05	321.039	357.774	542.325	1607.88	725.434	1784.19
TGME49_213280	SAG-related sequence SRS25	4265.19	-0.235897	0.210327	-1.12157	0.262045	0.563757	3100.04	4638.44	6241.52	4111.65	3969.43	3530.03	2574.7	-0.0460556	0.246733	-0.186662	0.851926	0.950892	1916.27	2513.31	3435.8	1921.21	3549.3	2112.27
TGME49_213290	hypothetical protein	31.009	0.247735	0.301132	0.822678	0.410691	0.706139	17.2903	35.5694	28.9316	46.0597	28.3657	29.8373	33.4204	0.0618566	0.290031	0.213276	0.831112	0.940514	38.746	29.6498	29.0964	38.8752	34.8372	29.3177
TGME49_213300	hypothetical protein	320.733	-0.224278	0.159541	-1.40577	0.159792	0.431579	338.686	378.766	325.963	296.098	276.566	308.318	351.583	-0.274946	0.185028	-1.48597	0.137288	0.405577	346.5	446.723	371.788	283.012	299.19	362.283
TGME49_213310	hypothetical protein	398.752	0.331648	0.155421	2.13386	0.0328541	0.15746	366.147	363.385	319.212	439.212	483.991	420.563	454.027	0.350672	0.155162	2.26004	0.0238185	0.130642	381.925	425.969	379.87	472.723	516.411	547.264
TGME49_213325	TBC domain-containing protein	422.355	0.413227	0.169679	2.43535	0.0148774	0.0884198	343.771	385.495	346.215	546.137	402.439	510.075	588.102	0.351182	0.142292	2.46803	0.0135858	0.0883401	501.484	536.661	504.338	695.089	620.923	670.119
TGME49_213340	GMC oxidoreductase	4.45133	0.495603	0.289905	1.70953	0.0873523	0.300201	1.01707	2.88401	1.92877	9.86994	1.77286	9.23534	1.25805	0.203321	0.195049	1.04241	0.297224	0.611893	1.10703	0	0	1.55501	0	4.88628
TGME49_213350	ribosomal protein RPS15	3990.59	0.0394783	0.192611	0.204964	0.8376	0.947001	4190.35	3900.14	3694.57	3377.99	5448	3332.54	1910.21	0.291561	0.24826	1.17442	0.240228	0.55266	1806.67	1798.75	1434.62	1666.19	3254.21	1500.79
TGME49_213360	leucine rich repeat-containing protein	0	NA	NA	NA	NA	NA	0	0	0	0	0	0	0.341542	0.0287456	0.109413	0.262725	0.792763	0.924795	0	0	0	0	2.04925	0
TGME49_213370	formin FRM3	602.852	-0.178385	0.172752	-1.0326	0.301789	0.605769	611.262	717.156	604.671	649.771	457.398	576.854	635.212	-0.176528	0.163547	-1.07938	0.28042	0.592873	727.318	687.875	619.107	593.236	516.411	667.327
TGME49_213380	hypothetical protein	11.1844	0.211108	0.313763	0.672826	0.501058	0.768416	16.2732	3.84534	7.7151	19.7399	1.77286	17.7603	17.5722	0.058716	0.327241	0.179427	0.857602	0.953711	14.3914	20.7548	16.1647	13.9951	16.394	23.7334
TGME49_213388	hypothetical protein	382.205	0.310337	0.153815	2.0176	0.0436326	0.191418	344.788	348.965	320.177	403.845	466.262	409.197	485.308	0.280379	0.1469	1.90863	0.0563093	0.232144	422.885	469.455	416.241	547.363	520.509	535.397
TGME49_213392	surface antigen repeat-containing protein	1235.03	0.0212873	0.175734	0.121134	0.903585	0.966777	1180.82	1154.56	1344.36	1376.03	952.025	1402.35	2576.59	-0.193495	0.185582	-1.04264	0.297115	0.611835	2737.68	2535.06	3026.03	2602.31	1805.39	2753.07
TGME49_213400	zinc finger (CCCH type) motif-containing protein	595.979	-0.401482	0.135648	-2.95973	0.00307911	0.0267686	693.645	667.167	684.715	508.302	528.312	493.735	625.444	-0.332464	0.173594	-1.91518	0.0554692	0.230191	790.419	628.575	686.191	466.503	610.676	570.299
TGME49_213410	small nuclear ribonucleoprotein f (snrnp-f), putative	1134.07	-0.0648185	0.195862	-0.33094	0.74069	0.908341	1299.82	1111.3	1071.43	892.407	1469.7	959.765	2308.75	-0.129314	0.211964	-0.610074	0.541813	0.804399	2681.23	2068.57	2519.27	1734.61	2955.02	1893.78
TGME49_213415	hypothetical protein	60.0746	-0.0410102	0.255883	-0.160269	0.872669	0.957005	48.8196	74.0228	61.7208	58.3971	47.8672	69.6203	96.6776	0.10591	0.223059	0.474806	0.634925	0.853851	77.4921	92.9027	107.495	101.853	96.3147	104.008
TGME49_213420	RAP domain-containing protein	162.908	0.0207355	0.185756	0.111628	0.911119	0.969156	151.544	160.543	171.661	148.049	177.286	168.367	126.037	0.0948262	0.196172	0.483383	0.628824	0.850548	125.094	119.587	118.81	122.846	139.349	130.534
TGME49_213430	hypothetical protein	0.118402	0.0247486	0.100285	0.246784	0.805075	NA	0	0	0	0	0	0.710411	0	NA	NA	NA	NA	NA	0	0	0	0	0	0
TGME49_213445	hypothetical protein	326.231	0.980037	0.243456	4.02553	5.68477e-05	0.00107041	274.61	143.239	179.376	355.318	613.409	391.436	218.889	0.718765	0.203733	3.52798	0.000418748	0.00616201	188.195	149.237	140.633	283.789	317.634	233.844
TGME49_213460	hypothetical protein	258.568	1.05591	0.298993	3.53155	0.000413131	0.00546126	130.186	158.62	108.011	206.446	739.282	208.861	236.696	1.11202	0.304288	3.6545	0.000257687	0.00417566	123.987	138.366	96.9881	210.704	641.415	208.714
TGME49_213480	hypothetical protein	127.659	1.70782	0.262027	6.51772	7.13854e-11	9.43106e-09	35.5976	46.1441	56.8989	173.546	303.159	150.607	83.3113	1.33843	0.289541	4.62259	3.78984e-06	0.000136351	25.4617	32.6148	53.3435	116.626	178.285	93.5374
TGME49_213490	hypothetical protein	246.158	-0.209307	0.189827	-1.10262	0.270193	0.573692	241.047	279.749	272.922	205.624	280.112	197.494	155.806	0.0656384	0.243275	0.269812	0.787305	0.923441	154.984	154.179	141.441	129.066	229.516	125.647
TGME49_213500	tRNA-Ile	0	NA	NA	NA	NA	NA	0	0	0	0	0	0	0	NA	NA	NA	NA	NA	0	0	0	0	0	0
TGME49_213510	tRNA-Tyr	0.595119	-0.00196378	0.140445	-0.0139826	0.988844	NA	0	0.961335	0.964387	1.64499	0	0	0.319211	-0.0485394	0.109424	-0.44359	0.657339	NA	1.10703	0	0.808234	0	0	0
TGME49_213520	peptidase M20D, amidohydrolase	584.419	0.178936	0.166924	1.07197	0.283735	0.587561	521.759	486.436	625.887	638.256	687.869	546.306	512.985	0.415534	0.196277	2.11708	0.0342529	0.167211	399.638	376.552	516.462	559.804	715.188	510.268
TGME49_213530	hypothetical protein	37.6681	0.488935	0.315835	1.54807	0.121605	0.368151	36.6147	29.8014	14.4658	31.2548	83.3244	30.5477	51.0119	0.437062	0.309973	1.41	0.158539	0.438763	43.1742	38.5447	36.3705	51.3153	102.462	34.204
TGME49_213550	DHHC zinc finger domain-containing protein	696.105	-0.14289	0.140849	-1.01449	0.310349	0.614024	737.379	672.935	787.904	680.203	634.684	663.524	867.849	-0.0375483	0.136681	-0.274715	0.783535	0.922331	832.486	901.353	901.989	847.48	909.867	813.915
TGME49_213560	hypothetical protein	8.64673	0.591675	0.32185	1.83836	0.0660099	0.252479	7.11952	2.88401	4.82194	13.9824	8.8643	14.2082	11.8926	0.203204	0.338441	0.600412	0.548232	0.806939	5.53515	12.8482	12.9317	17.8826	8.197	13.9608
TGME49_213570	hypothetical protein	1044.37	-0.452944	0.149099	-3.03788	0.00238247	0.0219168	1198.11	1106.5	1345.32	961.496	849.199	805.606	566.967	-0.1759	0.198609	-0.885658	0.375802	0.684303	632.114	554.451	623.149	425.295	684.449	482.346
TGME49_213580	hypothetical protein	2483.52	-0.177858	0.195708	-0.908795	0.363459	0.666456	2984.1	2539.85	2436.04	2886.13	2404	1650.99	3972.16	-0.0806601	0.245533	-0.32851	0.742526	0.903219	4779.05	3072.71	4454.18	2774.92	5576.01	3176.08
TGME49_213590	hypothetical protein	943.995	-0.436794	0.148671	-2.938	0.0033034	0.0283214	1082.17	1051.7	1143.76	718.86	913.022	754.456	1007.93	-0.215318	0.185816	-1.15877	0.246551	0.557471	1031.75	1105.94	1125.87	934.561	1131.19	718.284
TGME49_213600	hypothetical protein	179.123	-0.287508	0.204898	-1.40318	0.160564	0.432916	167.817	214.378	217.952	166.144	125.873	182.576	131.039	-0.284604	0.226692	-1.25546	0.20931	0.514581	120.666	144.296	174.579	126.733	92.2162	127.741
TGME49_213610	hypothetical protein	2355.03	0.369904	0.128675	2.87472	0.0040438	0.0329099	2025	1925.55	2176.62	2561.25	2593.69	2848.04	5273.41	0.278228	0.136649	2.03608	0.0417422	0.191522	4642.88	4293.29	5295.55	5727.88	5776.83	5904.03
TGME49_213620	ABC1 family protein	1159.23	0.0870787	0.210149	0.414367	0.678605	0.878253	982.494	1024.78	1354.96	1365.34	815.515	1412.3	1350.68	0.0854452	0.171483	0.498272	0.618292	0.846395	1152.42	1272.96	1500.89	1530.13	1178.32	1469.38
TGME49_213635	hypothetical protein	58.0975	1.31121	0.265333	4.94176	7.74203e-07	2.94307e-05	25.4269	31.7241	27.0028	103.634	62.0501	98.7471	69.6142	1.44121	0.277578	5.19209	2.07945e-07	1.10278e-05	28.7828	29.6498	33.9458	137.618	67.6252	120.063
TGME49_213650	ATP-binding domain 1 family protein	438.917	-0.528714	0.173177	-3.05304	0.00226538	0.0210574	534.981	473.938	569.953	392.33	287.203	375.097	360.612	-0.194821	0.164925	-1.18127	0.237495	0.54967	368.641	364.692	427.556	324.22	315.584	362.981
TGME49_213660	zinc finger (CCCH type) motif-containing protein	5117.07	-0.191209	0.120326	-1.5891	0.112039	0.350241	5679.34	5179.67	5548.12	4881.51	4519.02	4894.73	4485.37	-0.120494	0.129749	-0.928675	0.353057	0.668077	4647.31	4620.42	4766.97	4172.09	4711.22	3994.19
TGME49_213670	hypothetical protein	535.854	-0.2095	0.13607	-1.53965	0.123646	0.370986	580.749	574.878	573.81	487.739	499.946	497.998	517.377	-0.373094	0.164835	-2.26344	0.0236083	0.12975	532.481	642.412	591.627	502.268	418.047	417.428
TGME49_213680	MmgE/PrpD family protein	243.552	0.0610453	0.180127	0.338902	0.734684	0.904717	249.183	211.494	255.563	262.376	212.743	269.956	186.208	-0.0117602	0.180444	-0.0651737	0.948036	0.986194	190.409	184.817	185.894	201.374	184.432	170.322
TGME49_213690	ring box protein 1 family protein	336.462	-0.0558573	0.205901	-0.271282	0.786174	0.927123	377.335	317.241	332.714	301.033	436.123	254.327	628.165	0.420344	0.283546	1.48245	0.13822	0.407231	603.331	378.529	547.983	463.393	1245.94	529.813
TGME49_213700	hypothetical protein	2.86027	0.436443	0.251787	1.73338	0.0830279	0.291619	0	0.961335	0.964387	2.46748	10.6372	2.13123	1.75447	-0.0233347	0.23962	-0.097382	0.922423	0.977496	2.21406	0	3.23294	2.33251	2.04925	0.698041
TGME49_213710	WD domain, G-beta repeat-containing protein	494.642	0.358312	0.149025	2.40438	0.0162001	0.0945379	423.103	436.446	428.188	505.834	611.636	562.645	720.303	0.156928	0.142148	1.10398	0.269602	0.583449	664.218	640.435	733.068	796.943	750.025	737.131
TGME49_213720	hypothetical protein	102.005	0.470061	0.269696	1.74293	0.0813459	0.288669	104.759	62.4868	73.2934	103.634	182.604	85.2493	111.308	0.8049	0.26042	3.09077	0.00199636	0.0208762	77.4921	84.0077	60.6176	123.623	209.023	113.083
TGME49_213730	lanthionine synthetase C family protein	615.045	-0.0800413	0.14681	-0.545203	0.585614	0.82513	586.852	652.747	656.748	585.616	654.185	554.12	320.744	0.214701	0.210723	1.01888	0.308261	0.623609	273.436	327.136	277.224	277.569	452.884	316.212
TGME49_213740	hypothetical protein	131.198	-0.402782	0.189536	-2.1251	0.0335785	0.160504	153.578	149.968	150.444	111.037	109.917	112.245	116.808	-0.328201	0.210315	-1.56052	0.118637	0.370862	140.593	136.389	118.002	111.961	102.462	91.4433
TGME49_213746	hypothetical protein	130.641	0.331288	0.193313	1.71374	0.0865761	0.298877	108.827	109.592	123.442	151.339	150.693	139.951	77.3459	-0.0880001	0.232888	-0.377865	0.705531	0.885655	70.8499	85.9844	81.6317	67.6429	86.0685	71.8982
TGME49_213748	hypothetical protein	42.3834	-0.0860342	0.276998	-0.310595	0.756109	0.915334	43.7342	37.4921	50.1481	47.7047	46.0943	29.1268	9.53632	0.254515	0.338656	0.751544	0.452325	0.741246	11.0703	6.91828	5.65764	10.1076	12.2955	11.1686
TGME49_213752	herpesviridae ul52/ul70 dna primase	241.364	-0.325286	0.229194	-1.41926	0.155823	0.42612	316.31	299.937	199.628	176.014	280.112	176.182	405.274	-0.361424	0.243295	-1.48553	0.137402	0.4057	518.09	496.14	375.021	252.689	500.017	289.687
TGME49_213760	hypothetical protein	0.255484	0.0482033	0.100309	0.480547	0.630838	NA	0	0	0	0.822495	0	0.710411	0.245924	0.0541464	0.109466	0.494642	0.620853	NA	0	0	0	0.777505	0	0.698041
TGME49_213770	Superkiller viralicidic activity 2 family 2, putative	464.583	0.0581301	0.145449	0.399659	0.689408	0.88393	449.547	427.794	486.051	460.597	487.536	475.975	507.56	-0.144398	0.188221	-0.767174	0.442978	0.734073	534.695	496.14	579.504	562.914	370.914	501.193
TGME49_213780	radical SAM domain-containing protein	76.1031	0.868373	0.286015	3.03611	0.00239654	0.0219724	54.922	35.5694	47.255	66.6221	168.422	83.8285	90.2354	1.02503	0.278788	3.67672	0.000236248	0.00389785	63.1007	45.463	45.2611	110.406	188.531	88.6511
TGME49_213790	hypothetical protein	341.715	-0.174491	0.173445	-1.00603	0.314401	0.617237	432.257	316.279	344.286	318.306	313.796	325.368	536.636	-0.168977	0.165949	-1.01825	0.308561	0.623922	664.218	511.953	533.435	485.941	530.756	493.515
TGME49_213800	protein phosphatase 2b regulatory subunit, putative	1433.7	-0.0831209	0.123087	-0.675303	0.499483	0.767774	1520.53	1442.96	1466.83	1347.25	1381.06	1443.55	2671.61	-0.0144445	0.139906	-0.103245	0.917769	0.975712	2684.55	2462.91	2906.41	2442.14	2823.87	2709.79
TGME49_213810	iron-sulfur cluster protein ISCA	173.118	-0.23981	0.186416	-1.28642	0.198296	0.484557	170.869	204.764	190.949	171.901	156.012	144.213	174.125	-0.21243	0.190578	-1.11466	0.264995	0.579279	193.73	190.747	182.661	181.159	137.3	159.153
TGME49_213820	hypothetical protein	592.956	-0.517364	0.171968	-3.0085	0.0026254	0.0235352	792.301	678.703	649.033	560.119	469.808	407.776	733.56	-0.498153	0.177056	-2.81354	0.00489997	0.0411708	940.975	863.797	805.001	723.857	522.559	545.17
TGME49_213830	Ufm1-conjugating enzyme 1, putative	482.306	0.0101933	0.160721	0.0634223	0.94943	0.982884	527.862	468.17	442.654	475.402	544.268	435.482	663.116	-0.130083	0.178642	-0.728173	0.466508	0.752109	785.991	578.171	719.328	555.139	709.04	631.029
TGME49_213840	hypothetical protein	32.7994	-0.0856399	0.297507	-0.287859	0.773455	0.922456	38.6488	26.9174	38.5755	33.7223	17.7286	41.2038	71.4696	-0.113037	0.255199	-0.442936	0.657812	0.865873	79.7061	60.2879	84.8646	83.193	63.5267	57.2393
TGME49_213850	MORN repeat-containing protein	170.968	0.037478	0.204832	0.182969	0.854822	0.951965	182.056	142.278	178.412	155.452	212.743	154.87	195.572	0.0451947	0.195189	0.231543	0.816893	0.934524	179.339	184.817	210.141	213.036	219.27	166.832
TGME49_213860	hypothetical protein	11.0511	0.359073	0.313078	1.14691	0.251418	0.550116	0	11.536	10.6083	11.5149	17.7286	14.9186	8.48436	0.280143	0.338166	0.828418	0.407434	0.706778	4.42812	7.90661	8.08234	13.2176	8.197	9.07453
TGME49_213870	UBA/TS-N domain-containing protein	591.358	0.00719244	0.138797	0.05182	0.958672	0.985675	610.245	551.806	606.6	593.841	608.091	577.564	655.692	-0.126354	0.149511	-0.845117	0.398046	0.700756	689.679	698.747	665.177	608.009	700.843	571.695
TGME49_213880	hypothetical protein	301.694	0.644142	0.292002	2.20595	0.0273874	0.138561	216.637	213.416	198.664	239.346	741.055	201.046	430.356	0.341226	0.272884	1.25044	0.211137	0.518292	293.363	397.307	405.734	409.745	782.813	293.177
TGME49_213885	hypothetical protein	10.6119	-0.0112857	0.323792	-0.0348546	0.972196	0.991174	11.1878	9.61335	11.5726	8.22495	8.8643	14.2082	1.33171	-0.0534288	0.205826	-0.259582	0.795186	0.925578	1.10703	2.96498	0.808234	3.11002	0	0
TGME49_213890	Myb family DNA-binding domain-containing protein	220.313	-0.00636907	0.182171	-0.0349621	0.97211	0.991174	209.517	258.599	193.842	216.316	226.926	216.675	208.938	-0.133759	0.224857	-0.594862	0.551936	0.809302	225.834	266.848	170.537	230.141	155.743	204.526
TGME49_213900	regulator of chromosome condensation RCC1	1298.22	0.276053	0.152928	1.80512	0.0710556	0.264987	1100.47	1220.9	1182.34	1504.34	1198.45	1582.8	2809.02	0.156205	0.162913	0.958828	0.337645	0.653138	2533.99	2735.69	2676.87	3342.49	2407.87	3157.24
TGME49_213910	hypothetical protein	454.659	0.300331	0.181858	1.65146	0.0986445	0.323293	458.701	429.717	323.07	532.977	437.896	545.595	473.615	0.306392	0.168111	1.82256	0.0683698	0.261622	425.099	397.307	441.296	549.696	442.638	585.656
TGME49_213920	hypothetical protein	1000.65	-0.369878	0.195624	-1.89077	0.0586557	0.233846	1238.8	1206.48	977.889	648.948	1095.63	836.153	1943.35	-0.420421	0.183669	-2.28901	0.0220786	0.124184	2353.54	2364.08	2022.2	1343.53	2041.05	1535.69
TGME49_213930	3' exoribonuclease family, domain 1 domain-containing protein	309.346	-0.0496925	0.16801	-0.295772	0.767405	0.920752	279.695	322.047	345.251	322.418	274.793	311.87	265.086	0.00408689	0.168126	0.0243085	0.980606	0.994005	272.329	250.047	269.95	241.804	284.846	271.538
TGME49_213940	CHCH domain-containing protein	2684.94	-0.366813	0.132933	-2.75938	0.0057912	0.0432696	2712.54	3272.38	3135.22	2283.25	2302.94	2403.32	3661.47	-0.108926	0.130608	-0.833991	0.404286	0.70475	3492.68	4053.13	3868.21	3627.06	3584.14	3343.61
TGME49_213950	hypothetical protein	450.219	-0.116447	0.144789	-0.804252	0.421252	0.714258	456.666	487.397	462.906	407.135	450.306	436.903	179.044	0.336545	0.211076	1.59443	0.110841	0.355526	181.553	157.144	126.893	187.379	237.713	183.585
TGME49_213960	hypothetical protein	50.6318	1.71575	0.288661	5.94381	2.78467e-09	2.35892e-07	13.222	12.4974	22.1809	62.5096	115.236	78.1452	73.3659	1.69594	0.274691	6.17401	6.65788e-10	7.34796e-08	22.1406	20.7548	37.1788	94.8556	127.053	138.212
TGME49_213970	ribosomal RNA small subunit methyltransferase B, putative	500.538	0.0200482	0.153247	0.130823	0.895915	0.96567	539.049	435.485	516.912	514.882	487.536	509.365	356.189	0.0582636	0.223625	0.260542	0.794446	0.925473	266.794	386.436	393.61	432.293	266.402	391.601
TGME49_214070	hypothetical protein	155.973	-0.687712	0.251652	-2.73278	0.00628017	0.0458857	194.261	161.504	248.812	127.487	63.8229	139.951	132.189	-0.6307	0.270279	-2.33351	0.0196213	0.113893	139.486	169.992	196.401	130.621	51.2312	105.404
TGME49_214080	toxofilin	4448.55	-0.749176	0.13342	-5.61517	1.96374e-08	1.2268e-06	6129.91	5307.53	5451.68	3349.2	2989.04	3463.96	7154.82	-0.869498	0.137537	-6.32193	2.58314e-10	3.10243e-08	9751.82	9533.39	8729.74	5407.55	4471.46	5034.97
TGME49_214090	signal peptidase	2354.92	0.445075	0.127136	3.50079	0.000463885	0.00602004	1920.24	1923.63	2097.54	2793.19	2540.51	2854.43	4015.25	0.212889	0.14884	1.43032	0.152625	0.430863	3504.86	3579.72	4029.05	4902.17	3916.12	4159.62
TGME49_214100	hypothetical protein	813.946	0.230516	0.181656	1.26897	0.204452	0.492433	669.235	732.537	830.338	1061.84	693.188	896.538	927.699	0.278024	0.183333	1.5165	0.129393	0.390957	893.373	662.179	934.319	912.013	1161.92	1002.39
TGME49_214110	protein yipf5, putative	370.98	-0.0446158	0.179336	-0.248784	0.803528	0.934034	411.915	392.225	330.785	408.78	297.84	384.332	514.881	-0.167346	0.164694	-1.0161	0.30958	0.625208	543.552	528.754	572.23	495.271	407.801	541.679
TGME49_214115	hypothetical protein	4.32562	0.502321	0.297453	1.68874	0.091269	0.309179	2.03415	0.961335	2.89316	6.57996	7.09144	6.3937	15.1299	0.0303712	0.336269	0.090318	0.928035	0.979071	14.3914	11.8599	19.3976	19.4376	6.14775	19.5451
TGME49_214120	hypothetical protein	138.352	-0.284779	0.204609	-1.39182	0.163978	0.438308	149.51	171.118	142.729	138.179	99.2801	129.295	293.862	0.025226	0.171054	0.147473	0.882758	0.963943	270.115	294.521	309.554	276.014	282.796	330.173
TGME49_214130	hypothetical protein	675.674	-0.0841283	0.143278	-0.587166	0.557092	0.806612	746.533	679.664	662.534	602.889	675.459	686.967	1232.66	-0.139222	0.156722	-0.888337	0.37436	0.683675	1470.14	1154.36	1260.04	1081.51	1274.63	1155.26
TGME49_214140	hypothetical protein	3286.1	-0.235459	0.199242	-1.18177	0.237297	0.53598	2922.05	3897.25	3940.49	3254.61	2130.98	3571.23	2938.47	-0.281534	0.192428	-1.46307	0.143449	0.416477	3145.07	3335.6	3280.62	2622.52	1952.93	3294.05
TGME49_214150	mitochondrial inner membrane translocase subunit TIM17, putative	237.885	-0.483112	0.187029	-2.58309	0.00979198	0.0642619	305.122	311.473	226.631	199.044	200.333	184.707	321.929	-0.484621	0.170177	-2.84774	0.00440303	0.0381736	409.601	374.576	356.431	251.134	243.861	295.969
TGME49_214160	hypothetical protein	5.60283	0.323338	0.304004	1.0636	0.287512	0.592168	4.0683	1.92267	4.82194	3.28998	12.41	7.10411	13.987	0.471288	0.335164	1.40614	0.159682	0.439988	8.85624	9.88326	10.507	14.7726	26.6402	13.2628
TGME49_214170	hypothetical protein	351.512	0.334816	0.205478	1.62945	0.103218	0.331984	395.642	270.135	249.776	381.638	464.489	347.391	621.587	0.2043	0.203838	1.00227	0.316215	0.631115	710.713	468.467	536.668	565.246	797.158	651.272
TGME49_214180	ENTH domain-containing protein	989.957	0.0320356	0.127234	0.251786	0.801207	0.933621	937.743	1010.36	987.533	983.704	998.12	1022.28	1349.27	0.0179367	0.128961	0.139086	0.889382	0.966545	1337.29	1271.98	1412.79	1329.53	1338.16	1405.85
TGME49_214190	SAG-related sequence SRS46	123.273	0.663194	0.26296	2.52203	0.011668	0.0732913	93.5708	102.863	66.5427	117.617	237.563	121.48	109.358	0.779512	0.229355	3.39871	0.00067704	0.00884702	77.4921	80.0544	69.5081	118.181	178.285	132.628
TGME49_214200	WD domain, G-beta repeat-containing protein	365.977	-0.166803	0.163588	-1.01965	0.307893	0.61146	385.471	436.446	345.251	338.045	326.206	364.441	466.854	-0.0992935	0.169646	-0.585298	0.558347	0.812983	516.983	518.871	414.624	412.078	491.82	446.746
TGME49_214210	rRNA pseudouridine synthase	1543.8	0.159703	0.128603	1.24183	0.214301	0.506108	1543.92	1345.87	1473.58	1604.69	1684.22	1610.5	2234.23	-0.00985616	0.150965	-0.0652879	0.947945	0.986194	2407.79	1923.28	2394.8	2074.38	2289.01	2316.1
TGME49_214220	hypothetical protein	3129.06	0.000896112	0.172026	0.00520915	0.995844	0.997701	2490.82	3131.07	3761.11	3335.22	3230.15	2826.01	1525.4	0.0629998	0.143776	0.438179	0.661256	0.867547	1395.96	1531.91	1543.73	1730.73	1522.59	1427.49
TGME49_214230	Dopey, N-terminal domain-containing protein	329.415	-0.190678	0.189617	-1.0056	0.314609	0.617454	328.515	374.921	360.681	351.205	228.699	332.472	464.404	-0.235831	0.162938	-1.44736	0.147795	0.423953	519.197	492.186	507.571	443.955	358.619	464.895
TGME49_214240	bromodomain-containing protein	403.125	-0.179437	0.155603	-1.15317	0.248842	0.547929	415.983	477.784	396.363	391.508	363.436	373.676	368.31	-0.209319	0.189968	-1.10187	0.27052	0.584326	374.176	476.373	345.116	362.317	290.993	360.887
TGME49_214250	hypothetical protein	967.537	-0.198588	0.171356	-1.15892	0.246489	0.545429	1037.42	1084.39	991.39	829.897	1109.81	752.325	332.048	-0.232824	0.213939	-1.08827	0.276475	0.588779	374.176	370.622	336.225	261.242	407.801	242.22
TGME49_214260	alpha-glucan water dikinase 1, putative	780.487	0.393558	0.139794	2.81527	0.00487363	0.0377691	678.389	637.365	693.395	971.366	845.654	856.755	461.813	0.3027	0.211109	1.43386	0.151613	0.429342	481.558	425.969	317.636	634.444	463.13	448.142
TGME49_214270	translation initiation factor IF-2, putative	1534.68	0.145279	0.164107	0.885272	0.37601	0.678215	1690.38	1345.87	1316.39	1419.63	1847.32	1588.48	3068.73	-0.0241023	0.171119	-0.140851	0.887988	0.965929	3701.91	2808.82	2775.48	2776.47	3428.39	2921.3
TGME49_214280	phosphoadenosine phosphosulfate reductase family protein	230.986	-0.0446747	0.194891	-0.22923	0.818691	0.940977	210.534	261.483	235.311	214.671	189.696	274.219	361.192	-0.107226	0.207491	-0.516773	0.605315	0.838974	359.785	357.774	415.432	370.87	247.959	415.334
TGME49_214290	DJ-1 family protein	980.677	-0.224233	0.148112	-1.51394	0.130042	0.382764	1103.53	1110.34	969.209	991.929	904.158	804.895	1077.29	-0.11328	0.143	-0.79217	0.428262	0.722797	1083.78	1101	1175.17	993.651	1149.63	960.504
TGME49_214295	hypothetical protein	13.2468	-0.0477919	0.323578	-0.147698	0.882581	0.961562	6.10245	15.3814	19.2877	13.1599	14.1829	11.3666	13.5461	-0.119674	0.33601	-0.35616	0.721721	0.893735	13.2844	20.7548	9.69881	14.7726	12.2955	10.4706
TGME49_214300	hypothetical protein	1018.42	0.103291	0.141008	0.732525	0.463848	0.742679	1050.64	897.887	994.283	1102.14	967.981	1097.58	874.105	0.171449	0.134981	1.27017	0.204022	0.506676	816.988	848.972	796.111	908.903	887.325	986.331
TGME49_214310	hypothetical protein	607.737	0.240611	0.179981	1.33687	0.181265	0.463033	542.101	513.353	601.778	796.175	663.049	529.966	350.135	0.367062	0.192688	1.90496	0.0567855	0.232932	294.47	289.58	316.02	354.542	502.066	344.134
TGME49_214320	facilitative glucose transporter GT1	1933.31	0.229438	0.170525	1.34548	0.17847	0.460105	1374.07	1949.59	1979.89	2269.26	1951.92	2075.11	861.437	0.389134	0.167494	2.32327	0.0201647	0.115872	642.077	791.649	775.905	919.788	1137.33	901.868
TGME49_214330	DnaJ domain-containing protein	119.445	0.156885	0.261125	0.600805	0.54797	0.800649	113.912	107.67	108.976	91.2969	200.333	94.4846	117.608	-0.117201	0.267596	-0.437977	0.661403	0.8676	119.559	146.272	101.029	92.5231	165.989	80.2747
TGME49_214340	hypothetical protein	250.918	-0.0805589	0.183387	-0.439283	0.660457	0.868574	291.9	213.416	271.957	248.393	223.38	256.458	673.612	-0.349082	0.176501	-1.9778	0.0479517	0.209939	771.6	627.587	880.975	544.253	643.464	573.789
TGME49_214350	GTP-binding protein, putative	827.325	-0.543081	0.198329	-2.73828	0.00617609	0.045372	1149.29	967.103	874.699	564.231	865.155	543.464	908.027	-0.397301	0.224382	-1.77065	0.0766196	0.281237	1206.66	1032.8	904.414	604.899	1067.66	631.727
TGME49_214360	tRNA-Glu	1.68999	-0.114936	0.21229	-0.54141	0.588225	0.826304	2.03415	1.92267	2.89316	3.28998	0	0	1.34638	-0.0982199	0.19033	-0.516052	0.605818	0.838974	3.32109	0	2.4247	2.33251	0	0
TGME49_214370	hypothetical protein	281.496	-0.0786522	0.178393	-0.440892	0.659291	0.867607	289.866	265.328	317.283	301.856	226.926	287.716	155.294	-0.211201	0.201816	-1.04651	0.295327	0.610926	154.984	166.039	185.086	146.948	118.856	159.851
TGME49_214380	hypothetical protein	182.824	-0.535481	0.19559	-2.73778	0.00618563	0.045373	200.364	212.455	249.776	165.321	120.554	148.476	398.028	-0.373986	0.194232	-1.92546	0.054172	0.226883	433.956	374.576	551.216	317.222	387.308	323.891
TGME49_214385	hypothetical protein	36.2389	-0.741332	0.284487	-2.60586	0.00916452	0.0616686	50.8537	38.4534	54.9701	26.3198	28.3657	18.4707	24.8909	-0.914224	0.328149	-2.786	0.0053363	0.0442003	23.2476	39.533	48.4941	18.6601	6.14775	13.2628
TGME49_214390	hypothetical protein	138.621	-0.921982	0.200883	-4.58965	4.43984e-06	0.000128246	209.517	162.466	188.056	94.5869	83.3244	93.7742	151.539	-0.617505	0.192257	-3.21188	0.00131871	0.014979	181.553	171.969	205.292	114.293	118.856	117.271
TGME49_214400	hypothetical protein	195.522	-0.337808	0.195622	-1.72684	0.0841965	0.294237	234.944	221.107	203.486	140.647	207.425	165.526	54.3815	0.0630698	0.264084	0.238825	0.811242	0.931754	61.9937	55.3463	42.8364	64.5329	47.1327	54.4472
TGME49_214410	hypothetical protein	1669.28	0.247752	0.27224	0.91005	0.362796	0.66609	700.764	1424.7	2328.03	2246.23	1329.64	1986.31	1642.17	0.216606	0.287996	0.752115	0.451982	0.741083	707.392	1693.99	2043.22	2496.57	1196.76	1715.09
TGME49_214420	hypothetical protein	45.7619	0.45864	0.320459	1.4312	0.152373	0.42054	18.3073	26.9174	55.9345	78.9595	17.7286	76.7244	65.6803	0.288197	0.327136	0.880972	0.378333	0.68631	39.8531	59.2996	68.6999	114.293	20.4925	91.4433
TGME49_214430	hypothetical protein	112.004	1.29194	0.248086	5.20761	1.91285e-07	8.51693e-06	46.7854	50.9508	72.3291	181.771	117.009	203.177	138.825	0.941105	0.281943	3.33793	0.000844043	0.0104286	48.7093	95.8676	107.495	225.476	122.955	232.448
TGME49_214440	4'-phosphopantetheinyl transferase superfamily protein	3069.43	-0.581022	0.224061	-2.59315	0.00951023	0.0631755	2814.24	3748.25	4765.04	2659.95	1576.07	2853.01	2543.37	-0.558595	0.223658	-2.49755	0.0125056	0.0831704	2299.3	2908.64	4085.62	2162.24	1526.69	2277.71
TGME49_214450	tRNA-Ile	14.1328	-0.454701	0.323836	-1.40411	0.160285	0.432309	10.1707	23.072	23.1453	15.6274	3.54572	9.23534	16.7634	-0.340567	0.335109	-1.01629	0.309492	0.625185	12.1773	19.7665	28.2882	8.55255	14.3447	17.451
TGME49_214470	Ulp1 protease family, C-terminal catalytic domain-containing protein	315.302	0.0332679	0.164887	0.201762	0.840103	0.947703	342.754	284.555	308.604	342.98	292.522	320.395	458.454	-0.000717696	0.150601	-0.00476554	0.996198	0.999019	478.237	478.35	421.09	469.613	438.539	464.895
TGME49_214480	replication factor a protein 3 protein	564.367	-0.108911	0.149488	-0.72856	0.466271	0.743852	623.467	571.994	563.202	560.119	581.498	485.921	846.382	0.136307	0.186256	0.731826	0.464275	0.75003	829.165	695.782	878.551	787.613	1098.4	788.786
TGME49_214490	peptidase M16 inactive domain-containing protein	309.435	0.0335927	0.189875	0.17692	0.859571	0.953591	320.378	333.583	259.42	308.436	374.073	260.721	359.503	-0.224544	0.201711	-1.1132	0.265623	0.579566	392.996	456.607	319.253	338.215	379.111	270.84
TGME49_214500	ankyrin repeat-containing protein	287.556	0.0953898	0.176051	0.541832	0.587934	0.826257	311.225	239.372	279.672	269.778	326.206	299.083	748.518	-0.139117	0.170428	-0.816278	0.414341	0.713607	861.269	661.19	835.714	667.099	799.207	666.629
TGME49_214510	hypothetical protein	10.6293	1.07986	0.314962	3.42853	0.000606854	0.00739895	1.01707	3.84534	0.964387	16.4499	33.6843	7.81452	7.47135	0.531644	0.336013	1.58221	0.113601	0.360844	3.32109	4.94163	4.84941	12.4401	12.2955	6.98041
TGME49_214520	general transcription factor IIH polypeptide 4 GTF2H4	155.519	0.451027	0.214569	2.10201	0.0355526	0.166199	112.895	160.543	109.94	155.452	196.787	197.494	178.822	0.265229	0.207644	1.27732	0.201489	0.504	142.807	181.852	159.222	191.266	163.94	233.844
TGME49_214530	DnaJ domain-containing protein	346.045	0.0493076	0.158831	0.31044	0.756226	0.915334	309.191	340.313	368.396	332.288	372.3	353.785	516.302	0.111306	0.20037	0.555503	0.578551	0.822602	433.956	464.513	579.504	447.843	670.105	501.891
TGME49_214540	hypothetical protein	662.202	-0.00631885	0.204836	-0.0308484	0.97539	0.992422	701.781	765.223	520.769	593.841	850.972	540.623	483.016	0.109142	0.242967	0.449205	0.653284	0.864605	525.839	534.684	320.869	438.513	682.4	395.789
TGME49_214545	hypothetical protein	0.169512	-0.0225259	0.100285	-0.22462	0.822275	NA	1.01707	0	0	0	0	0	0.294305	0.00326313	0.109454	0.0298129	0.976216	NA	0	0.988326	0	0.777505	0	0
TGME49_214550	hypothetical protein	0	NA	NA	NA	NA	NA	0	0	0	0	0	0	0.129584	0.0287456	0.109413	0.262725	0.792763	NA	0	0	0	0.777505	0	0
TGME49_214560	hypothetical protein	702.879	0.105027	0.171055	0.613993	0.53922	0.795012	788.233	655.631	579.597	647.303	826.152	720.357	1070.2	-0.124144	0.154216	-0.805006	0.420816	0.717457	1248.73	1084.19	1020.8	988.986	1129.14	949.335
TGME49_214570	hypothetical protein	2.90548	0.357988	0.266179	1.34492	0.178653	0.460282	0	1.92267	1.92877	3.28998	5.31858	4.97288	2.53882	0.360721	0.28309	1.27423	0.202582	0.505341	1.10703	0.988326	1.61647	3.88752	2.04925	5.58432
TGME49_214575	hypothetical protein	4478.59	-0.539843	0.196627	-2.74551	0.00604167	0.0446601	4597.18	4714.39	6889.58	3808.15	2774.52	4087.7	4250.2	-0.53002	0.211244	-2.50905	0.0121057	0.0813723	3729.58	4746.93	6867.57	3493.33	3077.97	3585.83
TGME49_214580	tetratricopeptide repeat-containing protein	8.62193	0.796483	0.3204	2.4859	0.0129224	0.0792557	2.03415	4.80668	3.85755	19.7399	10.6372	10.6562	4.79766	0.350762	0.31731	1.10542	0.268976	0.582995	4.42812	1.97665	2.4247	6.22004	10.2462	3.4902
TGME49_214590	micro-fibrillar-associated protein 1	702.966	0.0527214	0.153928	0.342507	0.731969	0.903953	740.43	645.056	678.929	671.156	820.834	661.392	1035.99	0.0588798	0.145034	0.405974	0.684762	0.878212	1052.79	1055.53	931.086	1086.17	1127.09	963.296
TGME49_214600	hypothetical protein	585.435	0.00733387	0.193304	0.0379396	0.969736	0.991009	568.545	621.022	566.095	644.836	416.622	695.492	511.864	-0.0141656	0.202024	-0.0701181	0.9441	0.985216	511.448	566.311	471.201	541.921	370.914	609.389
TGME49_214610	hypothetical protein	422.156	-0.0741445	0.180626	-0.410487	0.681449	0.880092	427.171	496.049	381.897	462.242	335.07	430.509	480.615	-0.220993	0.18116	-1.21988	0.222511	0.533101	584.512	524.801	455.844	422.963	383.21	512.362
TGME49_214620	hypoxia- inducible factor prolyl hydroxylase (phd2), putative	392.9	-0.0481211	0.170488	-0.282255	0.777748	0.924328	432.257	375.882	395.399	414.537	317.342	421.984	538.455	-0.0597335	0.176352	-0.338718	0.734822	0.899552	549.087	521.836	585.162	553.584	422.145	598.919
TGME49_214630	hypothetical protein	408.134	0.0724563	0.182005	0.398101	0.690556	0.884627	412.932	445.098	335.607	428.52	349.253	477.396	739.134	0.0733242	0.17049	0.430079	0.667138	0.869586	736.175	672.062	752.466	725.412	649.612	899.076
TGME49_214740	hypothetical protein	163.436	0.280458	0.205873	1.36229	0.173108	0.452359	151.544	125.935	159.124	147.227	187.923	208.861	299.257	0.32927	0.182902	1.80025	0.0718205	0.270179	300.005	272.778	215.799	346.767	325.831	334.361
TGME49_214750	hypothetical protein	789.337	0.232034	0.148027	1.56751	0.116995	0.360303	730.259	728.692	709.789	976.301	785.377	805.606	629.81	0.293083	0.140057	2.09259	0.036386	0.173882	554.622	597.937	538.284	712.195	670.105	705.719
TGME49_214760	erythronate-4-phosphate dehydrogenase domain-containing protein	181.888	-0.350634	0.225091	-1.55774	0.119294	0.364164	203.415	223.03	198.664	211.381	109.917	144.924	174.605	-0.324769	0.229944	-1.41238	0.157838	0.437414	203.693	141.331	247.32	153.946	137.3	164.04
TGME49_214770	small GTP binding protein rab1a, putative	1053.94	-0.117364	0.143556	-0.817551	0.413614	0.708295	1169.64	1107.46	1017.43	1019.89	1099.17	910.036	1159.05	-0.128505	0.16477	-0.77991	0.435444	0.728554	1383.79	1139.54	1115.36	1021.64	1264.39	1029.61
TGME49_214780	hydrolase, NUDIX family protein	168.67	0.220547	0.253788	0.869021	0.384836	0.684634	143.407	150.93	161.053	180.949	267.702	107.982	156.716	0.365066	0.250554	1.45704	0.145106	0.419201	123.987	148.249	123.66	157.056	258.205	129.138
TGME49_214783	hypothetical protein	11.706	0.225074	0.323343	0.696085	0.486376	0.758456	10.1707	11.536	6.75071	12.3374	23.0472	6.3937	10.4343	-0.321821	0.338347	-0.951155	0.341526	0.657375	11.0703	13.8366	12.1235	6.99754	12.2955	6.28236
TGME49_214787	hypothetical protein	1.00717	0.158198	0.17787	0.889405	0.373785	0.676322	0	0	0.964387	0.822495	3.54572	0.710411	0.36901	-0.0485394	0.109424	-0.44359	0.657339	0.865873	2.21406	0	0	0	0	0
TGME49_214790	glycoprotein	1893.7	-0.133254	0.13534	-0.984582	0.324829	0.627168	2132.81	1898.64	1921.06	1709.14	1978.51	1722.04	3337.51	-0.0818689	0.147836	-0.553783	0.579727	0.823558	3781.61	3111.25	3414.79	3072.7	3598.48	3046.25
TGME49_214800	hypothetical protein	169.497	0.431362	0.250333	1.72315	0.0848615	0.29555	125.1	180.731	108.011	165.321	283.657	154.159	168.529	0.349257	0.254701	1.37124	0.170299	0.457388	117.345	199.642	113.153	171.829	247.959	161.247
TGME49_214810	hypothetical protein	249.816	-0.029117	0.176746	-0.164739	0.86915	0.955912	280.713	240.334	239.168	262.376	212.743	263.562	227.788	0.0779606	0.17452	0.446713	0.655082	0.865285	207.015	247.082	209.333	231.696	235.664	235.938
TGME49_214820	G-patch domain-containing protein	526.306	-0.0786926	0.171942	-0.45767	0.647189	0.860111	435.308	563.342	625.887	493.497	531.858	507.944	1441.49	0.0316833	0.17928	0.176725	0.859724	0.954274	1248.73	1293.72	1726.39	1366.08	1661.94	1352.1
TGME49_214830	hypothetical protein	239.495	-0.392741	0.174797	-2.24684	0.0246501	0.128913	306.139	258.599	261.349	213.026	182.604	215.254	313.701	-0.199992	0.171139	-1.16859	0.242567	0.554004	356.464	293.533	358.856	279.902	313.535	279.914
TGME49_214835	hypothetical protein	849.906	-0.641936	0.176715	-3.63261	0.000280574	0.00395305	967.238	970.948	1220.91	634.144	538.949	767.244	1829.35	-0.649702	0.18496	-3.51266	0.000443649	0.00644712	2048	2192.11	2571.8	1629.65	1086.1	1448.43
TGME49_214840	AP2 domain transcription factor AP2X-7	6483.24	0.00819863	0.170568	0.0480666	0.961663	0.986262	5456.6	7422.47	6514.44	7043.85	5327.44	7134.66	6479.75	-0.0213014	0.140972	-0.151103	0.879894	0.96348	6248.08	7213.79	6130.46	6195.94	6061.68	7028.57
TGME49_214850	1-deoxy-D-xylulose 5-phosphate reductoisomerase, putative	64.8999	-0.434232	0.26561	-1.63485	0.102081	0.330391	89.5025	84.5975	58.8276	43.5922	42.5486	70.3307	56.4722	-0.50499	0.269853	-1.87135	0.0612968	0.244917	67.5288	69.1828	71.1246	38.8752	32.788	59.3334
TGME49_214860	hypothetical protein	0.274165	0.0486325	0.100317	0.484787	0.627827	NA	0	0	0	1.64499	0	0	0	NA	NA	NA	NA	NA	0	0	0	0	0	0
TGME49_214870	ribosomal protein L9, N-terminal domain-containing protein	225.172	0.223532	0.188694	1.18463	0.236165	0.534524	208.5	230.72	176.483	236.056	281.885	217.386	332.258	0.246539	0.17863	1.38017	0.167535	0.452244	327.681	317.253	258.635	368.537	397.554	323.891
TGME49_214880	hypothetical protein	2188.21	-0.111275	0.124184	-0.896048	0.370227	0.673361	2311.81	2262.98	2251.84	1946.02	2169.98	2186.64	1917.56	0.102516	0.128369	0.798604	0.42452	0.720352	1956.12	1771.08	1811.25	1984.19	2086.14	1896.58
TGME49_214900	hypothetical protein	697.257	0.29169	0.174506	1.67152	0.0946193	0.315388	574.647	647.94	644.211	801.11	609.863	905.774	1091.03	0.237686	0.18378	1.29332	0.195901	0.495494	956.474	1094.08	935.127	1313.21	911.916	1335.35
TGME49_214910	hypothetical protein	92.4774	0.265389	0.222309	1.19379	0.232562	0.529738	79.3318	81.7135	88.7236	107.747	81.5515	115.797	101.736	0.23962	0.242902	0.986491	0.323892	0.638573	67.5288	90.926	117.194	114.293	100.413	120.063
TGME49_214920	GPI-anchored wall transfer protein GWT1, putative	115.52	0.0348426	0.205333	0.169688	0.865255	0.95526	127.134	116.322	98.3675	111.037	118.782	121.48	135.307	0.102026	0.20995	0.485952	0.627001	0.849682	137.272	122.552	127.701	116.626	165.989	141.702
TGME49_214930	hypothetical protein	406.142	0.05485	0.188739	0.290613	0.771347	0.922456	324.447	432.601	437.832	386.573	361.663	493.735	365.027	0.00880028	0.281652	0.0312452	0.975074	0.993217	295.577	461.548	337.034	530.258	176.235	389.507
TGME49_214940	MIC2-associated protein M2AP	12783.8	-0.470429	0.269106	-1.74812	0.0804439	0.286604	9290.97	15125.6	21858.8	12413.1	5286.67	12727.7	13552	-0.428597	0.271553	-1.57832	0.114492	0.362566	10264.4	16733.3	21136.9	13333.4	6123.16	13720.7
TGME49_214950	hypothetical protein	2111.28	-0.0431581	0.174199	-0.247752	0.804326	0.934034	2124.67	1998.62	2317.42	2506.96	1622.17	2097.84	4866.27	-0.117321	0.189775	-0.618212	0.536436	0.801089	5075.73	3923.65	6250.08	4660.36	4159.98	5127.81
TGME49_214960	AP2 domain transcription factor AP2X-8	824.374	0.322885	0.253339	1.27452	0.20248	0.490025	554.306	793.101	789.833	1132.58	475.126	1201.3	1138.13	0.296209	0.265887	1.11404	0.265263	0.579435	823.63	1019.95	1143.65	1559.67	637.317	1644.58
TGME49_214970	DNA replication licensing factor, putative	2134.78	-0.324477	0.208018	-1.55985	0.118794	0.363188	2844.76	2524.47	1841.98	1510.92	2448.32	1638.21	2706.16	-0.418989	0.206714	-2.0269	0.0426724	0.194045	3700.8	3343.51	2374.59	1943.76	2811.57	2062.71
TGME49_214980	hypothetical protein	2217.73	-0.0945061	0.25368	-0.372541	0.70949	0.895008	1407.63	2515.81	3001.17	2428.83	1281.78	2671.14	4891.41	-0.194867	0.271077	-0.718862	0.472226	0.756655	3409.65	5107.67	7396.15	5124.54	2602.55	5707.88
TGME49_214990	hypothetical protein	417.282	0.103716	0.178126	0.58226	0.560392	0.808775	349.874	434.523	421.437	481.159	352.799	463.898	412.861	-0.200548	0.212455	-0.943955	0.345193	0.661309	430.635	507.011	402.501	445.51	266.402	425.107
TGME49_215010	hypothetical protein	588.143	0.183484	0.167524	1.09527	0.2734	0.576034	591.937	599.873	453.262	600.421	592.135	691.23	913.916	0.211468	0.141581	1.49362	0.135275	0.401248	897.801	852.925	783.987	985.099	920.113	1043.57
TGME49_215020	hypothetical protein	123.104	0.06329	0.193909	0.32639	0.744129	0.90967	114.929	118.244	127.299	128.309	124.1	125.743	183.541	-0.0271404	0.18431	-0.147254	0.882932	0.963943	171.59	175.922	207.716	178.049	186.482	181.491
TGME49_215030	hypothetical protein	351.758	0.070356	0.166391	0.422834	0.672416	0.876041	328.515	386.457	311.497	328.175	382.938	372.966	621.706	-0.0182652	0.148297	-0.123166	0.901976	0.969802	647.612	603.867	628.806	595.569	573.79	680.59
TGME49_215040	HEAT repeat-containing protein	416.707	-0.184475	0.180186	-1.0238	0.305928	0.610115	449.547	483.552	407.936	445.792	304.932	408.486	281.942	-0.258328	0.19158	-1.34841	0.177528	0.467386	337.644	329.113	265.909	279.124	209.023	270.84
TGME49_215050	hypothetical protein	62.8878	-0.00179002	0.255616	-0.00700277	0.994413	0.997312	70.1781	70.1775	50.1481	68.2671	46.0943	72.4619	88.658	-0.023512	0.270153	-0.0870324	0.930646	0.979812	96.3116	109.704	65.467	108.851	57.379	94.2355
TGME49_215055	hypothetical protein	8.83688	0.140511	0.322451	0.43576	0.663011	0.870379	5.08537	10.5747	7.7151	6.57996	12.41	10.6562	10.428	-0.0851114	0.338662	-0.251317	0.801569	0.928126	12.1773	8.89494	12.9317	13.9951	4.0985	10.4706
TGME49_215060	small GTP-binding protein sar1, putative	551.859	-0.311455	0.152539	-2.04181	0.0411704	0.183604	687.542	587.376	569.953	519.817	483.991	462.477	995.179	-0.118656	0.184607	-0.64275	0.520387	0.789229	1186.74	844.031	1085.46	810.16	1077.91	966.786
TGME49_215070	ferodoxin FD	456.314	-0.338176	0.151224	-2.23626	0.0253345	0.131131	547.186	492.204	496.659	400.555	432.578	368.703	682.625	-0.114761	0.160142	-0.716616	0.473611	0.757818	797.061	712.583	623.957	672.542	686.499	603.107
TGME49_215080	hypothetical protein	350.224	0.184054	0.166968	1.10233	0.270317	0.573692	281.73	338.39	359.716	396.443	345.708	379.359	569.884	-0.0383316	0.193724	-0.197867	0.843149	0.94705	526.946	580.147	632.039	615.784	420.096	644.291
TGME49_215090	ATP binding protein, putative	325.032	0.108104	0.175876	0.614661	0.538778	0.794764	331.566	283.594	323.07	384.105	281.885	345.97	270.222	0.0299475	0.20792	0.144034	0.885474	0.964608	261.259	242.14	301.471	321.11	202.876	292.479
TGME49_215100	PP-loop family protein	138.317	0.300791	0.224814	1.33796	0.180911	0.462818	131.203	139.394	92.5812	127.487	187.923	151.317	300.252	0.0837508	0.207331	0.403948	0.686251	0.878767	368.641	255.976	246.511	269.017	336.077	325.287
TGME49_215110	tRNA-Thr	0.137082	0.0247486	0.100285	0.246784	0.805075	NA	0	0	0	0.822495	0	0	0	NA	NA	NA	NA	NA	0	0	0	0	0	0
TGME49_215120	tRNA-Thr	0.137082	0.0247486	0.100285	0.246784	0.805075	NA	0	0	0	0.822495	0	0	0	NA	NA	NA	NA	NA	0	0	0	0	0	0
TGME49_215130	adaptor-related protein complex 3, sigma 2 subunit	371.395	0.13014	0.213329	0.610044	0.541833	0.796843	394.625	286.478	372.254	358.608	515.902	300.504	318.203	0.422692	0.270092	1.565	0.117584	0.369066	328.788	206.56	243.279	279.902	584.036	266.651
TGME49_215140	hypothetical protein	2.49901	0.056937	0.243476	0.233851	0.815101	0.939756	4.0683	1.92267	0.964387	1.64499	0	6.3937	10.689	-0.501531	0.33852	-1.48154	0.138463	0.407443	9.96327	11.8599	21.8223	10.1076	4.0985	6.28236
TGME49_215150	AP2 domain transcription factor AP2X-9	4547.35	-0.261419	0.17287	-1.51223	0.130476	0.383623	4686.68	5782.43	4512.37	4300	3283.33	4719.26	2722.95	-0.238549	0.196432	-1.21441	0.224591	0.533958	2915.92	3603.44	2396.41	2655.18	1983.67	2783.09
TGME49_215160	hypothetical protein	2548.42	-0.0427735	0.121223	-0.352851	0.7242	0.901225	2467.42	2601.37	2695.46	2603.2	2418.18	2504.91	1757.3	0.0418809	0.15861	0.26405	0.791741	0.924795	1550.95	1812.59	1821.76	1627.32	2063.59	1667.62
TGME49_215165	hypothetical protein	0.53228	0.0947642	0.12008	0.789179	0.430007	NA	0	0	0	0	1.77286	1.42082	1.26478	0.21	0.170363	1.23266	0.217701	0.527273	0	0	0	0	4.0985	3.4902
TGME49_215170	serine/threonine-protein phosphatase 2A catalytic subunit beta isoform, putative	1121.46	-0.11836	0.147288	-0.803592	0.421633	0.714613	1346.61	1068.04	1095.54	1096.39	1081.44	1040.75	539.275	-0.0456324	0.185758	-0.245655	0.80595	0.928674	681.93	504.046	459.885	524.038	549.199	516.55
TGME49_215180	hypothetical protein	584.997	-0.660258	0.214014	-3.08512	0.0020347	0.0193826	726.191	631.597	850.59	502.544	285.43	513.627	484.802	-0.411473	0.230741	-1.78327	0.0745424	0.275946	514.769	561.369	620.724	492.161	250.008	469.781
TGME49_215185	hypothetical protein	26.525	0.129296	0.318904	0.405437	0.685156	0.881971	12.2049	16.3427	43.3974	37.8348	1.77286	47.5975	12.7438	0.287215	0.337062	0.852116	0.39415	0.698886	7.74921	11.8599	11.3153	22.5476	2.04925	20.9412
TGME49_215195	tetratricopeptide repeat-containing protein	144.648	1.15357	0.261402	4.41301	1.01941e-05	0.000259162	50.8537	57.6801	123.442	199.044	218.062	218.807	259.336	1.27494	0.292658	4.35641	1.32216e-05	0.000381557	77.4921	85.9844	200.442	308.669	555.347	328.079
TGME49_215210	hypothetical protein	965.205	0.404166	0.234568	1.72302	0.0848846	0.29555	611.262	690.239	1120.62	1302.83	767.648	1298.63	1200.09	0.338266	0.232621	1.45415	0.145904	0.42091	731.747	1076.29	1308.53	1533.24	983.64	1567.1
TGME49_215220	hypothetical protein	6876.35	-0.258705	0.173266	-1.49311	0.135408	0.393103	6545.89	6956.22	9128.89	6125.94	5341.62	7159.52	11429.7	-0.305487	0.194479	-1.57079	0.116231	0.366367	10914.2	11186.9	16164.7	10014.3	8623.24	11674.7
TGME49_215230	RNA recognition motif-containing protein	683.16	0.123335	0.150283	0.820683	0.411827	0.707068	725.174	570.072	661.57	694.186	716.235	731.723	1112.94	-0.0896935	0.149414	-0.600303	0.548304	0.806939	1270.87	1053.56	1127.49	1139.04	977.492	1109.19
TGME49_215250	thiamin pyrophosphokinase, catalytic domain-containing protein	228.023	0.298473	0.197967	1.50769	0.131633	0.386037	195.278	192.267	220.845	268.133	193.242	298.373	321.456	0.161793	0.193101	0.837863	0.402107	0.703161	290.042	290.568	328.143	352.21	266.402	401.373
TGME49_215260	carbamoylphosphate synthetase	646.674	0.0500411	0.159612	0.313518	0.753887	0.91417	680.423	666.205	554.523	622.629	744.601	611.664	431.582	0.0834678	0.17549	0.475627	0.63434	0.853444	423.992	472.42	356.431	450.953	483.623	402.071
TGME49_215270	hypothetical protein	0	NA	NA	NA	NA	NA	0	0	0	0	0	0	0	NA	NA	NA	NA	NA	0	0	0	0	0	0
TGME49_215280	succinate dehydrogenase [ubiquinone] iron-sulfur protein	975.111	0.0971413	0.131794	0.73707	0.46108	0.740321	878.752	948.838	995.248	993.574	996.347	1037.91	900.796	-0.0727578	0.144701	-0.502815	0.615094	0.844849	926.584	995.244	855.112	936.893	815.601	875.343
TGME49_215290	saccharopine dehydrogenase domain-containing protein	473.53	0.112421	0.150817	0.745412	0.456023	0.739157	488.196	426.833	448.44	532.977	460.943	483.79	406.735	0.0907914	0.14914	0.608766	0.542679	0.804659	410.708	391.377	378.254	438.513	415.998	405.562
TGME49_215300	hypothetical protein	300.376	0.101516	0.168116	0.603843	0.545948	0.799487	316.31	264.367	288.352	338.045	278.339	316.843	642.823	0.0192377	0.192043	0.100174	0.920206	0.97665	654.255	486.256	774.288	666.322	614.775	661.044
TGME49_215320	hypothetical protein	9.39643	0.864062	0.322731	2.67734	0.00742082	0.0526447	4.0683	3.84534	3.85755	17.2724	8.8643	18.4707	17.1124	1.03026	0.330646	3.11589	0.0018339	0.0194009	8.85624	9.88326	5.65764	32.6552	20.4925	25.1295
TGME49_215328	hypothetical protein	2.93294	0.390411	0.274579	1.42186	0.155068	0.424488	1.01707	1.92267	0.964387	4.11247	5.31858	4.26246	2.14559	0.38628	0.263023	1.46862	0.141937	0.413851	1.10703	0.988326	0	3.88752	4.0985	2.79216
TGME49_215340	AP2 domain transcription factor AP2X-10	63.5149	0.97708	0.254637	3.83715	0.000124468	0.00200618	34.5805	30.7627	50.1481	86.362	79.7787	99.4575	59.8733	0.630621	0.285902	2.20572	0.0274034	0.144018	39.8531	28.6615	61.4258	92.5231	65.576	71.2001
TGME49_215343	hypothetical protein	53.3022	0.663956	0.286517	2.31734	0.0204855	0.112704	43.7342	21.1494	47.255	64.9771	53.1858	89.5118	38.5286	0.351241	0.309107	1.13631	0.255827	0.568244	28.7828	30.6381	37.987	63.7554	22.5417	47.4668
TGME49_215347	hypothetical protein	104.454	0.228944	0.246687	0.928074	0.353369	0.655119	74.2464	92.2882	118.62	138.179	79.7787	123.611	49.2826	0.365291	0.312308	1.16965	0.242142	0.553788	50.9234	41.5097	30.7129	89.4131	28.6895	54.4472
TGME49_215350	hypothetical protein	1397.02	0.0230202	0.141901	0.162227	0.871127	0.956459	1422.89	1335.29	1393.54	1349.71	1599.12	1281.58	907.49	-0.00326892	0.174968	-0.018683	0.985094	0.996317	913.299	952.746	855.112	907.348	1077.91	738.527
TGME49_215360	hypothetical protein	545.861	-0.766818	0.323787	-2.36828	0.017871	0.102507	410.898	635.442	1382.93	282.116	159.557	404.224	444.665	-1.27227	0.296331	-4.29341	1.75951e-05	0.000482211	378.604	616.716	1053.94	218.479	114.758	285.499
TGME49_215370	hypothetical protein	458.214	-0.101087	0.173194	-0.583659	0.55945	0.808268	494.298	465.286	463.87	360.253	522.993	442.586	624.383	-0.180989	0.153544	-1.17874	0.2385	0.550963	680.823	645.377	666.793	521.706	657.809	573.789
TGME49_215380	hypothetical protein	417.572	0.0442133	0.156627	0.282284	0.777726	0.924328	393.608	388.379	450.369	391.508	425.486	456.084	582.353	-0.00563848	0.15587	-0.0361743	0.971143	0.992585	549.087	541.603	660.327	605.676	559.445	577.978
TGME49_215385	transporter, major facilitator family protein	43.4706	-0.248684	0.283735	-0.876467	0.380776	0.681625	51.8708	38.4534	56.8989	49.3497	23.0472	41.2038	35.9766	0.00345557	0.311802	0.0110826	0.991158	0.997701	27.6757	37.5564	43.6446	54.4253	22.5417	30.0157
TGME49_215390	TIM10 family protein, putative	38.8242	-0.215654	0.270951	-0.795915	0.426082	0.717878	44.7513	36.5307	46.2906	38.6573	35.4572	31.2581	29.8387	-0.51522	0.303452	-1.69786	0.0895333	0.311024	38.746	34.5914	36.3705	15.5501	30.7387	23.0353
TGME49_215400	RNA recognition motif-containing protein	260.589	-0.315797	0.1688	-1.87083	0.0613688	0.240752	290.883	302.821	278.708	203.156	246.427	241.54	287.92	-0.331035	0.196151	-1.68765	0.0914777	0.315764	346.5	338.008	283.69	235.584	309.437	214.298
TGME49_215410	DPCD family protein	52.6797	0.363836	0.262315	1.38702	0.165435	0.440449	56.9562	35.5694	41.4687	67.4446	51.4129	63.2266	30.3644	0.106755	0.312398	0.341727	0.732556	0.898461	34.3179	27.6731	25.8635	45.8728	18.4432	30.0157
TGME49_215420	SNARE protein	300.199	0.00931863	0.200242	0.0465368	0.962882	0.986605	361.061	273.019	260.385	282.938	368.755	255.037	254.898	0.0471929	0.174755	0.270052	0.78712	0.923357	272.329	242.14	235.196	265.129	280.747	233.844
TGME49_215425	hypothetical protein	596.253	-0.186398	0.164947	-1.13005	0.258457	0.559116	685.508	570.072	653.855	556.007	634.684	477.396	1787.96	0.0583188	0.251441	0.231939	0.816586	0.934524	1979.37	1366.86	1883.19	1202.02	2715.26	1581.06
TGME49_215430	hypothetical protein	835.167	-0.159576	0.182886	-0.872541	0.382913	0.683174	989.613	793.101	869.877	715.571	985.71	657.13	634.974	-0.0585766	0.193016	-0.30348	0.761524	0.912591	730.64	694.793	520.503	667.099	684.449	512.362
TGME49_215440	WWE domain-containing protein	747.598	0.358235	0.174333	2.05489	0.0398896	0.179693	540.067	631.597	772.474	926.952	746.374	868.122	685.264	0.415247	0.175688	2.36356	0.0181005	0.10751	481.558	593.984	662.752	871.583	786.912	714.794
TGME49_215450	aquaporin 1	616.311	0.151178	0.134215	1.12638	0.260003	0.561308	590.92	592.182	564.167	658.818	655.958	635.818	778.113	0.148501	0.188986	0.785777	0.431998	0.725504	719.569	624.622	854.304	737.075	993.886	739.225
TGME49_215460	ribosomal protein RPS24	4065.5	-0.53676	0.149325	-3.59458	0.000324913	0.00446078	5061.98	4612.49	4890.41	3239.81	3785.05	2803.28	3546.56	-0.221478	0.227171	-0.974942	0.329589	0.645905	4297.49	3278.28	3993.49	2426.59	4582.12	2701.42
TGME49_215470	ribosomal protein RPL10A	7265.25	-0.115453	0.187166	-0.616848	0.537335	0.794145	8222.03	7403.24	7124.89	5909.63	9167.45	5764.27	6344.27	-0.325164	0.195316	-1.66481	0.0959509	0.323777	7237.76	6888.63	7248.24	4749	7369.1	4572.86
TGME49_215480	Adenosine/AMP deaminase domain-containing protein	232.454	-0.234859	0.169871	-1.38257	0.166797	0.442349	269.525	240.334	248.812	228.654	209.197	198.205	230.188	-0.167224	0.188776	-0.88583	0.375709	0.684303	259.045	235.222	236.004	195.154	260.255	195.451
TGME49_215490	transporter, major facilitator family protein	2394.56	-0.0778969	0.138648	-0.561833	0.574229	0.815653	2502	2456.21	2424.47	2184.55	2653.97	2146.15	1816.14	0.133139	0.169646	0.784809	0.432566	0.726159	1783.42	1750.33	1639.91	1747.83	2325.9	1649.47
TGME49_215500	TPR repeat-containing protein	193.363	0.233822	0.221383	1.05618	0.290884	0.594833	204.432	177.847	140.801	185.061	276.566	175.471	243.925	0.0632677	0.248124	0.254984	0.798735	0.927382	288.935	241.152	179.428	225.476	344.274	184.283
TGME49_215510	MraW methylase family protein	632.783	0.0202659	0.173008	0.117139	0.90675	0.967752	592.954	582.569	704.967	644.836	742.828	528.546	586.358	0.156917	0.181927	0.862526	0.388398	0.693837	471.595	527.766	652.245	608.009	702.893	555.64
TGME49_215520	hypothetical protein	1287.79	-0.373869	0.148722	-2.51387	0.0119414	0.0745278	1618.17	1257.43	1516.02	1174.52	1063.72	1096.87	1170.38	-0.276269	0.146499	-1.88581	0.0593205	0.239837	1401.5	1132.62	1328.74	1009.98	1075.86	1073.59
TGME49_215530	hypothetical protein	4969.73	-0.576635	0.137483	-4.19422	2.73808e-05	0.000574639	6753.37	5505.57	5730.39	3896.98	4176.86	3755.23	4396.67	-0.338294	0.186983	-1.80923	0.0704159	0.266538	5437.73	5137.32	4286.87	3497.99	4799.34	3220.76
TGME49_215540	hypothetical protein	18.7565	1.3834	0.318331	4.34579	1.38772e-05	0.000333841	3.05122	0.961335	1.92877	24.6748	72.6872	9.23534	11.4059	0.93972	0.323774	2.9024	0.00370317	0.0335669	5.53515	0.988326	0.808234	12.4401	40.985	7.67845
TGME49_215550	hypothetical protein	382.609	-0.21083	0.1885	-1.11846	0.263371	0.565581	480.059	411.451	351.037	324.063	308.477	420.563	655.953	-0.0581857	0.191815	-0.303342	0.761629	0.912591	833.593	583.112	593.244	561.359	713.139	651.272
TGME49_215560	histone arginine methyltransferase PRMT5	242.765	0.042098	0.214003	0.196717	0.844049	0.949231	283.764	255.715	174.554	231.944	296.067	214.544	274.369	-0.0165949	0.219551	-0.0755857	0.939749	0.983388	315.503	279.696	229.539	225.476	356.569	239.428
TGME49_215570	AP2 domain transcription factor AP2X-11	346.626	-0.135861	0.166249	-0.817217	0.413805	0.708337	353.942	406.645	331.749	298.566	335.07	353.785	330.439	-0.285258	0.20236	-1.40966	0.15864	0.43885	391.888	424.98	286.115	321.11	250.008	308.534
TGME49_215580	hypothetical protein	47.4268	-0.273127	0.263396	-1.03694	0.299762	0.603468	60.0074	43.2601	54.9701	36.1898	49.6401	40.4934	12.5621	0.0969329	0.337869	0.286895	0.774193	0.919489	9.96327	10.8716	13.74	6.99754	18.4432	15.3569
TGME49_215590	flavoprotein subunit of succinate dehydrogenase	1620.31	0.0171551	0.13388	0.128138	0.898039	0.966119	1747.33	1607.35	1474.55	1633.47	1701.94	1557.22	1425.12	-0.0973525	0.128161	-0.759608	0.447489	0.736823	1517.74	1530.92	1376.42	1372.3	1391.44	1361.88
TGME49_215600	hypothetical protein	308.95	0.0220609	0.199865	0.110379	0.912109	0.969563	273.593	368.191	273.886	273.068	386.483	278.481	640.833	-0.00359704	0.201627	-0.0178401	0.985766	0.996627	643.184	608.809	667.601	503.046	840.192	582.166
TGME49_215610	hypothetical protein	373.7	-0.0574568	0.155075	-0.370509	0.711003	0.895169	374.283	415.297	353.93	352.028	386.483	360.178	231.198	-0.260786	0.18822	-1.38554	0.165888	0.449699	294.47	254	214.182	213.036	206.974	204.526
TGME49_215620	hypothetical protein	151.566	0.147484	0.217677	0.677537	0.498065	0.767774	128.151	160.543	141.765	156.274	122.327	200.336	295.745	0.14725	0.180836	0.814272	0.415489	0.713876	270.115	291.556	279.649	301.672	266.402	365.075
TGME49_215640	zinc finger, C3HC4 type (RING finger) domain-containing protein	569.945	-0.417833	0.187709	-2.22596	0.0260171	0.133506	648.893	714.272	622.03	514.059	352.799	567.618	874.387	-0.327921	0.168908	-1.94141	0.0522082	0.221499	955.367	979.431	1011.91	810.938	616.824	871.853
TGME49_215650	hypothetical protein	0.295477	0.0247486	0.100285	0.246784	0.805075	NA	0	0	0	0	1.77286	0	0.11634	0.0287456	0.109413	0.262725	0.792763	NA	0	0	0	0	0	0.698041
TGME49_215660	hypothetical protein	274.226	0.0400768	0.174957	0.229067	0.818817	0.940977	263.422	286.478	257.491	275.536	320.887	241.54	289.091	0.108383	0.235414	0.460395	0.645233	0.860663	322.146	250.047	252.977	239.472	424.195	245.71
TGME49_215670	cAMP-dependent protein kinase	0.922416	-0.025066	0.155693	-0.160997	0.872096	0.956826	3.05122	0	0	0	1.77286	0.710411	2.30102	0.385009	0.276514	1.39237	0.163811	0.446247	1.10703	0.988326	0.808234	4.66503	2.04925	4.18824
TGME49_215680	SAG-related sequence SRS18	378.553	-0.134773	0.221552	-0.608313	0.54298	0.797208	321.396	358.578	519.805	417.005	258.837	395.699	506.407	0.0773458	0.205756	0.37591	0.706984	0.886513	396.317	514.918	564.956	636.777	420.096	505.381
TGME49_215690	hypothetical protein	258.378	0.0358713	0.174575	0.205478	0.837199	0.946945	250.2	286.478	229.524	282.938	237.563	263.562	383.363	-0.0797259	0.160896	-0.495512	0.620239	0.846878	399.638	373.587	413.816	382.532	329.929	400.675
TGME49_215700	phosphatidylinositol 3- and 4-kinase	263.309	0.161123	0.215422	0.747941	0.454496	0.737869	247.149	264.367	231.453	291.986	189.696	355.205	419.993	0.130979	0.168056	0.779376	0.435758	0.728554	356.464	423.004	421.898	451.73	387.308	479.554
TGME49_215710	hypothetical protein	296.346	0.0838893	0.166398	0.50415	0.614156	0.842322	307.156	288.401	265.207	273.891	317.342	326.079	498.993	0.043315	0.152264	0.284472	0.776048	0.920149	526.946	459.572	485.749	468.058	528.706	524.926
TGME49_215730	Gas41, putative	325.474	-0.053902	0.159666	-0.337593	0.73567	0.904736	367.164	320.125	308.604	306.791	322.66	327.499	609.976	0.0260717	0.159447	0.163514	0.870114	0.959695	629.9	533.696	645.779	615.006	672.154	563.319
TGME49_215740	notchless, putative	310.928	-0.374013	0.188478	-1.98438	0.0472137	0.202194	372.249	353.771	343.322	311.726	200.333	284.164	518.364	-0.371919	0.176045	-2.11264	0.0346314	0.1683	619.937	530.731	623.957	496.826	364.766	473.97
TGME49_215750	cytidine and deoxycytidylate deaminase zinc-binding region domain-containing protein	82.8047	-0.0365508	0.235406	-0.155267	0.876611	0.959083	78.3147	75.9455	98.3675	98.6994	74.4601	71.0411	145.586	-0.143833	0.238779	-0.602368	0.54693	0.806422	110.703	173.945	178.62	125.956	118.856	165.436
TGME49_215775	rhoptry protein ROP8	2318.75	-0.777296	0.152439	-5.09906	3.41337e-07	1.45547e-05	3401.1	2625.41	2868.09	1510.1	1705.49	1802.31	1235.78	-0.739491	0.16826	-4.39494	1.10804e-05	0.000331478	1785.64	1624.81	1291.56	863.808	872.98	975.861
TGME49_215785	rhoptry protein ROP2A	388.797	-0.724761	0.176133	-4.11484	3.87452e-05	0.000774807	564.476	499.894	410.829	265.666	315.569	276.35	154.256	-0.87616	0.235356	-3.7227	0.000197103	0.00337471	204.8	243.128	174.579	87.0806	84.0192	131.93
TGME49_215885	hypothetical protein	1.92131	0.322104	0.236748	1.36054	0.17366	0.453048	1.01707	0.961335	0	4.93497	1.77286	2.84164	4.29378	0.184796	0.300722	0.614508	0.53888	0.80262	2.21406	4.94163	3.23294	6.99754	0	8.37649
TGME49_215890	hypothetical protein	365.173	0.385851	0.151235	2.55133	0.0107312	0.0689249	309.191	304.743	325.963	392.33	439.669	419.142	405.454	0.218812	0.18617	1.17534	0.23986	0.552125	419.564	380.506	319.253	508.488	379.111	425.805
TGME49_215895	AP2 domain-containing protein	427.06	-0.192154	0.267838	-0.717427	0.473111	0.749787	270.542	460.48	661.57	428.52	234.017	507.233	391.496	-0.133088	0.273396	-0.486798	0.626402	0.84938	218.085	443.758	581.929	389.53	278.698	436.973
TGME49_215900	hypothetical protein	46.7394	0.0162825	0.302538	0.0538198	0.957079	0.985196	32.5464	35.5694	72.3291	50.1722	26.5929	63.2266	85.9451	0.116884	0.300449	0.389029	0.697254	0.882454	77.4921	57.3229	110.728	85.5255	49.182	135.42
TGME49_215910	hypothetical protein	2793.55	0.897289	0.20617	4.35217	1.34794e-05	0.000327201	1356.78	2168.77	2029.07	4536.06	2854.3	3816.33	1651.12	0.890327	0.168916	5.27082	1.35817e-07	7.98e-06	911.085	1184.01	1277.82	2146.69	2043.1	2344.02
TGME49_215920	hypothetical protein	110.613	-0.353031	0.229672	-1.53711	0.124266	0.372014	95.605	139.394	145.622	94.5869	79.7787	108.693	179.41	0.358936	0.248708	1.4432	0.148964	0.425529	130.629	137.377	193.168	265.129	139.349	210.808
TGME49_215930	mediator complex subunit MED21	60.4215	0.568189	0.250257	2.27042	0.0231819	0.12356	50.8537	47.1054	41.4687	89.6519	60.2772	73.1723	171.88	0.452882	0.225146	2.01151	0.0442718	0.198337	131.737	131.447	163.263	206.039	149.595	249.2
TGME49_215940	Acetyl-coenzyme A transporter, putative	386.487	-0.470208	0.178996	-2.62692	0.00861612	0.0588452	541.084	453.75	368.396	315.838	324.433	315.422	461.98	-0.453521	0.174416	-2.60022	0.00931647	0.0666922	645.398	481.315	492.215	380.977	385.259	386.714
TGME49_215950	hypothetical protein	746.85	-0.120654	0.187144	-0.644708	0.519116	0.781681	666.184	931.534	749.329	781.37	561.996	790.687	1125.4	-0.120592	0.150539	-0.801067	0.423093	0.719505	1092.64	1179.07	1256	1034.86	983.64	1206.21
TGME49_215955	hypothetical protein	84.9329	-0.371737	0.274641	-1.35354	0.175884	0.455919	51.8708	116.322	128.264	71.5571	79.7787	61.8057	80.1873	-0.636359	0.252201	-2.52322	0.0116285	0.0789442	78.5991	109.704	111.536	55.2029	75.8222	50.2589
TGME49_215960	hypothetical protein	264.678	0.026287	0.23525	0.111741	0.911029	0.969156	232.91	230.72	324.999	285.406	170.194	343.839	378.6	0.13944	0.240882	0.578873	0.562675	0.814636	306.647	366.669	401.692	518.596	245.91	432.087
TGME49_215970	hypothetical protein	3004.07	0.00915761	0.321639	0.0284717	0.977286	0.993184	1861.25	3031.09	4069.71	4547.57	1331.42	3183.35	7905.59	0.214267	0.218933	0.978689	0.327734	0.643723	5185.33	7079.38	9460.38	9191.66	6895.72	9621.09
TGME49_215980	hypothetical protein	20206.3	-0.152033	0.21525	-0.706309	0.479996	0.754023	15981.3	23269.1	25023.9	22467.3	12972	21524	18040.7	-0.242055	0.273228	-0.885909	0.375667	0.684303	13793.6	27140.4	18878.7	22391.4	8817.92	17222.1
TGME49_215990	helicase, putative	238.655	-0.428826	0.195958	-2.18835	0.0286439	0.142911	331.566	285.517	216.023	189.996	205.652	203.177	320.904	-0.512381	0.171956	-2.97972	0.00288515	0.0276886	421.778	388.412	336.225	277.569	243.861	257.577
TGME49_216000	alveolin domain containing intermediate filament IMC3	5159.34	-0.754302	0.131968	-5.71578	1.09205e-08	7.15512e-07	6736.08	6579.38	6288.77	3363.18	3942.84	4045.79	4525.73	-0.841521	0.148507	-5.66655	1.45704e-08	1.0882e-06	6296.78	6325.29	5002.16	3154.34	3063.63	3312.2
TGME49_216010	ribosomal protein RPL24	208.218	0.0356701	0.194055	0.183814	0.854159	0.951835	172.903	216.3	226.631	240.991	209.197	183.286	382.85	-0.0978753	0.158136	-0.618931	0.535962	0.801089	367.534	382.482	438.871	370.87	372.963	364.377
TGME49_216020	peptidase family c78 protein	304.571	0.141131	0.223351	0.631881	0.527464	0.787192	287.832	274.942	302.818	346.27	202.106	413.459	503.007	0.312227	0.189836	1.64471	0.100029	0.332358	460.524	392.365	481.708	552.806	454.933	675.703
TGME49_216030	hypothetical protein	245.106	0.184162	0.193347	0.952497	0.340845	0.6442	228.842	239.372	217.952	251.683	210.97	321.816	402.097	0.113275	0.194264	0.583096	0.559829	0.813225	419.564	342.949	396.035	441.623	323.781	488.628
TGME49_216040	30S ribosomal protein S15, putative	262.507	0.205021	0.160046	1.28101	0.200189	0.485795	246.132	237.45	243.99	295.276	283.657	268.535	267.135	0.114805	0.218736	0.524858	0.599682	0.835483	226.941	204.584	332.184	241.804	297.141	300.157
TGME49_216050	tetratricopeptide repeat-containing protein	224.11	0.0563087	0.180915	0.311244	0.755615	0.914891	205.449	247.063	207.343	250.038	200.333	234.436	330.224	-0.0911373	0.198892	-0.458226	0.64679	0.861448	276.757	344.926	400.884	338.215	350.422	270.142
TGME49_216053	hypothetical protein	16.1029	0.260631	0.32046	0.813303	0.416044	0.709458	13.222	18.2654	8.67949	13.1599	24.82	18.4707	19.9197	0.853413	0.321201	2.65694	0.00788535	0.0589201	8.85624	13.8366	11.3153	24.1027	32.788	28.6197
TGME49_216055	hypothetical protein	465.357	0.258786	0.211161	1.22554	0.220374	0.512699	437.342	423.949	388.648	433.455	710.916	397.83	427.655	0.506897	0.243109	2.08506	0.0370641	0.176195	348.714	371.611	296.622	394.973	758.222	395.789
TGME49_216060	hypothetical protein	849.594	-0.165958	0.139075	-1.1933	0.232753	0.530024	868.582	981.523	853.483	773.145	778.285	842.547	1280.17	-0.236622	0.159749	-1.48121	0.13855	0.407468	1255.37	1618.88	1301.26	1265	1125.04	1115.47
TGME49_216070	hypothetical protein	272.043	0.159522	0.159771	0.998441	0.318065	0.620159	250.2	255.715	263.278	287.051	271.247	304.766	152.556	0.128403	0.237593	0.540431	0.5889	0.828746	170.483	163.074	100.221	172.606	172.137	136.816
TGME49_216080	apical complex lysine methyltransferase	2575.65	-0.173657	0.139274	-1.24688	0.212442	0.503995	2914.94	2390.84	2907.63	2335.06	2544.05	2361.41	4127.94	-0.222591	0.159172	-1.39843	0.161985	0.443572	4786.8	3756.63	4849.41	3527.54	4180.47	3666.81
TGME49_216090	hypothetical protein	30.0108	0.142523	0.304574	0.467942	0.639826	0.856254	34.5805	20.188	29.896	30.4323	19.5014	45.4663	38.4031	-0.0303714	0.304888	-0.0996151	0.92065	0.976867	40.9601	33.6031	44.4529	48.9828	18.4432	43.9766
TGME49_216120	hypothetical protein	556.185	0.0755293	0.15921	0.474402	0.635213	0.854473	577.698	542.193	498.588	536.267	659.504	522.862	342.067	0.140476	0.195192	0.719682	0.471721	0.755994	357.571	332.078	278.841	363.095	426.244	294.573
TGME49_216130	ubiquitin conjugating enzyme E2, putative	653.292	-0.120082	0.175925	-0.682574	0.494876	0.765932	701.781	607.564	734.863	586.439	760.557	528.546	1109.18	0.0257739	0.193262	0.133363	0.893907	0.968369	1058.32	985.361	1245.49	1000.65	1420.13	945.147
TGME49_216140	tetratricopeptide repeat-containing protein	1201.62	1.00866	0.322962	3.12316	0.00178918	0.0174775	287.832	352.81	610.457	983.704	3841.79	1133.11	2253.11	0.941264	0.338144	2.78362	0.00537561	0.0444359	531.374	800.544	1306.11	1883.89	7026.88	1969.87
TGME49_216150	peptidase family M3 protein	2.65771	0.507657	0.234263	2.16704	0.0302321	0.1482	0	0	0	2.46748	10.6372	2.84164	4.01548	0.409824	0.233012	1.75881	0.0786096	0.285844	0	0	0.808234	0	20.4925	2.79216
TGME49_216155	hypothetical protein	0	NA	NA	NA	NA	NA	0	0	0	0	0	0	0.375508	0.0783283	0.115286	0.679426	0.496868	0.773748	0	0	0	1.55501	0	0.698041
TGME49_216160	hypothetical protein	3.79385	0.756247	0.267635	2.82567	0.00471825	0.0368811	0	0	0	10.6924	3.54572	8.52493	2.98781	0.2039	0.273287	0.746101	0.455606	0.743481	2.21406	3.9533	0	6.22004	2.04925	3.4902
TGME49_216170	SufS subfamily cysteine desulfurase	350.855	0.280345	0.163808	1.71143	0.0870026	0.299729	333.6	291.285	320.177	431.81	347.48	380.78	338.957	0.435811	0.177734	2.45204	0.014205	0.0911811	265.687	294.521	295.006	448.62	329.929	399.977
TGME49_216180	hypothetical protein	2986.85	0.0381237	0.197857	0.192683	0.847207	0.951835	3109.2	2974.37	2739.82	2708.48	4095.3	2293.92	2439.28	0.240357	0.255029	0.942467	0.345954	0.662152	2255.02	2155.54	2169.3	1999.74	4246.04	1810.02
TGME49_216190	hypothetical protein	259.484	0.623869	0.176758	3.52952	0.000416318	0.0054822	174.937	232.643	190.949	306.791	319.115	332.472	210.356	0.493786	0.187984	2.62675	0.00862048	0.0628603	183.767	187.782	144.674	258.909	233.614	253.389
TGME49_216200	hypothetical protein	3.60672	0.3713	0.275484	1.34781	0.177719	0.45964	1.01707	0.961335	2.89316	3.28998	10.6372	2.84164	2.867	0.553679	0.251419	2.20222	0.0276499	0.14494	0	0	0	11.6626	2.04925	3.4902
TGME49_216210	hypothetical protein	647.007	0.019835	0.163538	0.121287	0.903464	0.966777	630.586	745.035	550.665	600.421	668.368	686.967	722.325	-0.0115473	0.166653	-0.0692893	0.944759	0.985216	748.352	803.509	625.573	653.104	709.04	794.37
TGME49_216220	AP2 domain transcription factor AP2XI-5	888.595	-0.152576	0.152134	-1.00291	0.315905	0.61853	1007.92	1006.52	799.477	832.365	884.657	800.633	583.976	-0.280596	0.203063	-1.38181	0.167029	0.451847	711.82	766.941	462.31	507.711	526.657	528.417
TGME49_216230	hypothetical protein	325.256	-0.0986527	0.159211	-0.619636	0.535497	0.793304	356.993	344.158	308.604	305.146	336.843	299.793	479.233	-0.216278	0.156689	-1.3803	0.167494	0.452244	571.227	517.883	462.31	436.958	454.933	432.087
TGME49_216240	hypothetical protein	329.501	-0.326203	0.167317	-1.94961	0.0512229	0.213446	426.154	347.042	334.642	287.873	297.84	283.454	328.331	-0.221529	0.161799	-1.36916	0.170949	0.458157	360.892	342.949	363.705	331.217	276.649	294.573
TGME49_216250	RecF/RecN/SMC N terminal domain-containing protein	169.995	-0.0464981	0.201973	-0.23022	0.817921	0.940854	196.295	174.002	146.587	154.629	198.56	149.897	187.123	-0.0448913	0.203401	-0.220703	0.825323	0.938936	220.299	187.782	161.647	188.934	204.925	159.153
TGME49_216260	eukaryotic initiation factor-2B, gamma subunit, putative	578.732	-0.271536	0.151379	-1.79374	0.0728541	0.26871	709.918	584.492	615.279	555.184	508.811	498.708	435.224	-0.315656	0.157268	-2.00712	0.0447368	0.199634	520.304	432.887	501.913	382.532	401.653	372.056
TGME49_216270	hypothetical protein	56.9601	-0.288039	0.283816	-1.01488	0.310163	0.613851	37.6318	93.2495	62.6852	55.9296	49.6401	42.6246	70.1408	-0.113964	0.239947	-0.474953	0.63482	0.85385	69.7429	76.1011	72.7411	55.9804	77.8715	68.408
TGME49_216275	ACR, YggU family COG1872 domain-containing protein	84.962	-0.150844	0.246315	-0.612401	0.540272	0.795697	63.0586	107.67	101.261	88.0069	67.3686	82.4076	33.5603	-0.0996348	0.282655	-0.352497	0.724466	0.894633	35.4249	33.6031	36.3705	30.3227	30.7387	34.902
TGME49_216280	adenylate and guanylate cyclase catalytic domain-containing protein	211.108	-0.368859	0.177608	-2.07681	0.0378191	0.173666	237.995	220.146	264.242	195.754	166.649	181.865	171.849	-0.336975	0.206962	-1.6282	0.103483	0.339688	168.269	180.864	232.771	164.831	147.546	136.816
TGME49_216285	hypothetical protein	73.0524	0.473299	0.282347	1.6763	0.0936791	0.313652	39.6659	39.4147	92.5812	101.989	85.0972	79.566	72.2733	0.364851	0.313015	1.1656	0.243775	0.555189	40.9601	47.4397	90.5222	117.403	40.985	96.3296
TGME49_216290	hypothetical protein	267.623	0.37562	0.22727	1.65275	0.0983822	0.323146	221.722	217.262	245.919	321.595	195.014	404.224	313.27	0.359728	0.264969	1.35762	0.174583	0.462779	200.372	288.591	310.362	463.393	198.777	418.126
TGME49_216335	hypothetical protein	767.71	0.501228	0.171105	2.92937	0.00339651	0.028935	617.364	584.492	677	969.721	723.326	1034.36	1045.26	0.379446	0.220457	1.72118	0.0852186	0.301167	933.226	896.412	845.413	1422.83	766.419	1407.25
TGME49_216370	hypothetical protein	138.342	-0.123285	0.204102	-0.604038	0.545818	0.799482	164.766	141.316	127.299	115.972	150.693	130.005	424.281	-0.490225	0.186093	-2.6343	0.00843114	0.0619776	567.906	414.109	524.544	309.447	340.175	389.507
TGME49_216375	hypothetical protein	108.083	-0.37774	0.220761	-1.71108	0.0870662	0.299729	135.271	104.786	133.085	77.3145	92.1887	105.851	232.916	-0.214975	0.18731	-1.1477	0.251094	0.563065	287.828	220.397	247.32	194.376	217.22	230.353
TGME49_216380	phospholipid-translocating P-type ATPase, flippase subfamily protein	512.204	0.262539	0.159825	1.64266	0.100452	0.327089	473.957	421.065	494.731	539.557	508.811	635.107	568.155	0.19581	0.151529	1.29222	0.19628	0.496136	520.304	542.591	522.928	667.877	543.051	612.182
TGME49_216390	RNA methyltransferase, TrmH family protein	330.732	0.0978221	0.175838	0.556321	0.577992	0.818204	340.72	337.429	274.85	324.885	395.348	311.16	381.449	0.273323	0.192425	1.42041	0.155487	0.434886	335.43	312.311	373.404	377.867	524.608	365.075
TGME49_216400	meiotic recombination protein DMC1 family protein	2.65877	0.553906	0.241841	2.29037	0.0219999	0.118852	0	0	0	2.46748	7.09144	6.3937	4.40338	0.641692	0.30621	2.0956	0.0361181	0.173203	2.21406	0	1.61647	4.66503	10.2462	7.67845
TGME49_216410	hypothetical protein	336.376	-0.144888	0.20537	-0.7055	0.480499	0.754023	397.676	347.042	317.283	266.488	421.94	267.825	384.879	-0.579813	0.166094	-3.49088	0.000481434	0.00672115	497.056	476.373	422.707	304.782	334.028	274.33
TGME49_216415	hypothetical protein	166.146	0.0581516	0.244475	0.237864	0.811987	0.938314	202.398	145.162	135.979	120.907	237.563	154.87	56.4947	-0.305051	0.268723	-1.13519	0.256297	0.568572	68.6358	68.1945	52.5352	43.5403	65.576	40.4864
TGME49_216420	hypothetical protein	0	NA	NA	NA	NA	NA	0	0	0	0	0	0	0	NA	NA	NA	NA	NA	0	0	0	0	0	0
TGME49_216430	TBC domain-containing protein	1353.55	0.193398	0.173846	1.11247	0.265937	0.568651	1083.18	1388.17	1298.07	1515.86	1166.54	1669.47	1602.88	0.100582	0.197666	0.508848	0.610859	0.842087	1423.64	1599.11	1605.96	1848.91	1186.52	1953.12
TGME49_216435	hypothetical protein	383.281	0.355366	0.155943	2.27883	0.0226773	0.121191	353.942	307.627	336.571	405.49	469.808	426.246	658.122	0.164673	0.168922	0.974848	0.329636	0.645905	583.405	562.358	705.589	744.072	741.828	611.484
TGME49_216440	OTU family cysteine protease	264.075	0.137873	0.186337	0.739908	0.459356	0.740216	224.773	252.831	275.815	291.163	225.153	314.712	237.485	0.120621	0.228487	0.527913	0.59756	0.833949	199.265	249.058	233.58	304.782	165.989	272.236
TGME49_216450	peptidase, T1 family protein	1116.91	-0.328182	0.197651	-1.66041	0.0968322	0.31904	1538.83	1164.18	1066.61	871.022	1241	819.814	1628.97	-0.315101	0.197288	-1.59716	0.110229	0.354007	2200.77	1564.52	1702.95	1270.44	1782.85	1252.28
TGME49_216460	hypothetical protein	588.918	-0.609023	0.195609	-3.11348	0.00184896	0.0179527	645.842	806.56	716.54	387.395	595.681	381.491	698.679	-0.567741	0.175234	-3.23989	0.00119575	0.0138324	807.025	944.84	776.713	510.821	659.858	492.817
TGME49_216470	hypothetical protein	135.22	0.138685	0.199124	0.696479	0.486129	0.758456	116.964	125.935	140.801	157.919	141.829	127.874	183.215	0.139321	0.233495	0.596675	0.550724	0.808848	143.914	165.05	206.1	149.281	252.058	182.887
TGME49_216480	NMD3 family protein	304.519	-0.0554098	0.183734	-0.301576	0.762975	0.918282	322.413	319.163	287.387	274.713	366.982	256.458	555.932	-0.241861	0.186447	-1.29721	0.194558	0.493158	615.508	601.891	596.477	423.74	639.366	458.613
TGME49_216490	hypothetical protein	160.563	0.0427156	0.196512	0.217369	0.827921	0.94387	169.851	139.394	162.981	171.079	180.832	139.241	171.459	0.204824	0.26423	0.775174	0.438237	0.730574	149.449	136.389	179.428	144.616	284.846	134.024
TGME49_216500	tRNA synthetase, putative	398.624	0.381457	0.160083	2.38287	0.0171785	0.0990991	359.027	355.694	311.497	408.78	496.401	460.346	694.323	0.229784	0.146729	1.56604	0.117339	0.368578	652.04	652.295	602.135	686.537	817.651	755.28
TGME49_216510	thioredoxin, putative	434.421	0.0736495	0.152676	0.482392	0.629527	0.852424	386.488	468.17	412.758	451.55	452.079	435.482	546.937	0.16318	0.140773	1.15917	0.246387	0.557255	495.949	542.591	504.338	576.909	592.233	569.601
TGME49_216530	ribosome recycling factor protein	148.913	0.1708	0.215347	0.793139	0.427697	0.719434	116.964	142.278	159.124	190.819	125.873	158.422	257.761	0.125558	0.231437	0.542515	0.587464	0.827947	208.122	240.163	289.348	324.997	182.383	301.554
TGME49_216540	dolichyl-phosphate beta-glucosyltransferase	146.436	-0.127951	0.195013	-0.656114	0.511751	0.776247	166.8	163.427	130.192	135.712	145.374	137.109	242.704	-0.24742	0.176188	-1.4043	0.160231	0.440904	276.757	243.128	272.375	211.481	247.959	204.526
TGME49_216550	tRNA-Lys	0	NA	NA	NA	NA	NA	0	0	0	0	0	0	0	NA	NA	NA	NA	NA	0	0	0	0	0	0
TGME49_216560	methyltransferase domain-containing protein	263.934	-0.133753	0.178688	-0.748531	0.45414	0.737439	255.286	276.865	297.031	214.671	288.976	250.775	547.378	-0.231624	0.141649	-1.6352	0.102007	0.336603	608.866	572.241	599.71	527.148	489.771	486.534
TGME49_216570	tRNA-Arg	6.21057	-0.237756	0.291539	-0.815522	0.414774	0.708641	9.15367	8.65202	5.78632	6.57996	7.09144	0	6.07783	-0.258112	0.325367	-0.793294	0.427607	0.722737	7.74921	9.88326	4.84941	1.55501	6.14775	6.28236
TGME49_216580	hypothetical protein	396.727	-0.115124	0.154164	-0.74676	0.455209	0.73845	414.966	416.258	411.793	369.3	347.48	420.563	528.836	0.0457944	0.158431	0.289049	0.772544	0.918982	576.762	507.011	477.666	506.156	522.559	582.864
TGME49_216585	hypothetical protein	116.03	-0.125446	0.229687	-0.54616	0.584956	0.824731	138.322	88.4428	137.907	96.2319	125.873	109.403	147.015	0.275533	0.223898	1.23062	0.218465	0.528322	159.412	107.728	128.509	184.269	131.152	171.02
TGME49_216590	HEAT repeat-containing protein	1329.8	-0.144389	0.164722	-0.876562	0.380725	0.681625	1410.68	1410.28	1387.75	1383.44	985.71	1400.93	991.956	-0.129037	0.176969	-0.729152	0.465909	0.751546	1114.78	1057.51	952.908	1008.42	745.927	1072.19
TGME49_216600	exonuclease III APE	293.224	-0.425538	0.192726	-2.208	0.0272441	0.138262	349.874	377.805	297.996	287.873	191.469	254.327	424.292	-0.351807	0.159985	-2.199	0.0278777	0.14576	476.023	472.42	490.598	343.657	346.323	416.73
TGME49_216610	ribosomal RNA large subunit methyltransferase J protein	35.3042	1.24187	0.323721	3.83623	0.000124938	0.00200973	11.1878	10.5747	5.78632	24.6748	134.737	24.8644	35.2487	1.13059	0.338662	3.3384	0.000842618	0.0104268	14.3914	8.89494	10.507	31.1002	127.053	19.5451
TGME49_216620	EF hand domain-containing protein	1950.49	-0.45211	0.143144	-3.15844	0.00158618	0.0157815	2460.3	2066.87	2283.67	1500.23	1586.71	1805.15	1956.52	-0.517544	0.171014	-3.02632	0.0024755	0.0245655	2421.07	2190.13	2381.06	1625.76	1268.49	1852.6
TGME49_216630	trigger factor protein, putative	211.677	0.00235581	0.170354	0.0138289	0.988966	0.995714	226.808	197.074	211.201	215.494	205.652	213.834	363.2	-0.0409423	0.171677	-0.238484	0.811506	0.931754	384.139	336.031	389.569	380.2	305.338	383.922
TGME49_216640	GHMP kinase, putative	217.814	1.68813	0.254059	6.64463	3.03978e-11	4.62219e-09	81.366	82.6748	82.9373	278.003	542.495	239.408	188.579	1.62105	0.286124	5.66553	1.46568e-08	1.0882e-06	67.5288	75.1128	67.0834	227.809	506.165	187.773
TGME49_216650	S15 sporozoite-expressed protein	1609.12	-0.269869	0.15115	-1.78544	0.0741906	0.27191	1735.13	1640.04	1926.85	1527.37	1581.39	1243.93	836.016	-0.238254	0.174035	-1.369	0.170999	0.458157	873.446	899.377	951.292	660.879	934.458	696.644
TGME49_216660	hypothetical protein	529.688	-0.202974	0.146837	-1.38232	0.166875	0.442349	577.698	561.42	568.024	444.97	494.628	531.387	650.362	-0.0984719	0.145598	-0.676326	0.498834	0.774667	716.248	692.817	614.258	631.334	600.43	647.084
TGME49_216670	FUSE-binding protein 2 / KH-type splicing regulatory protein	2188.05	0.183906	0.151469	1.21415	0.224692	0.518704	1979.23	2380.27	1761.94	2295.58	2267.49	2443.81	2875.99	0.141597	0.149207	0.948995	0.342623	0.658711	2638.05	3117.18	2428.74	3197.88	2897.64	2976.44
TGME49_216680	ankyrin repeat-containing protein	350.728	0.00282032	0.169056	0.0166828	0.98669	0.995285	403.779	320.125	328.856	344.625	326.206	380.78	507.225	0.147244	0.153653	0.958292	0.337915	0.653351	510.341	463.525	468.776	583.129	485.672	531.907
TGME49_216700	hypothetical protein	136.968	-0.398232	0.212908	-1.87044	0.0614232	0.240763	192.227	158.62	124.406	112.682	115.236	118.639	137.168	-0.165024	0.213453	-0.773116	0.439454	0.731286	171.59	134.412	131.742	110.406	135.25	139.608
TGME49_216710	transporter, major facilitator family protein	121.626	1.20591	0.243051	4.96156	6.99292e-07	2.70942e-05	67.1269	58.6414	67.5071	157.919	246.427	132.136	116.86	1.56282	0.290042	5.38824	7.11496e-08	4.57542e-06	34.3179	34.5914	63.8505	150.836	280.747	136.816
TGME49_216720	hypothetical protein	3305.24	-0.156841	0.181725	-0.863066	0.388101	0.687408	2868.15	3132.99	4504.65	3372.23	2898.62	3054.77	3433.09	-0.142553	0.178446	-0.798853	0.424375	0.720339	2917.02	3440.36	4490.55	3309.06	3217.32	3224.25
TGME49_216730	MCM2/3/5 family protein	2450.2	-0.067316	0.13377	-0.503222	0.614808	0.842733	2486.75	2683.09	2356.96	2236.36	2611.42	2326.6	3068.37	-0.220098	0.120912	-1.82032	0.0687103	0.262345	3115.18	3380.08	3433.38	2806.79	2850.51	2824.27
TGME49_216740	riboflavin kinase	132.112	-0.173388	0.206532	-0.839522	0.401177	0.697236	130.186	157.659	136.943	143.937	104.599	119.349	147.036	0.0611279	0.18712	0.326678	0.743912	0.903827	149.449	144.296	138.208	153.946	143.447	152.871
TGME49_216750	Paf1/RNA polymerase II complex component LEO1	567.841	0.0222693	0.15565	0.143072	0.886233	0.963146	544.135	590.26	551.63	566.699	650.639	503.681	450.683	-0.150464	0.16821	-0.894503	0.371053	0.68114	483.772	503.058	444.529	483.608	366.816	422.315
TGME49_216760	RNA pseudouridine synthase superfamily protein	157.762	-0.246986	0.208562	-1.18423	0.236321	0.534524	203.415	174.963	138.872	131.599	164.876	132.847	253.883	-0.278116	0.165278	-1.68271	0.0924303	0.317455	292.256	261.906	286.115	235.584	223.368	224.071
TGME49_216770	hypothetical protein	590.509	-0.323288	0.153764	-2.10249	0.0355102	0.166189	598.04	631.597	751.258	496.787	535.403	529.966	632.156	-0.0491539	0.173822	-0.282782	0.777344	0.92072	687.465	691.828	548.791	566.801	715.188	582.864
TGME49_216780	hypothetical protein	451.543	0.227841	0.173699	1.3117	0.189621	0.473405	429.205	393.186	415.651	566.699	505.265	399.251	534.817	0.335624	0.159525	2.1039	0.0353875	0.171012	416.243	484.28	504.338	623.559	633.218	547.264
TGME49_216785	hypothetical protein	72.9969	-0.531541	0.279477	-1.90191	0.0571825	0.229957	105.776	69.2161	99.3319	67.4446	26.5929	69.6203	61.5411	-0.158708	0.284345	-0.558155	0.576739	0.82246	71.9569	64.2412	64.6587	69.1979	28.6895	70.5021
TGME49_216790	ATP-binding cassette sub-family E member 1, putative	296.501	-0.660503	0.211767	-3.119	0.00181463	0.0176834	411.915	323.97	384.791	255.796	148.92	253.617	227.059	-0.614432	0.195183	-3.14798	0.00164402	0.0177837	291.149	268.825	282.074	169.496	141.398	209.412
TGME49_216800	flagellar/basal body protein	151.358	0.21017	0.199064	1.05579	0.291064	0.594898	113.912	142.278	161.053	161.209	161.33	168.367	38.1888	0.218723	0.281206	0.777804	0.436685	0.729166	37.639	28.6615	37.987	47.4278	34.8372	42.5805
TGME49_216810	5'-nucleotidase, C-terminal domain-containing protein	1173	0.346349	0.179061	1.93425	0.0530823	0.218483	820.779	1094.96	1141.83	1219.76	1574.3	1186.39	1440.34	0.405186	0.223416	1.8136	0.0697397	0.264914	1046.14	1235.41	1347.33	1276.66	2332.05	1404.46
TGME49_216820	transporter, major facilitator family protein	1966.69	-0.521924	0.21653	-2.4104	0.0159351	0.0933969	1815.48	2408.14	2887.38	1881.05	1069.03	1739.09	1117	-0.447443	0.207753	-2.15373	0.0312617	0.157504	1039.5	1124.72	1761.95	928.341	870.931	976.559
TGME49_216830	DTW domain-containing protein	104.017	0.76104	0.211643	3.59587	0.000323306	0.00445388	68.144	68.2548	83.9017	129.132	145.374	129.295	85.2746	0.658986	0.231329	2.8487	0.00438983	0.0381402	60.8866	75.1128	54.1517	101.853	106.561	113.083
TGME49_216840	hypothetical protein	91.9933	0.229272	0.22403	1.0234	0.306121	0.610274	76.2806	99.9788	73.2934	96.2319	111.69	94.4846	97.0577	-0.178652	0.229573	-0.778191	0.436456	0.729166	111.81	115.634	86.4811	88.6356	77.8715	101.914
TGME49_216850	hypothetical protein	153.616	-0.174068	0.232227	-0.749559	0.45352	0.736906	191.21	173.04	126.335	124.197	189.696	117.218	124.115	-0.132814	0.238266	-0.55742	0.577241	0.822586	133.951	159.121	97.7963	117.403	137.3	99.1218
TGME49_216860	DEAD (Asp-Glu-Ala-Asp) box polypeptide DDX39	4326.93	-0.297227	0.134039	-2.21746	0.0265913	0.135633	4978.58	4572.11	4820.01	3642.01	4329.32	3619.54	3859.38	-0.219394	0.179723	-1.22073	0.222187	0.532609	4390.48	3759.59	4372.55	3203.32	4412.03	3018.33
TGME49_216870	DNA excision repair helicase	275.704	-0.0261213	0.164328	-0.158958	0.873702	0.957887	264.439	261.483	308.604	273.891	280.112	265.694	293.912	-0.0251145	0.15772	-0.159235	0.873484	0.961092	298.898	298.474	290.964	289.232	307.387	278.518
TGME49_216875	cpw-wpc domain-containing protein	5.13704	0.652508	0.28121	2.32035	0.0203217	0.112404	1.01707	0	1.92877	4.11247	19.5014	4.26246	9.24059	1.14442	0.327785	3.49136	0.000480575	0.0067207	1.10703	0.988326	1.61647	7.77505	32.788	11.1686
TGME49_216880	guanine nucleotide-binding protein	6663.51	-0.388555	0.204348	-1.90144	0.0572443	0.229976	8945.17	7617.62	6431.5	4584.59	7651.66	4750.52	7809.74	-0.446006	0.217854	-2.04727	0.0406319	0.187693	11003.9	9282.36	7198.94	5546.72	8553.57	5273
TGME49_216890	hypothetical protein	498.722	0.158068	0.150292	1.05174	0.29292	0.596575	503.452	420.103	487.016	541.202	503.492	537.071	441.596	0.297454	0.162506	1.83041	0.0671884	0.259379	361.999	425.969	388.761	451.73	547.15	473.97
TGME49_216900	cytokine induced apoptosis inhibitor 1 family protein	645.34	0.146414	0.17189	0.85179	0.394331	0.692204	677.372	559.497	589.241	602.066	820.834	623.03	609.927	0.176073	0.182558	0.964473	0.334809	0.650579	631.007	603.867	471.201	596.346	758.222	598.919
TGME49_216910	hypothetical protein	429.55	0.0816912	0.168157	0.485804	0.627106	0.851697	417.001	375.882	453.262	425.23	512.356	393.568	704.784	0.325032	0.169671	1.91565	0.0554091	0.230191	588.94	567.299	699.931	779.06	899.621	693.852
TGME49_216920	mediator complex subunit MED8	384.113	-0.122402	0.165514	-0.739528	0.459587	0.740216	412.932	344.158	446.511	348.738	390.029	362.309	438.97	-0.0722613	0.195376	-0.369857	0.711489	0.888491	423.992	415.097	509.188	349.877	528.706	406.958
TGME49_216930	cholinephosphate cytidylyltransferase	954.693	-0.273062	0.183202	-1.4905	0.136094	0.3941	1178.79	923.843	1053.11	704.878	1069.03	798.502	1277	-0.27511	0.175294	-1.56942	0.11655	0.366949	1570.88	1286.8	1360.26	1041.08	1387.34	1015.65
TGME49_216940	hypothetical protein	2.45421	0.110026	0.242502	0.453713	0.650036	0.862469	0	3.84534	1.92877	5.75746	1.77286	1.42082	3.19833	0.11743	0.279633	0.419943	0.674527	0.874097	0	1.97665	5.65764	4.66503	4.0985	2.79216
TGME49_216950	helicase	246.859	-0.293559	0.175629	-1.67147	0.0946282	0.315388	264.439	244.179	312.462	209.736	232.245	218.096	177.925	-0.433213	0.195056	-2.22097	0.0263531	0.140212	202.586	222.373	193.976	156.278	165.989	126.345
TGME49_216960	elongation factor Tu GTP binding domain-containing protein	276.017	0.00618263	0.17752	0.0348278	0.972217	0.991174	299.02	235.527	290.281	288.696	296.067	246.513	237.5	0.0810488	0.178025	0.455266	0.648918	0.862279	255.724	219.408	214.182	227.809	268.452	239.428
TGME49_216965	leucine rich repeat-containing protein	30.593	-0.385777	0.291867	-1.32176	0.186249	0.470233	32.5464	29.8014	46.2906	28.7873	24.82	21.3123	68.4111	-0.334019	0.247131	-1.35159	0.176508	0.465942	69.7429	68.1945	94.5634	60.6454	61.4775	55.8432
TGME49_216970	coronin, putative	1547.29	-0.411136	0.141549	-2.90454	0.00367789	0.0304001	1601.89	1878.45	1855.48	1422.09	1203.77	1322.07	1784.38	-0.679247	0.154532	-4.39551	1.10511e-05	0.000331478	1988.23	2342.33	2334.18	1444.6	1170.12	1426.79
TGME49_216980	WDR8 protein isoform 3 family protein	233.961	0.360121	0.180471	1.99545	0.0459934	0.198352	219.688	214.378	171.661	271.423	283.657	242.96	258.996	0.216587	0.187122	1.15746	0.247083	0.557747	253.51	229.292	233.58	330.44	237.713	269.444
TGME49_216990	LysM domain-containing protein	113.913	0.211709	0.216009	0.980096	0.327039	0.629474	96.6221	119.206	98.3675	146.404	106.372	116.507	144.132	0.119522	0.215097	0.555667	0.578439	0.822586	114.024	143.307	155.989	143.061	133.201	175.208
TGME49_217000	hypothetical protein	375.458	-0.0973953	0.169781	-0.573653	0.566202	0.811463	354.959	424.91	390.577	392.33	304.932	385.043	546.476	-0.320788	0.183756	-1.74573	0.0808578	0.291289	581.191	685.898	573.846	568.356	391.407	478.158
TGME49_217010	hypothetical protein	452.992	0.162803	0.155112	1.04958	0.29391	0.597533	406.83	422.026	445.547	444.97	542.495	456.084	1097.13	-0.0918988	0.143706	-0.639492	0.522503	0.79112	1129.17	1031.81	1239.02	1102.5	1079.95	1000.29
TGME49_217020	ATPase, AFG1 family protein	222.815	-0.256228	0.175231	-1.46223	0.143678	0.407424	247.149	226.875	259.42	223.719	191.469	188.259	91.4924	-0.0402004	0.228614	-0.175844	0.860416	0.954274	85.2413	106.739	88.9058	97.9656	73.773	96.3296
TGME49_217030	hypothetical protein	267.787	0.124764	0.178601	0.698565	0.484824	0.758456	252.234	228.798	283.53	305.968	292.522	243.671	226.975	0.0794244	0.18114	0.43847	0.661046	0.867547	193.73	219.408	245.703	237.917	245.91	219.185
TGME49_217040	hypothetical protein	17.4159	1.14131	0.311616	3.66255	0.00024972	0.00360016	4.0683	0	2.89316	18.0949	70.9144	8.52493	19.3557	1.14005	0.32647	3.49204	0.000479339	0.0067207	5.53515	1.97665	0.808234	20.2151	79.9207	7.67845
TGME49_217050	ADA2-A transcriptional co-activator SAGA component	842.762	0.089156	0.14597	0.610784	0.541342	0.796719	806.54	816.173	826.48	957.384	757.011	892.986	1162.18	-0.0512987	0.163851	-0.313081	0.754219	0.908095	1045.04	1265.06	1246.3	1170.14	977.492	1269.04
TGME49_217160	Der1 family protein	131.065	0.0238734	0.224238	0.106465	0.915214	0.971123	109.844	140.355	141.765	143.114	95.7344	155.58	119.758	0.153502	0.244248	0.628469	0.529697	0.796841	110.703	81.0427	145.482	122.068	114.758	144.494
TGME49_217170	hypothetical protein	4.88038	0.079971	0.30303	0.263905	0.791853	0.929681	2.03415	6.72935	4.82194	5.75746	3.54572	6.3937	19.3388	-0.0427249	0.333926	-0.127947	0.898191	0.969538	8.85624	15.8132	36.3705	19.4376	2.04925	33.5059
TGME49_217178	hypothetical protein	6.44143	0.0578226	0.313127	0.184662	0.853494	0.951835	6.10245	7.69068	4.82194	11.5149	3.54572	4.97288	2.48528	0.141635	0.283158	0.500197	0.616937	0.845248	1.10703	2.96498	1.61647	2.33251	4.0985	2.79216
TGME49_217182	RNA-dependent RNA polymerase RDP	289.656	0.0466691	0.201896	0.231154	0.817195	0.940557	277.661	229.759	348.144	324.063	239.336	318.974	318.511	-0.00941668	0.242525	-0.0388277	0.969028	0.992058	298.898	256.965	406.542	359.207	209.023	380.432
TGME49_217220	zinc finger, C3HC4 type (RING finger) domain-containing protein	717.957	0.0315679	0.201681	0.156524	0.87562	0.958561	644.825	639.288	846.732	884.182	528.312	764.402	787.183	-0.105648	0.213706	-0.494359	0.621053	0.847333	736.175	760.023	966.648	934.561	536.903	788.786
TGME49_217340	hypothetical protein	278.296	0.299785	0.191158	1.56826	0.11682	0.360158	218.671	285.517	237.239	361.898	255.292	311.16	468.157	0.352697	0.159223	2.21512	0.0267522	0.141873	373.069	428.934	423.515	554.361	471.327	557.734
TGME49_217350	methyltransferase MTA70, putative	232.44	0.198581	0.192665	1.03071	0.302679	0.606487	200.364	226.875	219.88	287.873	193.242	266.404	435.446	0.133099	0.201444	0.660727	0.508788	0.780479	390.781	399.284	453.419	459.505	344.274	565.413
TGME49_217360	hypothetical protein	483.928	-0.375641	0.180388	-2.08241	0.0373051	0.171894	542.101	621.984	495.695	381.638	359.89	502.26	1112.87	-0.422835	0.159389	-2.65285	0.00798152	0.0594212	1408.14	1260.12	1189.72	879.358	860.685	1079.17
TGME49_217370	hypothetical protein	0	NA	NA	NA	NA	NA	0	0	0	0	0	0	0.129584	0.0287456	0.109413	0.262725	0.792763	NA	0	0	0	0.777505	0	0
TGME49_217380	hypothetical protein	0	NA	NA	NA	NA	NA	0	0	0	0	0	0	0	NA	NA	NA	NA	NA	0	0	0	0	0	0
TGME49_217390	hypothetical protein	0.943528	0.227772	0.169697	1.34223	0.179523	0.461406	0	0	0	2.46748	1.77286	1.42082	0.294305	0.00326313	0.109454	0.0298129	0.976216	NA	0	0.988326	0	0.777505	0	0
TGME49_217400	hypothetical protein	489.112	0.116463	0.19552	0.595656	0.551405	0.802415	418.018	510.469	468.692	455.662	664.822	417.011	347.356	0.0881658	0.223848	0.393865	0.69368	0.881421	326.574	390.389	284.498	308.669	483.623	290.385
TGME49_217410	hypothetical protein	151.268	1.17977	0.275687	4.27939	1.87404e-05	0.000422996	55.9391	102.863	70.4003	139.824	347.48	191.1	157.744	1.08157	0.29449	3.67267	0.000240033	0.00394436	68.6358	85.9844	96.1799	135.286	389.357	171.02
TGME49_217420	hypothetical protein	168.782	0.119578	0.18186	0.657525	0.510844	0.775601	169.851	146.123	166.839	168.611	184.377	176.892	151.453	0.0856777	0.213488	0.401323	0.688182	0.879383	135.058	163.074	143.057	190.489	131.152	145.89
TGME49_217430	protease inhibitor PI1	281.187	-0.422041	0.183279	-2.30273	0.0212942	0.11611	294.952	297.053	387.684	246.748	209.197	251.485	204.039	-0.578656	0.199072	-2.90677	0.00365186	0.0332124	213.657	236.21	295.814	173.384	153.694	151.475
TGME49_217440	HCNGP family protein	475.267	0.0599436	0.143221	0.418541	0.675552	0.876941	438.359	483.552	471.585	486.094	501.719	470.292	320.555	0.175617	0.204291	0.859639	0.389988	0.695089	328.788	273.766	290.156	273.682	434.441	322.495
TGME49_217450	general transcription factor IIH polypeptide 5 GTF2H5	152.639	-0.186871	0.238668	-0.782973	0.433643	0.724166	126.117	132.664	234.346	150.517	140.056	132.136	88.3439	0.0626348	0.23005	0.272266	0.785418	0.922419	78.5991	91.9143	86.4811	97.9656	100.413	74.6903
TGME49_217460	glutaminyl-tRNA synthetase (GlnRS)	1284.05	-0.272537	0.134515	-2.02607	0.0427573	0.188915	1414.75	1342.02	1478.41	1227.16	1054.85	1187.1	1324.06	-0.391361	0.14138	-2.76815	0.00563756	0.0461342	1435.82	1600.1	1500.89	1236.23	1032.82	1138.5
TGME49_217470	hypothetical protein	184.814	0.110596	0.219353	0.504192	0.614126	0.842322	127.134	171.118	231.453	191.641	195.014	192.521	118.344	-0.0913459	0.244924	-0.372956	0.709181	0.887441	90.7764	147.261	131.742	139.173	92.2162	108.894
TGME49_217480	hypothetical protein	639.387	-0.0683511	0.150008	-0.45565	0.648642	0.861612	648.893	646.017	674.107	593.841	567.315	706.148	716.007	-0.258992	0.17248	-1.50157	0.133208	0.397482	725.104	822.287	812.275	685.759	522.559	728.056
TGME49_217490	hypothetical protein	290.228	0.445779	0.234086	1.90434	0.0568658	0.228798	191.21	270.135	254.598	435.1	214.516	375.807	257.781	0.560179	0.216598	2.58626	0.00970238	0.0687245	172.697	237.198	198.826	384.087	239.762	314.118
TGME49_217500	HMG (high mobility group) box domain-containing protein	509.179	-0.287539	0.179174	-1.6048	0.108537	0.342546	591.937	497.972	598.885	389.04	556.678	420.563	659.764	-0.293071	0.17686	-1.65708	0.0975024	0.327696	781.563	703.688	704.78	559.804	713.139	495.609
TGME49_217510	hypothetical protein	3634.22	-0.338845	0.152348	-2.22414	0.0261388	0.133918	3816.06	3727.1	4710.07	2852.41	3490.76	3208.93	3272.58	-0.422149	0.142581	-2.96076	0.00306884	0.0288747	3446.18	3687.44	4176.95	2557.99	2850.51	2916.41
TGME49_217520	hypothetical protein	1512.47	-0.75074	0.141578	-5.30267	1.14118e-07	5.47428e-06	2014.82	1692.91	2044.5	1176.17	1049.53	1096.87	1135.21	-0.446467	0.162597	-2.74584	0.00603553	0.0485159	1236.55	1272.96	1446.74	931.451	1096.35	827.178
TGME49_217530	hypothetical protein	1345.4	-0.730261	0.236369	-3.0895	0.00200492	0.0191669	1326.27	1422.78	2468.83	1033.88	661.276	1159.39	956.35	-0.688377	0.239431	-2.87506	0.00403957	0.0357047	890.052	1149.42	1614.85	781.392	485.672	816.707
TGME49_217540	RNA recognition motif-containing protein	1468.01	0.192687	0.147542	1.30598	0.191559	0.475446	1398.48	1254.54	1436.94	1560.27	1767.54	1390.27	1170.73	-0.0190913	0.155567	-0.122721	0.902328	0.969802	1219.95	1203.78	1108.9	1165.48	1319.72	1006.57
TGME49_217550	hypothetical protein	986.144	-0.200141	0.143757	-1.39221	0.163858	0.438298	1074.03	959.412	1142.8	990.284	858.064	892.276	803.57	-0.156223	0.17064	-0.915511	0.359924	0.673248	839.128	734.326	973.922	776.727	827.897	669.421
TGME49_217555	hypothetical protein	1417.03	0.0519685	0.206939	0.25113	0.801713	0.933719	1557.14	1226.66	1376.18	1275.69	1976.74	1089.77	2054.63	0.222056	0.246069	0.902414	0.366837	0.678372	2022.54	1635.68	1939.76	1706.62	3407.9	1615.27
TGME49_217560	DNA-directed RNA polymerase II RPB10	308.02	-0.384273	0.17848	-2.15303	0.0313163	0.152494	305.122	337.429	414.687	283.761	260.61	246.513	130.581	-0.366768	0.213093	-1.72117	0.0852205	0.301167	132.844	140.342	172.154	97.9656	125.004	115.177
TGME49_217570	ribosomal protein RPS27	4570.19	-0.265852	0.17877	-1.48712	0.136984	0.395687	5198.27	5017.21	4863.41	4210.35	5047.33	3084.6	4204.59	-0.131354	0.243264	-0.539965	0.589221	0.828906	5191.97	4406.95	3686.36	2870.55	5897.74	3173.99
TGME49_217580	DNA-directed RNA polymerase III RPC6	265.131	-0.117554	0.178781	-0.657532	0.510839	0.775601	298.003	269.174	262.313	280.471	267.702	213.123	333.69	-0.0848411	0.22424	-0.378349	0.705171	0.885649	342.072	252.023	438.063	268.239	372.963	328.777
TGME49_217590	50S ribosomal protein L17, putative	186.769	0.0556911	0.18081	0.30801	0.758075	0.91649	189.176	180.731	179.376	214.671	179.059	177.603	166.56	0.243809	0.212248	1.1487	0.25068	0.562637	149.449	124.529	177.003	155.501	196.728	196.149
TGME49_217600	calcium-dependent protein kinase CDPK9	914.919	-0.110114	0.134226	-0.82036	0.412011	0.707068	991.648	877.699	985.604	908.034	863.382	863.149	624.732	-0.289107	0.176797	-1.63524	0.101998	0.336603	666.432	692.817	721.753	653.104	444.687	569.601
TGME49_217610	hypothetical protein	761.636	0.0851474	0.196364	0.43362	0.664565	0.8717	521.759	794.063	893.023	820.85	822.607	717.515	781.044	0.115457	0.220408	0.523835	0.600394	0.836189	508.127	926.062	800.96	898.018	862.734	690.362
TGME49_217620	hypothetical protein	103.059	0.189576	0.234665	0.807857	0.419173	0.712081	118.998	75.9455	88.7236	96.2319	134.737	103.72	106.274	0.496832	0.261868	1.89726	0.0577931	0.236116	78.5991	96.856	74.3576	90.9681	182.383	114.479
TGME49_217630	hypothetical protein	24.188	0.153817	0.307298	0.500545	0.616691	0.844219	23.3927	15.3814	27.0028	19.7399	35.4572	24.154	23.3592	0.358739	0.325817	1.10104	0.270879	0.584374	21.0336	23.7198	11.3153	31.1002	34.8372	18.1491
TGME49_217640	hypothetical protein	422.482	-0.134669	0.245361	-0.548861	0.583101	0.823145	316.31	376.843	648.068	450.727	281.885	461.057	340.25	0.0510407	0.237887	0.214558	0.830112	0.94017	238.011	290.568	471.201	383.31	311.486	346.926
TGME49_217650	hypothetical protein	0	NA	NA	NA	NA	NA	0	0	0	0	0	0	0.471126	0.0668287	0.120256	0.555722	0.578401	0.822586	0	0	0	0.777505	2.04925	0
TGME49_217660	Tctex-1 family protein	371.171	-0.313732	0.191882	-1.63502	0.102044	0.330391	359.027	387.418	501.481	388.218	299.613	291.268	375.826	0.232258	0.179219	1.29594	0.194995	0.494113	318.825	336.031	370.171	363.872	487.721	378.338
TGME49_217665	hypothetical protein	1500.33	-0.788044	0.182952	-4.30738	1.65198e-05	0.000383668	1619.18	1787.12	2399.4	1038.81	1230.36	927.086	2327.33	-0.517474	0.209398	-2.47124	0.0134644	0.0878397	2453.18	2717.9	3187.68	1574.45	2504.18	1526.61
TGME49_217670	ribosomal protein RPS6	215.482	0.0785694	0.177679	0.442199	0.658345	0.867419	222.739	210.532	191.913	213.849	249.973	203.888	340.193	0.0380074	0.173924	0.218529	0.827017	0.939385	389.674	301.439	316.828	364.65	325.831	342.738
TGME49_217680	hypothetical protein	5722.97	-0.0352774	0.207111	-0.170331	0.86475	0.95526	4266.63	5620.93	7521.26	5779.67	4490.65	6658.68	7341.15	-0.129687	0.225646	-0.574736	0.56547	0.81631	5615.96	7927.36	9616.37	7957.76	5022.71	7906.71
TGME49_217688	hypothetical protein	290.66	0.00135056	0.156571	0.00862588	0.993118	0.997077	286.815	297.053	287.387	274.713	296.067	301.925	206.851	0.0603388	0.206262	0.292535	0.769877	0.917239	219.192	215.455	168.921	179.604	254.107	203.828
TGME49_217692	hypothetical protein	154.153	-0.240148	0.211753	-1.13409	0.256755	0.556832	186.125	191.306	128.264	125.019	147.147	147.055	118.16	-0.332588	0.2625	-1.267	0.205155	0.508806	160.519	164.062	80.8234	108.073	94.2655	101.216
TGME49_217700	AP2 domain transcription factor AP2XII-2	349.869	-1.1155	0.18991	-5.87382	4.25858e-09	3.20747e-07	545.152	537.386	390.577	184.239	207.425	234.436	202.046	-0.900679	0.258925	-3.47853	0.000504173	0.00696714	311.075	336.031	177.812	92.5231	147.546	147.287
TGME49_217710	DnaJ domain-containing protein	0.236804	0.0479442	0.100304	0.477988	0.632659	NA	0	0	0	0	0	1.42082	0.11634	0.0287456	0.109413	0.262725	0.792763	NA	0	0	0	0	0	0.698041
TGME49_217720	hypothetical protein	76.8637	0.217907	0.250648	0.869374	0.384642	0.684634	66.1098	55.7574	88.7236	101.167	65.5958	83.8285	46.9396	0.291934	0.270306	1.08001	0.280136	0.592712	33.2109	38.5447	50.9188	50.5378	53.2805	55.1452
TGME49_217722	hypothetical protein	1.5696	0.00388652	0.206044	0.0188626	0.984951	0.994808	0	0.961335	3.85755	2.46748	0	2.13123	0.778031	0.0662583	0.184637	0.358858	0.719702	0.891939	0	0.988326	0.808234	0.777505	0	2.09412
TGME49_217724	hypothetical protein	5.92902	-0.0263692	0.313073	-0.0842268	0.932876	0.977886	5.08537	5.76801	7.7151	4.93497	3.54572	8.52493	2.09462	0.454764	0.250498	1.81544	0.0694562	0.264337	0	0	0.808234	6.22004	2.04925	3.4902
TGME49_217726	hypothetical protein	19.2023	-0.0785196	0.323736	-0.242542	0.80836	0.936697	20.3415	10.5747	30.8604	24.6748	5.31858	23.4436	6.23177	0.264162	0.330993	0.798089	0.424819	0.720438	3.32109	4.94163	6.46587	10.8851	4.0985	7.67845
TGME49_217728	hypothetical protein	2.36747	0.11429	0.249266	0.458505	0.646589	0.859758	1.01707	2.88401	1.92877	4.11247	0	4.26246	1.469	-0.158819	0.227306	-0.698702	0.484738	0.765736	2.21406	2.96498	0.808234	0.777505	2.04925	0
TGME49_217730	hypothetical protein	258.751	0.333944	0.181061	1.84437	0.0651295	0.249942	223.756	264.367	189.984	300.211	297.84	276.35	296.148	0.252871	0.186632	1.35491	0.175445	0.464158	325.467	249.058	230.347	324.997	321.732	325.287
TGME49_217740	3-ketoacyl-(acyl-carrier-protein) reductase	354.569	-0.043704	0.229038	-0.190816	0.84867	0.951835	446.496	400.877	233.382	288.696	421.94	336.024	284.892	-0.270219	0.223242	-1.21043	0.226113	0.535732	378.604	346.902	219.031	237.139	288.944	238.73
TGME49_217750	hypothetical protein	226.91	-0.196845	0.233926	-0.841481	0.400079	0.69722	319.361	237.45	176.483	163.676	264.156	200.336	611.839	-0.245984	0.245739	-1.001	0.316828	0.631876	926.584	667.12	425.131	475.833	661.908	514.456
TGME49_217760	GTP-binding protein	200.234	0.299552	0.184105	1.62707	0.103722	0.333158	173.92	166.311	192.877	254.151	210.97	203.177	182.848	0.452839	0.186538	2.4276	0.015199	0.095485	172.697	137.377	146.29	221.589	209.023	210.11
TGME49_217770	hypothetical protein	595.626	0.042041	0.195276	0.215291	0.829541	0.944103	479.042	730.615	550.665	687.606	492.855	632.976	832.355	-0.0463063	0.176766	-0.261963	0.79335	0.924952	717.355	973.501	852.687	864.586	698.794	887.21
TGME49_217780	Sec20 protein	317.686	0.123388	0.16298	0.757077	0.449004	0.734269	310.208	327.815	272.922	344.625	306.705	343.839	472.492	0.204127	0.15692	1.30083	0.193316	0.490925	429.527	423.992	460.694	510.821	452.884	557.036
TGME49_217790	S1 RNA binding domain-containing protein	235.781	-0.147972	0.198582	-0.745145	0.456184	0.739225	203.415	241.295	304.746	241.813	193.242	230.173	637.799	-0.349945	0.17008	-2.05754	0.0396348	0.184338	684.144	663.167	817.125	569.911	477.475	614.974
TGME49_217800	hypothetical protein	6.5423	0.715925	0.308735	2.3189	0.0204004	0.112543	1.01707	4.80668	0.964387	9.04744	14.1829	9.23534	14.7204	0.814888	0.338656	2.40624	0.0161175	0.0993976	2.21406	4.94163	13.74	22.5476	22.5417	22.3373
TGME49_217810	hypothetical protein	1.16678	0.0845521	0.170254	0.496624	0.619454	0.845846	2.03415	0	0	0	3.54572	1.42082	0.38063	0.0383075	0.133818	0.286266	0.774675	0.919489	0	0	0.808234	0.777505	0	0.698041
TGME49_217820	PCI domain-containing protein	1434.39	-0.0958149	0.169388	-0.565655	0.571628	0.81377	1716.82	1516.99	1220.91	1253.48	1572.53	1325.63	1813.89	-0.228382	0.144193	-1.58386	0.113225	0.360654	2174.21	1928.22	1789.43	1720.62	1729.57	1541.27
TGME49_217830	hypothetical protein	647.253	0.136876	0.154001	0.888801	0.37411	0.676757	547.186	675.819	622.994	712.281	613.409	711.832	974.789	0.0608959	0.155536	0.391524	0.69541	0.881674	838.021	1026.87	996.553	1070.62	899.621	1017.05
TGME49_217850	Sucrose-6F-phosphate phosphohydrolase	135.603	0.0780496	0.220558	0.353874	0.723433	0.901125	132.22	126.896	132.121	138.179	179.059	105.141	163.412	0.108816	0.216775	0.501978	0.615683	0.845072	150.556	160.109	155.181	170.274	213.122	131.232
TGME49_217855	hypothetical protein	2.36563	0.477803	0.24515	1.94902	0.0512929	0.213628	0	0	0.964387	3.28998	3.54572	6.3937	1.90874	0.272435	0.255246	1.06734	0.285818	0.59884	1.10703	0	1.61647	3.88752	2.04925	2.79216
TGME49_217860	hypothetical protein	43.8462	0.943176	0.292344	3.22625	0.00125424	0.0130089	32.5464	18.2654	23.1453	51.8172	90.4158	46.8871	63.6759	1.21729	0.317113	3.83867	0.000123701	0.00232245	18.8195	26.6848	37.1788	55.2029	165.989	78.1805
TGME49_217870	DHHC zinc finger domain-containing protein	912.864	-0.286789	0.138248	-2.07446	0.038037	0.17427	940.794	1003.63	1078.19	762.453	840.335	851.782	486.69	-0.40206	0.146829	-2.73828	0.00617608	0.0491618	540.23	543.579	590.011	409.745	399.604	436.973
TGME49_217875	hypothetical protein	46.2035	0.166977	0.270326	0.617686	0.536782	0.794145	30.5122	45.1827	53.0413	50.1722	44.3215	53.9912	9.25394	-0.0602217	0.335517	-0.179489	0.857554	0.953711	7.74921	14.8249	7.27411	6.22004	4.0985	15.3569
TGME49_217880	RNA-binding protein Nova-1, putative	165.446	0.023336	0.212457	0.109839	0.912537	0.969563	145.442	197.074	151.409	194.931	131.192	172.63	64.7684	-0.275219	0.285862	-0.962768	0.335664	0.651349	88.5624	85.9844	44.4529	45.8728	55.3297	68.408
TGME49_217890	alkyl hydroperoxide reductase/ Thiol specific antioxidant/ Mal allergen, putative	2571.8	-0.271061	0.128812	-2.10431	0.0353513	0.165733	2792.89	2786.91	2893.16	2449.39	2093.75	2414.69	2524.71	-0.134495	0.121867	-1.10362	0.269757	0.583449	2552.81	2662.55	2720.52	2358.95	2520.58	2332.85
TGME49_217900	hypothetical protein	429.168	-0.707438	0.198577	-3.56253	0.000367294	0.00494987	603.125	528.734	494.731	255.796	414.849	277.771	415.927	-0.481358	0.221575	-2.17243	0.029823	0.152609	490.414	559.393	426.748	268.239	461.081	289.687
TGME49_217910	DNA polymerase (pol2) superfamily protein	1012.77	-0.169927	0.147817	-1.14957	0.250321	0.549084	1198.11	1097.84	932.563	945.869	921.887	980.367	1192.02	-0.276563	0.151828	-1.82156	0.0685218	0.261923	1402.61	1399.47	1137.99	1098.61	1000.03	1113.37
TGME49_217915	hypothetical protein	203.374	-0.0588991	0.181584	-0.324362	0.745664	0.910639	231.893	195.151	198.664	199.866	177.286	217.386	289.526	-0.0234344	0.173385	-0.135159	0.892487	0.967481	263.473	315.276	299.047	316.445	262.304	280.612
TGME49_217920	hypothetical protein	3.99843	0.167326	0.291051	0.574904	0.565356	0.811132	4.0683	3.84534	1.92877	7.40245	1.77286	4.97288	4.25112	-0.0330472	0.313887	-0.105284	0.91615	0.975007	2.21406	6.91828	4.04117	5.44253	4.0985	2.79216
TGME49_217930	hypothetical protein	201.38	0.23473	0.213193	1.10102	0.270888	0.574242	140.356	174.002	234.346	203.156	209.197	247.223	288.099	0.633389	0.196677	3.22045	0.00127989	0.014599	185.981	215.455	257.018	409.745	348.372	312.024
TGME49_217940	hypothetical protein	97.0863	0.617762	0.314564	1.96387	0.0495451	0.20894	28.4781	49.0281	117.655	148.049	56.7315	182.576	78.7844	0.60796	0.3189	1.90643	0.0565945	0.232744	23.2476	47.4397	93.7552	114.293	67.6252	126.345
TGME49_217951	hypothetical protein	0	NA	NA	NA	NA	NA	0	0	0	0	0	0	0.388752	0.072431	0.110241	0.657022	0.511167	0.781925	0	0	0	2.33251	0	0
TGME49_217961	hypothetical protein	84.0116	0.966615	0.314964	3.06897	0.002148	0.0201287	19.3244	33.6467	74.2578	146.404	51.4129	179.024	78.853	0.778196	0.335893	2.31679	0.0205149	0.117247	12.1773	40.5214	78.3987	160.166	47.1327	134.722
TGME49_218000	hypothetical protein	328.933	0.0246365	0.222663	0.110645	0.911898	0.969563	314.276	295.13	371.289	352.85	214.516	425.536	625.011	0.0345054	0.249731	0.13817	0.890106	0.966945	562.371	534.684	754.891	663.212	379.111	855.798
TGME49_218070	hypothetical protein	556.568	0.0639663	0.15791	0.405081	0.685418	0.881971	473.957	625.829	530.413	567.521	565.542	576.143	947.215	-0.102941	0.132481	-0.777024	0.437144	0.729348	999.648	1010.07	939.976	911.236	870.931	951.429
TGME49_218130	hypothetical protein	12.742	1.23265	0.323799	3.80684	0.000140754	0.00220688	2.03415	4.80668	3.85755	18.9174	28.3657	18.4707	22.6315	1.69237	0.330309	5.12361	2.9974e-07	1.52999e-05	5.53515	1.97665	8.08234	31.8777	47.1327	41.1844
TGME49_218188	hypothetical protein	56.7056	0.79306	0.257491	3.07995	0.00207032	0.019606	41.7001	37.4921	33.7536	60.8646	93.9615	72.4619	89.8477	0.80355	0.262278	3.06374	0.00218589	0.0221855	80.8132	49.4163	50.1105	91.7456	143.447	123.553
TGME49_218192	hypothetical protein	1607.9	-0.246974	0.130728	-1.88922	0.0588625	0.234374	1626.3	1894.79	1732.04	1502.7	1478.56	1413.01	2647.61	-0.245123	0.122601	-1.99935	0.0455709	0.201941	2816.28	2878.99	2940.36	2320.07	2563.61	2366.36
TGME49_218195	hypothetical protein	75.3223	-0.157858	0.23901	-0.660467	0.508954	0.774191	67.1269	74.9841	98.3675	77.3145	70.9144	63.2266	33.9647	-0.20516	0.295799	-0.693579	0.487946	0.768431	42.0671	27.6731	42.8364	30.3227	24.591	36.2981
TGME49_218200	UDP-sugar pyrophospharylase	278.007	-0.0432019	0.176238	-0.245135	0.806352	0.935828	273.593	270.135	305.711	317.483	241.109	260.01	189.111	-0.254951	0.209604	-1.21634	0.223855	0.533943	211.443	213.478	202.867	191.266	122.955	192.659
TGME49_218210	Chromosome-associated kinesin KLP1, putative	18.6195	0.899079	0.316847	2.83759	0.00454562	0.0357396	13.222	7.69068	7.7151	26.3198	35.4572	21.3123	30.6726	1.04572	0.310511	3.36773	0.000757887	0.00965625	21.0336	10.8716	16.1647	55.9804	45.0835	34.902
TGME49_218215	hypothetical protein	9.49367	0.48127	0.30732	1.56602	0.117344	0.360971	9.15367	5.76801	0	9.04744	23.0472	9.94575	12.5851	0.686294	0.328894	2.08667	0.0369176	0.175703	5.53515	4.94163	4.84941	3.88752	43.0342	13.2628
TGME49_218220	cell-cycle-associated protein kinase CDK, putative	811.393	-0.095638	0.138761	-0.68923	0.490679	0.761923	840.103	833.478	848.661	824.962	702.052	819.104	554.54	-0.133923	0.161022	-0.831704	0.405576	0.705532	514.769	593.984	638.505	517.818	489.771	572.393
TGME49_218230	histone lysine methyltransferase, SET, putative	319.04	0.127723	0.218487	0.584576	0.558833	0.807963	289.866	315.318	298.96	273.891	473.353	262.852	359.349	0.186245	0.213862	0.870865	0.383828	0.690316	298.898	332.078	363.705	334.327	514.362	312.722
TGME49_218240	hypothetical protein	1675.62	-0.135997	0.196108	-0.693482	0.488007	0.760118	1869.38	1943.82	1472.62	1309.41	2083.11	1375.36	1136.42	-0.16157	0.215548	-0.74958	0.453508	0.742096	1236.55	1335.23	1047.47	808.605	1440.62	950.033
TGME49_218250	TAP42 family protein	327.936	-0.00833605	0.169347	-0.0492247	0.96074	0.985834	337.669	323.97	324.034	362.72	342.162	277.06	321.472	-0.201221	0.167615	-1.20049	0.229948	0.539962	323.253	335.043	375.021	300.894	323.781	270.84
TGME49_218260	histone H3.3	7432.04	0.0989884	0.145218	0.681652	0.495459	0.766153	7133.76	6362.12	7989.95	7682.1	8431.72	6992.57	6543.31	0.170306	0.181868	0.936425	0.349054	0.665281	5907.11	5750.08	6711.58	6480.5	8692.92	5717.65
TGME49_218270	hypothetical protein	1222.26	-0.685796	0.134904	-5.08358	3.70394e-07	1.55469e-05	1572.4	1454.5	1530.48	885.827	1015.85	874.516	290.24	-0.255119	0.23344	-1.09287	0.274453	0.587206	401.852	323.183	231.963	226.254	329.929	228.259
TGME49_218280	eukaryotic porin, putative	765.977	-0.357043	0.139185	-2.56523	0.0103106	0.066849	905.196	891.158	800.442	704.056	632.911	662.103	479.127	-0.0330272	0.208846	-0.158141	0.874346	0.961472	528.053	528.754	395.227	382.532	600.43	439.766
TGME49_218290	WD domain, G-beta repeat-containing protein	23.5618	0.330095	0.323294	1.02103	0.307238	0.61094	13.222	8.65202	32.7892	23.8524	8.8643	53.9912	26.3837	0.507788	0.321387	1.57999	0.11411	0.361775	26.5687	12.8482	20.2059	34.2102	20.4925	43.9766
TGME49_218300	zinc finger (CCCH type) motif-containing protein	1433.64	0.0300493	0.161678	0.185859	0.852556	0.951835	1367.97	1443.93	1445.62	1577.55	1154.13	1612.63	1342.52	-0.084418	0.157879	-0.534701	0.592857	0.831466	1301.87	1545.74	1309.34	1351.3	1129.14	1417.72
TGME49_218310	microneme protein MIC14	2097.96	0.0896358	0.161048	0.556578	0.577816	0.818167	1797.17	1844.8	2443.76	2333.42	2031.7	2136.92	2415.6	-0.0207703	0.155194	-0.133835	0.893533	0.96812	2199.67	2376.92	2727.79	2669.17	2157.86	2362.17
TGME49_218340	hypothetical protein	119.16	0.926646	0.249888	3.70824	0.000208703	0.00309179	78.3147	60.5641	82.9373	147.227	228.699	117.218	53.4098	1.14323	0.279069	4.0966	4.19269e-05	0.000983957	27.6757	18.7782	37.987	73.863	86.0685	76.0864
TGME49_218350	hypothetical protein	0.617649	-0.0774945	0.142883	-0.542362	0.587569	NA	2.03415	0.961335	0	0	0	0.710411	0.992551	0.0073397	0.194051	0.0378236	0.969828	0.992058	1.10703	1.97665	0	0.777505	0	2.09412
TGME49_218358	zinc knuckle domain-containing protein	396.739	-0.243681	0.174428	-1.39703	0.162404	0.43598	397.676	381.65	520.769	362.72	340.389	377.228	792.778	-0.274874	0.175304	-1.56799	0.116885	0.367435	741.71	814.381	1064.44	714.527	715.188	706.417
TGME49_218362	zinc finger protein ZFP1	415.737	-0.119391	0.187932	-0.63529	0.525239	0.785489	437.342	484.513	380.933	310.081	436.123	445.428	417.618	-0.180967	0.193708	-0.934228	0.350186	0.665884	449.454	482.303	404.117	302.449	459.032	408.354
TGME49_218370	hypothetical protein	323.081	-0.354117	0.199533	-1.77473	0.0759433	0.276935	380.386	368.191	348.144	231.121	370.528	240.119	536.054	0.172553	0.269648	0.639919	0.522225	0.790989	547.98	515.906	420.282	434.625	930.359	367.169
TGME49_218380	tRNA-Val	0	NA	NA	NA	NA	NA	0	0	0	0	0	0	0	NA	NA	NA	NA	NA	0	0	0	0	0	0
TGME49_218390	hypothetical protein	59.9263	-0.346518	0.250901	-1.3811	0.167249	0.442939	75.2635	72.1001	57.8632	41.1247	58.5043	54.7016	231.443	-0.277164	0.233255	-1.18825	0.234737	0.546648	287.828	235.222	245.703	136.841	254.107	228.957
TGME49_218400	NEK kinase	146.911	0.0256667	0.217581	0.117964	0.906096	0.967752	186.125	137.471	112.833	139.824	148.92	156.29	349.486	-0.082727	0.180996	-0.457065	0.647624	0.861979	418.457	355.797	309.554	335.105	309.437	368.565
TGME49_218410	ribosomal protein RPP0	4313.65	-0.574197	0.138886	-4.13431	3.56024e-05	0.000719098	5828.85	4904.73	4872.08	3465.99	3646.77	3163.46	9455.51	-0.513884	0.247282	-2.07812	0.0376979	0.178274	15911.3	9634.2	8732.97	5203.06	9750.33	7501.14
TGME49_218420	WD domain, G-beta repeat-containing protein	823.549	0.176435	0.132799	1.32859	0.183983	0.466698	817.728	742.151	754.151	875.135	849.199	902.932	895.493	0.263697	0.146406	1.80113	0.0716819	0.269782	833.593	716.536	877.742	987.431	1004.13	953.523
TGME49_218430	tRNA-Asp	0	NA	NA	NA	NA	NA	0	0	0	0	0	0	0	NA	NA	NA	NA	NA	0	0	0	0	0	0
TGME49_218440	tRNA-Asp	0	NA	NA	NA	NA	NA	0	0	0	0	0	0	0	NA	NA	NA	NA	NA	0	0	0	0	0	0
TGME49_218450	hypothetical protein	0.836382	-0.0191117	0.155866	-0.122616	0.902411	0.966777	0	1.92267	0.964387	0	0	2.13123	0.731274	0.0136353	0.160578	0.0849141	0.93233	0.980471	2.21406	0	0	0.777505	0	1.39608
TGME49_218460	hypothetical protein	0	NA	NA	NA	NA	NA	0	0	0	0	0	0	0	NA	NA	NA	NA	NA	0	0	0	0	0	0
TGME49_218470	protein disulfide-isomerase, putative	20.24	0.920306	0.323293	2.84666	0.00441801	0.0350044	9.15367	9.61335	7.7151	17.2724	58.5043	19.1811	33.6781	0.905991	0.338046	2.68008	0.00736038	0.0561063	23.2476	6.91828	15.3565	36.5427	98.364	21.6393
TGME49_218480	tRNA-Glu	0	NA	NA	NA	NA	NA	0	0	0	0	0	0	0	NA	NA	NA	NA	NA	0	0	0	0	0	0
TGME49_218490	hypothetical protein	209.243	-0.0649127	0.218607	-0.296938	0.766514	0.920342	176.971	216.3	253.634	216.316	147.147	245.092	421.058	-0.178278	0.187227	-0.952201	0.340995	0.656663	411.815	407.19	531.818	399.638	334.028	441.86
TGME49_218500	hypothetical protein	199.603	0.00664254	0.213521	0.0311095	0.975182	0.992422	160.698	207.648	231.453	226.186	150.693	220.938	159.424	0.0220786	0.243977	0.0904943	0.927894	0.979071	125.094	153.191	198.017	167.941	114.758	197.545
TGME49_218510	hypothetical protein	837.678	0.100383	0.276178	0.363472	0.716252	0.897723	473.957	700.813	1225.74	982.881	476.899	1165.78	815.774	-0.0390895	0.252449	-0.154841	0.876946	0.961991	560.157	876.645	1053.13	978.101	518.46	908.151
TGME49_218520	microneme protein MIC6	8904.97	-0.513684	0.243576	-2.10893	0.0349505	0.164429	7344.29	10995.8	14026	7923.09	4265.5	8875.16	19598.9	-0.617069	0.260485	-2.36893	0.0178397	0.106348	16032	23100.1	34674.1	15645	9549.5	18593
TGME49_218530	proteasome-interacting thioredoxin domain-containing protein	470.07	-0.213842	0.212138	-1.00803	0.313439	0.61655	636.689	461.441	427.224	364.365	561.996	368.703	454.174	-0.0214334	0.239822	-0.0893722	0.928786	0.979071	526.946	432.887	409.775	377.09	651.661	326.683
TGME49_218540	peptidase S15, putative	552.584	0.33153	0.260404	1.27314	0.20297	0.490102	637.706	443.175	336.571	472.935	976.845	448.269	553.192	0.713737	0.287853	2.47952	0.0131559	0.0864392	443.919	418.062	274.8	505.378	1229.55	447.444
TGME49_218550	PIK3R4 kinase-related protein	3372.27	-0.30289	0.142835	-2.12055	0.0339595	0.161653	3321.77	3947.24	3965.56	2967.56	2740.84	3290.62	3517.17	-0.418901	0.197684	-2.11905	0.0340863	0.166896	3374.23	4659.96	4198.78	3422.58	2233.68	3213.78
TGME49_218560	acetyl-coA carboxylase ACC2	1421.92	0.345888	0.129572	2.66946	0.00759734	0.0535201	1225.57	1197.82	1313.5	1677.89	1496.29	1620.45	863.287	0.332486	0.133619	2.48831	0.012835	0.0848088	794.847	761.999	724.986	1003.76	940.606	953.523
TGME49_218570	Nin one binding (NOB1) Zn-ribbon family protein	486.03	0.288644	0.178944	1.61304	0.106736	0.339678	425.137	440.291	430.117	497.609	671.914	451.111	790.108	0.319035	0.190097	1.67828	0.0932933	0.318802	742.817	610.786	726.603	800.053	1110.69	749.696
TGME49_218580	RNA methyltransferase, TrmH family protein	256.342	0.0991522	0.20863	0.475254	0.634606	0.854473	218.671	263.406	260.385	288.696	187.923	318.974	255.127	0.0840915	0.213556	0.393768	0.693752	0.881421	233.583	266.848	244.087	294.674	184.432	307.138
TGME49_218590	protein phosphatase 2C domain-containing protein	438.688	-0.0392403	0.175207	-0.223966	0.822784	0.942145	485.145	456.634	397.328	463.887	351.026	478.106	408.82	-0.114953	0.170349	-0.674808	0.499798	0.775575	450.561	414.109	418.665	435.403	325.831	408.354
TGME49_218600	RNA recognition motif-containing protein	377.96	0.00975749	0.155498	0.0627499	0.949966	0.983213	397.676	397.031	335.607	380.815	372.3	384.332	545.719	-0.0130255	0.14723	-0.0884706	0.929503	0.979137	528.053	542.591	576.271	534.923	508.214	584.26
TGME49_218610	ATPase (DUF699) protein	346.607	-0.0196384	0.157832	-0.124426	0.900978	0.966456	346.822	334.545	368.396	356.963	308.477	364.441	359.292	-0.127073	0.190085	-0.668505	0.503811	0.777812	384.139	340.973	408.967	375.535	266.402	379.734
TGME49_218720	calcium-dependent protein kinase CDPK6	980.971	-0.269954	0.239165	-1.12874	0.259009	0.559762	805.523	1044.97	1423.44	990.284	538.949	1082.67	1103.2	-0.355012	0.274391	-1.29381	0.195729	0.495359	866.804	1322.38	1633.44	1110.28	485.672	1200.63
TGME49_218730	hypothetical protein	855.462	0.227818	0.132809	1.71538	0.0862749	0.298152	767.891	750.803	837.088	947.514	898.84	930.638	1843.7	0.341429	0.134653	2.53562	0.0112249	0.0771668	1637.3	1489.41	1722.35	2026.96	2196.8	1989.42
TGME49_218740	membrane protein, putative	448.595	-0.390085	0.254651	-1.53184	0.125562	0.374502	332.583	490.281	748.365	417.827	246.427	456.084	245.214	-0.184947	0.233699	-0.79139	0.428716	0.723116	225.834	271.79	296.622	249.579	147.546	279.914
TGME49_218750	hypothetical protein	54.3465	0.397354	0.319011	1.24558	0.212918	0.504679	27.461	34.6081	64.614	102.812	17.7286	78.8556	84.5142	-0.0619826	0.298085	-0.207936	0.835279	0.942567	57.5655	62.2645	141.441	76.973	67.6252	101.216
TGME49_218760	SNAP protein (soluble N-ethylmaleimide-sensitive factor Attachment Protein), putative	702.048	-0.0623627	0.144227	-0.432392	0.665456	0.871763	762.806	698.891	689.537	667.866	755.238	637.949	1720.73	0.0675225	0.179898	0.375338	0.707409	0.886513	1755.75	1477.55	1792.66	1540.24	2172.2	1585.95
TGME49_218770	carrier superfamily protein	65.3879	-0.0962784	0.252698	-0.381001	0.703202	0.890789	62.0415	64.4095	79.0798	55.1072	51.4129	80.2764	88.205	-0.0183724	0.217199	-0.0845879	0.932589	0.980605	91.8835	92.9027	82.4399	88.6356	84.0192	89.3492
TGME49_218780	phosphoserine aminotransferase, putative	1436.98	-0.342505	0.180508	-1.89745	0.0577688	0.231128	1933.46	1555.44	1374.25	1166.3	1503.38	1089.06	2386.65	-0.394496	0.165042	-2.39027	0.016836	0.101905	2984.55	2624.99	2583.12	2037.06	2375.08	1715.09
TGME49_218790	elongation factor G C-terminus domain-containing protein	379.664	0.11063	0.199586	0.554298	0.579375	0.819298	323.43	372.037	398.292	446.615	283.657	453.952	363.994	-0.013986	0.25617	-0.0545967	0.95646	0.98816	290.042	374.576	437.255	387.975	211.073	483.044
TGME49_218800	hypothetical protein	165.021	0.0407587	0.214503	0.190015	0.849298	0.951835	135.271	171.118	183.234	184.239	125.873	190.39	179.331	0.0241358	0.20228	0.119319	0.905023	0.970882	168.269	208.537	157.606	205.261	165.989	170.322
TGME49_218810	histidyl-tRNA synthetase	345.534	-0.29095	0.199738	-1.45666	0.14521	0.40963	460.735	358.578	330.785	309.258	368.755	245.092	480.879	0.0681838	0.212999	0.320113	0.748883	0.905411	491.521	417.074	490.598	387.197	661.908	436.973
TGME49_218820	alba 2	2178.11	-0.111765	0.143416	-0.779303	0.435801	0.725085	2302.66	2212.99	2280.78	1874.47	2409.32	1988.44	1361	-0.0973501	0.172252	-0.565162	0.571964	0.820765	1346.15	1657.42	1224.47	1301.54	1469.31	1167.12
TGME49_218830	hypothetical protein	327.66	0.137796	0.156695	0.879393	0.379188	0.680445	309.191	293.207	331.749	363.543	324.433	343.839	513.877	0.156631	0.156634	0.999983	0.317319	0.632701	477.13	452.653	519.695	501.491	602.479	529.813
TGME49_218840	mutS domain protein	365.699	0.253232	0.192317	1.31674	0.187925	0.472116	366.147	367.23	255.563	350.383	459.17	395.699	384.666	0.0895516	0.202514	0.4422	0.658345	0.866092	399.638	441.782	273.183	405.858	407.801	379.734
TGME49_218850	ribosomal protein RPS9	252.303	-0.22075	0.208157	-1.0605	0.288919	0.593524	307.156	272.058	239.168	199.044	303.159	193.232	264.28	0.0755891	0.257737	0.29328	0.769308	0.917239	321.039	250.047	193.168	206.039	395.505	219.883
TGME49_218860	hypothetical protein	3.99402	-0.14844	0.286924	-0.517349	0.604913	0.836269	6.10245	4.80668	3.85755	4.93497	0	4.26246	4.55034	-0.168471	0.30495	-0.552456	0.580636	0.824378	3.32109	3.9533	9.69881	5.44253	0	4.88628
TGME49_218870	TBC domain-containing protein	263.295	-0.307963	0.184472	-1.66943	0.0950329	0.316214	325.464	251.87	305.711	267.311	216.289	213.123	202.341	-0.0585691	0.191641	-0.305619	0.759895	0.911851	225.834	172.957	222.264	188.156	192.629	212.204
TGME49_218880	SF-assemblin, putative	1066.2	-0.581472	0.165585	-3.51163	0.000445367	0.00581721	1534.77	1181.48	1162.09	782.193	943.161	793.529	1294.82	-0.771555	0.12879	-5.99078	2.08832e-09	2.08594e-07	1741.36	1604.05	1590.61	919.011	963.147	950.731
TGME49_218890	hypothetical protein	17.177	1.07696	0.320246	3.36291	0.000771253	0.00898198	8.1366	2.88401	1.92877	15.6274	60.2772	14.2082	33.7541	1.48917	0.338124	4.40421	1.06172e-05	0.000322343	5.53515	4.94163	5.65764	29.5452	137.3	19.5451
TGME49_218900	hypothetical protein	0.295477	0.0247486	0.100285	0.246784	0.805075	NA	0	0	0	0	1.77286	0	0	NA	NA	NA	NA	NA	0	0	0	0	0	0
TGME49_218910	hypothetical protein	305.284	0.163512	0.256177	0.638278	0.523292	0.785093	294.952	287.439	265.207	237.701	528.312	218.096	235.863	0.513603	0.279025	1.84071	0.0656645	0.255707	210.336	188.77	147.099	202.151	469.278	197.545
TGME49_218920	proteasome subunit beta type, putative	1222.44	0.116035	0.186391	0.622534	0.533591	0.792402	1460.52	1048.82	993.319	1237.03	1490.97	1103.98	822.175	0.232799	0.171567	1.3569	0.174812	0.463218	874.553	702.7	675.684	967.994	932.409	779.711
TGME49_218930	BTB/POZ domain-containing protein	19.7683	1.08077	0.321509	3.36155	0.000775059	0.00901328	12.2049	8.65202	2.89316	34.5448	39.0029	21.3123	36.3005	1.54304	0.31355	4.9212	8.60151e-07	3.81785e-05	8.85624	13.8366	13.74	63.7554	79.9207	37.6942
TGME49_218940	hypothetical protein	460.461	-0.297123	0.199714	-1.48774	0.136818	0.395487	517.691	604.68	413.722	370.123	510.583	345.97	384.511	-0.331632	0.227364	-1.45859	0.144677	0.41811	472.702	490.21	337.842	304.004	442.638	259.671
TGME49_218950	hypothetical protein	205.862	0.238714	0.185785	1.28489	0.198829	0.484978	169.851	191.306	202.521	227.831	191.469	252.196	219.399	0.0709351	0.200832	0.353206	0.723934	0.894546	184.874	235.222	223.073	253.467	180.334	239.428
TGME49_218955	hypothetical protein	238.352	0.216933	0.249937	0.867948	0.385423	0.685073	171.886	249.947	230.489	334.755	145.374	297.662	44.6328	0.40378	0.276024	1.46284	0.143511	0.416509	39.8531	40.5214	31.5211	52.0928	40.985	62.8236
TGME49_218960	AP2 domain transcription factor AP2XII-1	3870.16	0.168096	0.201013	0.836242	0.403019	0.698834	3004.44	4052.03	3800.65	4590.34	2873.8	4899.7	5163.16	-0.0173937	0.228888	-0.075992	0.939425	0.983388	4547.68	5903.27	5150.88	6180.39	3184.53	6012.22
TGME49_219070	cyclic nucleotide-binding domain-containing protein	1077.64	-0.276485	0.150722	-1.8344	0.0665939	0.25399	1102.51	1103.61	1354	889.939	985.71	1030.1	1578.03	-0.500382	0.149562	-3.34565	0.000820891	0.0102511	1771.25	1707.83	2111.92	1246.34	1245.94	1384.91
TGME49_219080	edge expressed protein, putative	382.871	-0.212306	0.206601	-1.02762	0.304131	0.607751	453.615	408.567	377.075	299.388	475.126	283.454	358.154	0.0274688	0.239076	0.114896	0.908528	0.971926	338.751	358.762	359.664	271.349	532.805	287.593
TGME49_219090	hypothetical protein	0.236804	0.0479442	0.100304	0.477988	0.632659	NA	0	0	0	0	0	1.42082	0	NA	NA	NA	NA	NA	0	0	0	0	0	0
TGME49_219100	cyclin-dependent kinase regulatory subunit protein	237.302	-0.484364	0.236377	-2.04911	0.0404509	0.181714	329.532	259.56	258.456	150.517	280.112	145.634	254.863	-0.673521	0.246625	-2.73095	0.00631521	0.049977	408.494	286.615	271.567	143.838	262.304	156.361
TGME49_219110	hypothetical protein	0.830094	0.134122	0.171739	0.780965	0.434823	0.724166	0	0	0.964387	0.822495	1.77286	1.42082	0.655631	0.0518069	0.151221	0.342591	0.731907	0.89828	1.10703	0	0	0.777505	2.04925	0
TGME49_219120	zinc finger (CCCH type) motif-containing protein	2646.44	0.0134124	0.200492	0.0668975	0.946663	0.982186	1991.43	2466.79	3441.9	2939.6	2203.66	2835.25	1814.71	0.0709046	0.204144	0.347326	0.728347	0.896921	1276.41	1734.51	2284.07	1914.99	1772.6	1905.65
TGME49_219125	hypothetical protein	55.6321	-0.0815532	0.27272	-0.299037	0.764912	0.919287	60.0074	47.1054	65.5783	69.9121	54.9586	36.2309	39.2052	-0.219971	0.325062	-0.676707	0.498592	0.774587	61.9937	18.7782	51.727	47.4278	24.591	30.7138
TGME49_219130	NADPH-glutathione reductase	632.887	0.609196	0.181456	3.35727	0.000787168	0.00912775	498.366	449.905	515.947	714.748	973.3	645.053	330.098	0.419881	0.199369	2.10605	0.0352003	0.170309	254.617	325.159	252.977	457.173	368.865	321.797
TGME49_219140	EF-1 guanine nucleotide exchange domain-containing protein	906.25	-0.494242	0.169712	-2.91224	0.00358852	0.0299999	1146.24	887.312	1185.23	710.636	664.822	843.258	1438.27	-0.625286	0.160022	-3.9075	9.32558e-05	0.00183966	1690.43	1647.54	1958.35	1128.94	959.049	1245.3
TGME49_219150	zinc finger, zz type domain-containing protein	812.454	-0.158884	0.149398	-1.0635	0.287556	0.592168	920.452	756.571	900.738	708.168	817.288	771.506	1769.3	-0.319082	0.152163	-2.09697	0.0359964	0.173033	1973.83	1731.55	2221.84	1648.31	1452.92	1587.34
TGME49_219160	hypothetical protein	0.855062	-0.018386	0.173431	-0.106013	0.915572	0.971123	0	1.92267	0.964387	0.822495	0	1.42082	1.77793	0.0669677	0.192185	0.348455	0.727499	0.896557	0	3.9533	0	4.66503	2.04925	0
TGME49_219170	hypothetical protein	540.866	-0.517243	0.172507	-2.9984	0.00271405	0.0240887	741.447	562.381	626.852	389.04	503.492	421.984	926.251	-0.59867	0.154211	-3.88214	0.000103539	0.00200381	1129.17	1122.74	1121.02	696.644	842.242	645.688
TGME49_219175	hypothetical protein	67.6848	-0.561226	0.242191	-2.31729	0.0204879	0.112704	80.3489	89.4042	81.9729	54.2847	39.0029	61.0953	22.5273	-0.338828	0.330467	-1.0253	0.305221	0.620755	35.4249	24.7082	18.5894	12.4401	30.7387	13.2628
TGME49_219180	acetyltransferase, GNAT family protein	256.657	-0.312751	0.218321	-1.43253	0.151993	0.420174	231.893	307.627	322.105	177.659	299.613	201.046	146.511	-0.351254	0.247208	-1.42088	0.155351	0.434801	111.81	223.362	167.304	118.958	125.004	132.628
TGME49_219190	nuclear movement protein domain containing protein	548.226	-0.162604	0.138281	-1.17589	0.239638	0.539298	598.04	554.69	589.241	528.864	514.129	504.392	727.303	0.120498	0.176552	0.682509	0.494917	0.77288	662.004	653.284	762.973	697.422	920.113	668.025
TGME49_219200	DEAD/DEAH box RNA helicase family protein	525.99	0.127671	0.143769	0.888029	0.374525	0.6769	502.435	517.198	486.051	528.042	528.312	593.903	1134.96	0.0106249	0.152203	0.0698076	0.944347	0.985216	1092.64	1079.25	1223.67	1216.8	989.787	1207.61
TGME49_219210	ankyrin repeat-containing protein	278.587	-0.141597	0.189938	-0.745488	0.455977	0.739157	284.781	304.743	287.387	244.281	331.525	218.807	130.721	0.0876896	0.241012	0.363839	0.715978	0.890301	125.094	118.599	130.934	133.731	180.334	95.6316
TGME49_219218	hypothetical protein	119.864	1.27519	0.242776	5.25255	1.50006e-07	6.82993e-06	66.1098	56.7188	59.792	163.676	242.882	130.005	110.341	0.852494	0.250614	3.40162	0.000669873	0.00876739	74.171	79.0661	63.8505	158.611	184.432	101.914
TGME49_219222	hypothetical protein	15.3764	1.17703	0.3232	3.64181	0.000270728	0.00383444	6.10245	2.88401	2.89316	22.2074	46.0943	12.077	9.25142	1.05555	0.333576	3.16436	0.00155425	0.01697	1.10703	2.96498	2.4247	13.9951	26.6402	8.37649
TGME49_219230	AMP-binding enzyme domain-containing protein	906.253	0.0581437	0.158347	0.367193	0.713475	0.896181	820.779	785.411	1054.08	908.034	923.66	945.557	861.74	-0.086522	0.229634	-0.376783	0.706335	0.886151	656.469	1169.19	851.879	982.766	625.021	885.115
TGME49_219240	Peptidyl-tRNA hydrolase PTH2 domain-containing protein	350.109	0.0435384	0.180437	0.241294	0.809328	0.937129	332.583	341.274	355.859	365.188	420.168	285.585	378.122	0.150668	0.191444	0.787005	0.431279	0.725081	285.614	381.494	399.268	352.987	452.884	396.487
TGME49_219250	acetyltransferase, GNAT family protein	1190.41	-0.224307	0.176057	-1.27406	0.202642	0.49004	1072	1357.41	1446.58	1166.3	888.202	1211.96	1712.54	-0.193378	0.194158	-0.99598	0.31926	0.635021	1637.3	1797.77	2085.24	1768.05	1180.37	1806.53
TGME49_219260	cation-transporting ATPase, putative	1340.51	0.0458408	0.130863	0.350295	0.726117	0.9018	1357.79	1307.42	1286.49	1318.46	1482.11	1290.82	2294.68	-0.0113508	0.142705	-0.07954	0.936603	0.982561	2516.28	2161.47	2232.34	2074.38	2457.05	2326.57
TGME49_219270	multi-pass transmembrane protein	5085.71	-0.458082	0.143483	-3.1926	0.00141	0.0142754	6488.93	5606.51	5688.92	3750.58	4721.12	4258.2	3274.83	-0.495892	0.155664	-3.18566	0.00144422	0.0161133	4225.53	3878.19	3486.72	2323.96	2957.07	2777.5
TGME49_219280	actin like protein ALP1	902.59	-0.270507	0.129325	-2.09167	0.0364678	0.169002	1035.38	983.446	953.779	806.867	801.332	834.733	989.691	-0.326302	0.140955	-2.31495	0.0206159	0.117741	1125.85	1003.15	1188.1	856.033	907.818	857.194
TGME49_219290	F-actin-capping protein subunit beta, putative	295.185	-0.271194	0.189614	-1.43024	0.152648	0.420723	339.703	326.854	314.39	314.193	200.333	275.639	379.442	-0.20633	0.160149	-1.28837	0.197619	0.497576	432.849	379.517	413.008	380.977	342.225	328.079
TGME49_219300	ran binding protein	302.665	-0.192619	0.172749	-1.11503	0.264838	0.567056	316.31	319.163	334.642	245.103	331.525	269.246	849.731	-0.181415	0.193234	-0.938838	0.347814	0.664001	1039.5	847.984	832.481	673.319	997.984	707.115
TGME49_219310	DnaK family protein	2458.26	0.0389519	0.182204	0.213783	0.830717	0.944252	2665.75	2573.49	2022.32	2219.09	3114.91	2153.97	2973.17	-0.0911445	0.166797	-0.546439	0.584764	0.827193	3296.73	3219.97	2699.5	2749.26	3368.97	2504.57
TGME49_219320	acid phosphatase GAP50	6873.75	-0.588338	0.13808	-4.26086	2.03646e-05	0.000457154	9004.16	7789.7	8175.11	4804.19	5697.97	5771.38	4155.28	-0.364105	0.150469	-2.4198	0.015529	0.0969613	5308.21	4718.27	4088.05	3369.71	3791.11	3656.34
TGME49_219348	SAG-related sequence SRS55M	1.66452	0.00217186	0.218704	0.00993059	0.992077	0.996726	2.03415	0.961335	1.92877	3.28998	1.77286	0	1.5516	0.0939165	0.237283	0.3958	0.692252	0.880812	1.10703	0	2.4247	2.33251	2.04925	1.39608
TGME49_219370	hypothetical protein	51.3749	1.1416	0.318472	3.58461	0.000337581	0.00460333	19.3244	25.956	16.3946	46.8822	161.33	38.3622	54.0735	1.23053	0.32079	3.83593	0.000125092	0.00233247	19.9265	34.5914	13.74	69.9754	135.25	50.957
TGME49_219430	tRNA ligase class II core domain (G, H, P, S and T) domain-containing protein	168.969	0.295312	0.193343	1.5274	0.126662	0.37625	147.476	160.543	143.694	188.351	157.784	215.965	277.71	0.216664	0.204076	1.06168	0.28838	0.60189	234.69	271.79	261.06	344.435	221.319	332.965
TGME49_219440	hypothetical protein	440.004	0.0918729	0.144485	0.635865	0.524864	0.785325	427.171	426.833	423.366	475.402	425.486	461.767	446.356	0.132732	0.152356	0.871202	0.383644	0.690255	450.561	422.015	403.309	450.175	448.786	503.287
TGME49_219450	WD domain, G-beta repeat-containing protein	4.04259	0.469218	0.272964	1.71897	0.0856196	0.296625	2.03415	1.92267	0	5.75746	12.41	2.13123	3.75	0.701757	0.272652	2.57382	0.0100582	0.0707539	0	0	0	4.66503	14.3447	3.4902
TGME49_219460	hypothetical protein	250.895	0.269649	0.174713	1.54338	0.122738	0.369775	207.483	252.831	217.952	288.696	246.427	291.979	209.546	-0.029539	0.243704	-0.121208	0.903526	0.969913	265.687	224.35	149.523	244.137	153.694	219.883
TGME49_219470	hypothetical protein	57.0934	0.169143	0.248158	0.681596	0.495495	0.766153	46.7854	62.4868	50.1481	67.4446	56.7315	58.9641	31.6342	0.178863	0.296678	0.602886	0.546585	0.806422	24.3547	28.6615	34.7541	34.2102	26.6402	41.1844
TGME49_219485	hypothetical protein	825.128	0.680062	0.144788	4.69695	2.64075e-06	8.41177e-05	637.706	611.409	620.101	931.064	1152.36	998.127	1101.9	0.539245	0.128591	4.19349	2.74694e-05	0.000696717	881.196	936.933	854.304	1303.1	1303.32	1332.56
TGME49_219500	hypothetical protein	599.575	-0.306419	0.165628	-1.85004	0.0643072	0.248323	704.833	628.713	674.107	591.374	430.805	567.618	764.62	-0.34416	0.18857	-1.8251	0.0679861	0.260922	995.22	656.249	939.168	617.339	682.4	697.343
TGME49_219510	GTP binding protein 7 isoform 2 family protein, putative	306.38	-0.024828	0.173856	-0.142808	0.886442	0.963146	306.139	299.937	324.999	326.53	248.2	332.472	396.679	-0.0925473	0.187678	-0.493117	0.62193	0.847828	411.815	369.634	454.228	429.96	303.289	411.146
TGME49_219520	histone arginine methyltransferase PRMT1	1073.03	0.0407999	0.171979	0.237237	0.812473	0.938741	1213.37	991.136	961.494	989.461	1310.14	972.552	1027.97	-0.0356712	0.137537	-0.259356	0.79536	0.925578	1097.07	1026.87	997.361	1020.09	1082	944.449
TGME49_219530	hypothetical protein	111.961	-0.367246	0.24414	-1.50425	0.132518	0.387646	129.168	146.123	114.762	120.907	58.5043	102.299	209.967	-0.185259	0.212625	-0.871296	0.383593	0.690255	235.797	236.21	206.908	244.914	149.595	186.377
TGME49_219540	cytosolic tRNA-Ala synthetase	2403.66	-0.357614	0.138391	-2.58409	0.00976363	0.0641803	3016.64	2721.54	2405.18	2089.96	2161.12	2027.51	2026.53	-0.464545	0.152883	-3.03856	0.00237713	0.0236756	2717.76	2288.96	2096.56	1715.18	1758.26	1582.46
TGME49_219550	dihydrolipoyllysine-residue succinyltransferase component of oxoglutarate dehydrogenase	690.571	0.105134	0.144879	0.725671	0.468041	0.745295	736.362	639.288	615.279	710.636	749.919	691.94	1022.49	0.118946	0.152974	0.77756	0.436829	0.729166	1097.07	944.84	890.674	979.656	1141.43	1081.26
TGME49_219560	tRNA-Ala	0	NA	NA	NA	NA	NA	0	0	0	0	0	0	0	NA	NA	NA	NA	NA	0	0	0	0	0	0
TGME49_219570	hypothetical protein	190.363	-0.338029	0.174624	-1.93575	0.052898	0.218059	219.688	209.571	214.094	177.659	164.876	156.29	308.117	-0.0807267	0.239985	-0.336383	0.736582	0.900684	361.999	221.385	367.747	239.472	389.357	268.746
TGME49_219580	tRNA-Trp	0	NA	NA	NA	NA	NA	0	0	0	0	0	0	0	NA	NA	NA	NA	NA	0	0	0	0	0	0
TGME49_219590	RuvB family 1 protein	635.171	-0.436302	0.156486	-2.78812	0.00530142	0.0403058	811.625	626.79	771.51	511.592	542.495	547.016	949.875	-0.487524	0.176666	-2.75958	0.00578753	0.0469382	1197.81	938.91	1222.05	706.752	909.867	723.868
TGME49_219600	hypothetical protein	636.353	0.361918	0.158182	2.28798	0.0221388	0.119342	467.854	603.718	584.419	722.973	675.459	763.692	1065.68	0.233826	0.164703	1.41969	0.155699	0.435272	877.874	1040.71	1006.25	1294.55	975.443	1199.23
TGME49_219610	hypothetical protein	237.496	1.01642	0.191916	5.29618	1.18253e-07	5.6059e-06	159.681	133.626	156.231	379.17	265.929	330.341	260.414	1.04215	0.198365	5.2537	1.49075e-07	8.45482e-06	148.342	143.307	193.168	412.855	338.126	326.683
TGME49_219620	hypothetical protein	192.809	0.182752	0.233473	0.782756	0.43377	0.724166	158.664	172.079	207.343	262.376	131.192	225.2	194.652	0.0496147	0.187761	0.264243	0.791592	0.924795	184.874	192.724	198.017	223.921	168.038	200.338
TGME49_219630	flavodoxin domain-containing protein	646.806	-0.354879	0.174749	-2.03079	0.042276	0.187096	644.825	733.499	823.587	588.906	455.625	634.397	434.152	-0.342064	0.207798	-1.64614	0.0997356	0.331654	405.173	501.081	571.422	388.752	288.944	449.538
TGME49_219640	hypothetical protein	252.696	0.233661	0.21984	1.06287	0.287843	0.592168	188.159	210.532	291.245	302.678	203.879	319.685	467.546	0.437737	0.177321	2.46861	0.0135638	0.0882675	352.035	381.494	442.912	624.336	477.475	527.021
TGME49_219650	transporter, small conductance mechanosensitive ion channel (MscS) family protein	978.788	0.10446	0.21033	0.496649	0.619436	0.845846	838.069	838.284	1142.8	1035.52	721.554	1296.5	1917.3	0.118006	0.233977	0.504351	0.614015	0.844219	1573.09	1655.45	2254.17	2450.7	1278.73	2291.67
TGME49_219660	hypothetical protein	39.637	2.3275	0.288759	8.06033	7.60896e-16	2.66611e-13	7.11952	6.72935	7.7151	68.2671	72.6872	75.3035	34.5263	1.67129	0.317207	5.26877	1.37341e-07	8.01186e-06	7.74921	16.8015	6.46587	73.863	47.1327	55.1452
TGME49_219670	zinc finger (CCCH type) motif-containing protein	0.373886	0.0755278	0.108858	0.693822	0.487794	NA	0	0	0	0.822495	0	1.42082	0.979963	-0.0831364	0.172221	-0.482731	0.629287	0.85061	2.21406	0	1.61647	0	2.04925	0
TGME49_219678	hypothetical protein	162.109	0.0769501	0.208536	0.369001	0.712127	0.895604	176.971	165.35	128.264	183.416	180.832	137.82	155.204	0.0902068	0.192084	0.469623	0.638625	0.856288	156.091	146.272	146.29	141.506	172.137	168.926
TGME49_219682	pyruvate dehydrogenase kinase, putative	259.189	-0.123431	0.185273	-0.66621	0.505277	0.77131	285.798	240.334	290.281	288.696	209.197	240.829	336.179	-0.031826	0.190824	-0.166782	0.867541	0.957979	369.748	309.346	345.924	344.435	262.304	385.318
TGME49_219690	hypothetical protein	2473.67	0.0279594	0.150783	0.185428	0.852893	0.951835	2496.92	2277.4	2566.23	2479	2872.03	2150.41	4030.77	0.0939226	0.219873	0.427168	0.669257	0.870354	4104.87	3395.89	4138.97	3229.76	5844.46	3470.66
TGME49_219700	DNA replication licensing factor MCM4, putative	1296.42	-0.181824	0.182735	-0.995016	0.319729	0.622089	1642.58	1446.81	1065.65	1092.27	1373.97	1157.26	1242.48	-0.0592058	0.204871	-0.28899	0.772589	0.918982	1554.27	1282.85	973.114	1020.86	1442.67	1181.08
TGME49_219710	hypothetical protein	766.581	0.133165	0.15427	0.863198	0.388029	0.687408	787.216	668.128	734.863	866.087	694.961	848.23	916.197	0.056634	0.168983	0.335146	0.737515	0.90142	873.446	850.949	970.689	1060.52	766.419	975.163
TGME49_219720	Ras-related protein Rab-5C, putative	723.652	-0.129584	0.180505	-0.717898	0.47282	0.749647	942.828	664.283	668.32	634.966	772.967	658.551	621.598	0.0462239	0.165717	0.278932	0.780297	0.92154	663.111	563.346	603.751	661.657	696.745	540.981
TGME49_219730	hypothetical protein	2760.69	-0.333898	0.136195	-2.45161	0.0142217	0.085276	2898.66	2998.4	3382.11	2245.41	2625.6	2413.98	4651.61	-0.157007	0.199435	-0.787259	0.43113	0.725081	4501.18	4987.09	5298.78	3522.1	5787.08	3813.4
TGME49_219738	hypothetical protein	251.817	-0.0284729	0.182591	-0.155939	0.876081	0.958894	229.859	265.328	270.993	246.748	210.97	287.006	467.053	-0.0691914	0.204312	-0.338655	0.73487	0.899552	448.347	487.245	507.571	548.141	323.781	487.232
TGME49_219742	hypothetical protein	5.08989	0.492938	0.282122	1.74725	0.0805936	0.286883	4.0683	0	1.92877	10.6924	1.77286	12.077	7.13172	0.45105	0.331532	1.3605	0.173671	0.461408	3.32109	7.90661	2.4247	13.2176	6.14775	9.77257
TGME49_219750	cytochrome c, putative	1381.83	-0.397748	0.15257	-2.607	0.00913404	0.0615993	1769.71	1357.41	1619.21	1098.85	1276.46	1169.34	1092.17	-0.325679	0.208955	-1.55861	0.119088	0.371232	1226.59	1178.08	1277.01	738.63	1299.22	833.46
TGME49_219760	N-acetyltransferase family protein	246.206	-0.0519557	0.171019	-0.303801	0.76128	0.918097	265.456	250.908	234.346	228.654	271.247	226.621	301.104	-0.218284	0.170111	-1.28318	0.199428	0.500071	353.142	328.124	298.238	278.347	250.008	298.761
TGME49_219770	30S ribosomal protein S12, putative	133.314	0.102059	0.215429	0.473747	0.63568	0.854473	102.725	126.896	152.373	125.842	161.33	130.716	227.509	0.0931547	0.178238	0.522641	0.601224	0.83628	208.122	219.408	233.58	251.912	204.925	247.106
TGME49_219780	hypothetical protein	0.279133	0.0010679	0.10029	0.0106481	0.991504	NA	0	0	0.964387	0	0	0.710411	0	NA	NA	NA	NA	NA	0	0	0	0	0	0
TGME49_219790	pre-mRNA processing factor PRP3	523.369	-0.0143542	0.139761	-0.102705	0.918197	0.972016	534.981	533.541	508.232	509.124	547.813	506.523	1015.74	-0.132839	0.135787	-0.978292	0.32793	0.643954	1092.64	1049.6	1054.75	1037.19	893.473	966.786
TGME49_219800	vacuolar ATP synthase subunit b, putative	1709.65	0.000932886	0.135716	0.00687379	0.994516	0.997312	1826.67	1709.25	1588.35	1647.46	1865.05	1621.16	1309.82	-0.0883091	0.154564	-0.571344	0.567767	0.817736	1317.37	1552.66	1186.49	1302.32	1288.98	1211.1
TGME49_219810	hypothetical protein	2701.18	0.128154	0.169779	0.754827	0.450353	0.734816	2092.12	2552.34	3072.54	3045.7	2513.91	2930.44	3281.1	0.193281	0.192079	1.00626	0.31429	0.629453	2370.15	2973.87	3778.5	3893.74	3098.47	3571.87
TGME49_219820	polyubiquitin UbC, putative	1144.5	-0.0943303	0.170837	-0.552165	0.580835	0.820811	1023.18	1302.61	1224.77	973.011	1326.1	1017.31	1383.35	0.194962	0.261526	0.745476	0.455984	0.743679	1253.16	1339.18	1210.73	923.676	2387.38	1185.97
TGME49_219828	HMG (high mobility group) box domain-containing protein	17.9346	0.734954	0.29245	2.51309	0.0119677	0.0745924	6.10245	3.84534	1.92877	2.46748	86.8701	6.3937	24.5737	0.205569	0.241658	0.850662	0.394957	0.69901	11.0703	25.6965	2.4247	1.55501	100.413	6.28236
TGME49_219832	cyclin-dependent kinase regulatory subunit protein	327.812	0.487803	0.179109	2.7235	0.00645939	0.0471524	227.825	293.207	281.601	333.11	425.486	405.645	675.455	0.322769	0.139663	2.31106	0.0208295	0.118464	563.478	603.867	623.957	753.402	721.336	786.692
TGME49_219840	hypothetical protein	1.225	0.125595	0.181171	0.693241	0.488158	0.760165	0	0	1.92877	3.28998	0	2.13123	1.31124	0.0510808	0.181514	0.281414	0.778393	0.921124	2.21406	0.988326	0	4.66503	0	0
TGME49_219850	prolyl-tRNA synthetase (ProRS)	2018.38	-0.291822	0.154118	-1.8935	0.0582909	0.232673	2654.56	2055.33	1995.32	1885.98	1751.58	1767.5	1913.01	-0.30786	0.141371	-2.17768	0.02943	0.150882	2395.61	1965.78	2017.35	1736.95	1694.73	1667.62
TGME49_219860	replication licensing factor, putative	1799.12	-0.0428085	0.187066	-0.228841	0.818992	0.940977	2141.96	1830.38	1509.27	1576.72	2201.89	1534.49	2183.96	-0.135939	0.183923	-0.73911	0.45984	0.747218	2636.94	2162.46	2082.82	1824.03	2557.46	1840.03
TGME49_220025	hypothetical protein	0.785133	0.153915	0.142407	1.08082	0.279779	0.583675	0	0	0	3.28998	0	1.42082	3.32445	0.564605	0.291431	1.93735	0.0527023	0.222851	1.10703	0.988326	0.808234	10.1076	2.04925	4.88628
TGME49_220060	hypothetical protein	0.118402	0.0247486	0.100285	0.246784	0.805075	NA	0	0	0	0	0	0.710411	0	NA	NA	NA	NA	NA	0	0	0	0	0	0
TGME49_220070	hypothetical protein	33.9911	0.437783	0.293614	1.49101	0.135958	0.394075	35.5976	17.304	27.0028	40.3022	49.6401	34.0997	39.5167	0.896604	0.317573	2.8233	0.00475324	0.0404149	24.3547	13.8366	27.48	36.5427	88.1177	46.7687
TGME49_220080	Toxoplasma gondii family C protein	22.0278	0.0638187	0.310917	0.20526	0.837369	0.947001	25.4269	13.4587	24.1097	20.5624	30.1386	18.4707	8.43369	-0.131404	0.320346	-0.410192	0.681665	0.877685	19.9265	1.97665	7.27411	12.4401	4.0985	4.88628
TGME49_220090	hypothetical protein	223.596	0.039605	0.237654	0.16665	0.867645	0.955511	249.183	232.643	174.554	202.334	320.887	161.974	118.695	-0.0601399	0.260137	-0.231186	0.81717	0.93462	140.593	111.681	109.112	87.8581	170.088	92.8394
TGME49_220100	phosphoribosylpyrophosphate synthetase	606.033	-0.220967	0.179331	-1.23217	0.217885	0.509854	698.73	649.863	616.244	484.449	700.279	486.631	293.775	-0.245979	0.192463	-1.27806	0.201228	0.503657	333.216	334.054	291.773	229.364	329.929	244.314
TGME49_220110	hypothetical protein	140.713	-0.271283	0.218833	-1.23968	0.215092	0.506351	126.117	166.311	177.447	144.759	97.5072	132.136	161.533	-0.119958	0.214886	-0.55824	0.57668	0.82246	147.235	178.887	184.277	170.274	116.807	171.718
TGME49_220120	hypothetical protein	203.836	-0.0809913	0.189093	-0.428315	0.668422	0.873416	217.654	224.952	185.162	187.529	232.245	175.471	151.12	0.119149	0.203136	0.586547	0.557508	0.812485	160.519	141.331	129.317	162.499	176.235	136.816
TGME49_220125	hypothetical protein	1.66374	0.0889327	0.21402	0.415534	0.677751	0.877852	2.03415	0	1.92877	2.46748	0	3.55205	1.73451	0.122814	0.256783	0.47828	0.632451	0.85242	2.21406	0.988326	0.808234	1.55501	2.04925	2.79216
TGME49_220128	hypothetical protein	2.21038	0.150753	0.250012	0.602983	0.54652	0.79954	1.01707	0.961335	2.89316	1.64499	1.77286	4.97288	6.20829	0.259417	0.329929	0.78628	0.431703	0.725411	4.42812	2.96498	7.27411	10.1076	4.0985	8.37649
TGME49_220132	hypothetical protein	67.8371	-0.103716	0.241809	-0.428916	0.667984	0.873416	58.9903	73.0615	81.0085	60.8646	58.5043	74.5931	58.1491	-0.249686	0.243104	-1.02708	0.304385	0.620237	63.1007	66.2179	63.0423	53.6478	51.2312	51.655
TGME49_220140	EF hand domain-containing protein	123.613	0.0431634	0.234152	0.184339	0.853747	0.951835	121.032	144.2	96.4387	108.569	164.876	106.562	182.194	0.0147247	0.255086	0.0577246	0.953968	0.98816	201.479	156.156	181.853	118.958	262.304	172.416
TGME49_220145	hypothetical protein	6.04977	0.203884	0.311057	0.655456	0.512174	0.776451	7.11952	1.92267	5.78632	9.04744	5.31858	7.10411	3.75464	0.301915	0.305695	0.987635	0.323331	0.638454	2.21406	0.988326	4.04117	6.99754	4.0985	4.18824
TGME49_220150	50S ribosomal protein L16, putative	274.983	-0.100303	0.207949	-0.482345	0.629561	0.852424	296.986	294.169	262.313	203.156	351.026	242.25	255.744	-0.0139508	0.194262	-0.0718142	0.94275	0.985055	270.115	283.65	214.99	234.029	297.141	234.542
TGME49_220160	WD domain-containing protein	153.542	0.0426778	0.234473	0.182016	0.85557	0.952269	149.51	149.007	157.195	195.754	95.7344	174.051	220.669	-0.167005	0.188031	-0.888178	0.374445	0.683678	234.69	225.338	247.32	230.141	168.038	218.487
TGME49_220170	hypothetical protein	489.538	0.494363	0.197647	2.50124	0.0123758	0.076485	299.02	405.683	487.98	638.256	494.628	611.664	1141.68	0.360928	0.192267	1.87722	0.0604876	0.243231	797.061	976.466	1186.49	1390.18	1073.81	1426.1
TGME49_220175	hypothetical protein	117.713	-0.0410604	0.22786	-0.1802	0.856996	0.952556	94.5879	108.631	156.231	125.019	108.144	113.666	137.556	-0.0140888	0.272779	-0.0516492	0.958808	0.989198	126.201	159.121	133.359	182.714	69.6745	154.267
TGME49_220180	hypothetical protein	23.6496	0.353586	0.305413	1.15773	0.246974	0.545603	22.3756	18.2654	18.3234	35.3673	17.7286	29.8373	46.9121	0.355791	0.268615	1.32454	0.185324	0.478364	43.1742	41.5097	35.5623	64.5329	47.1327	49.5609
TGME49_220190	hypothetical protein	68.668	0.235589	0.237439	0.992211	0.321095	0.623579	57.9732	61.5254	67.5071	88.0069	63.8229	73.1723	148.496	0.16761	0.243401	0.688614	0.491066	0.769925	158.305	154.179	105.879	167.941	112.709	191.961
TGME49_220200	hypothetical protein	338.283	-0.121773	0.161523	-0.753908	0.450904	0.734956	334.617	376.843	350.073	297.743	313.796	356.626	886.935	-0.155588	0.175499	-0.886547	0.375323	0.684303	859.055	867.75	1089.5	749.515	786.912	968.88
TGME49_220208	hypothetical protein	194.46	0.00144372	0.206161	0.00700287	0.994413	0.997312	153.578	212.455	218.916	194.931	163.103	223.779	321.146	-0.068117	0.187456	-0.363376	0.716324	0.890309	300.005	323.183	367.747	301.672	266.402	367.867
TGME49_220212	pseudouridine synthase	93.9676	0.0796591	0.2295	0.347099	0.728517	0.902833	72.2123	105.747	95.4743	111.859	86.8701	91.643	137.339	-0.0427911	0.198828	-0.215216	0.829599	0.940024	129.522	131.447	156.797	139.173	139.349	127.741
TGME49_220230	leucine rich repeat-containing protein	217.735	0.0366969	0.224368	0.163557	0.87008	0.956092	219.688	213.416	214.094	251.683	138.283	269.246	365.049	0.151962	0.204968	0.741396	0.458454	0.746003	346.5	320.218	368.555	446.288	276.649	432.087
TGME49_220240	hypothetical protein	4759.85	-0.114724	0.151514	-0.75718	0.448942	0.734269	4284.93	4809.56	5785.36	4356.76	4882.45	4440.07	3314.58	-0.0648004	0.161505	-0.401229	0.688251	0.879383	2839.53	3726.98	3612	3354.16	3448.89	2905.94
TGME49_220250	Nucleotide-sensitive chloride conductance regulator (ICln) protein	217.598	-0.12159	0.303802	-0.400228	0.688989	0.883798	273.593	267.251	149.48	117.617	395.348	102.299	276.895	0.0331321	0.334578	0.0990266	0.921117	0.977186	314.396	234.233	257.827	124.401	620.923	109.592
TGME49_220260	hypothetical protein	350.803	0.644601	0.270092	2.3866	0.017005	0.0985922	175.954	268.212	315.355	579.859	216.289	549.148	736.86	0.53894	0.288429	1.86854	0.0616869	0.245754	476.023	568.288	637.697	1097.06	368.865	1273.23
TGME49_220270	alveolin domain containing intermediate filament IMC6	3038.83	-0.851821	0.141067	-6.03841	1.55636e-09	1.44169e-07	4086.61	3829	3940.49	1897.5	2427.04	2052.38	3168.31	-0.788814	0.178636	-4.41577	1.00652e-05	0.000307876	3972.02	3810	4446.1	1923.55	2811.57	2046.65
TGME49_220280	mucin family glycoprotein	51.3624	0.796178	0.316138	2.51846	0.0117871	0.0738628	18.3073	35.5694	32.7892	47.7047	138.283	35.5205	67.9448	1.04634	0.308887	3.38745	0.000705443	0.00915954	30.9968	37.5564	36.3705	75.418	170.088	57.2393
TGME49_220290	hypothetical protein	428.988	0.114855	0.202541	0.567068	0.570668	0.813409	317.327	436.446	478.336	493.497	347.48	500.84	416.977	0.00716699	0.225562	0.0317739	0.974652	0.993119	305.54	464.513	480.091	477.388	309.437	464.895
TGME49_220300	ribosomal protein L15 protein	257.719	0.438817	0.176279	2.48933	0.0127984	0.0786743	218.671	188.422	239.168	272.246	306.705	321.106	709.829	0.29448	0.151827	1.93958	0.0524313	0.222213	656.469	568.288	678.109	786.835	729.533	839.743
TGME49_220310	hypothetical protein	16.3051	-0.104096	0.323062	-0.322217	0.747289	0.911203	17.2903	26.9174	8.67949	19.7399	8.8643	16.3394	48.6989	-0.0123169	0.295982	-0.0416137	0.966807	0.991948	44.2812	30.6381	71.9328	52.0928	45.0835	48.1648
TGME49_220320	BSD domain-containing protein	142.887	-0.166832	0.209693	-0.795601	0.426264	0.717904	168.834	141.316	149.48	148.872	101.053	147.765	183.183	-0.0364065	0.201625	-0.180565	0.856709	0.953387	177.125	185.805	197.209	175.716	147.546	215.695
TGME49_220330	hypothetical protein	269.153	0.41177	0.246019	1.67373	0.0941835	0.314817	219.688	274.942	171.661	218.784	455.625	274.219	209.647	0.431236	0.262344	1.64378	0.100222	0.332864	185.981	199.642	126.893	162.499	350.422	232.448
TGME49_220340	hypothetical protein	18.5813	0.390859	0.318547	1.227	0.219821	0.512154	13.222	14.42	15.4302	12.3374	24.82	31.2581	20.8377	0.251416	0.336025	0.748206	0.454336	0.743004	23.2476	14.8249	16.1647	18.6601	10.2462	41.8824
TGME49_220350	tRNA ligases class II (D, K and N) domain-containing protein	243.007	-0.240372	0.195193	-1.23146	0.21815	0.509974	326.481	250.908	217.952	221.251	237.563	203.888	219.189	-0.227661	0.178469	-1.27563	0.202085	0.504735	244.654	254	214.182	207.594	209.023	185.679
TGME49_220360	FAD binding domain-containing protein	598.225	0.310393	0.142184	2.18303	0.0290334	0.144177	505.486	548.922	538.128	716.393	648.866	631.555	607.197	0.279297	0.18509	1.50898	0.131303	0.394102	519.197	547.533	558.49	622.781	838.143	557.036
TGME49_220370	hypothetical protein	866.566	0.404402	0.127975	3.16002	0.0015776	0.0157545	725.174	728.692	768.617	995.219	992.801	988.892	1124.09	0.302455	0.134483	2.24901	0.0245118	0.133103	934.333	1035.77	1032.12	1212.91	1319.72	1209.7
TGME49_220380	hypothetical protein	663.969	-0.273054	0.259881	-1.05069	0.293402	0.597004	437.342	780.604	1011.64	673.623	358.118	722.488	444.892	-0.360016	0.295625	-1.21781	0.223295	0.533699	298.898	515.906	744.384	478.943	182.383	448.84
TGME49_220390	hypothetical protein	1054.2	0.553325	0.14513	3.81261	0.000137506	0.00216437	780.096	808.483	940.278	1268.29	1354.46	1173.6	697.021	0.537485	0.167723	3.2046	0.00135251	0.0152779	521.411	511.953	642.546	797.72	938.556	769.939
TGME49_220400	actin depolymerizing factor ADF	4558.55	-0.661748	0.129175	-5.12288	3.009e-07	1.28987e-05	5852.25	5062.39	5973.42	3607.46	3393.25	3462.54	1467.16	-0.576779	0.15663	-3.68242	0.000231026	0.00383494	2003.72	1823.46	1494.43	1164.7	1153.73	1162.94
TGME49_220420	3'5'-cyclic nucleotide phosphodiesterase domain-containing protein	278.65	0.313893	0.194069	1.61743	0.105785	0.337097	304.105	213.416	219.88	328.998	269.475	336.024	235.799	0.189204	0.199363	0.949045	0.342598	0.658711	253.51	210.513	195.593	289.232	206.974	258.973
TGME49_220425	tRNA-Arg	0	NA	NA	NA	NA	NA	0	0	0	0	0	0	0	NA	NA	NA	NA	NA	0	0	0	0	0	0
TGME49_220430	hypothetical protein	295.243	0.16948	0.160553	1.0556	0.291151	0.594926	261.388	298.975	270.993	318.306	294.295	327.499	274.477	0.138767	0.166508	0.833394	0.404622	0.704896	261.259	244.117	275.608	269.794	288.944	307.138
TGME49_220440	cyclin-dependent kinase regulatory subunit protein	271.978	-0.565582	0.210715	-2.68411	0.0072723	0.0518192	412.932	301.859	276.779	187.529	265.929	186.838	301.978	-0.550756	0.245	-2.24799	0.024577	0.13328	491.521	370.622	243.279	197.486	282.796	226.165
TGME49_220450	ribonuclease HI protein	83.6948	-0.242793	0.274032	-0.886002	0.375616	0.67796	122.049	99.9788	54.9701	74.0245	95.7344	55.412	130.396	-0.326495	0.273719	-1.19281	0.232944	0.544513	181.553	174.934	88.0975	92.5231	147.546	97.7257
TGME49_220460	SNF7 family protein	153.565	0.497058	0.20545	2.41937	0.0155476	0.0917263	129.168	123.051	118.62	200.689	205.652	144.213	157.385	0.773479	0.220321	3.5107	0.000446935	0.00646873	128.415	87.961	114.769	209.926	233.614	169.624
TGME49_220470	hypothetical protein	1042.07	-0.17002	0.257715	-0.659722	0.509432	0.774479	788.233	1148.8	1421.51	1234.56	503.492	1155.84	959.847	-0.164035	0.26804	-0.61198	0.540551	0.803753	730.64	997.221	1357.83	1121.94	491.82	1059.63
TGME49_220480	hypothetical protein	190.724	0.183387	0.196765	0.93201	0.351332	0.65332	184.09	167.272	183.234	212.204	159.557	237.988	236.425	0.397082	0.18221	2.17925	0.0293129	0.150493	183.767	219.408	202.059	253.467	254.107	305.742
TGME49_220490	pre-rRNA-processing protein PNO1, putative	249.909	-0.506445	0.205174	-2.46836	0.0135732	0.0823074	328.515	278.787	284.494	166.966	265.929	174.761	506.685	-0.37577	0.227754	-1.64989	0.0989646	0.330409	667.539	487.245	585.97	321.11	592.233	386.016
TGME49_220500	UBX domain-containing protein	1137.46	-0.0896464	0.124546	-0.719784	0.471658	0.748935	1173.7	1196.86	1150.51	1075	1141.72	1086.93	2326.15	-0.183129	0.140632	-1.30219	0.192852	0.490052	2727.72	2228.68	2483.7	2062.72	2268.52	2185.56
TGME49_220510	hypothetical protein	628.296	-0.128856	0.179031	-0.719741	0.471685	0.748935	566.51	666.205	747.4	625.096	483.991	680.574	1037.85	-0.012519	0.197541	-0.0633742	0.949469	0.986679	855.734	922.108	1351.37	1066.74	932.409	1098.72
TGME49_220520	hypothetical protein	1273.4	-0.0258992	0.173813	-0.149006	0.881549	0.961395	1107.59	1280.5	1472.62	1256.77	1049.53	1473.39	1838.45	-0.218142	0.192011	-1.13609	0.255918	0.568267	1746.89	1973.69	2255.78	1822.47	1276.68	1955.21
TGME49_220525	hypothetical protein	56.469	0.0571611	0.254317	0.224763	0.822163	0.942082	53.9049	44.2214	67.5071	54.2847	54.9586	63.937	34.0808	-0.194143	0.301726	-0.643443	0.519937	0.789148	28.7828	39.533	44.4529	27.9902	22.5417	41.1844
TGME49_220530	AP2 domain transcription factor AP2V-1	409.754	0.0624416	0.171872	0.363303	0.716379	0.897723	349.874	410.49	441.689	389.04	386.483	480.948	620.974	-0.108709	0.183556	-0.59224	0.55369	0.810008	650.933	685.898	607.792	656.214	456.983	668.025
TGME49_220540	hypothetical protein	120.195	0.0281003	0.264621	0.106191	0.915431	0.971123	75.2635	108.631	173.59	139.002	90.4158	134.268	109.003	0.18238	0.247423	0.737119	0.46105	0.747844	73.064	101.798	128.509	132.176	96.3147	122.157
TGME49_220550	tRNA-Ala	1.42653	0.0416221	0.20103	0.207044	0.835975	0.946717	0	2.88401	0.964387	3.28998	0	1.42082	0.453916	-0.0763027	0.121814	-0.626385	0.531062	0.797717	1.10703	0	1.61647	0	0	0
TGME49_220560	hypothetical protein	18.0091	1.31472	0.323848	4.05969	4.91383e-05	0.000947382	4.0683	2.88401	5.78632	17.2724	56.7315	21.3123	14.921	0.905826	0.337278	2.6857	0.00723782	0.055608	3.32109	4.94163	8.08234	21.7701	43.0342	8.37649
TGME49_220570	hypothetical protein	391.539	0.218334	0.14868	1.46848	0.141973	0.404584	350.891	348.965	380.933	440.857	418.395	409.197	418.187	0.296867	0.176371	1.68319	0.0923383	0.317455	411.815	315.276	386.336	455.618	518.46	421.616
TGME49_220580	hypothetical protein	0.160731	-0.0225259	0.100285	-0.22462	0.822275	NA	0	0	0.964387	0	0	0	0.314089	0.00326313	0.109454	0.0298129	0.976216	NA	1.10703	0	0	0.777505	0	0
TGME49_220585	hypothetical protein	36.7158	0.145367	0.302681	0.480265	0.631039	0.853763	28.4781	31.7241	43.3974	48.5272	17.7286	50.4392	85.5022	0.319961	0.277626	1.15249	0.24912	0.560774	61.9937	65.2295	95.3716	115.071	57.379	117.969
TGME49_220600	hypothetical protein	1151.87	0.526191	0.158697	3.3157	0.000914131	0.0103179	1007.92	916.152	863.127	1262.53	1620.39	1241.09	1337.85	0.576789	0.173295	3.32837	0.000873561	0.010777	1177.88	963.618	1019.18	1351.3	1889.41	1625.74
TGME49_220610	protein phosphatase 2C domain-containing protein	244.389	-0.0527605	0.170983	-0.308572	0.757647	0.916442	254.269	250.908	244.954	261.553	207.425	247.223	271.866	-0.0489332	0.194624	-0.251425	0.801486	0.928126	278.971	249.058	306.321	301.672	211.073	284.103
TGME49_220620	tRNA-Ser	8.45353	0.14998	0.318992	0.470169	0.638234	0.855318	5.08537	7.69068	8.67949	9.04744	15.9557	4.26246	4.71905	0.742374	0.316477	2.34574	0.0189892	0.111172	2.21406	0.988326	0.808234	7.77505	10.2462	6.28236
TGME49_220630	hypothetical protein	3589.15	0.405925	0.202397	2.00559	0.0449	0.195067	3300.41	2867.66	2907.63	3411.71	5736.97	3310.51	3198.52	0.338496	0.178976	1.8913	0.0585848	0.238041	2793.04	3041.08	2545.94	3517.43	4375.15	2918.51
TGME49_220640	hypothetical protein	1118.56	0.512768	0.155399	3.29968	0.000967961	0.0106714	862.479	884.428	977.889	1347.25	1506.93	1132.39	1894.74	0.604757	0.209447	2.8874	0.00388438	0.0348613	1501.13	1319.42	1548.58	2002.85	3161.99	1834.45
TGME49_220650	hypothetical protein	34.7274	0.323981	0.303667	1.06689	0.28602	0.590984	17.2903	30.7627	37.6111	27.9648	58.5043	36.2309	35.3685	0.139261	0.323818	0.430061	0.667151	0.869586	17.7125	27.6731	50.9188	32.6552	55.3297	27.9216
TGME49_220720	hypothetical protein	55.0782	-0.3808	0.268441	-1.41856	0.156026	0.426386	50.8537	70.1775	73.2934	40.3022	35.4572	60.3849	17.7596	-0.292505	0.335163	-0.872725	0.382813	0.689401	22.1406	24.7082	16.9729	10.1076	8.197	24.4314
TGME49_220730	hypothetical protein	0.830094	0.134122	0.171739	0.780965	0.434823	0.724166	0	0	0.964387	0.822495	1.77286	1.42082	2.06997	0.357967	0.213367	1.67771	0.0934041	0.318802	0	0	0	0.777505	10.2462	1.39608
TGME49_220740	hypothetical protein	103.422	-0.498972	0.287648	-1.73466	0.0828013	0.291619	111.878	109.592	163.946	88.8294	31.9115	114.376	84.6947	-0.704341	0.287981	-2.44579	0.0144536	0.0920769	94.0975	112.669	129.317	57.5354	28.6895	85.859
TGME49_220840	threonine synthase	164.297	-0.239903	0.272249	-0.881193	0.378213	0.679301	152.561	147.084	248.812	204.801	76.2329	156.29	114.27	-0.0749022	0.298238	-0.251149	0.801699	0.928126	76.385	119.587	160.839	163.276	59.4282	106.102
TGME49_220850	hypothetical protein	0.118402	0.0247486	0.100285	0.246784	0.805075	NA	0	0	0	0	0	0.710411	0.792694	0.118855	0.171665	0.692365	0.488708	0.76844	1.10703	0	0	1.55501	0	2.09412
TGME49_220860	DEAD/DEAH box helicase	743.339	0.0527278	0.153114	0.34437	0.730568	0.903429	763.823	733.499	685.679	732.02	868.701	676.311	462.702	-0.00673793	0.187459	-0.0359435	0.971327	0.992585	526.946	464.513	396.843	420.63	551.248	416.032
TGME49_220870	hypothetical protein	261.464	-0.579487	0.200583	-2.88901	0.00386454	0.0316829	275.627	291.285	393.47	231.121	168.422	208.861	147.015	-0.570159	0.242276	-2.35334	0.0186055	0.109792	145.021	181.852	218.223	124.401	77.8715	134.722
TGME49_220880	hypothetical protein	324.404	-0.19172	0.156587	-1.22436	0.220816	0.513235	344.788	363.385	332.714	312.548	313.796	279.191	609.918	-0.178279	0.152488	-1.16913	0.24235	0.553798	657.576	581.136	708.013	550.474	602.479	559.829
TGME49_220890	hypothetical protein	1370.32	-0.0664553	0.203772	-0.326126	0.744329	0.909698	983.511	1459.31	1776.4	1458.28	1139.95	1404.48	1154.07	0.14766	0.241531	0.61135	0.540968	0.803753	670.86	1061.46	1521.1	1108.72	1190.61	1371.65
TGME49_220900	hypothetical protein	4194.35	-0.744813	0.130601	-5.70296	1.17741e-08	7.65224e-07	5491.18	5139.3	5260.73	2805.53	3386.16	3083.18	5840.05	-0.939636	0.136491	-6.88425	5.80927e-12	1.10336e-09	7954.01	7478.66	7824.52	3481.67	4063.66	4237.8
TGME49_220910	HEAT repeat-containing protein	643.083	-0.0450424	0.16314	-0.276097	0.782474	0.926257	668.218	642.172	654.819	609.469	537.176	746.642	1412.15	-0.151643	0.156901	-0.966486	0.333801	0.649548	1519.95	1402.43	1555.04	1373.85	1127.09	1494.5
TGME49_220920	hypothetical protein	154.204	0.177056	0.194508	0.910278	0.362676	0.66609	138.322	159.582	135.014	168.611	141.829	181.865	163.554	0.244617	0.197828	1.23651	0.216269	0.525645	160.519	152.202	134.167	168.719	161.891	203.828
TGME49_220930	hypothetical protein	889.521	-0.693249	0.193711	-3.57878	0.000345202	0.00469929	1401.53	1035.36	923.883	557.651	787.149	631.555	645.689	-0.702071	0.188023	-3.73397	0.000188486	0.00326829	987.47	742.233	708.013	413.633	534.854	487.93
TGME49_220940	ribosomal RNA methyltransferase (FtsJ) family protein	131.846	0.155659	0.24695	0.630327	0.528481	0.78827	145.442	123.051	98.3675	125.842	196.787	101.589	118.895	0.468928	0.269671	1.73889	0.082054	0.29379	101.847	104.763	75.974	121.291	211.073	98.4237
TGME49_220950	hypothetical protein	3710.64	-0.559327	0.220774	-2.53348	0.0112936	0.0714402	3428.56	4566.34	5592.48	3634.6	1957.24	3084.6	1545.39	-0.384963	0.250765	-1.53515	0.124746	0.382875	1215.52	1513.13	2642.93	1500.58	1004.13	1396.08
TGME49_221160	acetyltransferase, GNAT family protein	198.346	0.156433	0.190724	0.820207	0.412098	0.707068	154.595	205.726	197.699	189.174	230.472	212.413	460.437	-0.0052779	0.186098	-0.0283609	0.977374	0.993629	407.387	412.132	564.148	427.628	450.835	500.495
TGME49_221170	CAAX metallo endopeptidase	609.895	0.046499	0.175205	0.265397	0.790704	0.929039	716.02	559.497	519.805	569.166	707.371	587.51	614.868	0.21414	0.176802	1.21118	0.225826	0.535361	624.365	528.754	539.9	599.456	799.207	597.523
TGME49_221180	hypothetical protein	2192.91	-0.227026	0.243153	-0.933676	0.350471	0.652598	1816.49	2541.77	2845.91	2212.51	1115.13	2625.68	2001.21	-0.182734	0.267752	-0.682476	0.494938	0.77288	1604.09	2393.73	2480.47	2194.12	940.606	2394.28
TGME49_221190	mrna cleavage factor family protein, putative	255.828	-0.0887261	0.19794	-0.448246	0.653975	0.865527	208.5	308.589	278.708	260.731	209.197	269.246	489.384	-0.249249	0.207682	-1.20015	0.230083	0.539967	392.996	550.498	666.793	471.946	397.554	456.519
TGME49_221200	CW-type Zinc Finger protein	863.194	-0.006868	0.168352	-0.0407955	0.967459	0.989435	806.54	960.374	833.231	902.277	698.506	978.236	1805.94	-0.090326	0.165933	-0.544352	0.5862	0.827947	1982.69	1633.7	1985.02	1590.78	1608.66	2034.79
TGME49_221210	cyclophilin	4174.14	-0.27269	0.192778	-1.41453	0.157207	0.427997	5027.4	4288.52	4508.51	3155.91	5008.33	3056.19	3825.86	-0.114301	0.246257	-0.464154	0.642537	0.858714	4221.1	3985.92	3803.55	2582.09	5610.85	2751.68
TGME49_221220	hypothetical protein	69.0263	1.08213	0.244245	4.43051	9.401e-06	0.000241282	34.5805	35.5694	48.2194	94.5869	111.69	89.5118	69.0177	0.949567	0.247074	3.84325	0.000121416	0.0022848	47.6023	33.6031	48.4941	98.7431	96.3147	89.3492
TGME49_221230	hypothetical protein	807.76	0.236043	0.152451	1.54831	0.121547	0.368151	777.045	678.703	754.151	802.755	1003.44	830.47	506.521	0.238235	0.182192	1.3076	0.191009	0.487796	467.167	461.548	450.186	504.601	684.449	471.177
TGME49_221240	hypothetical protein	0.81375	0.0446287	0.156467	0.285228	0.77547	0.923525	0	0	1.92877	0.822495	0	2.13123	4.07231	0.239478	0.299108	0.800643	0.423339	0.719544	5.53515	1.97665	0.808234	2.33251	8.197	5.58432
TGME49_221250	hypothetical protein	724.869	-0.564265	0.171098	-3.29791	0.000974061	0.0106948	965.204	795.024	865.055	465.532	648.866	609.532	400.404	-0.49876	0.170841	-2.91944	0.00350661	0.0321059	488.2	508	426.748	294.674	317.634	367.169
TGME49_221260	Class-II DAHP synthetase family protein	266.624	-0.0681006	0.173498	-0.392516	0.694677	0.885683	288.849	267.251	261.349	252.506	299.613	230.173	232.119	-0.189261	0.18696	-1.01231	0.311389	0.626331	240.225	251.035	258.635	227.809	174.186	240.824
TGME49_221265	hypothetical protein	3.04134	0.289979	0.245254	1.18236	0.237063	0.535751	4.0683	0	0	2.46748	5.31858	6.3937	5.38536	0.453414	0.269573	1.68197	0.0925748	0.317672	1.10703	2.96498	0	1.55501	24.591	2.09412
TGME49_221270	oxidoreductase, 2OG-Fe(II) oxygenase family protein	713.183	-0.364133	0.157031	-2.31886	0.0204028	0.112543	838.069	830.594	753.187	542.847	716.235	598.166	982.665	-0.13057	0.210875	-0.619183	0.535796	0.801089	1006.29	1049.6	1035.35	773.617	1282.83	748.299
TGME49_221275	hypothetical protein	33.4077	0.49278	0.308032	1.59977	0.10965	0.344915	24.4098	22.1107	27.0028	48.5272	58.5043	19.8915	64.6353	1.11825	0.317922	3.51735	0.000435873	0.00637953	38.746	24.7082	27.48	59.8679	174.186	62.8236
TGME49_221280	hypothetical protein	623.439	-0.174854	0.160469	-1.08964	0.27587	0.579118	724.157	674.857	590.205	510.769	645.321	595.324	685.281	-0.199877	0.185377	-1.07822	0.280936	0.593633	839.128	782.754	588.395	552.806	670.105	678.495
TGME49_221290	tRNA-Leu	4.0869	0.185212	0.27889	0.664105	0.506623	0.772463	5.08537	0	3.85755	4.93497	7.09144	3.55205	1.25847	-0.105136	0.206299	-0.50963	0.61031	0.841743	3.32109	1.97665	0	1.55501	0	0.698041
TGME49_221295	hypothetical protein	456.358	0.436701	0.200632	2.17663	0.0295083	0.145715	346.822	358.578	430.117	493.497	691.415	417.722	440.088	0.406201	0.230792	1.76003	0.0784023	0.285344	272.329	366.669	464.735	490.606	645.514	400.675
TGME49_221310	aminopeptidase N protein	559.458	0.84539	0.221865	3.81037	0.000138758	0.00217982	448.53	303.782	375.147	654.706	1017.62	556.962	349.703	0.900752	0.241922	3.72332	0.000196619	0.0033735	219.192	202.607	254.594	384.865	684.449	352.51
TGME49_221320	acetyl-CoA carboxylase ACC1	1685.07	0.0166131	0.19581	0.084843	0.932386	0.977762	2113.48	1646.77	1260.45	1472.27	1974.96	1642.47	1712.61	-0.025649	0.209964	-0.122159	0.902773	0.969913	2220.7	1674.22	1292.37	1466.37	1981.62	1640.4
TGME49_221330	DNA gyrase/topoisomerase IV, A subunit domain-containing protein	754.187	-0.0581476	0.254592	-0.228396	0.819339	0.940984	650.928	803.676	867.949	817.56	363.436	1021.57	1551.82	-0.177145	0.257069	-0.689096	0.490763	0.769797	1438.03	1591.21	1976.13	1626.54	768.469	1910.54
TGME49_221340	hypothetical protein	311.863	-0.141877	0.254146	-0.558252	0.576673	0.817773	270.542	322.047	403.114	363.543	152.466	359.468	297.026	-0.196639	0.263632	-0.745884	0.455737	0.743509	235.797	382.482	350.774	345.99	153.694	313.42
TGME49_221350	Ctr copper transporter family protein	244.635	-0.0238471	0.237281	-0.100502	0.919946	0.972813	299.02	258.599	180.34	196.576	335.07	198.205	156.165	0.0172082	0.243453	0.0706837	0.943649	0.985216	182.66	147.261	132.55	111.183	206.974	156.361
TGME49_221360	hypothetical protein	412.74	0.0276823	0.16566	0.167103	0.867289	0.955511	392.591	407.606	428.188	475.402	352.799	419.853	360.943	-0.0640108	0.194702	-0.328762	0.742335	0.903219	322.146	391.377	399.268	409.745	276.649	366.471
TGME49_221370	hypothetical protein	223.701	-0.526187	0.185329	-2.83921	0.00452253	0.0355929	278.678	248.024	274.85	148.872	205.652	186.128	331.744	-0.506248	0.167528	-3.02187	0.00251216	0.0248388	396.317	368.646	411.391	271.349	301.24	241.522
TGME49_221380	alba 1	4583.55	-0.263157	0.156542	-1.68106	0.0927508	0.3121	5807.49	4342.35	4931.88	3686.42	4526.11	4207.05	10975.9	-0.349371	0.164529	-2.12346	0.033715	0.165774	14247.5	10784.6	12122.7	8822.35	10930.7	8947.48
TGME49_221390	hypothetical protein	381.739	-0.12585	0.162304	-0.775395	0.438106	0.726263	437.342	371.075	389.612	324.063	381.165	387.174	655.998	-0.17638	0.153922	-1.1459	0.251836	0.563402	645.398	666.132	780.754	578.464	651.661	613.578
TGME49_221400	hypothetical protein	4413.63	0.323199	0.175033	1.8465	0.0648193	0.249226	3228.19	4075.1	4337.81	5339.64	3967.66	5533.39	4882.16	0.191284	0.20994	0.911136	0.362224	0.674176	3478.29	4682.69	5402.24	6114.3	3957.1	5658.32
TGME49_221410	actin-like protein ALP4	1513.1	0.0415479	0.323761	0.128329	0.897889	0.9661	928.589	1289.15	2194.95	1922.99	593.908	2148.99	2284.6	0.165665	0.304656	0.543778	0.586594	0.827947	1306.29	1725.62	3277.39	3157.45	1041.02	3199.82
TGME49_221415	hypothetical protein	4.62365	0.428743	0.274145	1.56393	0.117835	0.361625	1.01707	1.92267	2.89316	14.8049	0	7.10411	2.92737	0.52103	0.270125	1.92885	0.0537498	0.225578	0	0	1.61647	6.22004	2.04925	7.67845
TGME49_221420	Chromosome-associated kinesin KLP1, putative	18.4067	0.94742	0.318591	2.97378	0.00294153	0.0257392	11.1878	4.80668	10.6083	21.3849	35.4572	26.9956	25.7024	0.935627	0.330639	2.82975	0.00465839	0.0397545	14.3914	14.8249	8.89058	29.5452	63.5267	23.0353
TGME49_221430	hypothetical protein	74.6838	-0.248015	0.259016	-0.957529	0.3383	0.642377	71.1952	93.2495	81.0085	46.8822	93.9615	61.8057	123.061	-0.427278	0.210458	-2.03023	0.0423333	0.193085	123.987	164.062	140.633	96.4106	110.659	102.612
TGME49_221440	RPGR, putative	277.275	-0.213535	0.179539	-1.18935	0.2343	0.532045	329.532	294.169	276.779	228.654	237.563	296.952	621.87	-0.239584	0.159405	-1.50299	0.132842	0.39697	764.957	615.727	650.629	536.478	551.248	612.182
TGME49_221450	SPRY domain-containing protein	172.367	-0.251249	0.190606	-1.31816	0.187449	0.47208	176.971	211.494	180.34	158.742	134.737	171.919	392.433	-0.137984	0.164136	-0.840665	0.400536	0.702541	432.849	357.774	446.954	366.982	366.816	383.224
TGME49_221455	hypothetical protein	1.02351	0.164532	0.1466	1.12232	0.261726	0.563368	0	0	0	0.822495	5.31858	0	2.1533	0.225073	0.246691	0.912369	0.361574	0.673735	2.21406	0.988326	0	0.777505	6.14775	2.79216
TGME49_221460	phosphoglycerate mutase family protein	409.182	-0.0821214	0.175277	-0.468524	0.63941	0.855839	475.991	442.214	347.179	430.987	397.12	361.599	238.603	-0.222434	0.213796	-1.0404	0.298154	0.612757	329.895	249.058	198.826	217.701	229.516	206.62
TGME49_221470	hypothetical protein	2308.1	0.337187	0.172227	1.9578	0.0502533	0.210933	2250.79	1807.31	1991.46	2678.87	3045.77	2074.4	1101.18	0.455042	0.233408	1.94955	0.0512295	0.219299	1101.49	814.381	786.412	1100.95	1825.88	977.955
TGME49_221480	hypothetical protein	2065.11	-0.400257	0.252431	-1.58561	0.112828	0.351888	1877.52	2261.06	3107.26	2204.29	898.84	2041.72	1315.87	-0.309549	0.231736	-1.33579	0.181619	0.472966	1136.92	1313.49	1987.45	1233.9	850.439	1373.05
TGME49_221490	cell cycle regulator protein	193.714	-0.214419	0.184893	-1.15969	0.246174	0.545429	220.705	202.842	203.486	192.464	191.469	151.317	177.877	-0.150546	0.225888	-0.666462	0.505116	0.778027	188.195	155.167	218.223	157.834	213.122	134.722
TGME49_221500	dual specificity phosphatase, catalytic domain-containing protein	372.579	0.293605	0.15343	1.91361	0.0556701	0.225677	302.071	346.081	348.144	411.247	427.259	400.672	786.889	0.12362	0.163733	0.755005	0.450246	0.74002	650.933	736.303	862.386	804.718	889.374	777.617
TGME49_221510	hypothetical protein	1155.32	-0.51192	0.137196	-3.7313	0.000190493	0.00286415	1387.29	1307.42	1405.11	892.407	1045.99	893.697	2089.24	-0.442483	0.147319	-3.00357	0.00266831	0.0261296	2592.66	2126.88	2547.55	1666.19	1899.65	1702.52
TGME49_221518	hypothetical protein	114.414	-0.0653062	0.222234	-0.293863	0.768863	0.921302	133.237	108.631	108.011	92.1194	140.056	104.43	51.2241	-0.216851	0.283491	-0.764934	0.444311	0.735297	74.171	53.3696	42.8364	56.7579	34.8372	45.3726
TGME49_221522	adaptor complexes medium subunit family protein	666.335	0.057709	0.166092	0.347453	0.728251	0.902642	724.157	650.824	578.632	582.326	769.421	692.65	554.191	-0.035836	0.171185	-0.209341	0.834182	0.942291	656.469	522.825	505.955	590.904	549.199	499.797
TGME49_221530	hypothetical protein	485.163	-0.435079	0.162223	-2.68198	0.00731868	0.0521036	627.535	520.082	538.128	400.555	457.398	367.282	524.076	-0.103236	0.171678	-0.601337	0.547615	0.806851	559.05	526.778	541.517	467.28	606.578	443.256
TGME49_221540	hypothetical protein	256.499	0.368426	0.17343	2.12435	0.0336408	0.160586	222.739	238.411	204.45	318.306	255.292	299.793	280.519	0.303384	0.167694	1.80915	0.0704285	0.266538	223.62	272.778	250.553	320.332	311.486	304.346
TGME49_221550	CMGC kinase, MAPK family, MEK kinase-related (incomplete catalytic triad)	125.149	2.18097	0.303784	7.17934	7.00464e-13	1.56807e-10	19.3244	18.2654	29.896	120.084	414.849	148.476	305.084	2.17983	0.314732	6.92598	4.32976e-12	8.91711e-10	61.9937	39.533	72.7411	302.449	1038.97	314.816
TGME49_221560	hypothetical protein	1.279	0.265125	0.18109	1.46406	0.143178	0.40654	0	0	0	1.64499	5.31858	0.710411	0.769382	0.125989	0.16583	0.759748	0.447405	0.736823	0	0	0.808234	3.11002	0	0.698041
TGME49_221570	pre-rRNA-processing protein, putative	129.203	0.0330309	0.199463	0.165599	0.868472	0.955758	134.254	120.167	126.335	125.842	150.693	117.928	134.331	-0.215378	0.216227	-0.996073	0.319215	0.635021	153.877	153.191	126.893	107.296	151.644	113.083
TGME49_221580	ribosomal RNA large subunit methyltransferase J protein	1097.72	0.144137	0.149211	0.965995	0.334047	0.637179	1016.06	1031.51	1075.29	1176.99	989.255	1297.21	1402.34	0.0463544	0.155186	0.298701	0.765168	0.914283	1337.29	1469.64	1333.59	1536.35	1204.96	1532.2
TGME49_221585	hypothetical protein	292.27	-0.0473678	0.283125	-0.167303	0.867131	0.955511	198.33	251.87	448.44	322.418	138.283	394.278	375.971	-0.191259	0.305742	-0.625555	0.531607	0.798094	249.082	397.307	588.395	471.946	139.349	409.75
TGME49_221590	dual specificity phosphatase, catalytic domain-containing protein	2387.93	-0.241282	0.211124	-1.14285	0.253102	0.551284	1879.55	2522.54	3442.86	2604.84	1801.22	2076.53	1981.1	-0.093722	0.204582	-0.458114	0.64687	0.861448	1462.39	2049.79	2644.54	1887	1936.54	1906.35
TGME49_221600	hypothetical protein	169.611	-0.240338	0.20151	-1.19269	0.232992	0.530218	199.347	186.499	167.803	125.842	186.15	152.028	235.909	-0.364881	0.183794	-1.98527	0.0471143	0.206761	280.078	265.86	262.676	222.366	165.989	218.487
TGME49_221610	ubiquitin carboxyl-terminal hydrolase	369.25	0.071609	0.199746	0.358501	0.719969	0.899152	387.505	285.517	406.971	404.667	296.067	434.771	393.305	0.00235197	0.16538	0.0142216	0.988653	0.996954	398.531	371.611	411.391	443.955	350.422	383.922
TGME49_221620	beta-tubulin, putative	3520.27	-0.807434	0.135085	-5.97722	2.2698e-09	2.01014e-07	4828.05	4475.98	4263.56	2289.83	2758.57	2505.62	2227.15	-0.912191	0.157378	-5.79617	6.78466e-09	5.597e-07	3053.19	3306.94	2479.66	1487.37	1596.37	1439.36
TGME49_221630	hypothetical protein	405.041	0.426022	0.189796	2.24463	0.024792	0.129487	298.003	411.451	311.497	501.722	384.71	522.862	435.544	0.160615	0.216579	0.741598	0.458331	0.745953	399.638	457.595	371.788	552.806	315.584	515.852
TGME49_221640	hypothetical protein	765.347	-0.057181	0.174633	-0.327435	0.743339	0.909177	684.491	845.014	819.729	790.418	599.226	853.203	768.431	-0.123394	0.172426	-0.715633	0.474218	0.758507	730.64	872.692	812.275	747.96	606.578	840.441
TGME49_221660	DEAD/DEAH box helicase domain-containing protein	665.505	-0.0405274	0.179687	-0.225544	0.821556	0.941937	617.364	665.244	748.365	662.931	517.675	781.452	1166.82	-0.139851	0.202761	-0.689735	0.490361	0.769423	1183.41	1130.65	1379.66	1252.56	782.813	1271.83
TGME49_221665	hypothetical protein	17.4198	0.514036	0.321109	1.60082	0.109418	0.344317	15.2561	13.4587	6.75071	19.7399	33.6843	15.629	37.9449	0.604461	0.311046	1.94332	0.0519779	0.220865	36.532	23.7198	19.3976	48.9828	67.6252	31.4118
TGME49_221670	transcriptional elongation factor FACT140	1824.31	0.0252826	0.14753	0.171373	0.86393	0.954991	2070.76	1576.59	1776.4	1874.47	1755.13	1892.53	2606.5	-0.0508513	0.139683	-0.364048	0.715822	0.890301	2864.99	2422.39	2679.3	2753.15	2387.38	2531.79
TGME49_221675	hypothetical protein	1405.4	0.510386	0.151668	3.36514	0.00076505	0.00892264	1080.13	1122.84	1232.49	1536.42	1531.75	1928.77	3678.9	0.416765	0.172998	2.40907	0.0159933	0.0988777	2872.74	3004.51	3462.48	4520.41	3405.85	4807.41
TGME49_221685	hypothetical protein	287.17	0.542895	0.269161	2.01699	0.0436962	0.191489	122.049	214.378	322.105	432.632	230.472	401.382	248.464	0.703753	0.269082	2.61538	0.0089128	0.0647029	106.275	168.015	252.169	387.975	233.614	342.738
TGME49_221690	hypothetical protein	344.393	0.0811861	0.182611	0.444584	0.656621	0.866784	318.344	363.385	323.07	370.123	280.112	411.328	401.496	0.23069	0.170032	1.35674	0.174862	0.463218	343.179	337.019	418.665	400.415	471.327	438.369
TGME49_221700	hypothetical protein	542.399	-0.0702477	0.153292	-0.458262	0.646764	0.859828	621.432	488.358	559.345	525.574	535.403	524.283	924.703	0.00103034	0.205385	0.00501665	0.995997	0.999019	932.119	699.735	1137.99	784.502	1071.76	922.112
TGME49_221710	TBC domain-containing protein	448.075	0.115569	0.155719	0.742163	0.457989	0.739423	386.488	443.175	459.048	471.29	429.032	499.419	714.505	0.0426513	0.134702	0.316634	0.751521	0.907223	721.783	693.805	695.89	703.642	713.139	758.77
TGME49_221720	hypothetical protein	613.444	0.00399518	0.18945	0.0210883	0.983175	0.994808	572.613	687.355	581.526	644.013	459.17	735.986	755.233	-0.00798145	0.208499	-0.0382804	0.969464	0.992058	739.496	878.622	659.519	837.373	538.953	877.437
TGME49_221818	hypothetical protein	54.4255	0.135138	0.259941	0.519882	0.603146	0.835896	57.9732	54.7961	42.433	64.1546	42.5486	64.6474	74.6386	0.094536	0.257772	0.366742	0.713811	0.890301	90.7764	67.2062	59.0011	73.0855	63.5267	94.2355
TGME49_221830	subtilisin SUB12	41.7812	1.44151	0.323038	4.46234	8.1069e-06	0.000215856	8.1366	9.61335	12.537	34.5448	152.466	33.3893	67.5031	1.59106	0.32083	4.95918	7.07904e-07	3.24801e-05	22.1406	15.8132	23.4388	73.0855	204.925	65.6158
TGME49_221840	hypothetical protein	300.802	1.10934	0.323654	3.42755	0.000609048	0.00740604	67.1269	82.6748	140.801	291.163	953.798	269.246	603.189	1.10253	0.337917	3.26272	0.0011035	0.0130992	88.5624	243.128	226.306	606.454	1895.56	559.13
TGME49_221850	prohibitin family protein, putative	149.099	0.0304181	0.197227	0.154229	0.877429	0.959465	150.527	144.2	149.48	173.546	124.1	152.738	176.642	-0.189468	0.231315	-0.819092	0.412734	0.712933	187.088	140.342	243.279	153.168	149.595	186.377
TGME49_221855	hypothetical protein	2.94269	-0.0819392	0.240095	-0.341279	0.732894	0.903953	0	5.76801	4.82194	4.93497	0	2.13123	5.9575	0.222145	0.326657	0.680056	0.496469	0.773748	6.64218	5.92996	1.61647	7.77505	8.197	5.58432
TGME49_221860	hypothetical protein	2.05799	0.14844	0.231778	0.640438	0.521888	0.784528	0	1.92267	1.92877	2.46748	5.31858	0.710411	3.06875	0.0165289	0.285462	0.0579022	0.953827	0.98816	2.21406	3.9533	3.23294	6.22004	0	2.79216
TGME49_221865	hypothetical protein	4.4771	0.449362	0.29434	1.52668	0.126841	0.376506	1.01707	3.84534	1.92877	6.57996	3.54572	9.94575	11.1184	0.413287	0.336491	1.22823	0.219362	0.529283	4.42812	6.91828	12.1235	20.9926	4.0985	18.1491
TGME49_221870	hypothetical protein	939.081	0.0855147	0.150198	0.569345	0.569122	0.813188	819.762	951.722	959.565	936.822	884.657	1081.96	1136.31	-0.0150127	0.174426	-0.0860693	0.931411	0.979812	1049.46	1206.75	1176.79	1223.79	895.522	1265.55
TGME49_221880	hypothetical protein	103.004	1.48853	0.252459	5.89613	3.72121e-09	2.91157e-07	29.4952	40.3761	65.5783	170.256	145.374	166.947	260.385	1.20747	0.280016	4.31214	1.61686e-05	0.000449145	67.5288	125.517	204.483	352.21	348.372	464.197
TGME49_221890	WD domain, G-beta repeat-containing protein	74.4496	1.28554	0.2734	4.70206	2.57552e-06	8.23655e-05	19.3244	33.6467	53.0413	121.729	115.236	103.72	76.5948	1.17948	0.24896	4.73762	2.16238e-06	8.33024e-05	39.8531	33.6031	52.5352	115.848	98.364	119.365
TGME49_221895	hypothetical protein	1.41531	0.128257	0.226018	0.567465	0.570398	0.813231	1.01707	0.961335	0.964387	1.64499	1.77286	2.13123	1.88622	0.444588	0.232674	1.91078	0.0560332	0.231532	0	0	0	2.33251	4.0985	4.88628
TGME49_221900	hypothetical protein	205.073	0.0888806	0.181705	0.489148	0.624737	0.849891	192.227	194.19	210.236	237.701	180.832	215.254	548.882	0.147745	0.216991	0.680883	0.495946	0.773713	459.417	394.342	697.506	552.029	549.199	640.801
TGME49_221905	hypothetical protein	303.855	-0.165467	0.173265	-0.954992	0.339582	0.64287	315.293	327.815	324.999	329.82	280.112	245.092	88.9931	-0.115608	0.259162	-0.446084	0.655537	0.865745	96.3116	63.2529	119.619	73.863	90.167	90.7453
TGME49_221910	AN1 family Zinc finger domain-containing protein	1128.04	-0.0475485	0.134862	-0.352571	0.72441	0.90123	1093.36	1194.94	1155.34	1042.92	1079.67	1202.01	1700.25	-0.183765	0.153017	-1.20095	0.229772	0.539901	1804.46	1785.91	1857.32	1836.47	1391.44	1525.92
TGME49_221922	NifU family domain-containing protein	192.473	-0.23708	0.226149	-1.04833	0.294486	0.59795	253.252	238.411	139.836	170.256	193.242	159.842	446.288	-0.301709	0.210114	-1.43593	0.151023	0.428414	655.362	423.004	416.241	349.877	424.195	409.052
TGME49_221930	hypothetical protein	0.456208	0.00149491	0.113125	0.0132146	0.989457	NA	0	0	0.964387	0	1.77286	0	0	NA	NA	NA	NA	NA	0	0	0	0	0	0
TGME49_221940	adaptin n terminal region domain-containing protein	350.232	0.10139	0.189247	0.535755	0.592128	0.828609	309.191	360.501	343.322	439.212	281.885	367.282	446.116	-0.0831935	0.178487	-0.466105	0.641141	0.858111	440.598	444.747	498.681	436.958	354.52	501.193
TGME49_221950	splicesome-associated protein, putative	793.933	-0.0361536	0.136566	-0.264733	0.791215	0.929234	808.574	764.261	840.946	743.535	772.967	833.312	1051	-0.0671764	0.135942	-0.494154	0.621198	0.84739	1027.32	1036.75	1163.05	1005.31	1067.66	1005.88
TGME49_221970	hypothetical protein	240.011	0.129418	0.197636	0.654829	0.512578	0.776805	248.166	240.334	192.877	209.736	306.705	242.25	452.211	-0.0186383	0.164155	-0.113541	0.909602	0.972366	513.662	446.723	405.734	419.075	461.081	466.989
TGME49_221980	U1 zinc finger protein	274.58	0.0447242	0.186699	0.239552	0.810678	0.937633	268.508	220.146	322.105	281.293	260.61	294.82	529.937	0.00708617	0.233218	0.0303844	0.975761	0.99348	451.668	412.132	723.37	548.918	415.998	627.538
[truncated: 7,267 more rows]
