# Supplementary material for: m6A RNA methylation facilitates pre-mRNA 3’-end formation and is essential for viability of Toxoplasma gondii
Source: PLoS Pathog. 2021 Jul 29;17(7):e1009335. doi: 10.1371/journal.ppat.1009335 (PMC8354455; doi:10.1371/journal.ppat.1009335)
Supplement: S3 Table — Data for tachyzoites and bradyzoite-induced samples are shown as are those for differential m6A mark analysis. (XLSX) [file ppat.1009335.s006.xlsx]

## Sheet: Table_S3A
Table_S3A: m6A peaks in tachyzoite dataset
chr	chromStart	chromEnd	name	score	strand	thickStart	thickEnd	itemRgb	blockCount	blockSizes	blockStarts	lg.p	lg.fdr	fold_enrchment
KE138841	660	808	TGME49_302057	2.2e-07	-	660	808	0	1	148,	0	-6.66	-4.73	4.2
KE139130	6795	7089	TGME49_323010	1.6e-09	-	6795	7089	0	1	294,	0	-8.79	-7.09	1.8
KE139705	6369	7016	TGME49_287515	6.8e-08	-	6369	7016	0	1	647,	0	-7.17	-5.73	3.5
KE139818	5617	5815	TGME49_212725	0.00015	-	5617	5815	0	1	198,	0	-3.83	-3.02	2.8
KE139818	5912	6208	TGME49_212725	0.00015	-	5912	6208	0	1	296,	0	-3.83	-3.02	2
KE139818	6355	6601	TGME49_212725	0.00015	-	6355	6601	0	1	246,	0	-3.83	-3.02	1.79
TGME49_chrII	37950	38195	TGME49_220880	3.2e-14	+	37950	38195	0	1	245,	0	-13.5	-11.3	3.83
TGME49_chrII	68724	68973	TGME49_220920	3.2e-15	+	68724	68973	0	1	249,	0	-14.5	-11.7	6
TGME49_chrII	224653	224803	TGME49_221295	6.3e-12	+	224653	224803	0	1	150,	0	-11.2	-8.64	2.17
TGME49_chrII	224901	225150	TGME49_221295	6.3e-12	+	224901	225150	0	1	249,	0	-11.2	-9.09	2.5
TGME49_chrII	225696	225995	TGME49_221295	6.3e-12	+	225696	225995	0	1	299,	0	-11.2	-9.09	2.25
TGME49_chrII	342565	342665	TGME49_221420	1e-06	+	342565	342665	0	1	100,	0	-5.99	-4.16	2
TGME49_chrII	362291	362838	TGME49_221450	4.3e-09	+	362291	362838	0	1	547,	0	-8.37	-6.74	4.5
TGME49_chrII	464325	465122	TGME49_221580	1.2e-10	+	464325	465122	0	1	797,	0	-9.91	-7.98	2.8
TGME49_chrII	569826	570026	TGME49_221685	2e-16	+	569826	570026	0	1	200,	0	-15.7	-13.2	1.75
TGME49_chrII	737856	738104	TGME49_221980	3.5e-09	+	737856	738104	0	1	248,	0	-8.46	-6.81	2.2
TGME49_chrII	917773	918221	TGME49_222155	1e-07	+	917773	918221	0	1	448,	0	-6.99	-5.58	2.71
TGME49_chrII	918469	918569	TGME49_222155	1e-07	+	918469	918569	0	1	100,	0	-6.99	-5.58	1.44
TGME49_chrII	956330	956877	TGME49_222200	1.5e-05	+	956330	956877	0	1	547,	0	-4.83	-3.89	3.14
TGME49_chrII	965159	965459	TGME49_222220	3.9e-08	+	965159	965459	0	1	300,	0	-7.41	-5.92	1.18
TGME49_chrII	965608	965708	TGME49_222220	3.9e-08	+	965608	965708	0	1	100,	0	-7.41	-5.92	1.29
TGME49_chrII	970298	970398	TGME49_222220	0.0081	+	970298	970398	0	1	100,	0	-2.09	-1.38	2.18
TGME49_chrII	1084076	1084477	TGME49_222380	3.8e-09	+	1084076	1084477	0	1	401,	0	-8.42	-6.77	2.04
TGME49_chrII	1283779	1283980	TGME49_222880	2e-13	+	1283779	1283980	0	1	201,	0	-12.7	-10.6	2.5
TGME49_chrII	1310998	1311098	TGME49_222910	1e-16	+	1310998	1311098	0	1	100,	0	-16	-13.4	1.47
TGME49_chrII	1320978	1321728	TGME49_222940	3.2e-16	+	1320978	1321728	0	1	750,	0	-15.5	-13	4.75
TGME49_chrII	1669113	1669363	TGME49_297310	2e-14	+	1669113	1669363	0	1	250,	0	-13.7	-11.5	3.89
TGME49_chrII	2198722	2199170	TGME49_298020	1e-10	+	2198722	2199170	0	1	448,	0	-9.99	-8.06	3.83
TGME49_chrII	46940	47439	TGME49_220910	0.00033	-	46940	47439	0	1	499,	0	-3.48	-2.72	2.8
TGME49_chrII	47836	47986	TGME49_220910	0.00033	-	47836	47986	0	1	150,	0	-3.48	-2.72	1.4
TGME49_chrII	48085	48385	TGME49_220910	0.00033	-	48085	48385	0	1	300,	0	-3.48	-2.72	1.86
TGME49_chrII	54662	54962	TGME49_220910	0.0021	-	54662	54962	0	1	300,	0	-2.67	-1.95	2.43
TGME49_chrII	55061	55998	TGME49_220910	0.0021	-	55061	55998	0	2	16,433,	0,504	-2.67	-1.95	3.33
TGME49_chrII	99624	100369	TGME49_221160	0.00012	-	99624	100369	0	1	745,	0	-3.91	-3.1	3.83
TGME49_chrII	122580	122780	TGME49_221200	1.1e-06	-	122580	122780	0	1	200,	0	-5.95	-4.79	2
TGME49_chrII	122879	124574	TGME49_221200	1.1e-06	-	122879	124574	0	1	1695,	0	-5.95	-4.79	4.57
TGME49_chrII	124673	125172	TGME49_221200	1.1e-06	-	124673	125172	0	1	499,	0	-5.95	-4.79	3.67
TGME49_chrII	255086	255187	TGME49_221330	0.0051	-	255086	255187	0	1	101,	0	-2.29	-1.59	2.29
TGME49_chrII	256614	258236	TGME49_221330	0.00078	-	256614	258236	0	3	84,94,322,	0,712,1300	-3.11	-2.38	3.27
TGME49_chrII	258982	259976	TGME49_221330	0.00013	-	258982	259976	0	2	2,598,	0,396	-3.88	-3.07	2.86
TGME49_chrII	267771	268520	TGME49_221330	0.00032	-	267771	268520	0	1	749,	0	-3.5	-2.73	3.29
TGME49_chrII	297654	298002	TGME49_221380	1.7e-10	-	297654	298002	0	1	348,	0	-9.77	-7.87	1.95
TGME49_chrII	298100	299846	TGME49_221380	1.7e-10	-	298100	299846	0	3	528,250,364,	0,848,1382	-9.77	-7.87	1.76
TGME49_chrII	300143	301089	TGME49_221380	1.7e-10	-	300143	301089	0	2	111,39,	0,907	-9.77	-7.87	1.47
TGME49_chrII	303385	304203	TGME49_221390	0.00056	-	303385	304203	0	2	182,216,	0,602	-3.25	-2.5	2.41
TGME49_chrII	307465	307912	TGME49_221390	0.00098	-	307465	307912	0	1	447,	0	-3.01	-2.28	2.13
TGME49_chrII	347322	347423	TGME49_221440	0.0002	-	347322	347423	0	1	101,	0	-3.7	-2.91	2.4
TGME49_chrII	347822	347973	TGME49_221440	0.0002	-	347822	347973	0	1	151,	0	-3.7	-2.91	1.38
TGME49_chrII	348072	348273	TGME49_221440	0.0002	-	348072	348273	0	1	201,	0	-3.7	-2.24	3.67
TGME49_chrII	348372	348522	TGME49_221440	0.0002	-	348372	348522	0	1	150,	0	-3.7	-2.24	3.17
TGME49_chrII	348821	349522	TGME49_221440	0.0002	-	348821	349522	0	1	701,	0	-3.7	-2.91	3.8
TGME49_chrII	349671	349822	TGME49_221440	0.0002	-	349671	349822	0	1	151,	0	-3.7	-2.91	2.64
TGME49_chrII	350021	350222	TGME49_221440	0.00032	-	350021	350222	0	1	201,	0	-3.49	-2.72	3.15
TGME49_chrII	350321	350422	TGME49_221440	0.00032	-	350321	350422	0	1	101,	0	-3.49	-2.72	2.29
TGME49_chrII	400864	401662	TGME49_221500	7.2e-06	-	400864	401662	0	1	798,	0	-5.14	-4.14	3.5
TGME49_chrII	402557	403007	TGME49_221500	3.2e-05	-	402557	403007	0	1	450,	0	-4.5	-3.61	3.17
TGME49_chrII	417690	418087	TGME49_221530	6.8e-06	-	417690	418087	0	1	397,	0	-5.17	-4.17	2.07
TGME49_chrII	557143	558551	TGME49_221675	3.9e-10	-	557143	558551	0	2	30,916,	0,492	-9.41	-7.63	2.59
TGME49_chrII	559148	560573	TGME49_221675	3.9e-10	-	559148	560573	0	2	107,989,	0,436	-9.41	-7.63	5.12
TGME49_chrII	561169	561618	TGME49_221675	1.8e-07	-	561169	561618	0	1	449,	0	-6.74	-5.39	2.61
TGME49_chrII	600172	600572	TGME49_221710	0.00026	-	600172	600572	0	1	400,	0	-3.58	-2.8	2.4
TGME49_chrII	604496	605095	TGME49_221710	0.00026	-	604496	605095	0	1	599,	0	-3.58	-2.81	3.17
TGME49_chrII	720340	720791	TGME49_221950	6.6e-05	-	720340	720791	0	1	451,	0	-4.18	-3.33	3.08
TGME49_chrII	730674	731063	TGME49_221970	2.2e-06	-	730674	731063	0	1	389,	0	-5.66	-4.55	3
TGME49_chrII	732094	732435	TGME49_221970	2.2e-06	-	732094	732435	0	1	341,	0	-5.66	-4.55	2.11
TGME49_chrII	1291423	1291673	TGME49_222900	0.0016	-	1291423	1291673	0	1	250,	0	-2.8	-2.08	2.32
TGME49_chrII	1298084	1299591	TGME49_222900	5.1e-05	-	1298084	1299591	0	2	67,633,	0,874	-4.29	-3.42	3.27
TGME49_chrII	1299840	1300040	TGME49_222900	5.1e-05	-	1299840	1300040	0	1	200,	0	-4.29	-3.42	2.15
TGME49_chrII	1300139	1301008	TGME49_222900	5.1e-05	-	1300139	1301008	0	2	207,93,	0,776	-4.29	-3.42	2
TGME49_chrII	1301537	1301638	TGME49_222900	5.1e-05	-	1301537	1301638	0	1	101,	0	-4.29	-3.42	1.4
TGME49_chrII	1315137	1315992	TGME49_222930	3e-06	-	1315137	1315992	0	2	498,97,	0,758	-5.53	-4.46	4
TGME49_chrII	1448797	1449591	TGME49_223110	1.7e-07	-	1448797	1449591	0	1	794,	0	-6.77	-5.41	2.65
TGME49_chrII	1568863	1569014	TGME49_297150	6e-08	-	1568863	1569014	0	1	151,	0	-7.22	-5.76	2.12
TGME49_chrII	1569312	1569613	TGME49_297150	6e-08	-	1569312	1569613	0	1	301,	0	-7.22	-5.76	2.62
TGME49_chrII	1578997	1579196	TGME49_297160	4e-06	-	1578997	1579196	0	1	199,	0	-5.4	-4.35	3.6
TGME49_chrII	1579343	1579887	TGME49_297160	4e-06	-	1579343	1579887	0	1	544,	0	-5.4	-4.35	3
TGME49_chrII	1591834	1591935	TGME49_297180	0.00047	-	1591834	1591935	0	1	101,	0	-3.33	-2.58	1.5
TGME49_chrII	1598207	1598308	TGME49_297180	0.00044	-	1598207	1598308	0	1	101,	0	-3.36	-2.6	2.57
TGME49_chrII	1598606	1599454	TGME49_297180	0.00044	-	1598606	1599454	0	1	848,	0	-3.36	-2.6	3.26
TGME49_chrII	1603209	1603356	TGME49_297190	4e-15	-	1603209	1603356	0	1	147,	0	-14.4	-12.1	2.9
TGME49_chrII	1636590	1636691	TGME49_297245	0.00039	-	1636590	1636691	0	1	101,	0	-3.41	-2.65	3.17
TGME49_chrII	1643637	1644387	TGME49_297245	4.8e-06	-	1643637	1644387	0	1	750,	0	-5.32	-4.29	4.2
TGME49_chrII	1822915	1823261	TGME49_297495	0.0001	-	1822915	1823261	0	1	346,	0	-3.98	-3.16	3.4
TGME49_chrII	1880810	1881010	TGME49_297640	5.4e-06	-	1880810	1881010	0	1	200,	0	-5.27	-4.25	2.43
TGME49_chrII	1881258	1881657	TGME49_297640	5.4e-06	-	1881258	1881657	0	1	399,	0	-5.27	-4.25	2.21
TGME49_chrII	1958435	1958927	TGME49_297730	5.1e-05	-	1958435	1958927	0	1	492,	0	-4.29	-3.42	3.12
TGME49_chrIII	1699472	1699620	TGME49_254380	8.1e-07	+	1699472	1699620	0	1	148,	0	-6.09	-4.25	1.67
TGME49_chrIII	1699766	1699964	TGME49_254380	8.1e-07	+	1699766	1699964	0	1	198,	0	-6.09	-4.89	2.12
TGME49_chrIII	1867091	1867336	TGME49_254625	3.5e-07	+	1867091	1867336	0	1	245,	0	-6.45	-5.17	3.4
TGME49_chrIII	2128350	2128600	TGME49_299190	3.1e-08	+	2128350	2128600	0	1	250,	0	-7.51	-6	3
TGME49_chrIII	2177463	2178458	TGME49_299110	0.00052	+	2177463	2178458	0	2	64,35,	0,960	-3.28	-1.87	4.5
TGME49_chrIII	119700	119800	TGME49_276140	7.9e-15	-	119700	119800	0	1	100,	0	-14.1	-11.8	2.72
TGME49_chrIII	119898	120097	TGME49_276140	7.9e-15	-	119898	120097	0	1	199,	0	-14.1	-11.8	1.88
TGME49_chrIII	120195	121511	TGME49_276140	7.9e-15	-	120195	121511	0	3	7,235,106,	0,576,1210	-14.1	-11.8	1.35
TGME49_chrIII	218899	219196	TGME49_275802	2.5e-06	-	218899	219196	0	1	297,	0	-5.61	-4.51	4
TGME49_chrIII	219294	221766	TGME49_275802	2.5e-06	-	219294	221766	0	5	58,66,82,74,166,	0,500,1199,1641,2306	-5.61	-4.51	1.8
TGME49_chrIII	249115	249465	TGME49_275755	6.5e-08	-	249115	249465	0	2	61,229,	0,121	-7.19	-5.73	2.19
TGME49_chrIII	487788	487888	TGME49_252310	3.2e-05	-	487788	487888	0	1	100,	0	-4.5	-3.61	1.9
TGME49_chrIII	488036	488136	TGME49_252310	3.2e-05	-	488036	488136	0	1	100,	0	-4.5	-3.61	1.45
TGME49_chrIII	574544	575084	TGME49_252440	1.9e-05	-	574544	575084	0	1	540,	0	-4.72	-3.79	2.22
TGME49_chrIII	575917	576261	TGME49_252440	0.001	-	575917	576261	0	1	344,	0	-2.98	-2.25	1.93
TGME49_chrIII	648031	648132	TGME49_252880	0.0013	-	648031	648132	0	1	101,	0	-2.88	-2.16	1.5
TGME49_chrIII	648230	648581	TGME49_252880	0.0013	-	648230	648581	0	1	351,	0	-2.88	-2.16	3.42
TGME49_chrIII	648979	650477	TGME49_252880	1.5e-06	-	648979	650477	0	1	1498,	0	-5.82	-4.69	3.38
TGME49_chrIII	650576	651475	TGME49_252880	1.5e-06	-	650576	651475	0	1	899,	0	-5.82	-4.69	3.2
TGME49_chrIII	651623	651874	TGME49_252880	8.7e-06	-	651623	651874	0	1	251,	0	-5.06	-4.08	2.4
TGME49_chrIII	651973	652273	TGME49_252880	8.7e-06	-	651973	652273	0	1	300,	0	-5.06	-4.08	3.67
TGME49_chrIII	652372	652572	TGME49_252880	8.7e-06	-	652372	652572	0	1	200,	0	-5.06	-4.08	2.62
TGME49_chrIII	652671	653670	TGME49_252880	8.7e-06	-	652671	653670	0	1	999,	0	-5.06	-4.08	2.73
TGME49_chrIII	653819	653920	TGME49_252880	8.7e-06	-	653819	653920	0	1	101,	0	-5.06	-4.08	2
TGME49_chrIII	654018	654518	TGME49_252880	8.7e-06	-	654018	654518	0	1	500,	0	-5.06	-4.08	2.73
TGME49_chrIII	655266	655716	TGME49_252880	8.7e-06	-	655266	655716	0	1	450,	0	-5.06	-4.08	3.36
TGME49_chrIII	655815	655915	TGME49_252880	8.7e-06	-	655815	655915	0	1	100,	0	-5.06	-4.08	2.05
TGME49_chrIII	664870	664969	TGME49_252990	6.6e-10	-	664870	664969	0	1	99,	0	-9.18	-7.43	1.69
TGME49_chrIII	665067	665264	TGME49_252990	6.6e-10	-	665067	665264	0	1	197,	0	-9.18	-7.43	2.25
TGME49_chrIII	666450	667991	TGME49_252990	3.8e-10	-	666450	667991	0	2	94,202,	0,1339	-9.42	-7.63	5
TGME49_chrIII	668088	668335	TGME49_252990	3.8e-10	-	668088	668335	0	1	247,	0	-9.42	-7.12	2.67
TGME49_chrIII	707205	707702	TGME49_253040	1.1e-05	-	707205	707702	0	1	497,	0	-4.94	-3.97	3
TGME49_chrIII	858011	858559	TGME49_253330	5.9e-06	-	858011	858559	0	1	548,	0	-5.23	-4.21	2.85
TGME49_chrIII	1148305	1148456	TGME49_253750	0.00078	-	1148305	1148456	0	1	151,	0	-3.11	-2.37	1.76
TGME49_chrIII	1148555	1148656	TGME49_253750	0.00078	-	1148555	1148656	0	1	101,	0	-3.11	-2.37	1.44
TGME49_chrIII	1149953	1150204	TGME49_253750	0.0045	-	1149953	1150204	0	1	251,	0	-2.35	-1.65	1.71
TGME49_chrIII	1151269	1151420	TGME49_253750	0.0015	-	1151269	1151420	0	1	151,	0	-2.82	-2.1	2.25
TGME49_chrIII	1151519	1151719	TGME49_253750	0.0015	-	1151519	1151719	0	1	200,	0	-2.82	-2.1	2.5
TGME49_chrIII	1152268	1153167	TGME49_253750	1.1e-05	-	1152268	1153167	0	1	899,	0	-4.95	-3.99	2.86
TGME49_chrIII	1155488	1155738	TGME49_253750	0.00071	-	1155488	1155738	0	1	250,	0	-3.15	-2.41	1.42
TGME49_chrIII	1157685	1157985	TGME49_253750	0.00034	-	1157685	1157985	0	1	300,	0	-3.47	-2.71	2.8
TGME49_chrIII	1161379	1161530	TGME49_253750	0.00034	-	1161379	1161530	0	1	151,	0	-3.47	-2.7	1.9
TGME49_chrIII	1161629	1161830	TGME49_253750	0.00034	-	1161629	1161830	0	1	201,	0	-3.47	-2.7	2.77
TGME49_chrIII	1163177	1164027	TGME49_253750	0.00011	-	1163177	1164027	0	1	850,	0	-3.97	-3.15	2.56
TGME49_chrIII	1166210	1166511	TGME49_253750	7.6e-06	-	1166210	1166511	0	1	301,	0	-5.12	-4.14	2.4
TGME49_chrIII	1172393	1172843	TGME49_253750	4.6e-06	-	1172393	1172843	0	1	450,	0	-5.34	-4.3	2.83
TGME49_chrIII	1422893	1422993	TGME49_254050	0.00026	-	1422893	1422993	0	1	100,	0	-3.58	-2.8	2.64
TGME49_chrIII	1699784	1699984	TGME49_254390	0.00078	-	1699784	1699984	0	1	200,	0	-3.11	-2.37	2.56
TGME49_chrIII	1700730	1700831	TGME49_254390	5.9e-06	-	1700730	1700831	0	1	101,	0	-5.23	-4.21	1.33
TGME49_chrIII	1700929	1702482	TGME49_254390	5.9e-06	-	1700929	1702482	0	2	225,424,	0,1129	-5.23	-4.21	3
TGME49_chrIII	1706564	1706864	TGME49_254390	4.7e-05	-	1706564	1706864	0	1	300,	0	-4.33	-3.45	1.48
TGME49_chrIII	1707012	1707163	TGME49_254390	4.7e-05	-	1707012	1707163	0	1	151,	0	-4.33	-3.45	1.54
TGME49_chrIII	1707311	1707512	TGME49_254390	4.7e-05	-	1707311	1707512	0	1	201,	0	-4.33	-3.45	1.62
TGME49_chrIII	1768159	1768703	TGME49_254480	0.00069	-	1768159	1768703	0	1	544,	0	-3.16	-2.42	2.5
TGME49_chrIII	1796152	1796646	TGME49_254510	6.9e-05	-	1796152	1796646	0	1	494,	0	-4.16	-3.31	2.73
TGME49_chrIII	1831416	1831965	TGME49_254570	6.9e-06	-	1831416	1831965	0	1	549,	0	-5.16	-4.17	3.46
TGME49_chrIII	1832064	1833360	TGME49_254570	6.9e-06	-	1832064	1833360	0	1	1296,	0	-5.16	-4.17	4.25
TGME49_chrIII	1833509	1833759	TGME49_254570	6.9e-06	-	1833509	1833759	0	1	250,	0	-5.16	-4.17	2.29
TGME49_chrIII	1834321	1835361	TGME49_254570	7.4e-06	-	1834321	1835361	0	3	68,201,30,	0,410,1010	-5.13	-4.14	1.68
TGME49_chrIII	1835460	1836645	TGME49_254570	7.4e-06	-	1835460	1836645	0	2	199,51,	0,1134	-5.13	-4.14	2.22
TGME49_chrIII	1837114	1839242	TGME49_254570	7.4e-06	-	1837114	1839242	0	3	296,451,450,	0,938,1678	-5.13	-4.14	3.2
TGME49_chrIII	1842093	1842194	TGME49_254570	0.0012	-	1842093	1842194	0	1	101,	0	-2.91	-2.19	1.67
TGME49_chrIII	1843133	1844337	TGME49_254570	0.0012	-	1843133	1844337	0	2	147,103,	0,1101	-2.91	-2.19	2.22
TGME49_chrIII	1846761	1847406	TGME49_254580	1.2e-05	-	1846761	1847406	0	1	645,	0	-4.92	-3.96	2.33
TGME49_chrIII	1924239	1924536	TGME49_254770	4e-05	-	1924239	1924536	0	1	297,	0	-4.4	-3.52	1.52
TGME49_chrIII	2129763	2130313	TGME49_299180	3.2e-05	-	2129763	2130313	0	1	550,	0	-4.49	-3.6	4.2
TGME49_chrIII	2137933	2138082	TGME49_299168	1e-05	-	2137933	2138082	0	1	149,	0	-5	-3.35	1.5
TGME49_chrIII	2142226	2142326	TGME49_299168	9.8e-06	-	2142226	2142326	0	1	100,	0	-5.01	-3.35	2
TGME49_chrIII	2142423	2142573	TGME49_299168	9.8e-06	-	2142423	2142573	0	1	150,	0	-5.01	-3.35	2
TGME49_chrIII	2227873	2228170	TGME49_299040	1.5e-05	-	2227873	2228170	0	1	297,	0	-4.83	-3.88	2.62
TGME49_chrIII	2228367	2228466	TGME49_299040	1.5e-05	-	2228367	2228466	0	1	99,	0	-4.83	-3.2	1.58
TGME49_chrIV	313626	314673	TGME49_320480	9.8e-06	+	313626	314673	0	1	1047,	0	-5.01	-4.04	3.57
TGME49_chrIV	315799	316426	TGME49_320480	0.00051	+	315799	316426	0	2	112,39,	0,588	-3.29	-2.54	2.36
TGME49_chrIV	321866	321967	TGME49_320470	0.00011	+	321866	321967	0	1	101,	0	-3.95	-2.45	1.8
TGME49_chrIV	322065	322465	TGME49_320470	0.00011	+	322065	322465	0	1	400,	0	-3.95	-3.13	2.33
TGME49_chrIV	366262	366711	TGME49_320430	1.1e-08	+	366262	366711	0	1	449,	0	-7.97	-5.83	2.71
TGME49_chrIV	366810	367159	TGME49_320430	1.1e-08	+	366810	367159	0	1	349,	0	-7.97	-5.83	3
TGME49_chrIV	367307	367408	TGME49_320430	1.1e-08	+	367307	367408	0	1	101,	0	-7.97	-5.83	1.25
TGME49_chrIV	375323	375424	TGME49_320430	0.00069	+	375323	375424	0	1	101,	0	-3.16	-2.42	3.2
TGME49_chrIV	378885	379385	TGME49_320410	1.6e-15	+	378885	379385	0	1	500,	0	-14.8	-12.4	2.62
TGME49_chrIV	480163	480354	TGME49_320135	1e-11	+	480163	480354	0	1	191,	0	-11	-8.91	3.57
TGME49_chrIV	647096	647523	TGME49_319935	0	+	647096	647523	0	1	427,	0	#NAME?	#NAME?	3.5
TGME49_chrIV	746281	746479	TGME49_319850	0.00054	+	746281	746479	0	1	198,	0	-3.27	-1.86	3.5
TGME49_chrIV	748128	748326	TGME49_319850	0.00054	+	748128	748326	0	1	198,	0	-3.27	-2.53	2.45
TGME49_chrIV	835962	836062	TGME49_319620	1.6e-14	+	835962	836062	0	1	100,	0	-13.8	-11.5	2.4
TGME49_chrIV	937803	938398	TGME49_319530	3e-07	+	937803	938398	0	1	595,	0	-6.53	-5.22	3.88
TGME49_chrIV	1170260	1170721	TGME49_318650	4.7e-07	+	1170260	1170721	0	3	26,64,261,	0,80,200	-6.33	-5.07	1.68
TGME49_chrIV	1171344	1171779	TGME49_318650	4.7e-07	+	1171344	1171779	0	5	32,44,55,22,48,	0,90,186,300,387	-6.33	-5.07	1.29
TGME49_chrIV	1171983	1172192	TGME49_318650	4.7e-07	+	1171983	1172192	0	2	41,110,	0,99	-6.33	-5.07	1.38
TGME49_chrIV	1630176	1630969	TGME49_211675	0	+	1630176	1630969	0	1	793,	0	#NAME?	#NAME?	3.2
TGME49_chrIV	1795011	1795310	TGME49_211360	4.2e-05	+	1795011	1795310	0	1	299,	0	-4.38	-2.82	4
TGME49_chrIV	1974472	1974673	TGME49_211010	0.00044	+	1974472	1974673	0	1	201,	0	-3.36	-2.61	3.43
TGME49_chrIV	1975221	1975322	TGME49_211010	3.6e-08	+	1975221	1975322	0	1	101,	0	-7.44	-5.36	2.33
TGME49_chrIV	1975421	1975572	TGME49_211010	3.6e-08	+	1975421	1975572	0	1	151,	0	-7.44	-5.36	2
TGME49_chrIV	1975870	1976321	TGME49_211010	3.6e-08	+	1975870	1976321	0	1	451,	0	-7.44	-5.94	3.15
TGME49_chrIV	1977119	1977220	TGME49_211010	0.00076	+	1977119	1977220	0	1	101,	0	-3.12	-1.73	1.75
TGME49_chrIV	2349776	2349926	TGME49_301250	4.4e-07	+	2349776	2349926	0	1	150,	0	-6.36	-4.47	1.5
TGME49_chrIV	2350623	2350774	TGME49_301250	4.4e-07	+	2350623	2350774	0	1	151,	0	-6.36	-5.1	2.75
TGME49_chrIV	2353961	2354062	TGME49_301270	4.7e-07	+	2353961	2354062	0	1	101,	0	-6.33	-5.07	1.3
TGME49_chrIV	2359608	2359709	TGME49_301270	2.6e-06	+	2359608	2359709	0	1	101,	0	-5.58	-4.49	3.5
TGME49_chrIV	2360007	2360157	TGME49_301270	2.6e-06	+	2360007	2360157	0	1	150,	0	-5.58	-3.82	4.2
TGME49_chrIV	2360256	2360407	TGME49_301270	2.6e-06	+	2360256	2360407	0	1	151,	0	-5.58	-3.82	2.25
TGME49_chrIV	2365744	2365845	TGME49_301270	0.00017	+	2365744	2365845	0	1	101,	0	-3.76	-2.3	4.33
TGME49_chrIV	2379025	2379124	TGME49_301300	1.1e-10	+	2379025	2379124	0	1	99,	0	-9.97	-8.04	2
TGME49_chrIV	2379223	2379520	TGME49_301300	1.1e-10	+	2379223	2379520	0	1	297,	0	-9.97	-8.04	2.4
TGME49_chrIV	2379668	2379768	TGME49_301300	1.1e-10	+	2379668	2379768	0	1	100,	0	-9.97	-7.56	3.57
TGME49_chrIV	2379915	2380016	TGME49_301300	1.1e-10	+	2379915	2380016	0	1	101,	0	-9.97	-7.56	2.4
TGME49_chrIV	2381576	2382220	TGME49_301300	1.1e-10	+	2381576	2382220	0	1	644,	0	-9.97	-8.04	4.18
TGME49_chrIV	203372	203472	TGME49_320610	0.00021	-	203372	203472	0	1	100,	0	-3.67	-2.22	2.86
TGME49_chrIV	203569	203767	TGME49_320610	0.00021	-	203569	203767	0	1	198,	0	-3.67	-2.88	1.93
TGME49_chrIV	322439	322540	TGME49_320465	0.005	-	322439	322540	0	1	101,	0	-2.3	-1.59	2.21
TGME49_chrIV	480084	480723	TGME49_320130	2e-06	-	480084	480723	0	1	639,	0	-5.69	-4.57	4
TGME49_chrIV	482338	482879	TGME49_320130	2e-06	-	482338	482879	0	1	541,	0	-5.69	-4.57	2.8
TGME49_chrIV	486126	486373	TGME49_320110	0.00029	-	486126	486373	0	1	247,	0	-3.54	-2.77	1.93
TGME49_chrIV	486520	486867	TGME49_320110	0.00029	-	486520	486867	0	1	347,	0	-3.54	-2.77	3.5
TGME49_chrIV	598675	599224	TGME49_320000	8.5e-05	-	598675	599224	0	1	549,	0	-4.07	-3.23	2.9
TGME49_chrIV	607320	607820	TGME49_320000	0.00041	-	607320	607820	0	1	500,	0	-3.39	-1.97	2.4
TGME49_chrIV	611449	611886	TGME49_319992	3.8e-07	-	611449	611886	0	1	437,	0	-6.42	-5.14	3.25
TGME49_chrIV	675854	676608	TGME49_319910	0.00095	-	675854	676608	0	2	128,71,	0,683	-3.02	-1.63	3
TGME49_chrIV	676854	676954	TGME49_319910	0.00095	-	676854	676954	0	1	100,	0	-3.02	-2.28	1.8
TGME49_chrIV	712705	713004	TGME49_319870	2.1e-10	-	712705	713004	0	1	299,	0	-9.68	-7.82	2.83
TGME49_chrIV	713103	713913	TGME49_319870	2.1e-10	-	713103	713913	0	2	179,71,	0,739	-9.68	-7.82	1.28
TGME49_chrIV	715359	716377	TGME49_319870	2.1e-10	-	715359	716377	0	2	83,18,	0,1000	-9.68	-7.82	1.15
TGME49_chrIV	791400	792820	TGME49_319670	0.00016	-	791400	792820	0	2	556,133,	0,1287	-3.8	-3	3
TGME49_chrIV	953964	954459	TGME49_319510	0.00022	-	953964	954459	0	1	495,	0	-3.66	-2.87	2.56
TGME49_chrIV	1095125	1095276	TGME49_318770	0.0027	-	1095125	1095276	0	1	151,	0	-2.57	-1.86	2.9
TGME49_chrIV	1097129	1097229	TGME49_318770	0.0027	-	1097129	1097229	0	1	100,	0	-2.57	-1.86	2.75
TGME49_chrIV	1097578	1097978	TGME49_318770	0.00025	-	1097578	1097978	0	1	400,	0	-3.61	-2.83	5.75
TGME49_chrIV	1098825	1099175	TGME49_318770	0.0021	-	1098825	1099175	0	1	350,	0	-2.68	-1.96	2
TGME49_chrIV	1099274	1099525	TGME49_318770	0.0021	-	1099274	1099525	0	1	251,	0	-2.68	-1.96	2.15
TGME49_chrIV	1385580	1385979	TGME49_318370	1.1e-05	-	1385580	1385979	0	1	399,	0	-4.96	-4	3
TGME49_chrIV	1630291	1631581	TGME49_211670	8.1e-09	-	1630291	1631581	0	4	682,38,182,47,	0,783,924,1243	-8.09	-6.5	3.62
TGME49_chrIV	1661750	1661850	TGME49_211610	0.00014	-	1661750	1661850	0	1	100,	0	-3.85	-3.04	3.33
TGME49_chrIV	1662246	1662347	TGME49_211610	0.00014	-	1662246	1662347	0	1	101,	0	-3.85	-2.37	1.4
TGME49_chrIV	1662445	1662545	TGME49_211610	0.00014	-	1662445	1662545	0	1	100,	0	-3.85	-3.04	3.17
TGME49_chrIV	1662643	1662744	TGME49_211610	0.00014	-	1662643	1662744	0	1	101,	0	-3.85	-2.37	1.67
TGME49_chrIV	1662991	1663737	TGME49_211610	0.00014	-	1662991	1663737	0	1	746,	0	-3.85	-3.04	6.33
TGME49_chrIV	1664679	1664928	TGME49_211610	0.0015	-	1664679	1664928	0	1	249,	0	-2.82	-2.1	2.89
TGME49_chrIV	1666556	1666706	TGME49_211610	0.0011	-	1666556	1666706	0	1	150,	0	-2.95	-1.57	4.2
TGME49_chrIV	1679438	1679737	TGME49_211480	5.5e-06	-	1679438	1679737	0	1	299,	0	-5.26	-4.23	2.77
TGME49_chrIV	1690134	1690680	TGME49_211480	2.5e-06	-	1690134	1690680	0	1	546,	0	-5.61	-4.51	2.23
TGME49_chrIV	1731019	1731166	TGME49_211420	0.0034	-	1731019	1731166	0	1	147,	0	-2.47	-1.76	2.37
TGME49_chrIV	1731360	1732396	TGME49_211420	8.5e-05	-	1731360	1732396	0	3	307,51,278,	0,556,758	-4.07	-3.23	1.91
TGME49_chrIV	1751976	1753463	TGME49_211400	0.0017	-	1751976	1753463	0	2	31,69,	0,1418	-2.78	-1.41	1.33
TGME49_chrIV	1753562	1753663	TGME49_211400	0.0017	-	1753562	1753663	0	1	101,	0	-2.78	-2.06	2.22
TGME49_chrIV	1760014	1760663	TGME49_211400	3.2e-05	-	1760014	1760663	0	1	649,	0	-4.49	-3.6	5.25
TGME49_chrIV	1915578	1915978	TGME49_211220	5e-06	-	1915578	1915978	0	1	400,	0	-5.3	-4.26	3.2
TGME49_chrIV	1916277	1917825	TGME49_211220	5e-06	-	1916277	1917825	0	1	1548,	0	-5.3	-4.26	3.6
TGME49_chrIV	1990111	1991011	TGME49_210980	5.4e-07	-	1990111	1991011	0	1	900,	0	-6.27	-5.03	2.8
TGME49_chrIV	1991110	1993507	TGME49_210980	5.4e-07	-	1991110	1993507	0	5	177,117,64,109,33,	0,675,1198,1822,2364	-6.27	-5.03	2
TGME49_chrIV	2094149	2094349	TGME49_210750	3e-05	-	2094149	2094349	0	1	200,	0	-4.53	-3.64	4.62
TGME49_chrIV	2264986	2265379	TGME49_301000	1.5e-05	-	2264986	2265379	0	1	393,	0	-4.83	-3.88	3.45
TGME49_chrIV	2319530	2319628	TGME49_301216	0.0087	-	2319530	2319628	0	1	98,	0	-2.06	-1.36	2.17
TGME49_chrIV	2373518	2374305	TGME49_301280	6.8e-08	-	2373518	2374305	0	1	787,	0	-7.17	-5.73	3.5
TGME49_chrIV	2374932	2375428	TGME49_301290	0.00022	-	2374932	2375428	0	1	496,	0	-3.66	-2.87	3.2
TGME49_chrIV	2381854	2382201	TGME49_301310	5.8e-05	-	2381854	2382201	0	1	347,	0	-4.24	-3.38	3.3
TGME49_chrIV	2382398	2382696	TGME49_301310	0.0012	-	2382398	2382696	0	1	298,	0	-2.92	-2.2	3
TGME49_chrIV	2382893	2383091	TGME49_301310	0.0012	-	2382893	2383091	0	1	198,	0	-2.92	-2.2	2.33
TGME49_chrIV	2420952	2421152	TGME49_301380	0.00024	-	2420952	2421152	0	1	200,	0	-3.62	-2.84	3.13
TGME49_chrIV	2430168	2430418	TGME49_301380	0.00014	-	2430168	2430418	0	1	250,	0	-3.86	-3.05	2.88
TGME49_chrIV	2430666	2430767	TGME49_301380	0.00014	-	2430666	2430767	0	1	101,	0	-3.86	-2.37	1.38
TGME49_chrIV	2430965	2431165	TGME49_301380	0.00014	-	2430965	2431165	0	1	200,	0	-3.86	-2.37	3
TGME49_chrIV	2431613	2431763	TGME49_301380	0.00014	-	2431613	2431763	0	1	150,	0	-3.86	-2.37	1.5
TGME49_chrIX	843219	843665	TGME49_267020	0.00027	+	843219	843665	0	1	446,	0	-3.57	-2.8	3.13
TGME49_chrIX	843862	844111	TGME49_267020	0.00027	+	843862	844111	0	1	249,	0	-3.57	-2.8	1.83
TGME49_chrIX	847730	847929	TGME49_267020	0.00033	+	847730	847929	0	1	199,	0	-3.48	-2.71	2
TGME49_chrIX	848304	848403	TGME49_267010	0.0015	+	848304	848403	0	1	99,	0	-2.81	-1.44	1.5
TGME49_chrIX	1555885	1556086	TGME49_265440	0.00035	+	1555885	1556086	0	1	201,	0	-3.45	-2.02	3.14
TGME49_chrIX	1556783	1556884	TGME49_265440	1e-05	+	1556783	1556884	0	1	101,	0	-4.99	-3.34	2.33
TGME49_chrIX	2142285	2142385	TGME49_264660	2.5e-07	+	2142285	2142385	0	1	100,	0	-6.61	-4.68	2.56
TGME49_chrIX	2142484	2142784	TGME49_264660	2.5e-07	+	2142484	2142784	0	1	300,	0	-6.61	-4.68	2.83
TGME49_chrIX	2553980	2554123	TGME49_288455	1.1e-05	+	2553980	2554123	0	1	143,	0	-4.96	-3.32	2
TGME49_chrIX	2762415	2762515	TGME49_288830	0	+	2762415	2762515	0	1	100,	0	#NAME?	#NAME?	1.3
TGME49_chrIX	2762663	2762813	TGME49_288830	0	+	2762663	2762813	0	1	150,	0	#NAME?	#NAME?	1.5
TGME49_chrIX	2762911	2763061	TGME49_288830	0	+	2762911	2763061	0	1	150,	0	#NAME?	#NAME?	1.88
TGME49_chrIX	3080480	3081223	TGME49_289200	3.2e-14	+	3080480	3081223	0	2	49,99,	0,644	-13.5	-11.3	2.6
TGME49_chrIX	3081321	3081470	TGME49_289200	3.2e-14	+	3081321	3081470	0	1	149,	0	-13.5	-10.8	2.44
TGME49_chrIX	3293205	3293605	TGME49_289540	4e-05	+	3293205	3293605	0	1	400,	0	-4.4	-3.52	4.33
TGME49_chrIX	3306323	3306474	TGME49_289560	6.5e-07	+	3306323	3306474	0	1	151,	0	-6.19	-4.33	2.25
TGME49_chrIX	3373309	3373658	TGME49_289670	0	+	3373309	3373658	0	1	349,	0	#NAME?	#NAME?	5.38
TGME49_chrIX	3386000	3386100	TGME49_289700	4.9e-07	+	3386000	3386100	0	1	100,	0	-6.31	-5.06	2.6
TGME49_chrIX	3811473	3811753	TGME49_290645	1.3e-14	+	3811473	3811753	0	1	280,	0	-13.9	-11.6	2.5
TGME49_chrIX	3875722	3877232	TGME49_290740	6.9e-08	+	3875722	3877232	0	3	118,203,21,	0,472,1489	-7.16	-5.72	6
TGME49_chrIX	4159060	4159260	TGME49_291140	3e-06	+	4159060	4159260	0	1	200,	0	-5.53	-3.78	4
TGME49_chrIX	4658414	4658801	TGME49_292290	1.3e-05	+	4658414	4658801	0	1	387,	0	-4.87	-3.92	5.33
TGME49_chrIX	5133189	5133936	TGME49_304970	1.6e-07	+	5133189	5133936	0	1	747,	0	-6.8	-5.42	3.57
TGME49_chrIX	5399159	5399258	TGME49_305455	2.5e-12	+	5399159	5399258	0	1	99,	0	-11.6	-9.44	1.21
TGME49_chrIX	5520385	5520933	TGME49_305630	6e-05	+	5520385	5520933	0	1	548,	0	-4.22	-3.36	3.08
TGME49_chrIX	5523881	5524081	TGME49_305630	0.00055	+	5523881	5524081	0	1	200,	0	-3.26	-1.86	2.4
TGME49_chrIX	5524329	5524429	TGME49_305630	0.00055	+	5524329	5524429	0	1	100,	0	-3.26	-2.52	1.41
TGME49_chrIX	5525467	5525816	TGME49_305630	0.00055	+	5525467	5525816	0	1	349,	0	-3.26	-2.52	5.6
TGME49_chrIX	5551654	5552245	TGME49_305750	1.6e-11	+	5551654	5552245	0	1	591,	0	-10.8	-8.76	3.75
TGME49_chrIX	5709202	5709302	TGME49_305980	3.2e-14	+	5709202	5709302	0	1	100,	0	-13.5	-11.3	1.83
TGME49_chrIX	5710191	5710687	TGME49_305980	3.2e-14	+	5710191	5710687	0	1	496,	0	-13.5	-11.3	2.44
TGME49_chrIX	321703	322310	TGME49_267840	0.00014	-	321703	322310	0	2	85,114,	0,493	-3.85	-3.04	1.62
TGME49_chrIX	443754	444347	TGME49_267700	1.2e-06	-	443754	444347	0	1	593,	0	-5.92	-4.76	2.84
TGME49_chrIX	444790	444890	TGME49_267700	1.2e-06	-	444790	444890	0	1	100,	0	-5.92	-4.1	2.75
TGME49_chrIX	444988	445087	TGME49_267700	1.2e-06	-	444988	445087	0	1	99,	0	-5.92	-4.76	2.17
TGME49_chrIX	522398	523488	TGME49_267600	6e-06	-	522398	523488	0	1	1090,	0	-5.22	-4.21	4.88
TGME49_chrIX	599069	599169	TGME49_267530	0.00013	-	599069	599169	0	1	100,	0	-3.87	-3.07	2.23
TGME49_chrIX	704860	705008	TGME49_267350	3.1e-10	-	704860	705008	0	1	148,	0	-9.51	-7.7	1.35
TGME49_chrIX	705154	705793	TGME49_267350	3.1e-10	-	705154	705793	0	1	639,	0	-9.51	-7.7	2.41
TGME49_chrIX	708462	708851	TGME49_267340	1.1e-07	-	708462	708851	0	1	389,	0	-6.97	-5.56	1.9
TGME49_chrIX	732460	732611	TGME49_267300	0.001	-	732460	732611	0	1	151,	0	-2.98	-2.26	2.94
TGME49_chrIX	769494	769841	TGME49_267120	2.6e-05	-	769494	769841	0	1	347,	0	-4.58	-3.69	3.5
TGME49_chrIX	904814	904915	TGME49_266910	0.00032	-	904814	904915	0	1	101,	0	-3.49	-2.72	2.5
TGME49_chrIX	906538	907173	TGME49_266910	4.2e-06	-	906538	907173	0	6	94,19,43,61,46,88,	0,146,227,322,439,547	-5.38	-4.33	2.31
TGME49_chrIX	1029704	1029854	TGME49_266670	0.0042	-	1029704	1029854	0	1	150,	0	-2.38	-1.68	4.7
TGME49_chrIX	1032761	1033705	TGME49_266670	3.5e-05	-	1032761	1033705	0	1	944,	0	-4.46	-3.58	2.75
TGME49_chrIX	1152300	1152993	TGME49_266410	4.4e-06	-	1152300	1152993	0	1	693,	0	-5.36	-4.32	2.53
TGME49_chrIX	1194323	1195036	TGME49_266368	0.00011	-	1194323	1195036	0	2	70,30,	0,683	-3.95	-3.13	3
TGME49_chrIX	1346355	1347890	TGME49_266030	2.4e-09	-	1346355	1347890	0	1	1535,	0	-8.62	-6.95	3
TGME49_chrIX	1348631	1349225	TGME49_266030	1.4e-07	-	1348631	1349225	0	1	594,	0	-6.85	-5.46	2
TGME49_chrIX	1436679	1437028	TGME49_265820	0.0005	-	1436679	1437028	0	1	349,	0	-3.3	-2.55	2.6
TGME49_chrIX	1438517	1438667	TGME49_265820	0.0054	-	1438517	1438667	0	1	150,	0	-2.27	-1.56	2.19
TGME49_chrIX	1438765	1438865	TGME49_265820	0.0054	-	1438765	1438865	0	1	100,	0	-2.27	-1.56	2.6
TGME49_chrIX	1525519	1526657	TGME49_265500	2.8e-06	-	1525519	1526657	0	2	1,850,	0,288	-5.55	-4.47	5.25
TGME49_chrIX	1526905	1527606	TGME49_265500	2.8e-06	-	1526905	1527606	0	1	701,	0	-5.55	-4.47	6.75
TGME49_chrIX	1576907	1577256	TGME49_265400	5e-05	-	1576907	1577256	0	1	349,	0	-4.3	-3.43	1.7
TGME49_chrIX	1577404	1577604	TGME49_265400	5e-05	-	1577404	1577604	0	1	200,	0	-4.3	-3.43	1.67
TGME49_chrIX	1578001	1578250	TGME49_265400	5e-05	-	1578001	1578250	0	1	249,	0	-4.3	-3.43	2
TGME49_chrIX	1578448	1578996	TGME49_265400	5e-05	-	1578448	1578996	0	1	548,	0	-4.3	-3.43	3.12
TGME49_chrIX	1579244	1579344	TGME49_265400	5e-05	-	1579244	1579344	0	1	100,	0	-4.3	-3.43	2.22
TGME49_chrIX	1843066	1843941	TGME49_265010	0.00011	-	1843066	1843941	0	2	119,481,	0,394	-3.97	-3.15	3.08
TGME49_chrIX	1846451	1847419	TGME49_265010	3.7e-05	-	1846451	1847419	0	2	21,528,	0,440	-4.43	-3.55	3.3
TGME49_chrIX	1908606	1909356	TGME49_264900	2.3e-05	-	1908606	1909356	0	1	750,	0	-4.64	-3.73	2.69
TGME49_chrIX	1910404	1911384	TGME49_264900	6.3e-05	-	1910404	1911384	0	2	4,596,	0,384	-4.2	-3.35	4.14
TGME49_chrIX	2108068	2109652	TGME49_264690	1.3e-06	-	2108068	2109652	0	3	206,312,166,	0,615,1418	-5.89	-4.74	3
TGME49_chrIX	2171223	2171673	TGME49_264610	5.5e-07	-	2171223	2171673	0	1	450,	0	-6.26	-5.03	1.64
TGME49_chrIX	2171871	2172471	TGME49_264610	5.5e-07	-	2171871	2172471	0	1	600,	0	-6.26	-5.03	2.83
TGME49_chrIX	2177386	2178278	TGME49_264610	5.5e-07	-	2177386	2178278	0	2	50,250,	0,642	-6.26	-5.03	1.73
TGME49_chrIX	2201459	2201560	TGME49_264472	3.9e-09	-	2201459	2201560	0	1	101,	0	-8.41	-6.22	1.5
TGME49_chrIX	2201658	2202157	TGME49_264472	3.9e-09	-	2201658	2202157	0	1	499,	0	-8.41	-6.77	2.55
TGME49_chrIX	2202553	2203716	TGME49_264472	3.9e-09	-	2202553	2203716	0	2	144,355,	0,808	-8.41	-6.77	2.56
TGME49_chrIX	2203914	2204064	TGME49_264472	3.9e-09	-	2203914	2204064	0	1	150,	0	-8.41	-6.22	1.43
TGME49_chrIX	2204212	2204312	TGME49_264472	3.9e-09	-	2204212	2204312	0	1	100,	0	-8.41	-6.22	1.71
TGME49_chrIX	2206004	2206104	TGME49_264472	3.9e-09	-	2206004	2206104	0	1	100,	0	-8.41	-6.22	1.25
TGME49_chrIX	2363479	2363579	TGME49_288190	0.00014	-	2363479	2363579	0	1	100,	0	-3.86	-2.38	1.17
TGME49_chrIX	2363728	2364377	TGME49_288190	0.00014	-	2363728	2364377	0	1	649,	0	-3.86	-3.05	3
TGME49_chrIX	2365821	2366022	TGME49_288190	0.00081	-	2365821	2366022	0	1	201,	0	-3.09	-1.7	1.8
TGME49_chrIX	2366370	2366969	TGME49_288190	0.00081	-	2366370	2366969	0	1	599,	0	-3.09	-2.35	3.86
TGME49_chrIX	2367466	2367767	TGME49_288190	0.00081	-	2367466	2367767	0	1	301,	0	-3.09	-2.35	3.17
TGME49_chrIX	2444264	2444509	TGME49_288310	1.6e-15	-	2444264	2444509	0	1	245,	0	-14.8	-12.5	4.17
TGME49_chrIX	2464415	2467712	TGME49_288350	2.1e-05	-	2464415	2467712	0	5	136,118,156,387,354,	0,827,1219,2083,2943	-4.68	-3.77	4.67
TGME49_chrIX	2467811	2469561	TGME49_288350	2.1e-05	-	2467811	2469561	0	1	1750,	0	-4.68	-3.77	3.5
TGME49_chrIX	2469710	2469861	TGME49_288350	0.0018	-	2469710	2469861	0	1	151,	0	-2.75	-2.03	2.44
TGME49_chrIX	2469960	2470111	TGME49_288350	0.0018	-	2469960	2470111	0	1	151,	0	-2.75	-2.03	1.19
TGME49_chrIX	2491235	2492093	TGME49_288390	0.001	-	2491235	2492093	0	2	6,495,	0,363	-2.98	-2.25	4.8
TGME49_chrIX	2492291	2492392	TGME49_288390	0.001	-	2492291	2492392	0	1	101,	0	-2.98	-1.6	2.2
TGME49_chrIX	2492491	2492642	TGME49_288390	0.001	-	2492491	2492642	0	1	151,	0	-2.98	-2.25	1.25
TGME49_chrIX	2497761	2499672	TGME49_288400	0.00026	-	2497761	2499672	0	3	75,463,156,	0,473,1755	-3.59	-2.81	3.67
TGME49_chrIX	2517975	2518276	TGME49_288420	1.4e-05	-	2517975	2518276	0	1	301,	0	-4.84	-3.9	2.7
TGME49_chrIX	2518374	2518675	TGME49_288420	1.4e-05	-	2518374	2518675	0	1	301,	0	-4.84	-3.9	2.27
TGME49_chrIX	2518873	2519572	TGME49_288420	1.4e-05	-	2518873	2519572	0	1	699,	0	-4.84	-3.9	3.8
TGME49_chrIX	2520319	2520719	TGME49_288420	6.3e-05	-	2520319	2520719	0	1	400,	0	-4.2	-3.35	3.89
TGME49_chrIX	2520818	2521417	TGME49_288420	6.3e-05	-	2520818	2521417	0	1	599,	0	-4.2	-3.35	4.27
TGME49_chrIX	2628703	2628803	TGME49_288590	0	-	2628703	2628803	0	1	100,	0	#NAME?	#NAME?	2
TGME49_chrIX	2640675	2641169	TGME49_288620	2.6e-07	-	2640675	2641169	0	1	494,	0	-6.59	-5.28	5
TGME49_chrIX	2708684	2708785	TGME49_288720	4e-11	-	2708684	2708785	0	1	101,	0	-10.4	-8.39	1.34
TGME49_chrIX	2807957	2808653	TGME49_288920	4.9e-05	-	2807957	2808653	0	1	696,	0	-4.31	-3.44	2.29
TGME49_chrIX	2811716	2812518	TGME49_288920	6e-05	-	2811716	2812518	0	2	123,226,	0,576	-4.22	-3.37	2.39
TGME49_chrIX	3026584	3027383	TGME49_289150	0.00011	-	3026584	3027383	0	1	799,	0	-3.96	-3.14	2.78
TGME49_chrIX	3030712	3030912	TGME49_289150	0.0019	-	3030712	3030912	0	1	200,	0	-2.71	-1.99	1.7
TGME49_chrIX	3081403	3081503	TGME49_289210	2.9e-05	-	3081403	3081503	0	1	100,	0	-4.54	-2.96	2.5
TGME49_chrIX	3082048	3083483	TGME49_289210	2.1e-10	-	3082048	3083483	0	3	505,178,113,	0,575,1322	-9.67	-7.82	2.02
TGME49_chrIX	3083581	3083681	TGME49_289210	2.1e-10	-	3083581	3083681	0	1	100,	0	-9.67	-7.82	1.52
TGME49_chrIX	3099374	3099475	TGME49_289230	1.6e-05	-	3099374	3099475	0	1	101,	0	-4.79	-3.18	1.5
TGME49_chrIX	3099574	3099874	TGME49_289230	1.6e-05	-	3099574	3099874	0	1	300,	0	-4.79	-3.86	3.33
TGME49_chrIX	3099973	3100422	TGME49_289230	1.6e-05	-	3099973	3100422	0	1	449,	0	-4.79	-3.86	3.4
TGME49_chrIX	3101419	3101519	TGME49_289230	1.6e-05	-	3101419	3101519	0	1	100,	0	-4.79	-3.18	1.67
TGME49_chrIX	3149600	3152445	TGME49_289290	7.9e-07	-	3149600	3152445	0	4	177,251,105,316,	0,578,2049,2529	-6.1	-4.89	2.84
TGME49_chrIX	3165630	3165731	TGME49_289310	0.00091	-	3165630	3165731	0	1	101,	0	-3.04	-2.3	2.19
TGME49_chrIX	3165830	3166080	TGME49_289310	0.00091	-	3165830	3166080	0	1	250,	0	-3.04	-2.3	1.68
TGME49_chrIX	3175307	3175408	TGME49_289310	0.00019	-	3175307	3175408	0	1	101,	0	-3.72	-2.26	2
TGME49_chrIX	3175506	3175857	TGME49_289310	0.00019	-	3175506	3175857	0	1	351,	0	-3.72	-2.93	2.57
TGME49_chrIX	3176056	3176157	TGME49_289310	0.00019	-	3176056	3176157	0	1	101,	0	-3.72	-2.93	2.55
TGME49_chrIX	3176256	3176356	TGME49_289310	0.00019	-	3176256	3176356	0	1	100,	0	-3.72	-2.93	2
TGME49_chrIX	3231021	3231469	TGME49_289360	4.8e-06	-	3231021	3231469	0	1	448,	0	-5.32	-4.29	2.7
TGME49_chrIX	3287690	3288346	TGME49_289530	5.1e-09	-	3287690	3288346	0	2	246,47,	0,609	-8.29	-6.66	1.2
TGME49_chrIX	3339687	3339887	TGME49_289590	1.3e-12	-	3339687	3339887	0	2	23,122,	0,78	-11.9	-9.77	1.56
TGME49_chrIX	3350948	3351297	TGME49_289620	5.8e-05	-	3350948	3351297	0	1	349,	0	-4.24	-3.38	1.91
TGME49_chrIX	3369050	3369351	TGME49_289660	2.8e-05	-	3369050	3369351	0	2	187,58,	0,243	-4.55	-2.98	3.33
TGME49_chrIX	3380715	3380866	TGME49_289690	5.4e-08	-	3380715	3380866	0	1	151,	0	-7.27	-5.8	1.72
TGME49_chrIX	3585284	3585483	TGME49_290020	3.5e-06	-	3585284	3585483	0	1	199,	0	-5.46	-4.39	2.38
TGME49_chrIX	3585581	3585830	TGME49_290020	3.5e-06	-	3585581	3585830	0	1	249,	0	-5.46	-4.39	3.89
TGME49_chrIX	3591172	3591718	TGME49_290020	6.8e-05	-	3591172	3591718	0	1	546,	0	-4.17	-3.33	3.14
TGME49_chrIX	3626411	3626661	TGME49_290170	0.00017	-	3626411	3626661	0	1	250,	0	-3.78	-2.98	1.56
TGME49_chrIX	3626809	3627407	TGME49_290170	0.00017	-	3626809	3627407	0	1	598,	0	-3.78	-2.98	2.9
TGME49_chrIX	3627605	3627705	TGME49_290170	0.00017	-	3627605	3627705	0	1	100,	0	-3.78	-2.98	1.27
TGME49_chrIX	3769427	3769627	TGME49_290620	0.00012	-	3769427	3769627	0	1	200,	0	-3.93	-3.11	2.33
TGME49_chrIX	3769776	3769876	TGME49_290620	0.00012	-	3769776	3769876	0	1	100,	0	-3.93	-3.11	1.57
TGME49_chrIX	3770323	3770424	TGME49_290620	0.00012	-	3770323	3770424	0	1	101,	0	-3.93	-3.11	1.61
TGME49_chrIX	3771806	3772056	TGME49_290620	3.3e-07	-	3771806	3772056	0	1	250,	0	-6.48	-5.19	1.38
TGME49_chrIX	3772354	3775302	TGME49_290620	3.3e-07	-	3772354	3775302	0	3	33,1492,519,	0,341,2429	-6.48	-5.19	3.29
TGME49_chrIX	3775400	3776325	TGME49_290620	3.3e-07	-	3775400	3776325	0	2	298,52,	0,873	-6.48	-5.19	2.15
TGME49_chrIX	3795012	3795212	TGME49_290640	0.0014	-	3795012	3795212	0	1	200,	0	-2.86	-2.14	3.14
TGME49_chrIX	3795310	3795610	TGME49_290640	0.0014	-	3795310	3795610	0	1	300,	0	-2.86	-2.14	1.7
TGME49_chrIX	3795758	3796008	TGME49_290640	0.0014	-	3795758	3796008	0	1	250,	0	-2.86	-2.14	1.65
TGME49_chrIX	3803315	3803465	TGME49_290640	0.0028	-	3803315	3803465	0	1	150,	0	-2.56	-1.85	1.75
TGME49_chrIX	3803663	3803764	TGME49_290640	0.0028	-	3803663	3803764	0	1	101,	0	-2.56	-1.85	1.68
TGME49_chrIX	3804658	3806716	TGME49_290640	2e-05	-	3804658	3806716	0	3	544,62,92,	0,1415,1966	-4.7	-3.78	2.38
TGME49_chrIX	3835483	3835584	TGME49_290678	0.00095	-	3835483	3835584	0	1	101,	0	-3.02	-2.29	3.47
TGME49_chrIX	3836927	3837028	TGME49_290678	0.0044	-	3836927	3837028	0	1	101,	0	-2.36	-1.66	1.52
TGME49_chrIX	3841488	3841738	TGME49_290678	0.00019	-	3841488	3841738	0	1	250,	0	-3.71	-2.92	1.89
TGME49_chrIX	3841837	3842385	TGME49_290678	0.00019	-	3841837	3842385	0	1	548,	0	-3.71	-2.92	2.18
TGME49_chrIX	3842833	3843481	TGME49_290678	1.2e-05	-	3842833	3843481	0	1	648,	0	-4.92	-3.96	2.95
TGME49_chrIX	3844824	3845074	TGME49_290678	0.0054	-	3844824	3845074	0	1	250,	0	-2.27	-1.57	1.43
TGME49_chrIX	3846318	3846767	TGME49_290678	9.5e-05	-	3846318	3846767	0	1	449,	0	-4.02	-3.19	2.05
TGME49_chrIX	3909898	3910477	TGME49_290880	5.2e-06	-	3909898	3910477	0	2	90,10,	0,569	-5.28	-4.25	1.44
TGME49_chrIX	3910575	3911221	TGME49_290880	5.2e-06	-	3910575	3911221	0	1	646,	0	-5.28	-4.25	3
TGME49_chrIX	3911418	3912509	TGME49_290880	5.2e-06	-	3911418	3912509	0	1	1091,	0	-5.28	-4.25	4
TGME49_chrIX	3912707	3913498	TGME49_290880	5.2e-06	-	3912707	3913498	0	2	10,90,	0,701	-5.28	-3.58	1.5
TGME49_chrIX	4006879	4007326	TGME49_290980	0.00016	-	4006879	4007326	0	1	447,	0	-3.79	-2.99	3
TGME49_chrIX	4439942	4440127	TGME49_291970	4.5e-06	-	4439942	4440127	0	1	185,	0	-5.35	-4.31	2.62
TGME49_chrIX	4443831	4444032	TGME49_291980	0.00039	-	4443831	4444032	0	1	201,	0	-3.41	-2.65	1.96
TGME49_chrIX	4444431	4444881	TGME49_291980	8.7e-05	-	4444431	4444881	0	1	450,	0	-4.06	-3.22	3
TGME49_chrIX	4448810	4449110	TGME49_291980	0.00071	-	4448810	4449110	0	1	300,	0	-3.15	-2.41	2.58
TGME49_chrIX	4449658	4451448	TGME49_291980	5.9e-06	-	4449658	4451448	0	2	424,726,	0,1064	-5.23	-4.21	4.3
TGME49_chrIX	4451747	4451997	TGME49_291980	0.00029	-	4451747	4451997	0	1	250,	0	-3.54	-2.11	1.9
TGME49_chrIX	4452246	4452796	TGME49_291980	0.00029	-	4452246	4452796	0	1	550,	0	-3.54	-2.77	3
TGME49_chrIX	4459412	4459962	TGME49_291980	6.9e-06	-	4459412	4459962	0	1	550,	0	-5.16	-4.16	2.73
TGME49_chrIX	4471387	4471686	TGME49_292010	3.2e-05	-	4471387	4471686	0	1	299,	0	-4.49	-3.61	2
TGME49_chrIX	4471785	4472034	TGME49_292010	3.2e-05	-	4471785	4472034	0	1	249,	0	-4.49	-3.61	1.7
TGME49_chrIX	4567093	4567492	TGME49_292130	1e-08	-	4567093	4567492	0	1	399,	0	-7.99	-6.4	2.31
TGME49_chrIX	4594862	4595012	TGME49_292190	1.7e-05	-	4594862	4595012	0	1	150,	0	-4.76	-3.83	1.83
TGME49_chrIX	4596877	4597599	TGME49_292190	1.7e-05	-	4596877	4597599	0	2	32,365,	0,357	-4.76	-3.83	2.33
TGME49_chrIX	4599517	4600699	TGME49_292190	8.3e-07	-	4599517	4600699	0	2	88,506,	0,676	-6.08	-4.88	2.91
TGME49_chrIX	4602773	4603023	TGME49_292200	0.00015	-	4602773	4603023	0	1	250,	0	-3.81	-3.01	2.71
TGME49_chrIX	4606518	4607670	TGME49_292200	0.00014	-	4606518	4607670	0	3	1,193,506,	0,249,646	-3.86	-3.05	2.72
TGME49_chrIX	4614502	4614802	TGME49_292200	1.3e-05	-	4614502	4614802	0	1	300,	0	-4.9	-3.94	2.3
TGME49_chrIX	4791153	4791653	TGME49_210430	2.6e-05	-	4791153	4791653	0	1	500,	0	-4.59	-3.69	4
TGME49_chrIX	4791752	4792352	TGME49_210430	2.6e-05	-	4791752	4792352	0	1	600,	0	-4.59	-3.69	2.12
TGME49_chrIX	4793450	4794000	TGME49_210430	2.2e-05	-	4793450	4794000	0	1	550,	0	-4.65	-3.74	2.93
TGME49_chrIX	5011403	5011897	TGME49_307605	6.9e-06	-	5011403	5011897	0	1	494,	0	-5.16	-4.16	3
TGME49_chrIX	5205716	5205985	TGME49_305060	0.00044	-	5205716	5205985	0	2	99,99,	0,170	-3.36	-2.61	3
TGME49_chrIX	5262717	5262818	TGME49_305180	2.1e-05	-	5262717	5262818	0	1	101,	0	-4.68	-3.09	1.67
TGME49_chrIX	5262916	5263017	TGME49_305180	2.1e-05	-	5262916	5263017	0	1	101,	0	-4.68	-3.77	1.62
TGME49_chrIX	5263413	5263513	TGME49_305180	2.1e-05	-	5263413	5263513	0	1	100,	0	-4.68	-3.77	1.8
TGME49_chrIX	5263711	5264656	TGME49_305180	2.1e-05	-	5263711	5264656	0	1	945,	0	-4.68	-3.77	2.39
TGME49_chrIX	5270686	5271084	TGME49_305180	0.00023	-	5270686	5271084	0	1	398,	0	-3.64	-2.86	4
TGME49_chrIX	5271332	5271730	TGME49_305180	0.00023	-	5271332	5271730	0	1	398,	0	-3.64	-2.86	2.86
TGME49_chrIX	5454967	5455266	TGME49_305540	8.9e-06	-	5454967	5455266	0	1	299,	0	-5.05	-4.08	3.27
TGME49_chrIX	5455514	5455764	TGME49_305540	8.9e-06	-	5455514	5455764	0	1	250,	0	-5.05	-4.08	2.18
TGME49_chrIX	5500022	5501657	TGME49_305610	1.9e-06	-	5500022	5501657	0	3	576,113,11,	0,1127,1624	-5.72	-4.6	2.75
TGME49_chrIX	5675716	5676314	TGME49_305930	1.9e-05	-	5675716	5676314	0	1	598,	0	-4.72	-3.79	3.1
TGME49_chrIX	5903806	5904150	TGME49_306270	6.2e-05	-	5903806	5904150	0	1	344,	0	-4.21	-3.36	3.14
TGME49_chrIX	6026341	6026735	TGME49_306342	1.7e-07	-	6026341	6026735	0	1	394,	0	-6.78	-5.41	2.82
TGME49_chrIX	6205409	6205560	TGME49_306600	1.5e-05	-	6205409	6205560	0	1	151,	0	-4.83	-3.89	2.12
TGME49_chrIX	6206277	6206674	TGME49_306600	1.5e-05	-	6206277	6206674	0	2	4,97,	0,300	-4.83	-3.89	1.75
TGME49_chrIX	6268550	6269197	TGME49_306670	5.4e-06	-	6268550	6269197	0	1	647,	0	-5.27	-4.24	2.03
TGME49_chrIa	489924	490274	TGME49_293650	1.7e-06	+	489924	490274	0	1	350,	0	-5.78	-4.64	4.1
TGME49_chrIa	1244944	1245045	TGME49_294890	2.5e-06	+	1244944	1245045	0	1	101,	0	-5.61	-3.84	2
TGME49_chrIa	1245394	1245744	TGME49_294890	2.5e-06	+	1245394	1245744	0	1	350,	0	-5.61	-4.51	3
TGME49_chrIa	1245943	1246143	TGME49_294890	2.5e-06	+	1245943	1246143	0	1	200,	0	-5.61	-4.51	2.1
TGME49_chrIa	1249288	1249438	TGME49_294890	0.00014	+	1249288	1249438	0	1	150,	0	-3.85	-2.37	3.33
TGME49_chrIa	1281268	1281418	TGME49_294930	1.2e-10	+	1281268	1281418	0	1	150,	0	-9.92	-7.99	1.87
TGME49_chrIa	1281615	1281814	TGME49_294930	1.2e-10	+	1281615	1281814	0	1	199,	0	-9.92	-7.52	2.6
TGME49_chrIa	1281961	1282160	TGME49_294930	1.2e-10	+	1281961	1282160	0	1	199,	0	-9.92	-7.52	2.33
TGME49_chrIa	1282258	1282457	TGME49_294930	1.2e-10	+	1282258	1282457	0	1	199,	0	-9.92	-7.52	3.67
TGME49_chrIa	1457073	1457622	TGME49_295980	7.4e-07	+	1457073	1457622	0	1	549,	0	-6.13	-4.92	4.75
TGME49_chrIa	1491012	1492333	TGME49_295910	1e-12	+	1491012	1492333	0	2	23,78,	0,1243	-12	-9.45	2.2
TGME49_chrIa	1493953	1494054	TGME49_295910	1e-12	+	1493953	1494054	0	1	101,	0	-12	-9.45	3.25
TGME49_chrIa	1494152	1494352	TGME49_295910	1e-12	+	1494152	1494352	0	1	200,	0	-12	-9.9	3.37
TGME49_chrIa	109082	109280	TGME49_293040	0.0091	-	109082	109280	0	1	198,	0	-2.04	-1.35	2.78
TGME49_chrIa	124859	124959	TGME49_293170	0.0013	-	124859	124959	0	1	100,	0	-2.89	-2.17	1.57
TGME49_chrIa	125208	125458	TGME49_293170	0.0013	-	125208	125458	0	1	250,	0	-2.89	-2.17	2
TGME49_chrIa	126503	127002	TGME49_293170	0.0012	-	126503	127002	0	1	499,	0	-2.92	-2.2	2.36
TGME49_chrIa	127549	127749	TGME49_293170	0.0012	-	127549	127749	0	1	200,	0	-2.92	-2.2	1.81
TGME49_chrIa	129044	130190	TGME49_293170	7.1e-05	-	129044	130190	0	1	1146,	0	-4.15	-3.31	4.25
TGME49_chrIa	131317	131517	TGME49_293170	0.00089	-	131317	131517	0	1	200,	0	-3.05	-2.32	1.32
TGME49_chrIa	131616	132065	TGME49_293170	0.00089	-	131616	132065	0	1	449,	0	-3.05	-2.32	2.18
TGME49_chrIa	305551	305889	TGME49_293400	2.3e-06	-	305551	305889	0	1	338,	0	-5.63	-4.53	2.91
TGME49_chrIa	385364	385713	TGME49_293510	9.8e-05	-	385364	385713	0	1	349,	0	-4.01	-3.18	2.25
TGME49_chrIa	386060	386956	TGME49_293510	2.8e-06	-	386060	386956	0	1	896,	0	-5.55	-4.47	2.35
TGME49_chrIa	397018	397269	TGME49_293550	9.5e-07	-	397018	397269	0	1	251,	0	-6.02	-4.84	2
TGME49_chrIa	397918	399019	TGME49_293550	9.5e-07	-	397918	399019	0	1	1101,	0	-6.02	-4.84	2.78
TGME49_chrIa	574139	574537	TGME49_293820	1.5e-05	-	574139	574537	0	1	398,	0	-4.81	-3.87	2.27
TGME49_chrIa	574636	574985	TGME49_293820	1.5e-05	-	574636	574985	0	1	349,	0	-4.81	-3.87	2.42
TGME49_chrIa	584033	584581	TGME49_293820	5.4e-05	-	584033	584581	0	1	548,	0	-4.27	-3.41	2.27
TGME49_chrIa	641825	641925	TGME49_294010	0.0013	-	641825	641925	0	1	100,	0	-2.87	-2.15	1.54
TGME49_chrIa	642172	642470	TGME49_294010	0.0013	-	642172	642470	0	1	298,	0	-2.87	-2.15	2
TGME49_chrIa	644064	644610	TGME49_294010	0.00024	-	644064	644610	0	1	546,	0	-3.62	-2.84	4.14
TGME49_chrIa	1083410	1083509	TGME49_294710	2.5e-05	-	1083410	1083509	0	1	99,	0	-4.6	-3.7	2.5
TGME49_chrIa	1084109	1084357	TGME49_294710	2.5e-05	-	1084109	1084357	0	1	248,	0	-4.6	-3.7	1.96
TGME49_chrIa	1084455	1084555	TGME49_294710	2.5e-05	-	1084455	1084555	0	1	100,	0	-4.6	-3.7	1.53
TGME49_chrIa	1085146	1085937	TGME49_294710	5.6e-05	-	1085146	1085937	0	1	791,	0	-4.25	-3.39	3
TGME49_chrIa	1244975	1245783	TGME49_294880	0.00026	-	1244975	1245783	0	2	25,421,	0,387	-3.59	-2.82	3
TGME49_chrIa	1245930	1246129	TGME49_294880	0.00026	-	1245930	1246129	0	1	199,	0	-3.59	-2.15	2.67
TGME49_chrIa	1577103	1577503	TGME49_295710	0.0002	-	1577103	1577503	0	1	400,	0	-3.69	-2.91	2.75
TGME49_chrIa	1579087	1579388	TGME49_295710	1.9e-05	-	1579087	1579388	0	1	301,	0	-4.72	-3.79	1.69
TGME49_chrIa	1579487	1580087	TGME49_295710	1.9e-05	-	1579487	1580087	0	1	600,	0	-4.72	-3.79	3.69
TGME49_chrIa	1583131	1583432	TGME49_295710	0.00078	-	1583131	1583432	0	1	301,	0	-3.11	-2.37	2.83
TGME49_chrIa	1585546	1586345	TGME49_295710	3.9e-06	-	1585546	1586345	0	1	799,	0	-5.41	-4.35	7.25
TGME49_chrIa	1588991	1589092	TGME49_295710	0.00017	-	1588991	1589092	0	1	101,	0	-3.77	-2.98	1.16
TGME49_chrIa	1589390	1589691	TGME49_295710	0.00017	-	1589390	1589691	0	1	301,	0	-3.77	-2.98	2.82
TGME49_chrIa	1598424	1598525	TGME49_295710	0.0037	-	1598424	1598525	0	1	101,	0	-2.43	-1.72	2
TGME49_chrIa	1600419	1601294	TGME49_295710	0.00039	-	1600419	1601294	0	2	15,435,	0,440	-3.41	-2.65	2.15
TGME49_chrIa	1601693	1601794	TGME49_295710	0.0018	-	1601693	1601794	0	1	101,	0	-2.74	-2.02	1.82
TGME49_chrIa	1602092	1602543	TGME49_295710	0.0018	-	1602092	1602543	0	1	451,	0	-2.74	-2.02	3.75
TGME49_chrIa	1666418	1667060	TGME49_295630	0.0005	-	1666418	1667060	0	1	642,	0	-3.3	-2.55	2.34
TGME49_chrIb	58841	60577	TGME49_207430	9.5e-09	+	58841	60577	0	4	59,45,143,52,	0,390,1177,1684	-8.02	-6.43	2.07
TGME49_chrIb	69260	69509	TGME49_207450	1.7e-07	+	69260	69509	0	1	249,	0	-6.77	-4.8	3
TGME49_chrIb	170446	170644	TGME49_207630	4e-06	+	170446	170644	0	1	198,	0	-5.4	-3.68	3
TGME49_chrIb	630648	630995	TGME49_208360	0.0012	+	630648	630995	0	1	347,	0	-2.93	-2.2	2.17
TGME49_chrIb	631934	632084	TGME49_208360	0.01	+	631934	632084	0	1	150,	0	-2	-1.3	2.25
TGME49_chrIb	632479	632579	TGME49_208360	0.002	+	632479	632579	0	1	100,	0	-2.7	-1.34	1.25
TGME49_chrIb	632826	633173	TGME49_208360	0.002	+	632826	633173	0	1	347,	0	-2.7	-1.99	2.45
TGME49_chrIb	652201	652400	TGME49_208390	4e-13	+	652201	652400	0	1	199,	0	-12.4	-9.83	3
TGME49_chrIb	652598	652945	TGME49_208390	4e-13	+	652598	652945	0	1	347,	0	-12.4	-10.3	2.9
TGME49_chrIb	704188	704339	TGME49_208420	1.6e-12	+	704188	704339	0	1	151,	0	-11.8	-9.23	2.3
TGME49_chrIb	704438	704538	TGME49_208420	1.6e-12	+	704438	704538	0	1	100,	0	-11.8	-9.68	1.96
TGME49_chrIb	859855	860106	TGME49_208780	7.9e-11	+	859855	860106	0	1	251,	0	-10.1	-8.15	4.25
TGME49_chrIb	1037813	1037913	TGME49_209095	1.5e-07	+	1037813	1037913	0	1	100,	0	-6.82	-5.44	2
TGME49_chrIb	1038010	1038159	TGME49_209095	1.5e-07	+	1038010	1038159	0	1	149,	0	-6.82	-5.44	1.2
TGME49_chrIb	1179133	1179333	TGME49_209280	2.8e-08	+	1179133	1179333	0	1	200,	0	-7.56	-5.47	2
TGME49_chrIb	1179779	1180128	TGME49_209280	1e-15	+	1179779	1180128	0	1	349,	0	-15	-12.6	6.2
TGME49_chrIb	1186529	1186729	TGME49_209280	2.5e-07	+	1186529	1186729	0	1	200,	0	-6.61	-4.68	3.25
TGME49_chrIb	1259568	1260018	TGME49_209485	6.3e-16	+	1259568	1260018	0	1	450,	0	-15.2	-12.7	1.92
TGME49_chrIb	1553726	1554077	TGME49_209930	5.6e-06	+	1553726	1554077	0	2	171,27,	0,324	-5.25	-4.23	2.26
TGME49_chrIb	1726325	1726578	TGME49_321580	6.3e-15	+	1726325	1726578	0	2	21,173,	0,80	-14.2	-11.9	3.33
TGME49_chrIb	1759569	1760060	TGME49_321520	0	+	1759569	1760060	0	1	491,	0	#NAME?	#NAME?	2.31
TGME49_chrIb	170818	171216	TGME49_207640	1.3e-05	-	170818	171216	0	1	398,	0	-4.9	-3.95	3.43
TGME49_chrIb	277809	277909	TGME49_207770	8.7e-06	-	277809	277909	0	1	100,	0	-5.06	-4.08	2.55
TGME49_chrIb	448682	448831	TGME49_207940	9.3e-05	-	448682	448831	0	1	149,	0	-4.03	-3.2	2.12
TGME49_chrIb	453930	454521	TGME49_207940	7.9e-05	-	453930	454521	0	1	591,	0	-4.1	-3.26	3.75
TGME49_chrIb	495460	495560	TGME49_207980	3.2e-15	-	495460	495560	0	1	100,	0	-14.5	-12.1	2.05
TGME49_chrIb	496154	497292	TGME49_207980	3.2e-15	-	496154	497292	0	3	4,119,27,	0,430,1111	-14.5	-11.7	2.25
TGME49_chrIb	497836	498085	TGME49_207980	3.2e-15	-	497836	498085	0	1	249,	0	-14.5	-11.7	2.2
TGME49_chrIb	499702	500099	TGME49_207990	6.9e-05	-	499702	500099	0	1	397,	0	-4.16	-3.32	2.27
TGME49_chrIb	500345	501597	TGME49_207990	6.9e-05	-	500345	501597	0	2	42,58,	0,1194	-4.16	-3.32	1.87
TGME49_chrIb	502620	504377	TGME49_207990	6.9e-05	-	502620	504377	0	3	8,168,270,	0,952,1487	-4.16	-3.32	2.8
TGME49_chrIb	504475	505812	TGME49_207990	6.9e-05	-	504475	505812	0	3	44,260,192,	0,526,1145	-4.16	-3.32	2.79
TGME49_chrIb	578323	578524	TGME49_208070	5.6e-05	-	578323	578524	0	1	201,	0	-4.25	-3.39	2.25
TGME49_chrIb	578673	578924	TGME49_208070	5.6e-05	-	578673	578924	0	1	251,	0	-4.25	-3.39	2.7
TGME49_chrIb	580497	580598	TGME49_208070	4.2e-06	-	580497	580598	0	1	101,	0	-5.38	-3.65	1.7
TGME49_chrIb	580747	581898	TGME49_208070	4.2e-06	-	580747	581898	0	1	1151,	0	-5.38	-4.33	3.2
TGME49_chrIb	595620	595818	TGME49_208200	0.00026	-	595620	595818	0	1	198,	0	-3.59	-2.82	2.6
TGME49_chrIb	596014	596114	TGME49_208200	0.00026	-	596014	596114	0	1	100,	0	-3.59	-2.82	2.08
TGME49_chrIb	604709	605707	TGME49_208310	4.1e-09	-	604709	605707	0	1	998,	0	-8.39	-6.76	4.4
TGME49_chrIb	654148	654698	TGME49_208400	0.00062	-	654148	654698	0	1	550,	0	-3.21	-2.47	1.86
TGME49_chrIb	654796	654897	TGME49_208400	0.00062	-	654796	654897	0	1	101,	0	-3.21	-2.47	2.33
TGME49_chrIb	656444	656744	TGME49_208400	0.00017	-	656444	656744	0	1	300,	0	-3.76	-2.97	3.25
TGME49_chrIb	657163	659042	TGME49_208400	0.00017	-	657163	659042	0	3	64,580,455,	0,437,1424	-3.76	-2.97	2.61
TGME49_chrIb	660578	662643	TGME49_208400	9.3e-06	-	660578	662643	0	5	227,91,68,82,32,	0,681,1217,1498,2033	-5.03	-4.06	2.26
TGME49_chrIb	663011	664207	TGME49_208400	9.3e-06	-	663011	664207	0	2	144,556,	0,640	-5.03	-4.06	4.8
TGME49_chrIb	664705	665655	TGME49_208400	3e-05	-	664705	665655	0	1	950,	0	-4.53	-3.64	2.14
TGME49_chrIb	670358	671004	TGME49_208410	4.6e-10	-	670358	671004	0	1	646,	0	-9.34	-7.56	4.6
TGME49_chrIb	724408	724657	TGME49_208490	0.00039	-	724408	724657	0	1	249,	0	-3.41	-2.65	2
TGME49_chrIb	725650	727286	TGME49_208490	0.00039	-	725650	727286	0	1	1636,	0	-3.41	-2.65	3.83
TGME49_chrIb	792894	793243	TGME49_208580	4.3e-06	-	792894	793243	0	1	349,	0	-5.37	-4.32	1.87
TGME49_chrIb	796928	797079	TGME49_208580	0.00013	-	796928	797079	0	1	151,	0	-3.89	-3.08	1.93
TGME49_chrIb	798244	799508	TGME49_208580	0.00013	-	798244	799508	0	2	119,479,	0,785	-3.89	-3.08	2.45
TGME49_chrIb	800726	802081	TGME49_208580	0.00013	-	800726	802081	0	2	441,257,	0,1098	-3.89	-3.08	2.9
TGME49_chrIb	892207	892757	TGME49_208842	0.00017	-	892207	892757	0	1	550,	0	-3.77	-2.98	2.3
TGME49_chrIb	892856	893206	TGME49_208842	0.00017	-	892856	893206	0	1	350,	0	-3.77	-2.98	2.52
TGME49_chrIb	894175	895490	TGME49_208842	2.3e-05	-	894175	895490	0	3	28,159,313,	0,375,1002	-4.64	-3.73	3
TGME49_chrIb	895589	896611	TGME49_208842	2.3e-05	-	895589	896611	0	2	75,425,	0,597	-4.64	-3.73	1.71
TGME49_chrIb	902251	903791	TGME49_208842	4.2e-05	-	902251	903791	0	2	355,344,	0,1196	-4.38	-3.5	2.93
TGME49_chrIb	986474	986771	TGME49_209020	0.00012	-	986474	986771	0	1	297,	0	-3.92	-2.43	2.75
TGME49_chrIb	1031230	1031622	TGME49_209070	0.00047	-	1031230	1031622	0	1	392,	0	-3.33	-2.58	2.59
TGME49_chrIb	1031996	1032395	TGME49_209080	7.9e-06	-	1031996	1032395	0	1	399,	0	-5.1	-4.12	2.18
TGME49_chrIb	1032991	1033241	TGME49_209080	7.9e-06	-	1032991	1033241	0	1	250,	0	-5.1	-4.12	3.11
TGME49_chrIb	1033339	1033440	TGME49_209080	7.9e-06	-	1033339	1033440	0	1	101,	0	-5.1	-4.12	1.38
TGME49_chrIb	1048950	1049496	TGME49_209108	1.3e-06	-	1048950	1049496	0	1	546,	0	-5.9	-4.74	2.75
TGME49_chrIb	1052372	1053280	TGME49_209112	1.2e-08	-	1052372	1053280	0	2	141,56,	0,852	-7.92	-6.34	2.5
TGME49_chrIb	1057359	1057559	TGME49_209130	0.0002	-	1057359	1057559	0	1	200,	0	-3.7	-2.91	1.27
TGME49_chrIb	1067962	1068211	TGME49_209130	0.00011	-	1067962	1068211	0	1	249,	0	-3.94	-3.12	4.25
TGME49_chrIb	1068309	1068558	TGME49_209130	0.00011	-	1068309	1068558	0	1	249,	0	-3.94	-3.12	3.5
TGME49_chrIb	1103168	1103568	TGME49_209190	0.0001	-	1103168	1103568	0	1	400,	0	-4	-3.18	2.93
TGME49_chrIb	1208137	1208337	TGME49_209420	1.3e-07	-	1208137	1208337	0	1	200,	0	-6.9	-5.51	1.73
TGME49_chrIb	1208435	1209032	TGME49_209420	1.3e-07	-	1208435	1209032	0	1	597,	0	-6.9	-5.51	2
TGME49_chrIb	1231338	1231539	TGME49_209450	2.1e-06	-	1231338	1231539	0	1	201,	0	-5.67	-4.56	2.91
TGME49_chrIb	1231638	1232189	TGME49_209450	2.1e-06	-	1231638	1232189	0	1	551,	0	-5.67	-4.56	2.44
TGME49_chrIb	1239349	1240210	TGME49_209450	1.3e-06	-	1239349	1240210	0	2	18,433,	0,428	-5.89	-4.74	2.48
TGME49_chrIb	1240509	1240760	TGME49_209450	1.3e-06	-	1240509	1240760	0	1	251,	0	-5.89	-4.74	2
TGME49_chrIb	1291952	1292053	TGME49_209520	0.00047	-	1291952	1292053	0	1	101,	0	-3.33	-2.57	2.31
TGME49_chrIb	1292301	1292652	TGME49_209520	0.00047	-	1292301	1292652	0	1	351,	0	-3.33	-2.57	3
TGME49_chrIb	1297393	1297743	TGME49_209520	5.8e-05	-	1297393	1297743	0	1	350,	0	-4.24	-3.38	2.17
TGME49_chrIb	1297842	1298392	TGME49_209520	5.8e-05	-	1297842	1298392	0	1	550,	0	-4.24	-3.38	3
TGME49_chrIb	1304397	1304698	TGME49_209520	0.001	-	1304397	1304698	0	1	301,	0	-2.99	-2.26	3.43
TGME49_chrIb	1366187	1366587	TGME49_209620	0	-	1366187	1366587	0	1	400,	0	#NAME?	#NAME?	3.5
TGME49_chrIb	1366213	1366614	TGME49_209630	1.1e-05	-	1366213	1366614	0	1	401,	0	-4.96	-3.99	5.67
TGME49_chrIb	1367162	1367313	TGME49_209630	1.1e-05	-	1367162	1367313	0	1	151,	0	-4.96	-3.32	2.33
TGME49_chrIb	1368704	1368904	TGME49_209630	1.1e-05	-	1368704	1368904	0	1	200,	0	-4.96	-3.99	2.57
TGME49_chrIb	1374669	1374870	TGME49_209650	0.00012	-	1374669	1374870	0	1	201,	0	-3.91	-3.09	2.25
TGME49_chrIb	1374969	1375519	TGME49_209650	0.00012	-	1374969	1375519	0	1	550,	0	-3.91	-3.09	5
TGME49_chrIb	1375618	1375719	TGME49_209650	0.00012	-	1375618	1375719	0	1	101,	0	-3.91	-2.42	2
TGME49_chrIb	1375867	1376218	TGME49_209650	0.00012	-	1375867	1376218	0	1	351,	0	-3.91	-3.09	4.2
TGME49_chrIb	1381381	1381582	TGME49_209650	0.00026	-	1381381	1381582	0	1	201,	0	-3.58	-2.14	2.67
TGME49_chrIb	1381731	1381931	TGME49_209650	0.00026	-	1381731	1381931	0	1	200,	0	-3.58	-2.8	4.4
TGME49_chrIb	1383079	1383179	TGME49_209650	0.0012	-	1383079	1383179	0	1	100,	0	-2.93	-1.56	1.57
TGME49_chrIb	1383328	1384302	TGME49_209650	0.0012	-	1383328	1384302	0	2	91,360,	0,614	-2.93	-2.21	4.33
TGME49_chrIb	1387355	1387756	TGME49_209650	0.0015	-	1387355	1387756	0	1	401,	0	-2.81	-2.09	3.5
TGME49_chrIb	1388354	1388555	TGME49_209650	0.0015	-	1388354	1388555	0	1	201,	0	-2.81	-2.09	4.17
TGME49_chrIb	1413926	1414825	TGME49_209730	4.9e-05	-	1413926	1414825	0	2	233,68,	0,831	-4.31	-3.44	2.29
TGME49_chrIb	1415216	1415317	TGME49_209730	4.9e-05	-	1415216	1415317	0	1	101,	0	-4.31	-3.44	1.94
TGME49_chrIb	1416120	1416520	TGME49_209730	4.5e-05	-	1416120	1416520	0	1	400,	0	-4.35	-3.47	2.7
TGME49_chrIb	1421512	1421713	TGME49_209730	0.0016	-	1421512	1421713	0	1	201,	0	-2.8	-2.08	2.13
TGME49_chrIb	1486293	1489132	TGME49_209850	6.8e-08	-	1486293	1489132	0	1	2839,	0	-7.17	-5.73	4.89
TGME49_chrIb	1491327	1491776	TGME49_209850	3.5e-06	-	1491327	1491776	0	1	449,	0	-5.46	-4.4	2.82
TGME49_chrIb	1492024	1492175	TGME49_209850	3.5e-06	-	1492024	1492175	0	1	151,	0	-5.46	-4.4	1.55
TGME49_chrIb	1492273	1492573	TGME49_209850	3.5e-06	-	1492273	1492573	0	1	300,	0	-5.46	-4.4	2
TGME49_chrIb	1504130	1504903	TGME49_209870	7.2e-09	-	1504130	1504903	0	2	375,24,	0,749	-8.14	-6.54	2.57
TGME49_chrIb	1506598	1506997	TGME49_209870	7.2e-09	-	1506598	1506997	0	1	399,	0	-8.14	-6.54	1.89
TGME49_chrIb	1726302	1726653	TGME49_321570	8.9e-08	-	1726302	1726653	0	1	351,	0	-7.05	-5.63	2.42
TGME49_chrIb	1738762	1740155	TGME49_321550	1.6e-15	-	1738762	1740155	0	2	340,857,	0,536	-14.8	-12.5	3.62
TGME49_chrIb	1740502	1740653	TGME49_321550	1.6e-15	-	1740502	1740653	0	1	151,	0	-14.8	-12.5	2.31
TGME49_chrIb	1740752	1740852	TGME49_321550	1.6e-15	-	1740752	1740852	0	1	100,	0	-14.8	-12.5	1.65
TGME49_chrIb	1825926	1826127	TGME49_321410	6e-05	-	1825926	1826127	0	1	201,	0	-4.22	-3.37	2.47
TGME49_chrIb	1826526	1826627	TGME49_321410	4.4e-06	-	1826526	1826627	0	1	101,	0	-5.36	-3.64	1.25
TGME49_chrIb	1827746	1827997	TGME49_321410	4.4e-06	-	1827746	1827997	0	1	251,	0	-5.36	-4.32	2.43
TGME49_chrIb	1828096	1829108	TGME49_321410	4.4e-06	-	1828096	1829108	0	3	45,115,190,	0,547,822	-5.36	-4.32	2.76
TGME49_chrIb	1829940	1833780	TGME49_321410	4.4e-06	-	1829940	1833780	0	6	127,120,87,127,71,769,	0,406,1751,2211,2808,3071	-5.36	-4.32	3.57
TGME49_chrIb	1834718	1834869	TGME49_321410	4.4e-06	-	1834718	1834869	0	1	151,	0	-5.36	-4.32	1.56
TGME49_chrIb	1836418	1836519	TGME49_321410	0.00046	-	1836418	1836519	0	1	101,	0	-3.34	-2.58	3
TGME49_chrIb	1836918	1837019	TGME49_321410	0.00046	-	1836918	1837019	0	1	101,	0	-3.34	-2.58	1.33
TGME49_chrIb	1855855	1855956	TGME49_321360	0.00083	-	1855855	1855956	0	1	101,	0	-3.08	-2.34	2.45
TGME49_chrIb	1865704	1866799	TGME49_321360	1.3e-06	-	1865704	1866799	0	1	1095,	0	-5.89	-4.74	3
TGME49_chrIb	1902438	1902537	TGME49_321290	3e-06	-	1902438	1902537	0	1	99,	0	-5.52	-4.45	2.12
TGME49_chrIb	1903259	1907500	TGME49_321290	3e-06	-	1903259	1907500	0	8	47,105,57,310,119,103,91,52,	0,466,928,1701,2581,3328,3668,4189	-5.52	-4.45	3
TGME49_chrV	188633	188981	TGME49_220175	1e-09	+	188633	188981	0	1	348,	0	-9	-7.28	2
TGME49_chrV	191009	191761	TGME49_220175	1e-09	+	191009	191761	0	2	33,265,	0,487	-9	-7.28	2.62
TGME49_chrV	339462	339613	TGME49_220370	5.1e-06	+	339462	339613	0	1	151,	0	-5.29	-4.26	2.29
TGME49_chrV	428064	428214	TGME49_220510	1.5e-06	+	428064	428214	0	1	150,	0	-5.81	-4.68	2.7
TGME49_chrV	429848	429998	TGME49_220510	1.6e-07	+	429848	429998	0	1	150,	0	-6.8	-4.82	2.5
TGME49_chrV	640348	640491	TGME49_212830	1.6e-11	+	640348	640491	0	1	143,	0	-10.8	-8.28	2.37
TGME49_chrV	655454	655604	TGME49_212860	4.7e-07	+	655454	655604	0	1	150,	0	-6.33	-4.44	2
TGME49_chrV	656050	656647	TGME49_212860	1.9e-07	+	656050	656647	0	1	597,	0	-6.73	-5.38	4
TGME49_chrV	700953	701102	TGME49_212920	1.6e-12	+	700953	701102	0	1	149,	0	-11.8	-9.69	1.81
TGME49_chrV	843288	843874	TGME49_213072	5.6e-07	+	843288	843874	0	2	117,134,	0,452	-6.25	-5.03	3
TGME49_chrV	845358	845942	TGME49_213072	5.6e-07	+	845358	845942	0	2	187,13,	0,571	-6.25	-5.03	2.73
TGME49_chrV	1159696	1159845	TGME49_213590	0.00011	+	1159696	1159845	0	1	149,	0	-3.96	-2.46	2
TGME49_chrV	1206905	1207005	TGME49_213650	2.7e-08	+	1206905	1207005	0	1	100,	0	-7.57	-5.48	2.33
TGME49_chrV	1281423	1281673	TGME49_213740	4e-16	+	1281423	1281673	0	1	250,	0	-15.4	-12.9	1.89
TGME49_chrV	1579418	1579518	TGME49_287040	4.5e-08	+	1579418	1579518	0	1	100,	0	-7.35	-5.87	1.25
TGME49_chrV	1632451	1632650	TGME49_286928	0.00046	+	1632451	1632650	0	1	199,	0	-3.34	-1.92	2.43
TGME49_chrV	1633389	1633637	TGME49_286928	0.00023	+	1633389	1633637	0	1	248,	0	-3.64	-2.86	2
TGME49_chrV	1764968	1765117	TGME49_286610	2.3e-10	+	1764968	1765117	0	1	149,	0	-9.63	-7.78	2.22
TGME49_chrV	1825616	1825813	TGME49_286450	9.1e-08	+	1825616	1825813	0	1	197,	0	-7.04	-5.62	1.54
TGME49_chrV	1825910	1826206	TGME49_286450	9.1e-08	+	1825910	1826206	0	1	296,	0	-7.04	-5.62	4
TGME49_chrV	2028394	2029244	TGME49_286060	0	+	2028394	2029244	0	1	850,	0	#NAME?	#NAME?	2.46
TGME49_chrV	2317626	2317726	TGME49_285660	1.6e-11	+	2317626	2317726	0	1	100,	0	-10.8	-8.32	2.2
TGME49_chrV	2536640	2536790	TGME49_285210	6.3e-14	+	2536640	2536790	0	1	150,	0	-13.2	-10.5	2.25
TGME49_chrV	179002	180095	TGME49_220170	0.00015	-	179002	180095	0	3	312,105,182,	0,601,911	-3.83	-3.03	2.67
TGME49_chrV	184345	187014	TGME49_220170	0.00013	-	184345	187014	0	3	47,70,433,	0,1763,2236	-3.89	-3.08	2.54
TGME49_chrV	187113	187562	TGME49_220170	0.00013	-	187113	187562	0	1	449,	0	-3.89	-3.08	3.73
TGME49_chrV	279033	279380	TGME49_220300	0.0012	-	279033	279380	0	1	347,	0	-2.92	-1.54	2.83
TGME49_chrV	281024	281817	TGME49_220300	0.0012	-	281024	281817	0	1	793,	0	-2.92	-2.19	7
TGME49_chrV	282063	283005	TGME49_220300	0.0012	-	282063	283005	0	1	942,	0	-2.92	-2.19	6
TGME49_chrV	664166	665493	TGME49_212880	2.1e-07	-	664166	665493	0	3	254,127,370,	0,471,957	-6.68	-5.36	2.73
TGME49_chrV	665691	667340	TGME49_212880	2.1e-07	-	665691	667340	0	1	1649,	0	-6.68	-5.36	4.08
TGME49_chrV	667938	668239	TGME49_212880	2.1e-07	-	667938	668239	0	1	301,	0	-6.68	-5.36	3
TGME49_chrV	668338	669188	TGME49_212880	2.1e-07	-	668338	669188	0	1	850,	0	-6.68	-5.36	3.14
TGME49_chrV	669287	669687	TGME49_212880	2.1e-07	-	669287	669687	0	1	400,	0	-6.68	-5.36	2.2
TGME49_chrV	669836	670636	TGME49_212880	2.1e-07	-	669836	670636	0	1	800,	0	-6.68	-5.36	1.86
TGME49_chrV	670935	671035	TGME49_212880	2.1e-07	-	670935	671035	0	1	100,	0	-6.68	-5.36	2.08
TGME49_chrV	671134	672084	TGME49_212880	2.1e-07	-	671134	672084	0	1	950,	0	-6.68	-5.36	2.37
TGME49_chrV	672283	672534	TGME49_212880	2.1e-07	-	672283	672534	0	1	251,	0	-6.68	-5.36	3
TGME49_chrV	672982	673382	TGME49_212880	2.1e-07	-	672982	673382	0	1	400,	0	-6.68	-5.36	3.12
TGME49_chrV	673481	676801	TGME49_212880	2.1e-07	-	673481	676801	0	2	2450,198,	0,3122	-6.68	-5.36	4.14
TGME49_chrV	677050	677850	TGME49_212880	2.1e-07	-	677050	677850	0	1	800,	0	-6.68	-5.36	3.09
TGME49_chrV	678098	679248	TGME49_212880	2.1e-07	-	678098	679248	0	1	1150,	0	-6.68	-5.36	3.89
TGME49_chrV	679397	679847	TGME49_212880	2.1e-07	-	679397	679847	0	1	450,	0	-6.68	-5.36	2.8
TGME49_chrV	679996	680147	TGME49_212880	2.1e-07	-	679996	680147	0	1	151,	0	-6.68	-5.36	1.71
TGME49_chrV	1167771	1168118	TGME49_213610	2.2e-06	-	1167771	1168118	0	1	347,	0	-5.66	-4.55	2.62
TGME49_chrV	1168216	1168316	TGME49_213610	2.2e-06	-	1168216	1168316	0	1	100,	0	-5.66	-4.55	2
TGME49_chrV	1168563	1168959	TGME49_213610	0.00013	-	1168563	1168959	0	1	396,	0	-3.89	-3.08	2
TGME49_chrV	1170008	1170504	TGME49_213610	3.9e-06	-	1170008	1170504	0	1	496,	0	-5.41	-4.36	2.46
TGME49_chrV	1170651	1170949	TGME49_213610	3.9e-06	-	1170651	1170949	0	1	298,	0	-5.41	-4.36	1.5
TGME49_chrV	1171047	1171147	TGME49_213610	3.9e-06	-	1171047	1171147	0	1	100,	0	-5.41	-4.36	1.44
TGME49_chrV	1171245	1173662	TGME49_213610	3.9e-06	-	1171245	1173662	0	4	141,692,90,216,	0,545,1570,2201	-5.41	-4.36	2.76
TGME49_chrV	1341168	1341663	TGME49_213800	1.7e-08	-	1341168	1341663	0	1	495,	0	-7.76	-6.22	2.33
TGME49_chrV	1343944	1345059	TGME49_213800	1.7e-08	-	1343944	1345059	0	2	38,604,	0,511	-7.76	-6.22	1.85
TGME49_chrV	1345156	1345256	TGME49_213800	1.7e-08	-	1345156	1345256	0	1	100,	0	-7.76	-6.22	1.22
TGME49_chrV	1346291	1346390	TGME49_213800	1e-06	-	1346291	1346390	0	1	99,	0	-5.98	-4.81	2.78
TGME49_chrV	1429348	1429849	TGME49_213920	2.6e-06	-	1429348	1429849	0	1	501,	0	-5.59	-4.5	2.8
TGME49_chrV	1429998	1430148	TGME49_213920	2.6e-06	-	1429998	1430148	0	1	150,	0	-5.59	-4.5	1.53
TGME49_chrV	1433653	1436335	TGME49_213920	2.6e-06	-	1433653	1436335	0	3	33,59,109,	0,1475,2573	-5.59	-4.5	1.82
TGME49_chrV	1436734	1438584	TGME49_213920	2.6e-06	-	1436734	1438584	0	3	292,265,294,	0,964,1556	-5.59	-4.5	2.58
TGME49_chrV	1523978	1524128	TGME49_287210	1.5e-08	-	1523978	1524128	0	1	150,	0	-7.83	-6.28	1.27
TGME49_chrV	1684382	1684531	TGME49_286760	0.00037	-	1684382	1684531	0	1	149,	0	-3.43	-2.67	2.6
TGME49_chrV	1754560	1754861	TGME49_286620	0.00012	-	1754560	1754861	0	1	301,	0	-3.91	-3.1	3.31
TGME49_chrV	1758476	1759326	TGME49_286620	4.3e-05	-	1758476	1759326	0	1	850,	0	-4.37	-3.5	2.67
TGME49_chrV	1760222	1760473	TGME49_286620	4.3e-05	-	1760222	1760473	0	1	251,	0	-4.37	-3.5	2.16
TGME49_chrV	1826766	1827517	TGME49_286440	0.00036	-	1826766	1827517	0	2	132,62,	0,689	-3.44	-2.68	2.36
TGME49_chrV	1828504	1829838	TGME49_286440	0.00044	-	1828504	1829838	0	3	72,254,12,	0,698,1322	-3.36	-2.6	3.33
TGME49_chrV	1840469	1840669	TGME49_286410	6.5e-05	-	1840469	1840669	0	1	200,	0	-4.19	-3.34	2.67
TGME49_chrV	1849572	1850120	TGME49_286410	9.3e-07	-	1849572	1850120	0	1	548,	0	-6.03	-4.84	3.75
TGME49_chrV	1850877	1851077	TGME49_286410	0.00095	-	1850877	1851077	0	1	200,	0	-3.02	-1.64	4.5
TGME49_chrV	1853707	1854008	TGME49_286270	0.00016	-	1853707	1854008	0	1	301,	0	-3.8	-3	1.8
TGME49_chrV	1854156	1854607	TGME49_286270	0.00016	-	1854156	1854607	0	1	451,	0	-3.8	-3	3.14
TGME49_chrV	1856778	1856978	TGME49_286270	0.0098	-	1856778	1856978	0	1	200,	0	-2.01	-1.31	3
TGME49_chrV	1863605	1863856	TGME49_286270	0.001	-	1863605	1863856	0	1	251,	0	-3	-1.62	1.75
TGME49_chrV	1864405	1865055	TGME49_286270	0.00071	-	1864405	1865055	0	1	650,	0	-3.15	-2.41	3.21
TGME49_chrV	1870097	1870897	TGME49_286270	0.00036	-	1870097	1870897	0	1	800,	0	-3.44	-2.68	2.56
TGME49_chrV	1871296	1871447	TGME49_286270	0.00036	-	1871296	1871447	0	1	151,	0	-3.44	-2.68	1.9
TGME49_chrV	1871895	1872046	TGME49_286270	0.00036	-	1871895	1872046	0	1	151,	0	-3.44	-2.68	3
TGME49_chrV	1873044	1873145	TGME49_286270	0.00012	-	1873044	1873145	0	1	101,	0	-3.91	-2.42	2.83
TGME49_chrV	1873244	1873794	TGME49_286270	0.00012	-	1873244	1873794	0	1	550,	0	-3.91	-3.09	2.42
TGME49_chrV	1874442	1874793	TGME49_286270	8.5e-05	-	1874442	1874793	0	1	351,	0	-4.07	-3.23	2.91
TGME49_chrV	2028479	2028924	TGME49_286050	2e-05	-	2028479	2028924	0	1	445,	0	-4.69	-3.77	2.92
TGME49_chrV	2029021	2029219	TGME49_286050	2e-05	-	2029021	2029219	0	1	198,	0	-4.69	-3.77	3.6
TGME49_chrV	2029891	2030089	TGME49_286050	2e-05	-	2029891	2030089	0	1	198,	0	-4.69	-3.77	1.52
TGME49_chrV	2030187	2030683	TGME49_286050	2e-05	-	2030187	2030683	0	2	49,50,	0,446	-4.69	-3.09	1.2
TGME49_chrV	2032611	2032760	TGME49_286050	0.00026	-	2032611	2032760	0	1	149,	0	-3.59	-2.82	1.91
TGME49_chrV	2159736	2160631	TGME49_285870	4.1e-08	-	2159736	2160631	0	1	895,	0	-7.39	-5.9	2.24
TGME49_chrV	2251446	2251794	TGME49_285760	0.00035	-	2251446	2251794	0	1	348,	0	-3.46	-2.69	2.42
TGME49_chrV	2253102	2253747	TGME49_285760	6.6e-05	-	2253102	2253747	0	1	645,	0	-4.18	-3.33	3.45
TGME49_chrV	2277460	2277807	TGME49_285700	1.9e-05	-	2277460	2277807	0	1	347,	0	-4.72	-3.79	5
TGME49_chrV	2281242	2282224	TGME49_285700	0.00058	-	2281242	2282224	0	2	92,304,	0,678	-3.24	-2.49	2.64
TGME49_chrV	2359352	2359646	TGME49_285510	0.00056	-	2359352	2359646	0	1	294,	0	-3.25	-2.5	2.54
TGME49_chrV	2379024	2380073	TGME49_285490	0.00026	-	2379024	2380073	0	1	1049,	0	-3.58	-2.8	3.33
TGME49_chrV	2431973	2432522	TGME49_285425	0.00032	-	2431973	2432522	0	1	549,	0	-3.49	-2.72	3.14
TGME49_chrV	2436082	2436382	TGME49_285425	0.00079	-	2436082	2436382	0	1	300,	0	-3.1	-2.36	3.18
TGME49_chrV	2794243	2794844	TGME49_284170	0.00013	-	2794243	2794844	0	1	601,	0	-3.88	-3.07	2.41
TGME49_chrV	2796488	2796739	TGME49_284170	0.0019	-	2796488	2796739	0	1	251,	0	-2.71	-1.99	1.62
TGME49_chrV	2901448	2901792	TGME49_283860	4.9e-06	-	2901448	2901792	0	1	344,	0	-5.31	-4.28	2
TGME49_chrV	2993732	2994330	TGME49_283760	0.0005	-	2993732	2994330	0	1	598,	0	-3.3	-2.55	3.83
TGME49_chrV	2995720	2996118	TGME49_283760	0.00069	-	2995720	2996118	0	1	398,	0	-3.16	-2.42	2
TGME49_chrV	2996316	2996941	TGME49_283760	0.00069	-	2996316	2996941	0	2	79,21,	0,604	-3.16	-1.77	1.37
TGME49_chrV	2997288	2997865	TGME49_283760	0.00069	-	2997288	2997865	0	2	11,139,	0,438	-3.16	-1.77	3
TGME49_chrVI	827653	827753	TGME49_239670	2e-12	+	827653	827753	0	1	100,	0	-11.7	-9.55	1.42
TGME49_chrVI	1059715	1060160	TGME49_240090	3.2e-06	+	1059715	1060160	0	1	445,	0	-5.5	-4.43	2.66
TGME49_chrVI	1101338	1101488	TGME49_240240	2.8e-05	+	1101338	1101488	0	1	150,	0	-4.56	-2.98	2.2
TGME49_chrVI	1345617	1346188	TGME49_240630	0	+	1345617	1346188	0	2	135,14,	0,557	#NAME?	#NAME?	2
TGME49_chrVI	1346679	1346778	TGME49_240630	0	+	1346679	1346778	0	1	99,	0	#NAME?	#NAME?	1.23
TGME49_chrVI	1399567	1399766	TGME49_240700	2.5e-12	+	1399567	1399766	0	1	199,	0	-11.6	-9.08	3.4
TGME49_chrVI	1449303	1450578	TGME49_240800	1.9e-06	+	1449303	1450578	0	2	65,35,	0,1240	-5.72	-3.93	2
TGME49_chrVI	1466873	1469247	TGME49_240840	5.6e-05	+	1466873	1469247	0	5	114,111,65,79,29,	0,948,1357,1602,2345	-4.25	-3.39	5.11
TGME49_chrVI	1473090	1473289	TGME49_240840	2.9e-05	+	1473090	1473289	0	1	199,	0	-4.54	-2.96	2.5
TGME49_chrVI	1537180	1537429	TGME49_240890	4.4e-08	+	1537180	1537429	0	1	249,	0	-7.36	-5.29	2.75
TGME49_chrVI	1598158	1598658	TGME49_240970	5e-14	+	1598158	1598658	0	1	500,	0	-13.3	-11.1	4.25
TGME49_chrVI	1848296	1848539	TGME49_242040	6.6e-06	+	1848296	1848539	0	1	243,	0	-5.18	-3.5	3.75
TGME49_chrVI	1954570	1954817	TGME49_242310	2.1e-07	+	1954570	1954817	0	1	247,	0	-6.68	-5.36	4.75
TGME49_chrVI	2202963	2203061	TGME49_242710	4e-11	+	2202963	2203061	0	1	98,	0	-10.4	-7.94	3.75
TGME49_chrVI	2812236	2812437	TGME49_243710	1.2e-10	+	2812236	2812437	0	1	201,	0	-9.91	-7.52	3
TGME49_chrVI	3157855	3158053	TGME49_244280	3.7e-07	+	3157855	3158053	0	1	198,	0	-6.43	-5.15	2.5
TGME49_chrVI	3158199	3158545	TGME49_244280	3.7e-07	+	3158199	3158545	0	1	346,	0	-6.43	-5.15	2.43
TGME49_chrVI	3185277	3185637	TGME49_244310	1e-16	+	3185277	3185637	0	2	57,43,	0,317	-16	-12.9	1.55
TGME49_chrVI	3186534	3187132	TGME49_244310	1e-16	+	3186534	3187132	0	1	598,	0	-16	-13.4	3.75
TGME49_chrVI	3187330	3187430	TGME49_244310	1e-16	+	3187330	3187430	0	1	100,	0	-16	-13.4	1.47
TGME49_chrVI	3411409	3411559	TGME49_244630	7.8e-09	+	3411409	3411559	0	1	150,	0	-8.11	-5.96	1.75
TGME49_chrVI	3424587	3424782	TGME49_244650	4.8e-07	+	3424587	3424782	0	1	195,	0	-6.32	-5.07	3.25
TGME49_chrVI	4106	5029	TGME49_238000	1.3e-06	-	4106	5029	0	2	430,16,	0,907	-5.89	-4.74	2.33
TGME49_chrVI	105247	105690	TGME49_238180	2.2e-06	-	105247	105690	0	1	443,	0	-5.66	-4.55	2.26
TGME49_chrVI	315084	315235	TGME49_238930	0.00068	-	315084	315235	0	1	151,	0	-3.17	-1.78	3.25
TGME49_chrVI	315333	315632	TGME49_238930	0.00068	-	315333	315632	0	1	299,	0	-3.17	-2.43	3.25
TGME49_chrVI	315731	315881	TGME49_238930	0.00068	-	315731	315881	0	1	150,	0	-3.17	-2.43	3.25
TGME49_chrVI	316943	317345	TGME49_238930	0.00068	-	316943	317345	0	2	32,118,	0,284	-3.17	-1.78	2
TGME49_chrVI	317444	317743	TGME49_238930	0.00068	-	317444	317743	0	1	299,	0	-3.17	-2.43	2.33
TGME49_chrVI	319240	319391	TGME49_238930	0.00051	-	319240	319391	0	1	151,	0	-3.29	-2.54	2.4
TGME49_chrVI	319489	319689	TGME49_238930	0.00051	-	319489	319689	0	1	200,	0	-3.29	-1.89	1.55
TGME49_chrVI	625085	625386	TGME49_239410	8.3e-05	-	625085	625386	0	1	301,	0	-4.08	-3.24	1.47
TGME49_chrVI	625585	626136	TGME49_239410	8.3e-05	-	625585	626136	0	1	551,	0	-4.08	-3.24	3.27
TGME49_chrVI	630483	631184	TGME49_239410	0.0001	-	630483	631184	0	1	701,	0	-3.98	-3.16	3.4
TGME49_chrVI	635914	636415	TGME49_239410	2.8e-05	-	635914	636415	0	1	501,	0	-4.55	-3.66	3.75
TGME49_chrVI	687954	688155	TGME49_239480	0.00031	-	687954	688155	0	1	201,	0	-3.51	-2.74	3.4
TGME49_chrVI	706473	706624	TGME49_239480	0.00021	-	706473	706624	0	1	151,	0	-3.67	-2.89	2.33
TGME49_chrVI	708882	709494	TGME49_239480	0.00021	-	708882	709494	0	2	72,278,	0,334	-3.67	-2.89	4.17
TGME49_chrVI	709793	709994	TGME49_239480	0.00021	-	709793	709994	0	1	201,	0	-3.67	-2.89	2.29
TGME49_chrVI	862343	862688	TGME49_239710	2.1e-05	-	862343	862688	0	1	345,	0	-4.67	-3.76	3
TGME49_chrVI	1039525	1039775	TGME49_240070	9.3e-07	-	1039525	1039775	0	1	250,	0	-6.03	-4.84	1.6
TGME49_chrVI	1042440	1042739	TGME49_240070	9.3e-07	-	1042440	1042739	0	1	299,	0	-6.03	-4.84	3.08
TGME49_chrVI	1293722	1294321	TGME49_240480	5e-11	-	1293722	1294321	0	1	599,	0	-10.3	-8.27	3.78
TGME49_chrVI	1375930	1376626	TGME49_240660	5.8e-07	-	1375930	1376626	0	1	696,	0	-6.24	-5.02	3.33
TGME49_chrVI	1377575	1378111	TGME49_240660	5.8e-07	-	1377575	1378111	0	2	59,41,	0,495	-6.24	-5.02	1.25
TGME49_chrVI	1380208	1380560	TGME49_240660	5.8e-07	-	1380208	1380560	0	2	73,127,	0,225	-6.24	-5.02	2.2
TGME49_chrVI	1551719	1551919	TGME49_240910	0.00065	-	1551719	1551919	0	1	200,	0	-3.19	-2.45	1.87
TGME49_chrVI	1554255	1556142	TGME49_240910	0.00049	-	1554255	1556142	0	2	606,43,	0,1844	-3.31	-2.56	3.11
TGME49_chrVI	1556624	1556824	TGME49_240910	0.00049	-	1556624	1556824	0	1	200,	0	-3.31	-2.56	2.64
TGME49_chrVI	1663325	1663821	TGME49_241165	1.7e-09	-	1663325	1663821	0	1	496,	0	-8.76	-7.07	3.23
TGME49_chrVI	1663919	1664118	TGME49_241165	1.7e-09	-	1663919	1664118	0	1	199,	0	-8.76	-7.07	1.57
TGME49_chrVI	1679617	1679767	TGME49_241180	1e-06	-	1679617	1679767	0	1	150,	0	-5.99	-4.81	1.58
TGME49_chrVI	1679865	1680360	TGME49_241180	1e-06	-	1679865	1680360	0	1	495,	0	-5.99	-4.81	2.42
TGME49_chrVI	1731751	1732201	TGME49_241830	0.00074	-	1731751	1732201	0	1	450,	0	-3.13	-2.39	2.29
TGME49_chrVI	1733249	1733749	TGME49_241830	0.00074	-	1733249	1733749	0	1	500,	0	-3.13	-2.39	2.71
TGME49_chrVI	1822560	1822760	TGME49_242010	0.0029	-	1822560	1822760	0	1	200,	0	-2.54	-1.83	3.75
TGME49_chrVI	1837344	1837742	TGME49_242030	0.00037	-	1837344	1837742	0	1	398,	0	-3.43	-2.67	2.67
TGME49_chrVI	1867255	1868152	TGME49_242070	1.8e-10	-	1867255	1868152	0	1	897,	0	-9.74	-7.87	1.88
TGME49_chrVI	1869247	1870643	TGME49_242070	1.8e-10	-	1869247	1870643	0	3	203,69,28,	0,682,1368	-9.74	-7.87	1.17
TGME49_chrVI	1872012	1873466	TGME49_242070	1.8e-10	-	1872012	1873466	0	2	139,310,	0,1144	-9.74	-7.87	1.47
TGME49_chrVI	2258974	2259574	TGME49_242770	0.00025	-	2258974	2259574	0	1	600,	0	-3.6	-2.82	3.3
TGME49_chrVI	2259673	2259774	TGME49_242770	0.00025	-	2259673	2259774	0	1	101,	0	-3.6	-2.82	1.86
TGME49_chrVI	2259873	2259974	TGME49_242770	0.00025	-	2259873	2259974	0	1	101,	0	-3.6	-2.82	2.5
TGME49_chrVI	2260123	2260224	TGME49_242770	0.00025	-	2260123	2260224	0	1	101,	0	-3.6	-2.82	2.33
TGME49_chrVI	2261777	2261928	TGME49_242770	0.00025	-	2261777	2261928	0	1	151,	0	-3.6	-2.82	2.4
TGME49_chrVI	2691447	2691937	TGME49_243510	4.6e-06	-	2691447	2691937	0	2	47,153,	0,337	-5.34	-4.31	2.33
TGME49_chrVI	2692036	2692137	TGME49_243510	4.6e-06	-	2692036	2692137	0	1	101,	0	-5.34	-4.31	1.92
TGME49_chrVI	2692236	2693173	TGME49_243510	4.6e-06	-	2692236	2693173	0	2	20,280,	0,657	-5.34	-4.31	3.08
TGME49_chrVI	2744453	2744702	TGME49_243600	2.6e-05	-	2744453	2744702	0	1	249,	0	-4.58	-3.68	3.21
TGME49_chrVI	2745148	2745397	TGME49_243600	2.6e-05	-	2745148	2745397	0	1	249,	0	-4.58	-3.68	1.5
TGME49_chrVI	2816463	2817163	TGME49_243720	0.00054	-	2816463	2817163	0	1	700,	0	-3.27	-2.52	2
TGME49_chrVI	2845169	2845713	TGME49_243760	3.3e-06	-	2845169	2845713	0	1	544,	0	-5.48	-4.41	3.08
TGME49_chrVI	2847638	2847935	TGME49_243760	0.00051	-	2847638	2847935	0	1	297,	0	-3.29	-2.54	1.78
TGME49_chrVI	2934976	2935815	TGME49_243980	6.5e-06	-	2934976	2935815	0	1	839,	0	-5.19	-4.19	3.47
TGME49_chrVI	3038488	3039737	TGME49_244120	2.8e-05	-	3038488	3039737	0	1	1249,	0	-4.55	-3.66	3.75
TGME49_chrVI	3040525	3040826	TGME49_244120	2.8e-05	-	3040525	3040826	0	1	301,	0	-4.55	-3.66	2.43
TGME49_chrVI	3041324	3042424	TGME49_244120	2.2e-05	-	3041324	3042424	0	1	1100,	0	-4.66	-3.75	4.67
TGME49_chrVI	3047156	3047407	TGME49_244120	0.0012	-	3047156	3047407	0	1	251,	0	-2.92	-1.54	2.2
TGME49_chrVI	3123243	3123977	TGME49_244210	0.00013	-	3123243	3123977	0	2	331,68,	0,666	-3.9	-3.09	3
TGME49_chrVI	3125418	3125568	TGME49_244210	0.00013	-	3125418	3125568	0	1	150,	0	-3.9	-3.09	2
TGME49_chrVI	3125667	3126015	TGME49_244210	0.00013	-	3125667	3126015	0	1	348,	0	-3.9	-3.09	5.5
TGME49_chrVI	3291044	3291494	TGME49_244470	2e-06	-	3291044	3291494	0	1	450,	0	-5.69	-4.57	2.75
TGME49_chrVI	3292047	3293295	TGME49_244470	2e-06	-	3292047	3293295	0	3	73,246,132,	0,479,1116	-5.69	-4.57	2.69
TGME49_chrVI	3293593	3296897	TGME49_244470	2e-06	-	3293593	3296897	0	3	64,2044,142,	0,758,3162	-5.69	-4.57	2.42
TGME49_chrVI	3296996	3297096	TGME49_244470	2e-06	-	3296996	3297096	0	1	100,	0	-5.69	-4.57	1.4
TGME49_chrVI	3297345	3298292	TGME49_244470	0.00065	-	3297345	3298292	0	2	67,184,	0,763	-3.19	-2.45	2
TGME49_chrVI	3389558	3390105	TGME49_244600	8.9e-05	-	3389558	3390105	0	1	547,	0	-4.05	-3.22	4
TGME49_chrVI	3520318	3521856	TGME49_244840	3e-07	-	3520318	3521856	0	3	278,52,63,	0,801,1475	-6.53	-5.22	1.62
TGME49_chrVI	3522833	3524716	TGME49_244840	3e-07	-	3522833	3524716	0	3	70,163,209,	0,644,1674	-6.53	-5.22	3.36
TGME49_chrVIII	597314	597564	TGME49_230080	5e-08	+	597314	597564	0	1	250,	0	-7.3	-5.82	2.8
TGME49_chrVIII	682811	682911	TGME49_230200	1.6e-14	+	682811	682911	0	1	100,	0	-13.8	-11.6	3.17
TGME49_chrVIII	1532558	1532708	TGME49_231770	0	+	1532558	1532708	0	1	150,	0	#NAME?	#NAME?	2.05
TGME49_chrVIII	2210067	2210222	TGME49_232655	7.9e-16	+	2210067	2210222	0	2	10,89,	0,66	-15.1	-12.7	1.63
TGME49_chrVIII	3219945	3220239	TGME49_273860	6.9e-07	+	3219945	3220239	0	1	294,	0	-6.16	-4.3	2.67
TGME49_chrVIII	3676274	3676714	TGME49_273080	6.5e-07	+	3676274	3676714	0	1	440,	0	-6.19	-4.98	3
TGME49_chrVIII	3676957	3677104	TGME49_273080	0.00033	+	3676957	3677104	0	1	147,	0	-3.48	-2.71	2.18
TGME49_chrVIII	4127976	4128419	TGME49_272240	0	+	4127976	4128419	0	1	443,	0	#NAME?	#NAME?	3
TGME49_chrVIII	4759013	4759312	TGME49_271050	1e-05	+	4759013	4759312	0	1	299,	0	-4.99	-4.02	2.57
TGME49_chrVIII	5114336	5114536	TGME49_270630	1.9e-06	+	5114336	5114536	0	1	200,	0	-5.72	-3.93	1.87
TGME49_chrVIII	5520529	5520829	TGME49_269930	3.2e-08	+	5520529	5520829	0	1	300,	0	-7.5	-5.99	2.28
TGME49_chrVIII	5521276	5521726	TGME49_269930	3.2e-08	+	5521276	5521726	0	1	450,	0	-7.5	-5.99	2.67
TGME49_chrVIII	5522073	5522423	TGME49_269930	3.2e-08	+	5522073	5522423	0	1	350,	0	-7.5	-5.99	2.65
TGME49_chrVIII	5522821	5523270	TGME49_269930	3.2e-08	+	5522821	5523270	0	1	449,	0	-7.5	-5.99	2.6
TGME49_chrVIII	5534836	5534937	TGME49_269930	0.00042	+	5534836	5534937	0	1	101,	0	-3.38	-1.96	2.2
TGME49_chrVIII	5807888	5807988	TGME49_269430	9.1e-10	+	5807888	5807988	0	1	100,	0	-9.04	-7.3	1.92
TGME49_chrVIII	6373338	6373556	TGME49_268670	0	+	6373338	6373556	0	2	12,139,	0,79	#NAME?	#NAME?	3.13
TGME49_chrVIII	6631746	6633436	TGME49_268220	7.9e-11	+	6631746	6633436	0	1	1690,	0	-10.1	-8.11	2.8
TGME49_chrVIII	6634031	6634281	TGME49_268220	7.9e-11	+	6634031	6634281	0	1	250,	0	-10.1	-8.11	1.27
TGME49_chrVIII	6636069	6636318	TGME49_268220	1.9e-09	+	6636069	6636318	0	1	249,	0	-8.73	-7.04	2.25
TGME49_chrVIII	73331	74030	TGME49_229180	8.3e-07	-	73331	74030	0	1	699,	0	-6.08	-4.88	3.7
TGME49_chrVIII	83686	84434	TGME49_229180	0.00066	-	83686	84434	0	1	748,	0	-3.18	-2.44	2.5
TGME49_chrVIII	93892	94293	TGME49_229210	3.2e-05	-	93892	94293	0	1	401,	0	-4.49	-3.61	2.91
TGME49_chrVIII	183879	184176	TGME49_229350	6e-06	-	183879	184176	0	1	297,	0	-5.22	-4.21	3.33
TGME49_chrVIII	197215	197315	TGME49_229350	0.0017	-	197215	197315	0	1	100,	0	-2.76	-2.05	2.43
TGME49_chrVIII	199634	200482	TGME49_229360	1e-06	-	199634	200482	0	1	848,	0	-5.99	-4.81	5
TGME49_chrVIII	263803	265260	TGME49_229450	2.2e-06	-	263803	265260	0	2	218,421,	0,1036	-5.65	-4.54	2.1
TGME49_chrVIII	371273	371373	TGME49_229660	2.2e-09	-	371273	371373	0	1	100,	0	-8.66	-6.44	1.57
TGME49_chrVIII	392970	393765	TGME49_229710	2.8e-05	-	392970	393765	0	1	795,	0	-4.56	-3.66	3.27
TGME49_chrVIII	393962	394062	TGME49_229710	2.8e-05	-	393962	394062	0	1	100,	0	-4.56	-3.66	2.38
TGME49_chrVIII	425133	425534	TGME49_229750	0.00052	-	425133	425534	0	1	401,	0	-3.28	-2.53	3.62
TGME49_chrVIII	427948	428448	TGME49_229750	0.00038	-	427948	428448	0	1	500,	0	-3.42	-2.66	4.25
TGME49_chrVIII	864800	865746	TGME49_230570	7.8e-05	-	864800	865746	0	2	34,366,	0,580	-4.11	-3.27	2.71
TGME49_chrVIII	869254	869354	TGME49_230570	0.00011	-	869254	869354	0	1	100,	0	-3.97	-3.15	1.3
TGME49_chrVIII	1082477	1083566	TGME49_230890	9.3e-05	-	1082477	1083566	0	2	92,356,	0,733	-4.03	-3.2	4
TGME49_chrVIII	1083665	1084213	TGME49_230890	9.3e-05	-	1083665	1084213	0	1	548,	0	-4.03	-3.2	2
TGME49_chrVIII	1162962	1163410	TGME49_230980	5e-05	-	1162962	1163410	0	1	448,	0	-4.3	-3.43	2.13
TGME49_chrVIII	1282500	1283099	TGME49_231170	8.3e-06	-	1282500	1283099	0	1	599,	0	-5.08	-4.1	3.37
TGME49_chrVIII	1283467	1285444	TGME49_231170	8.3e-06	-	1283467	1285444	0	4	171,122,148,59,	0,635,1293,1918	-5.08	-4.1	2.33
TGME49_chrVIII	1288508	1292760	TGME49_231170	9.8e-05	-	1288508	1292760	0	7	115,210,140,250,63,108,13,	0,716,1421,1993,2954,3630,4239	-4.01	-3.18	3.75
TGME49_chrVIII	1377061	1377211	TGME49_231370	1.4e-05	-	1377061	1377211	0	1	150,	0	-4.86	-3.91	2.14
TGME49_chrVIII	1377310	1377460	TGME49_231370	1.4e-05	-	1377310	1377460	0	1	150,	0	-4.86	-3.91	1.43
TGME49_chrVIII	1377658	1378157	TGME49_231370	1.4e-05	-	1377658	1378157	0	1	499,	0	-4.86	-3.91	4
TGME49_chrVIII	1380646	1381095	TGME49_231370	0.00019	-	1380646	1381095	0	1	449,	0	-3.71	-2.92	3.43
TGME49_chrVIII	1381642	1382390	TGME49_231370	0.00019	-	1381642	1382390	0	1	748,	0	-3.71	-2.92	3.29
TGME49_chrVIII	1382688	1382888	TGME49_231370	0.00019	-	1382688	1382888	0	1	200,	0	-3.71	-2.92	2.37
TGME49_chrVIII	1383086	1383236	TGME49_231370	0.00019	-	1383086	1383236	0	1	150,	0	-3.71	-2.25	2
TGME49_chrVIII	1384047	1384248	TGME49_231370	0.00019	-	1384047	1384248	0	1	201,	0	-3.71	-2.92	3
TGME49_chrVIII	1537729	1538229	TGME49_231790	7.2e-05	-	1537729	1538229	0	1	500,	0	-4.14	-3.3	2.33
TGME49_chrVIII	1538327	1538528	TGME49_231790	7.2e-05	-	1538327	1538528	0	1	201,	0	-4.14	-3.3	2.75
TGME49_chrVIII	1699777	1700473	TGME49_231980	1.2e-07	-	1699777	1700473	0	1	696,	0	-6.92	-5.52	3.33
TGME49_chrVIII	1700572	1700672	TGME49_231980	1.2e-07	-	1700572	1700672	0	1	100,	0	-6.92	-5.52	2.38
TGME49_chrVIII	1766756	1767552	TGME49_232020	4.3e-05	-	1766756	1767552	0	1	796,	0	-4.37	-3.49	3.33
TGME49_chrVIII	1854554	1855351	TGME49_232100	3e-06	-	1854554	1855351	0	1	797,	0	-5.53	-4.45	6
TGME49_chrVIII	1858086	1858534	TGME49_232100	0.00049	-	1858086	1858534	0	1	448,	0	-3.31	-2.56	3
TGME49_chrVIII	1858882	1859131	TGME49_232100	0.00049	-	1858882	1859131	0	1	249,	0	-3.31	-1.9	2.67
TGME49_chrVIII	1925460	1927353	TGME49_232180	9.8e-08	-	1925460	1927353	0	1	1893,	0	-7.01	-5.6	3.79
TGME49_chrVIII	2021080	2022430	TGME49_232340	1e-06	-	2021080	2022430	0	3	16,441,90,	0,373,1260	-5.98	-4.81	2.14
TGME49_chrVIII	2199975	2200125	TGME49_232630	5.5e-05	-	2199975	2200125	0	1	150,	0	-4.26	-3.4	1.74
TGME49_chrVIII	2220925	2221026	TGME49_232680	0.002	-	2220925	2221026	0	1	101,	0	-2.69	-1.98	1.55
TGME49_chrVIII	2221124	2221274	TGME49_232680	0.002	-	2221124	2221274	0	1	150,	0	-2.69	-1.98	2.69
TGME49_chrVIII	2221372	2221473	TGME49_232680	0.002	-	2221372	2221473	0	1	101,	0	-2.69	-1.98	2.14
TGME49_chrVIII	2288518	2288667	TGME49_232940	2.5e-14	-	2288518	2288667	0	1	149,	0	-13.6	-11.3	1.8
TGME49_chrVIII	2346144	2346938	TGME49_233020	1.9e-05	-	2346144	2346938	0	1	794,	0	-4.72	-3.79	2.67
TGME49_chrVIII	2348518	2349206	TGME49_233020	0.00014	-	2348518	2349206	0	2	27,272,	0,416	-3.85	-3.04	1.95
TGME49_chrVIII	2350815	2350965	TGME49_233020	0.0001	-	2350815	2350965	0	1	150,	0	-4	-3.17	1.37
TGME49_chrVIII	2354018	2354860	TGME49_233030	4.6e-07	-	2354018	2354860	0	1	842,	0	-6.34	-5.08	2.09
TGME49_chrVIII	2852610	2854223	TGME49_233850	2.1e-06	-	2852610	2854223	0	3	225,53,105,	0,1020,1508	-5.68	-4.56	2.29
TGME49_chrVIII	3011030	3011377	TGME49_274120	0.00021	-	3011030	3011377	0	1	347,	0	-3.67	-2.89	2.27
TGME49_chrVIII	3229061	3231260	TGME49_273840	2.6e-05	-	3229061	3231260	0	4	74,366,85,166,	0,855,1508,2033	-4.59	-3.69	3.44
TGME49_chrVIII	3301165	3301462	TGME49_273730	7.6e-05	-	3301165	3301462	0	1	297,	0	-4.12	-3.28	2
TGME49_chrVIII	3301864	3302013	TGME49_273730	7.6e-05	-	3301864	3302013	0	1	149,	0	-4.12	-3.28	1.47
TGME49_chrVIII	3407599	3407699	TGME49_273550	9.1e-05	-	3407599	3407699	0	1	100,	0	-4.04	-3.2	1.78
TGME49_chrVIII	3408748	3409218	TGME49_273550	9.1e-05	-	3408748	3409218	0	2	77,122,	0,348	-4.04	-3.2	1.57
TGME49_chrVIII	3492301	3492848	TGME49_273460	2.5e-05	-	3492301	3492848	0	1	547,	0	-4.61	-3.7	1.79
TGME49_chrVIII	4238065	4238660	TGME49_271990	0.0013	-	4238065	4238660	0	1	595,	0	-2.89	-2.17	2.69
TGME49_chrVIII	4242198	4244062	TGME49_271990	0.00014	-	4242198	4244062	0	3	69,177,151,	0,609,1713	-3.84	-3.04	2.44
TGME49_chrVIII	4244160	4244409	TGME49_271990	0.00014	-	4244160	4244409	0	1	249,	0	-3.84	-3.04	2.5
TGME49_chrVIII	4280833	4281497	TGME49_271920	9.8e-05	-	4280833	4281497	0	2	106,142,	0,522	-4.01	-3.18	2.26
TGME49_chrVIII	4349083	4350261	TGME49_271810	5.4e-07	-	4349083	4350261	0	3	507,132,94,	0,805,1084	-6.27	-5.03	2.26
TGME49_chrVIII	4357280	4358023	TGME49_271800	0.00026	-	4357280	4358023	0	2	7,491,	0,252	-3.59	-2.81	3.64
TGME49_chrVIII	4416141	4416386	TGME49_271750	8.9e-07	-	4416141	4416386	0	1	245,	0	-6.05	-4.86	3.08
TGME49_chrVIII	4416728	4416875	TGME49_271750	8.9e-07	-	4416728	4416875	0	1	147,	0	-6.05	-4.86	1.65
TGME49_chrVIII	4493162	4494594	TGME49_271440	0.00016	-	4493162	4494594	0	3	26,219,48,	0,574,1384	-3.79	-3	2.6
TGME49_chrVIII	4701069	4701969	TGME49_271110	0.00013	-	4701069	4701969	0	2	312,237,	0,663	-3.88	-3.07	4.57
TGME49_chrVIII	4704125	4705206	TGME49_271110	7.1e-05	-	4704125	4705206	0	3	120,126,204,	0,595,877	-4.15	-3.3	2.89
TGME49_chrVIII	4715595	4715994	TGME49_271110	0.0019	-	4715595	4715994	0	1	399,	0	-2.72	-2.01	4.67
TGME49_chrVIII	4791478	4791713	TGME49_271015	6.2e-05	-	4791478	4791713	0	1	235,	0	-4.21	-3.36	2.64
TGME49_chrVIII	4852588	4852938	TGME49_270930	8.9e-05	-	4852588	4852938	0	1	350,	0	-4.05	-3.21	1.83
TGME49_chrVIII	4853734	4854483	TGME49_270930	7.6e-06	-	4853734	4854483	0	1	749,	0	-5.12	-4.13	2.62
TGME49_chrVIII	4865334	4865535	TGME49_270930	4.9e-05	-	4865334	4865535	0	1	201,	0	-4.31	-3.44	2.87
TGME49_chrVIII	4993993	4994529	TGME49_270790	5e-09	-	4993993	4994529	0	1	536,	0	-8.3	-6.67	3.46
TGME49_chrVIII	4995796	4996284	TGME49_270790	5e-09	-	4995796	4996284	0	1	488,	0	-8.3	-6.67	3
TGME49_chrVIII	4999592	4999938	TGME49_270770	0.00036	-	4999592	4999938	0	1	346,	0	-3.44	-2.68	4
TGME49_chrVIII	5000811	5001431	TGME49_270770	0.00036	-	5000811	5001431	0	2	186,61,	0,559	-3.44	-2.68	1.62
TGME49_chrVIII	5001529	5003751	TGME49_270770	0.00036	-	5001529	5003751	0	4	111,137,71,27,	0,674,1650,2195	-3.44	-2.68	2.64
TGME49_chrVIII	5058806	5060064	TGME49_270710	8.5e-05	-	5058806	5060064	0	2	286,60,	0,1198	-4.07	-3.23	3.2
TGME49_chrVIII	5060672	5062588	TGME49_270710	8.5e-05	-	5060672	5062588	0	3	98,69,32,	0,991,1884	-4.07	-3.23	2.46
TGME49_chrVIII	5284668	5284817	TGME49_270310	0.0079	-	5284668	5284817	0	1	149,	0	-2.1	-1.4	2.03
TGME49_chrVIII	5297867	5298655	TGME49_270273	2.9e-08	-	5297867	5298655	0	2	229,453,	0,335	-7.54	-6.03	1.83
TGME49_chrVIII	5423731	5424079	TGME49_270090	0.00043	-	5423731	5424079	0	1	348,	0	-3.37	-2.62	4.83
TGME49_chrVIII	5428961	5429260	TGME49_270090	0.0041	-	5428961	5429260	0	1	299,	0	-2.39	-1.68	3.37
TGME49_chrVIII	5492308	5492753	TGME49_269970	1.5e-06	-	5492308	5492753	0	1	445,	0	-5.83	-4.69	2.19
TGME49_chrVIII	5646794	5647095	TGME49_269720	6.3e-05	-	5646794	5647095	0	1	301,	0	-4.2	-3.35	2.5
TGME49_chrVIII	5653874	5653975	TGME49_269710	0.0076	-	5653874	5653975	0	1	101,	0	-2.12	-1.42	1.68
TGME49_chrVIII	5660940	5664488	TGME49_269710	8.9e-05	-	5660940	5664488	0	4	7,79,141,519,	0,1297,1803,3029	-4.05	-3.22	2.67
TGME49_chrVIII	5696153	5697659	TGME49_269670	0.00033	-	5696153	5697659	0	2	75,872,	0,634	-3.48	-2.71	3.33
TGME49_chrVIII	5697757	5697908	TGME49_269670	0.00033	-	5697757	5697908	0	1	151,	0	-3.48	-2.05	1.9
TGME49_chrVIII	5699200	5699649	TGME49_269670	0.0005	-	5699200	5699649	0	1	449,	0	-3.3	-2.55	2.2
TGME49_chrVIII	5700245	5700744	TGME49_269670	0.00066	-	5700245	5700744	0	1	499,	0	-3.18	-2.44	3.25
TGME49_chrVIII	5700992	5701192	TGME49_269670	0.00066	-	5700992	5701192	0	1	200,	0	-3.18	-2.44	3.43
TGME49_chrVIII	5791668	5792051	TGME49_269450	0.00035	-	5791668	5792051	0	1	383,	0	-3.46	-2.69	2.17
TGME49_chrVIII	5814895	5815587	TGME49_269420	9.8e-07	-	5814895	5815587	0	1	692,	0	-6.01	-4.83	1.88
TGME49_chrVIII	5963060	5966222	TGME49_269250	0.00022	-	5963060	5966222	0	7	178,92,94,123,83,97,33,	0,539,838,1226,2076,2660,3129	-3.65	-2.87	2.67
TGME49_chrVIII	6379507	6380181	TGME49_268640	0.00028	-	6379507	6380181	0	2	70,130,	0,544	-3.56	-2.79	2.31
TGME49_chrVIII	6414992	6415339	TGME49_268580	0.00019	-	6414992	6415339	0	1	347,	0	-3.73	-2.93	2.4
TGME49_chrVIII	6416246	6417603	TGME49_268580	0.00019	-	6416246	6417603	0	3	93,123,181,	0,546,1176	-3.73	-2.93	3
TGME49_chrVIII	6424500	6425340	TGME49_268570	7.8e-08	-	6424500	6425340	0	1	840,	0	-7.11	-5.68	2.31
TGME49_chrVIII	6575023	6579979	TGME49_268280	2.8e-08	-	6575023	6579979	0	6	889,356,56,60,128,4,	0,1668,2428,3194,3820,4952	-7.55	-6.03	3.25
TGME49_chrVIII	6600526	6601116	TGME49_268260	5.9e-05	-	6600526	6601116	0	1	590,	0	-4.23	-3.38	3
TGME49_chrVIII	6709359	6709460	TGME49_268010	0.0049	-	6709359	6709460	0	1	101,	0	-2.31	-1.61	2.78
TGME49_chrVIII	6712358	6712459	TGME49_268010	0.00051	-	6712358	6712459	0	1	101,	0	-3.29	-2.54	2.08
TGME49_chrVIII	6712608	6713609	TGME49_268010	0.00051	-	6712608	6713609	0	1	1001,	0	-3.29	-2.54	4.57
TGME49_chrVIII	6715608	6716109	TGME49_268010	0.00091	-	6715608	6716109	0	1	501,	0	-3.04	-2.31	4.29
TGME49_chrVIII	6716207	6716308	TGME49_268010	0.00091	-	6716207	6716308	0	1	101,	0	-3.04	-1.66	2.5
TGME49_chrVIII	6716657	6716808	TGME49_268010	0.00091	-	6716657	6716808	0	1	151,	0	-3.04	-1.66	2.67
TGME49_chrVIII	6793114	6793511	TGME49_200310	6.9e-07	-	6793114	6793511	0	1	397,	0	-6.16	-4.95	2.58
TGME49_chrVIII	6858802	6859946	TGME49_200400	7.2e-07	-	6858802	6859946	0	2	21,523,	0,621	-6.14	-4.93	2.7
TGME49_chrVIIa	449554	451515	TGME49_280400	7.6e-06	+	449554	451515	0	4	4,90,126,29,	0,428,1020,1932	-5.12	-3.46	2.67
TGME49_chrVIIa	973339	973439	TGME49_206440	2e-11	+	973339	973439	0	1	100,	0	-10.7	-8.69	1.86
TGME49_chrVIIa	1280604	1280704	TGME49_205600	0.0014	+	1280604	1280704	0	1	100,	0	-2.84	-1.47	2.5
TGME49_chrVIIa	1730519	1730669	TGME49_204540	5e-14	+	1730519	1730669	0	1	150,	0	-13.3	-11.1	1.91
TGME49_chrVIIa	1825637	1825886	TGME49_204395	6e-07	+	1825637	1825886	0	1	249,	0	-6.22	-4.36	3
TGME49_chrVIIa	2010496	2010795	TGME49_204080	6.6e-07	+	2010496	2010795	0	1	299,	0	-6.18	-4.97	2.6
TGME49_chrVIIa	2295322	2295572	TGME49_203720	3.2e-14	+	2295322	2295572	0	1	250,	0	-13.5	-11.3	3
TGME49_chrVIIa	2295870	2296418	TGME49_203720	3.2e-14	+	2295870	2296418	0	1	548,	0	-13.5	-11.3	2.33
TGME49_chrVIIa	2978494	2978692	TGME49_202860	0	+	2978494	2978692	0	1	198,	0	#NAME?	#NAME?	2.4
TGME49_chrVIIa	2978839	2978939	TGME49_202860	0	+	2978839	2978939	0	1	100,	0	#NAME?	#NAME?	2.2
TGME49_chrVIIa	3133803	3134502	TGME49_202650	7.9e-16	+	3133803	3134502	0	1	699,	0	-15.1	-12.7	2.84
TGME49_chrVIIa	3308264	3308564	TGME49_202470	2.5e-06	+	3308264	3308564	0	1	300,	0	-5.6	-4.5	2.33
TGME49_chrVIIa	3814510	3814711	TGME49_201770	1.8e-08	+	3814510	3814711	0	1	201,	0	-7.75	-6.2	2
TGME49_chrVIIa	3861067	3862139	TGME49_201680	1.6e-07	+	3861067	3862139	0	3	93,105,152,	0,480,920	-6.8	-5.42	2.67
TGME49_chrVIIa	3862238	3862641	TGME49_201680	1.6e-07	+	3862238	3862641	0	2	159,91,	0,312	-6.8	-5.42	2.11
TGME49_chrVIIa	4399449	4399850	TGME49_282140	1.4e-07	+	4399449	4399850	0	1	401,	0	-6.85	-5.46	4.1
TGME49_chrVIIa	4399949	4400200	TGME49_282140	1.4e-07	+	4399949	4400200	0	1	251,	0	-6.85	-5.46	5.25
TGME49_chrVIIa	4400349	4400649	TGME49_282140	1.4e-07	+	4400349	4400649	0	1	300,	0	-6.85	-4.85	4.75
TGME49_chrVIIa	4401698	4401899	TGME49_282140	5.9e-07	+	4401698	4401899	0	1	201,	0	-6.23	-4.37	3
TGME49_chrVIIa	64239	64638	TGME49_280800	4.8e-05	-	64239	64638	0	1	399,	0	-4.32	-3.45	2.11
TGME49_chrVIIa	74911	79125	TGME49_280800	3.4e-07	-	74911	79125	0	6	399,420,357,365,196,156,	0,843,1478,2054,2947,4058	-6.47	-5.19	3.56
TGME49_chrVIIa	79223	79374	TGME49_280800	3.4e-07	-	79223	79374	0	1	151,	0	-6.47	-5.19	1.54
TGME49_chrVIIa	292772	293070	TGME49_280570	5.4e-05	-	292772	293070	0	1	298,	0	-4.27	-3.41	1.75
TGME49_chrVIIa	689816	691803	TGME49_304755	3.2e-05	-	689816	691803	0	2	247,45,	0,1942	-4.5	-3.61	2.75
TGME49_chrVIIa	725460	726007	TGME49_206680	0.0011	-	725460	726007	0	1	547,	0	-2.97	-2.24	2.5
TGME49_chrVIIa	732130	733260	TGME49_206670	5.9e-06	-	732130	733260	0	2	33,566,	0,564	-5.23	-4.21	2.59
TGME49_chrVIIa	733608	734158	TGME49_206670	5.9e-06	-	733608	734158	0	1	550,	0	-5.23	-4.21	2.27
TGME49_chrVIIa	735353	736870	TGME49_206670	6.8e-07	-	735353	736870	0	2	111,1037,	0,480	-6.17	-4.95	3.37
TGME49_chrVIIa	737531	737731	TGME49_206670	6.8e-07	-	737531	737731	0	1	200,	0	-6.17	-4.95	2.25
TGME49_chrVIIa	739027	739178	TGME49_206670	0.00034	-	739027	739178	0	1	151,	0	-3.47	-2.71	1.33
TGME49_chrVIIa	893589	894138	TGME49_206540	1.9e-06	-	893589	894138	0	1	549,	0	-5.71	-4.58	2.59
TGME49_chrVIIa	897157	898006	TGME49_206540	5.5e-06	-	897157	898006	0	1	849,	0	-5.26	-4.24	3.38
TGME49_chrVIIa	900800	901749	TGME49_206540	1.1e-05	-	900800	901749	0	1	949,	0	-4.97	-4	3.75
TGME49_chrVIIa	957755	957905	TGME49_206450	3.3e-05	-	957755	957905	0	1	150,	0	-4.48	-3.6	2.07
TGME49_chrVIIa	958453	959252	TGME49_206450	9.8e-07	-	958453	959252	0	1	799,	0	-6.01	-4.83	2.22
TGME49_chrVIIa	960886	961086	TGME49_206450	2.3e-05	-	960886	961086	0	1	200,	0	-4.63	-3.73	1.45
TGME49_chrVIIa	961435	961785	TGME49_206450	9.8e-07	-	961435	961785	0	1	350,	0	-6.01	-4.83	1.89
TGME49_chrVIIa	962931	963581	TGME49_206450	1.4e-05	-	962931	963581	0	1	650,	0	-4.86	-3.91	2.6
TGME49_chrVIIa	966528	966879	TGME49_206450	9.8e-06	-	966528	966879	0	1	351,	0	-5.01	-4.04	1.96
TGME49_chrVIIa	973374	973475	TGME49_206430	2.8e-06	-	973374	973475	0	1	101,	0	-5.55	-4.47	1.58
TGME49_chrVIIa	973823	974091	TGME49_206430	2.8e-06	-	973823	974091	0	2	38,112,	0,156	-5.55	-4.47	2
TGME49_chrVIIa	975431	975732	TGME49_206430	2.8e-06	-	975431	975732	0	1	301,	0	-5.55	-4.47	3.75
TGME49_chrVIIa	976229	976480	TGME49_206430	2.8e-06	-	976229	976480	0	1	251,	0	-5.55	-4.47	2.15
TGME49_chrVIIa	977327	979073	TGME49_206430	2.8e-06	-	977327	979073	0	1	1746,	0	-5.55	-4.47	3.92
TGME49_chrVIIa	979621	979722	TGME49_206430	2.8e-06	-	979621	979722	0	1	101,	0	-5.55	-4.47	1.6
TGME49_chrVIIa	979821	981019	TGME49_206430	2.8e-06	-	979821	981019	0	1	1198,	0	-5.55	-4.47	4.5
TGME49_chrVIIa	982564	983164	TGME49_206430	5.8e-05	-	982564	983164	0	1	600,	0	-4.24	-3.38	3.25
TGME49_chrVIIa	984559	985059	TGME49_206430	3.8e-05	-	984559	985059	0	1	500,	0	-4.42	-3.54	2.29
TGME49_chrVIIa	985158	985658	TGME49_206430	3.8e-05	-	985158	985658	0	1	500,	0	-4.42	-3.54	2.3
TGME49_chrVIIa	989482	989582	TGME49_206430	0.00022	-	989482	989582	0	1	100,	0	-3.65	-2.87	1.38
TGME49_chrVIIa	989907	990058	TGME49_206430	0.00022	-	989907	990058	0	1	151,	0	-3.65	-2.87	2.08
TGME49_chrVIIa	990306	990457	TGME49_206430	0.00022	-	990306	990457	0	1	151,	0	-3.65	-2.87	2.33
TGME49_chrVIIa	1354983	1355326	TGME49_205530	2.6e-05	-	1354983	1355326	0	1	343,	0	-4.58	-3	2.8
TGME49_chrVIIa	1390762	1391111	TGME49_205460	1.4e-06	-	1390762	1391111	0	1	349,	0	-5.84	-4.7	3.5
TGME49_chrVIIa	1392182	1392739	TGME49_205460	1.4e-06	-	1392182	1392739	0	2	90,10,	0,547	-5.84	-4.7	1.36
TGME49_chrVIIa	1425884	1426584	TGME49_205390	9.3e-09	-	1425884	1426584	0	1	700,	0	-8.03	-6.44	3.54
TGME49_chrVIIa	1489605	1489953	TGME49_205290	1.9e-05	-	1489605	1489953	0	1	348,	0	-4.72	-3.79	2.43
TGME49_chrVIIa	1631822	1631970	TGME49_205110	3.6e-07	-	1631822	1631970	0	1	148,	0	-6.44	-4.54	1.83
TGME49_chrVIIa	1632067	1632167	TGME49_205110	3.6e-07	-	1632067	1632167	0	1	100,	0	-6.44	-5.16	2.22
TGME49_chrVIIa	1750744	1751593	TGME49_204490	1.7e-06	-	1750744	1751593	0	2	673,16,	0,833	-5.77	-4.64	2.53
TGME49_chrVIIa	1835555	1836626	TGME49_204380	6.3e-06	-	1835555	1836626	0	2	153,448,	0,623	-5.2	-4.2	3.5
TGME49_chrVIIa	1836724	1837475	TGME49_204380	6.3e-06	-	1836724	1837475	0	1	751,	0	-5.2	-4.2	3.5
TGME49_chrVIIa	1838223	1838324	TGME49_204380	0.00016	-	1838223	1838324	0	1	101,	0	-3.79	-2.99	1.78
TGME49_chrVIIa	1838623	1838774	TGME49_204380	0.00016	-	1838623	1838774	0	1	151,	0	-3.79	-2.32	2.29
TGME49_chrVIIa	1839023	1839680	TGME49_204380	0.00016	-	1839023	1839680	0	2	172,28,	0,629	-3.79	-2.32	2.25
TGME49_chrVIIa	1839829	1840779	TGME49_204380	0.00016	-	1839829	1840779	0	1	950,	0	-3.79	-2.99	3
TGME49_chrVIIa	1840878	1840979	TGME49_204380	0.00016	-	1840878	1840979	0	1	101,	0	-3.79	-2.99	1.6
TGME49_chrVIIa	1973903	1976199	TGME49_204120	0.00098	-	1973903	1976199	0	3	471,94,130,	0,1278,2166	-3.01	-2.28	4.25
TGME49_chrVIIa	1977465	1977960	TGME49_204120	0.00019	-	1977465	1977960	0	1	495,	0	-3.71	-2.92	3.05
TGME49_chrVIIa	1981755	1982103	TGME49_204110	4.2e-10	-	1981755	1982103	0	1	348,	0	-9.38	-7.59	4.5
TGME49_chrVIIa	1982201	1982351	TGME49_204110	4.2e-10	-	1982201	1982351	0	1	150,	0	-9.38	-7.59	1.75
TGME49_chrVIIa	2012180	2012280	TGME49_204070	0.00012	-	2012180	2012280	0	1	100,	0	-3.93	-2.44	2.14
TGME49_chrVIIa	2012626	2012726	TGME49_204070	0.00012	-	2012626	2012726	0	1	100,	0	-3.93	-3.12	1.55
TGME49_chrVIIa	2012824	2013221	TGME49_204070	0.00012	-	2012824	2013221	0	1	397,	0	-3.93	-3.12	3.25
TGME49_chrVIIa	2016932	2019265	TGME49_204070	1.9e-06	-	2016932	2019265	0	3	3,128,861,	0,654,1472	-5.73	-4.6	3.67
TGME49_chrVIIa	2162175	2162626	TGME49_203880	0.0002	-	2162175	2162626	0	1	451,	0	-3.69	-2.9	3
TGME49_chrVIIa	2162725	2162826	TGME49_203880	0.0002	-	2162725	2162826	0	1	101,	0	-3.69	-2.9	1.8
TGME49_chrVIIa	2164024	2165298	TGME49_203880	5.5e-07	-	2164024	2165298	0	2	54,846,	0,428	-6.26	-5.03	2.7
TGME49_chrVIIa	2175995	2176686	TGME49_203860	1.8e-07	-	2175995	2176686	0	1	691,	0	-6.74	-5.39	3.83
TGME49_chrVIIa	2177079	2177277	TGME49_203860	1.8e-07	-	2177079	2177277	0	1	198,	0	-6.74	-4.78	2.75
TGME49_chrVIIa	2493981	2494773	TGME49_203450	1.4e-09	-	2493981	2494773	0	1	792,	0	-8.85	-7.14	2.74
TGME49_chrVIIa	2499480	2499877	TGME49_203450	6e-06	-	2499480	2499877	0	1	397,	0	-5.22	-4.21	2.3
TGME49_chrVIIa	2556415	2556615	TGME49_203350	0.00022	-	2556415	2556615	0	1	200,	0	-3.65	-2.87	3.47
TGME49_chrVIIa	2621526	2622541	TGME49_203280	1.3e-05	-	2621526	2622541	0	2	160,89,	0,926	-4.89	-3.93	3.57
TGME49_chrVIIa	2721487	2721738	TGME49_203160	0.00051	-	2721487	2721738	0	1	251,	0	-3.29	-2.54	2.55
TGME49_chrVIIa	2722435	2722835	TGME49_203160	0.00072	-	2722435	2722835	0	1	400,	0	-3.14	-2.4	2.12
TGME49_chrVIIa	2936297	2936645	TGME49_202940	3.4e-05	-	2936297	2936645	0	1	348,	0	-4.47	-3.59	2.22
TGME49_chrVIIa	2958715	2958815	TGME49_202890	1.4e-06	-	2958715	2958815	0	1	100,	0	-5.85	-4.71	2.08
TGME49_chrVIIa	2958914	2959515	TGME49_202890	1.4e-06	-	2958914	2959515	0	1	601,	0	-5.85	-4.71	2.9
TGME49_chrVIIa	2959614	2960065	TGME49_202890	1.4e-06	-	2959614	2960065	0	1	451,	0	-5.85	-4.71	2.45
TGME49_chrVIIa	2960164	2960265	TGME49_202890	1.4e-06	-	2960164	2960265	0	1	101,	0	-5.85	-4.71	1.55
TGME49_chrVIIa	2960464	2960715	TGME49_202890	1.4e-06	-	2960464	2960715	0	1	251,	0	-5.85	-4.71	1.53
TGME49_chrVIIa	3005141	3005291	TGME49_202830	3.7e-06	-	3005141	3005291	0	1	150,	0	-5.43	-4.37	1.41
TGME49_chrVIIa	3005390	3005590	TGME49_202830	3.7e-06	-	3005390	3005590	0	1	200,	0	-5.43	-4.37	1.8
TGME49_chrVIIa	3033202	3033500	TGME49_202780	5.2e-06	-	3033202	3033500	0	1	298,	0	-5.28	-4.25	1.83
TGME49_chrVIIa	3033598	3034491	TGME49_202780	5.2e-06	-	3033598	3034491	0	1	893,	0	-5.28	-4.25	2.4
TGME49_chrVIIa	3035332	3035581	TGME49_202780	0.00019	-	3035332	3035581	0	1	249,	0	-3.73	-2.93	1.67
TGME49_chrVIIa	3051048	3051345	TGME49_202760	1.7e-05	-	3051048	3051345	0	1	297,	0	-4.77	-3.83	4.25
TGME49_chrVIIa	3054950	3055395	TGME49_202760	8.7e-05	-	3054950	3055395	0	1	445,	0	-4.06	-3.23	2.12
TGME49_chrVIIa	3098903	3099649	TGME49_202700	0.00015	-	3098903	3099649	0	1	746,	0	-3.83	-3.03	6
TGME49_chrVIIa	3099996	3100543	TGME49_202700	0.00015	-	3099996	3100543	0	1	547,	0	-3.83	-3.03	3.12
TGME49_chrVIIa	3149692	3149793	TGME49_202630	6.8e-06	-	3149692	3149793	0	1	101,	0	-5.17	-4.17	2.45
TGME49_chrVIIa	3149891	3150041	TGME49_202630	6.8e-06	-	3149891	3150041	0	1	150,	0	-5.17	-4.17	1.74
TGME49_chrVIIa	3150140	3150638	TGME49_202630	6.8e-06	-	3150140	3150638	0	1	498,	0	-5.17	-4.17	2.27
TGME49_chrVIIa	3160779	3161127	TGME49_202630	0.00083	-	3160779	3161127	0	1	348,	0	-3.08	-2.35	4
TGME49_chrVIIa	3219074	3219845	TGME49_202568	0.0015	-	3219074	3219845	0	2	114,123,	0,648	-2.83	-2.11	2.17
TGME49_chrVIIa	3235879	3236778	TGME49_202540	2e-05	-	3235879	3236778	0	1	899,	0	-4.69	-3.77	2
TGME49_chrVIIa	3236927	3237078	TGME49_202540	2e-05	-	3236927	3237078	0	1	151,	0	-4.69	-3.77	1.32
TGME49_chrVIIa	3248576	3248827	TGME49_202540	0.00015	-	3248576	3248827	0	1	251,	0	-3.82	-3.02	2.28
TGME49_chrVIIa	3279199	3279848	TGME49_202490	6.8e-05	-	3279199	3279848	0	1	649,	0	-4.17	-3.32	3.91
TGME49_chrVIIa	3283336	3283586	TGME49_202490	0.00083	-	3283336	3283586	0	1	250,	0	-3.08	-2.35	1.67
TGME49_chrVIIa	3286830	3287180	TGME49_202490	0.00062	-	3286830	3287180	0	1	350,	0	-3.21	-2.47	2.37
TGME49_chrVIIa	3287379	3287529	TGME49_202490	0.00062	-	3287379	3287529	0	1	150,	0	-3.21	-2.47	1.86
TGME49_chrVIIa	3287827	3288326	TGME49_202490	0.00062	-	3287827	3288326	0	1	499,	0	-3.21	-2.47	2.39
TGME49_chrVIIa	3288674	3289858	TGME49_202490	0.00062	-	3288674	3289858	0	2	189,211,	0,973	-3.21	-2.47	2.29
TGME49_chrVIIa	3291192	3291343	TGME49_202490	0.0025	-	3291192	3291343	0	1	151,	0	-2.61	-1.89	1.64
TGME49_chrVIIa	3331277	3331575	TGME49_202430	3e-05	-	3331277	3331575	0	1	298,	0	-4.53	-3.64	1.9
TGME49_chrVIIa	3331821	3333836	TGME49_202430	3e-05	-	3331821	3333836	0	2	714,225,	0,1790	-4.53	-3.64	3.4
TGME49_chrVIIa	3333933	3334231	TGME49_202430	3e-05	-	3333933	3334231	0	1	298,	0	-4.53	-3.64	2.8
TGME49_chrVIIa	3379537	3380854	TGME49_202375	1.4e-05	-	3379537	3380854	0	2	81,516,	0,801	-4.85	-3.91	3
TGME49_chrVIIa	3679330	3679531	TGME49_202030	2.8e-06	-	3679330	3679531	0	1	201,	0	-5.56	-4.48	3
TGME49_chrVIIa	3680502	3680753	TGME49_202030	2.8e-06	-	3680502	3680753	0	1	251,	0	-5.56	-4.48	1.6
TGME49_chrVIIa	3741198	3741298	TGME49_201860	1e-10	-	3741198	3741298	0	1	100,	0	-10	-8.09	1.73
TGME49_chrVIIa	3741691	3741839	TGME49_201860	1e-10	-	3741691	3741839	0	1	148,	0	-10	-8.09	1.39
TGME49_chrVIIa	3775068	3775217	TGME49_201810	1.3e-06	-	3775068	3775217	0	1	149,	0	-5.88	-4.07	2
TGME49_chrVIIa	3776156	3776553	TGME49_201810	1.3e-06	-	3776156	3776553	0	1	397,	0	-5.88	-4.73	2.38
TGME49_chrVIIa	3776651	3777592	TGME49_201810	1.3e-06	-	3776651	3777592	0	1	941,	0	-5.88	-4.73	3.73
TGME49_chrVIIa	3783550	3783847	TGME49_201790	0.0002	-	3783550	3783847	0	1	297,	0	-3.69	-2.9	2.11
TGME49_chrVIIa	3787429	3788700	TGME49_201790	0.0002	-	3787429	3788700	0	2	5,636,	0,635	-3.69	-2.9	2.5
TGME49_chrVIIa	3793325	3793522	TGME49_201785	5.1e-07	-	3793325	3793522	0	1	197,	0	-6.29	-5.05	1.43
TGME49_chrVIIa	3829977	3830525	TGME49_201720	0.00019	-	3829977	3830525	0	1	548,	0	-3.72	-2.93	2.5
TGME49_chrVIIa	3901203	3903295	TGME49_201400	1.5e-05	-	3901203	3903295	0	3	342,440,6,	0,926,2086	-4.82	-3.88	2.59
TGME49_chrVIIa	3927271	3928363	TGME49_201260	5.9e-06	-	3927271	3928363	0	1	1092,	0	-5.23	-4.21	2.42
TGME49_chrVIIa	3960812	3961112	TGME49_201220	0.00032	-	3960812	3961112	0	1	300,	0	-3.5	-2.73	2.42
TGME49_chrVIIa	3969847	3970818	TGME49_201215	1.3e-05	-	3969847	3970818	0	2	277,14,	0,957	-4.9	-3.95	2.17
TGME49_chrVIIa	4144356	4144456	TGME49_281480	0.00011	-	4144356	4144456	0	1	100,	0	-3.95	-3.13	2
TGME49_chrVIIa	4144554	4144950	TGME49_281480	0.00011	-	4144554	4144950	0	1	396,	0	-3.95	-3.13	2.3
TGME49_chrVIIa	4164795	4164995	TGME49_281520	0.0012	-	4164795	4164995	0	1	200,	0	-2.93	-2.2	2.11
TGME49_chrVIIa	4260539	4261534	TGME49_281900	6e-06	-	4260539	4261534	0	1	995,	0	-5.22	-4.21	2.65
TGME49_chrVIIa	4262174	4262275	TGME49_281900	6e-06	-	4262174	4262275	0	1	101,	0	-5.22	-4.21	1.35
TGME49_chrVIIa	4263693	4264210	TGME49_281900	6e-06	-	4263693	4264210	0	2	134,165,	0,352	-5.22	-4.21	2.52
TGME49_chrVIIa	4290674	4290775	TGME49_281960	1.4e-05	-	4290674	4290775	0	1	101,	0	-4.86	-3.91	1.73
TGME49_chrVIIa	4291123	4291224	TGME49_281960	1.4e-05	-	4291123	4291224	0	1	101,	0	-4.86	-3.91	1.42
TGME49_chrVIIa	4294369	4294869	TGME49_281960	2e-06	-	4294369	4294869	0	1	500,	0	-5.69	-4.57	2.17
TGME49_chrVIIb	317757	317905	TGME49_263810	0.00072	+	317757	317905	0	1	148,	0	-3.14	-2.4	4
TGME49_chrVIIb	324759	325007	TGME49_263785	7.9e-16	+	324759	325007	0	1	248,	0	-15.1	-12.2	2.67
TGME49_chrVIIb	325154	325353	TGME49_263785	7.9e-16	+	325154	325353	0	1	199,	0	-15.1	-12.2	3.33
TGME49_chrVIIb	325598	325747	TGME49_263785	7.9e-16	+	325598	325747	0	1	149,	0	-15.1	-12.2	1.33
TGME49_chrVIIb	325894	326142	TGME49_263785	7.9e-16	+	325894	326142	0	1	248,	0	-15.1	-12.2	3.33
TGME49_chrVIIb	326705	327002	TGME49_263785	7.9e-16	+	326705	327002	0	1	297,	0	-15.1	-12.2	2.4
TGME49_chrVIIb	466186	466586	TGME49_263580	3.2e-13	+	466186	466586	0	1	400,	0	-12.5	-10.3	3
TGME49_chrVIIb	1041850	1041951	TGME49_262760	5.1e-08	+	1041850	1041951	0	1	101,	0	-7.29	-5.23	3
TGME49_chrVIIb	1113089	1113478	TGME49_262640	6.9e-10	+	1113089	1113478	0	1	389,	0	-9.16	-7.42	3.75
TGME49_chrVIIb	1144036	1144133	TGME49_262590	0	+	1144036	1144133	0	1	97,	0	#NAME?	#NAME?	2
TGME49_chrVIIb	1189808	1189957	TGME49_262530	3.2e-05	+	1189808	1189957	0	1	149,	0	-4.49	-3.61	2.18
TGME49_chrVIIb	1197081	1197279	TGME49_262530	3.2e-09	+	1197081	1197279	0	1	198,	0	-8.49	-6.82	4.4
TGME49_chrVIIb	1403233	1403842	TGME49_262060	4e-11	+	1403233	1403842	0	2	225,74,	0,535	-10.4	-8.42	2.38
TGME49_chrVIIb	1404040	1404411	TGME49_262060	4e-11	+	1404040	1404411	0	2	50,50,	0,321	-10.4	-8.42	1.47
TGME49_chrVIIb	1449735	1450031	TGME49_261980	3.5e-09	+	1449735	1450031	0	1	296,	0	-8.45	-6.79	3.4
TGME49_chrVIIb	1764273	1764862	TGME49_261410	1.8e-06	+	1764273	1764862	0	1	589,	0	-5.75	-4.62	1.83
TGME49_chrVIIb	2702350	2703718	TGME49_259710	5e-12	+	2702350	2703718	0	3	67,164,16,	0,566,1352	-11.3	-9.24	3
TGME49_chrVIIb	2703865	2704014	TGME49_259710	5e-12	+	2703865	2704014	0	1	149,	0	-11.3	-9.24	1.55
TGME49_chrVIIb	3160058	3160237	TGME49_258828	1.2e-05	+	3160058	3160237	0	1	179,	0	-4.93	-3.29	3.4
TGME49_chrVIIb	4110752	4111048	TGME49_257350	1e-05	+	4110752	4111048	0	1	296,	0	-4.99	-4.02	2.67
TGME49_chrVIIb	4111244	4111491	TGME49_257350	1e-05	+	4111244	4111491	0	1	247,	0	-4.99	-4.02	2.94
TGME49_chrVIIb	4141208	4141456	TGME49_257300	2.6e-06	+	4141208	4141456	0	1	248,	0	-5.58	-4.49	2.41
TGME49_chrVIIb	4271527	4271626	TGME49_257040	9.5e-09	+	4271527	4271626	0	1	99,	0	-8.02	-6.43	3.37
TGME49_chrVIIb	4428869	4428970	TGME49_256820	1e-06	+	4428869	4428970	0	1	101,	0	-6	-4.17	2
TGME49_chrVIIb	4539435	4539830	TGME49_256060	6.8e-05	+	4539435	4539830	0	1	395,	0	-4.17	-2.64	2.14
TGME49_chrVIIb	4895713	4895914	TGME49_255340	7.2e-08	+	4895713	4895914	0	1	201,	0	-7.14	-5.11	3.67
TGME49_chrVIIb	161506	164455	TGME49_264130	1.3e-05	-	161506	164455	0	5	74,134,140,136,552,	0,512,1099,1810,2397	-4.89	-3.93	2.57
TGME49_chrVIIb	237478	237673	TGME49_264010	4.6e-05	-	237478	237673	0	1	195,	0	-4.34	-3.47	1.85
TGME49_chrVIIb	356542	356941	TGME49_263730	3.5e-05	-	356542	356941	0	1	399,	0	-4.46	-3.58	2.11
TGME49_chrVIIb	381648	382525	TGME49_263710	7.9e-11	-	381648	382525	0	2	352,42,	0,835	-10.1	-8.11	3.17
TGME49_chrVIIb	407572	407773	TGME49_263660	0.00045	-	407572	407773	0	1	201,	0	-3.35	-2.59	4.67
TGME49_chrVIIb	675508	676108	TGME49_263260	1.3e-06	-	675508	676108	0	1	600,	0	-5.89	-4.73	2.39
TGME49_chrVIIb	677154	677504	TGME49_263260	4.5e-05	-	677154	677504	0	1	350,	0	-4.35	-3.48	1.58
TGME49_chrVIIb	710247	711436	TGME49_263210	0.00045	-	710247	711436	0	1	1189,	0	-3.35	-2.59	2.79
TGME49_chrVIIb	819288	819485	TGME49_263085	0.00037	-	819288	819485	0	1	197,	0	-3.43	-2.67	2.71
TGME49_chrVIIb	834482	837736	TGME49_263060	8.1e-07	-	834482	837736	0	6	22,128,85,42,49,222,	0,500,1638,2072,2589,3032	-6.09	-4.89	2.48
TGME49_chrVIIb	843979	844616	TGME49_263060	1.8e-05	-	843979	844616	0	2	41,109,	0,528	-4.74	-3.81	1.84
TGME49_chrVIIb	879089	879635	TGME49_262990	0.0002	-	879089	879635	0	1	546,	0	-3.69	-2.9	2.67
TGME49_chrVIIb	880674	880774	TGME49_262990	0.0018	-	880674	880774	0	1	100,	0	-2.75	-2.03	2.33
TGME49_chrVIIb	880872	881022	TGME49_262990	0.0018	-	880872	881022	0	1	150,	0	-2.75	-1.38	2
TGME49_chrVIIb	919495	919638	TGME49_262930	3.6e-05	-	919495	919638	0	1	143,	0	-4.44	-3.56	2.75
TGME49_chrVIIb	981661	981954	TGME49_262840	5e-15	-	981661	981954	0	1	293,	0	-14.3	-12	2
TGME49_chrVIIb	1209298	1209634	TGME49_262500	2.6e-05	-	1209298	1209634	0	1	336,	0	-4.59	-3.69	2.04
TGME49_chrVIIb	1315495	1315942	TGME49_262380	6.3e-05	-	1315495	1315942	0	1	447,	0	-4.2	-3.35	3.5
TGME49_chrVIIb	1353614	1355083	TGME49_262130	1e-05	-	1353614	1355083	0	3	154,431,57,	0,460,1412	-4.98	-4.01	4
TGME49_chrVIIb	1355180	1355477	TGME49_262130	1e-05	-	1355180	1355477	0	1	297,	0	-4.98	-4.01	1.86
TGME49_chrVIIb	1436040	1437494	TGME49_261990	4.4e-08	-	1436040	1437494	0	3	354,61,280,	0,960,1174	-7.36	-5.88	3
TGME49_chrVIIb	1439563	1440308	TGME49_261990	4.4e-08	-	1439563	1440308	0	1	745,	0	-7.36	-5.88	5.4
TGME49_chrVIIb	1441250	1441846	TGME49_261990	4.4e-07	-	1441250	1441846	0	1	596,	0	-6.36	-5.1	3
TGME49_chrVIIb	1686988	1687382	TGME49_261510	7.8e-06	-	1686988	1687382	0	1	394,	0	-5.11	-4.13	4
TGME49_chrVIIb	1739493	1740785	TGME49_261450	2.8e-06	-	1739493	1740785	0	2	63,730,	0,562	-5.56	-4.47	2.8
TGME49_chrVIIb	1745864	1746360	TGME49_261450	3.8e-05	-	1745864	1746360	0	1	496,	0	-4.42	-3.54	3.25
TGME49_chrVIIb	1758577	1759073	TGME49_261430	4.6e-07	-	1758577	1759073	0	1	496,	0	-6.34	-5.08	2.03
TGME49_chrVIIb	1761924	1762222	TGME49_261430	6.9e-05	-	1761924	1762222	0	1	298,	0	-4.16	-3.32	2.56
TGME49_chrVIIb	1786956	1787502	TGME49_261370	2.2e-05	-	1786956	1787502	0	1	546,	0	-4.66	-3.75	2.93
TGME49_chrVIIb	1789780	1790078	TGME49_261370	7.8e-05	-	1789780	1790078	0	1	298,	0	-4.11	-3.27	2.44
TGME49_chrVIIb	1795530	1795973	TGME49_261260	3.9e-06	-	1795530	1795973	0	1	443,	0	-5.41	-4.35	3.92
TGME49_chrVIIb	2033586	2033782	TGME49_260810	1e-05	-	2033586	2033782	0	1	196,	0	-4.99	-4.02	3
TGME49_chrVIIb	2095613	2096162	TGME49_260640	0.00098	-	2095613	2096162	0	1	549,	0	-3.01	-2.28	3.08
TGME49_chrVIIb	2096659	2097257	TGME49_260640	1.5e-05	-	2096659	2097257	0	1	598,	0	-4.81	-3.87	3.06
TGME49_chrVIIb	2117014	2117714	TGME49_260620	2.6e-05	-	2117014	2117714	0	1	700,	0	-4.59	-3.69	1.6
TGME49_chrVIIb	2117962	2118473	TGME49_260620	0.00051	-	2117962	2118473	0	2	91,60,	0,451	-3.29	-2.54	1.79
TGME49_chrVIIb	2318953	2319351	TGME49_260390	0.00083	-	2318953	2319351	0	1	398,	0	-3.08	-2.34	2.33
TGME49_chrVIIb	2324313	2324462	TGME49_260380	2.5e-06	-	2324313	2324462	0	1	149,	0	-5.6	-4.5	2.23
TGME49_chrVIIb	2324560	2324659	TGME49_260380	2.5e-06	-	2324560	2324659	0	1	99,	0	-5.6	-4.5	1.89
TGME49_chrVIIb	2325004	2325351	TGME49_260380	2.5e-06	-	2325004	2325351	0	1	347,	0	-5.6	-4.5	2.37
TGME49_chrVIIb	2325449	2325548	TGME49_260380	2.5e-06	-	2325449	2325548	0	1	99,	0	-5.6	-4.5	1.67
TGME49_chrVIIb	2418795	2420787	TGME49_260250	4.9e-07	-	2418795	2420787	0	3	368,201,281,	0,606,1711	-6.31	-5.06	2.81
TGME49_chrVIIb	2468234	2469311	TGME49_260200	0.00011	-	2468234	2469311	0	2	245,355,	0,722	-3.94	-3.12	2.58
TGME49_chrVIIb	2654806	2655754	TGME49_259860	0.00012	-	2654806	2655754	0	1	948,	0	-3.92	-3.11	3
TGME49_chrVIIb	2656251	2656751	TGME49_259860	0.00012	-	2656251	2656751	0	1	500,	0	-3.92	-3.11	3.37
TGME49_chrVIIb	2657049	2657249	TGME49_259860	0.00012	-	2657049	2657249	0	1	200,	0	-3.92	-3.11	2.2
TGME49_chrVIIb	2658683	2658834	TGME49_259860	0.0044	-	2658683	2658834	0	1	151,	0	-2.36	-1.65	2.24
TGME49_chrVIIb	2847398	2847498	TGME49_259240	2.8e-06	-	2847398	2847498	0	1	100,	0	-5.56	-4.47	1.68
TGME49_chrVIIb	2869542	2869691	TGME49_259220	0.0068	-	2869542	2869691	0	1	149,	0	-2.17	-1.47	2.18
TGME49_chrVIIb	2914585	2917228	TGME49_259172	2.6e-05	-	2914585	2917228	0	4	61,131,372,368,	0,933,1359,2275	-4.59	-3.69	4
TGME49_chrVIIb	2922564	2923013	TGME49_259168	0.0015	-	2922564	2923013	0	1	449,	0	-2.83	-2.11	3.43
TGME49_chrVIIb	2923111	2923212	TGME49_259168	0.0015	-	2923111	2923212	0	1	101,	0	-2.83	-2.11	3.29
TGME49_chrVIIb	3233425	3233675	TGME49_258710	0.00015	-	3233425	3233675	0	1	250,	0	-3.82	-3.02	1.86
TGME49_chrVIIb	3233774	3234532	TGME49_258710	0.00015	-	3233774	3234532	0	2	101,100,	0,658	-3.82	-3.02	2.25
TGME49_chrVIIb	3235639	3237152	TGME49_258710	0.00015	-	3235639	3237152	0	2	567,533,	0,980	-3.82	-3.02	4.9
TGME49_chrVIIb	3237251	3237401	TGME49_258710	0.00015	-	3237251	3237401	0	1	150,	0	-3.82	-2.35	2.22
TGME49_chrVIIb	3237550	3237651	TGME49_258710	0.00015	-	3237550	3237651	0	1	101,	0	-3.82	-3.02	2
TGME49_chrVIIb	3237850	3238200	TGME49_258710	0.00015	-	3237850	3238200	0	1	350,	0	-3.82	-3.02	2.78
TGME49_chrVIIb	3393506	3396149	TGME49_258480	5.8e-07	-	3393506	3396149	0	1	2643,	0	-6.24	-5.02	3.6
TGME49_chrVIIb	3398006	3399783	TGME49_258480	0.004	-	3398006	3399783	0	3	12,192,46,	0,681,1731	-2.4	-1.69	1.82
TGME49_chrVIIb	3399932	3400730	TGME49_258480	5.9e-06	-	3399932	3400730	0	1	798,	0	-5.23	-4.21	2.35
TGME49_chrVIIb	3455357	3457116	TGME49_258360	2.5e-08	-	3455357	3457116	0	4	46,108,185,411,	0,308,774,1348	-7.6	-6.08	2.28
TGME49_chrVIIb	3471666	3473354	TGME49_258240	3.8e-06	-	3471666	3473354	0	4	33,197,46,74,	0,491,938,1614	-5.42	-4.36	2.88
TGME49_chrVIIb	3476235	3476335	TGME49_258240	0.00016	-	3476235	3476335	0	1	100,	0	-3.8	-3	1.44
TGME49_chrVIIb	3476434	3477066	TGME49_258240	0.00016	-	3476434	3477066	0	2	61,189,	0,443	-3.8	-3	2.81
TGME49_chrVIIb	3477693	3479438	TGME49_258240	0.00011	-	3477693	3479438	0	2	24,525,	0,1220	-3.95	-3.13	2.53
TGME49_chrVIIb	3480169	3480269	TGME49_258240	0.00011	-	3480169	3480269	0	1	100,	0	-3.95	-3.13	1.56
TGME49_chrVIIb	3483419	3483819	TGME49_258240	7.1e-06	-	3483419	3483819	0	1	400,	0	-5.15	-4.16	2
TGME49_chrVIIb	3483918	3486079	TGME49_258240	7.1e-06	-	3483918	3486079	0	4	32,149,98,71,	0,447,1450,2090	-5.15	-4.16	1.79
TGME49_chrVIIb	3486178	3486328	TGME49_258240	7.1e-06	-	3486178	3486328	0	1	150,	0	-5.15	-4.16	1.8
TGME49_chrVIIb	3487773	3488023	TGME49_258240	0.00038	-	3487773	3488023	0	1	250,	0	-3.42	-2.66	2.29
TGME49_chrVIIb	3575552	3575786	TGME49_258100	3e-05	-	3575552	3575786	0	1	234,	0	-4.52	-3.63	3.44
TGME49_chrVIIb	3646431	3646532	TGME49_258020	1.3e-05	-	3646431	3646532	0	1	101,	0	-4.88	-3.25	3
TGME49_chrVIIb	3656922	3657369	TGME49_258010	5.2e-05	-	3656922	3657369	0	1	447,	0	-4.28	-3.42	2.64
TGME49_chrVIIb	3821011	3821161	TGME49_257780	5.1e-05	-	3821011	3821161	0	1	150,	0	-4.29	-2.74	1.5
TGME49_chrVIIb	3821259	3821359	TGME49_257780	5.1e-05	-	3821259	3821359	0	1	100,	0	-4.29	-3.43	2.89
TGME49_chrVIIb	3821458	3821608	TGME49_257780	5.1e-05	-	3821458	3821608	0	1	150,	0	-4.29	-3.43	5.17
TGME49_chrVIIb	3821706	3821806	TGME49_257780	5.1e-05	-	3821706	3821806	0	1	100,	0	-4.29	-2.74	1.67
TGME49_chrVIIb	3822352	3822651	TGME49_257780	5.1e-05	-	3822352	3822651	0	1	299,	0	-4.29	-3.43	2.5
TGME49_chrVIIb	3824189	3824339	TGME49_257780	0.002	-	3824189	3824339	0	1	150,	0	-2.69	-1.97	1.5
TGME49_chrVIIb	3845463	3846010	TGME49_257760	2.1e-05	-	3845463	3846010	0	1	547,	0	-4.67	-3.76	2.71
TGME49_chrVIIb	3846307	3846954	TGME49_257760	2.1e-05	-	3846307	3846954	0	1	647,	0	-4.67	-3.76	2.11
TGME49_chrVIIb	3847996	3848246	TGME49_257760	0.00033	-	3847996	3848246	0	1	250,	0	-3.48	-2.71	1.64
TGME49_chrVIIb	3932227	3932326	TGME49_257650	1.1e-09	-	3932227	3932326	0	1	99,	0	-8.97	-7.25	2.09
TGME49_chrVIIb	3933509	3933607	TGME49_257650	1.1e-09	-	3933509	3933607	0	1	98,	0	-8.97	-6.72	2.75
TGME49_chrVIIb	3939233	3939684	TGME49_257625	5.2e-07	-	3939233	3939684	0	1	451,	0	-6.28	-5.04	4
TGME49_chrVIIb	3940315	3941151	TGME49_257625	5.2e-07	-	3940315	3941151	0	2	75,425,	0,411	-6.28	-5.04	3.43
TGME49_chrVIIb	4023796	4024336	TGME49_257480	0.00014	-	4023796	4024336	0	1	540,	0	-3.84	-3.03	2.2
TGME49_chrVIIb	4126584	4127079	TGME49_257330	0.00022	-	4126584	4127079	0	1	495,	0	-3.66	-2.87	2.75
TGME49_chrVIIb	4127473	4127771	TGME49_257330	9.3e-05	-	4127473	4127771	0	1	298,	0	-4.03	-3.2	3.75
TGME49_chrVIIb	4129004	4129301	TGME49_257330	0.0011	-	4129004	4129301	0	1	297,	0	-2.95	-2.22	3.1
TGME49_chrVIIb	4152682	4152782	TGME49_257290	0.00028	-	4152682	4152782	0	1	100,	0	-3.56	-2.12	2.75
TGME49_chrVIIb	4153029	4153476	TGME49_257290	0.00028	-	4153029	4153476	0	1	447,	0	-3.56	-2.79	3.18
TGME49_chrVIIb	4154417	4154765	TGME49_257290	0.00028	-	4154417	4154765	0	1	348,	0	-3.56	-2.79	3
TGME49_chrVIIb	4159557	4160233	TGME49_257180	0.00078	-	4159557	4160233	0	2	94,253,	0,423	-3.11	-2.38	2.92
TGME49_chrVIIb	4166763	4167474	TGME49_257180	9.5e-05	-	4166763	4167474	0	2	112,136,	0,575	-4.02	-3.19	3
TGME49_chrVIIb	4168743	4169464	TGME49_257180	9.5e-05	-	4168743	4169464	0	2	156,192,	0,529	-4.02	-3.19	2.9
TGME49_chrVIIb	4373401	4373752	TGME49_256900	0.00019	-	4373401	4373752	0	1	351,	0	-3.72	-2.93	3.67
TGME49_chrVIIb	4374000	4374251	TGME49_256900	0.00019	-	4374000	4374251	0	1	251,	0	-3.72	-2.93	3.25
TGME49_chrVIIb	4375441	4375841	TGME49_256900	0.00019	-	4375441	4375841	0	1	400,	0	-3.72	-2.93	3.43
TGME49_chrVIIb	4415107	4415507	TGME49_256830	0.00012	-	4415107	4415507	0	1	400,	0	-3.91	-3.1	3.19
TGME49_chrVIIb	4425130	4426349	TGME49_256830	0.0011	-	4425130	4426349	0	2	8,392,	0,827	-2.94	-2.21	3.14
TGME49_chrVIIb	4555131	4555329	TGME49_256030	1.6e-05	-	4555131	4555329	0	1	198,	0	-4.8	-3.86	1.93
TGME49_chrVIIb	4634204	4634799	TGME49_255900	1.6e-07	-	4634204	4634799	0	1	595,	0	-6.79	-5.41	2.2
TGME49_chrVIIb	4711990	4712840	TGME49_255700	0.00091	-	4711990	4712840	0	1	850,	0	-3.04	-2.31	3.92
TGME49_chrVIIb	4717822	4718323	TGME49_255700	0.0015	-	4717822	4718323	0	1	501,	0	-2.81	-2.09	2.67
TGME49_chrVIIb	4719065	4719766	TGME49_255700	0.00069	-	4719065	4719766	0	1	701,	0	-3.16	-2.42	3
TGME49_chrVIIb	4725407	4725707	TGME49_255700	0.0015	-	4725407	4725707	0	1	300,	0	-2.83	-2.11	4
TGME49_chrVIIb	4725806	4726057	TGME49_255700	0.0015	-	4725806	4726057	0	1	251,	0	-2.83	-2.11	2.11
TGME49_chrVIIb	4775288	4776377	TGME49_255510	6.2e-06	-	4775288	4776377	0	1	1089,	0	-5.21	-4.2	3.14
TGME49_chrVIIb	4827857	4829462	TGME49_255430	3.2e-05	-	4827857	4829462	0	2	350,647,	0,958	-4.49	-3.6	3.67
TGME49_chrVIIb	4829560	4830148	TGME49_255430	3.2e-05	-	4829560	4830148	0	2	103,48,	0,540	-4.49	-2.92	2.2
TGME49_chrVIIb	4840466	4840860	TGME49_255410	1.2e-05	-	4840466	4840860	0	1	394,	0	-4.92	-3.96	2.85
TGME49_chrVIIb	4871460	4871559	TGME49_255380	1.7e-09	-	4871460	4871559	0	1	99,	0	-8.78	-6.54	2.33
TGME49_chrX	508159	508457	TGME49_228190	1.9e-09	+	508159	508457	0	1	298,	0	-8.72	-7.03	2.67
TGME49_chrX	726914	727065	TGME49_227948	3.2e-13	+	726914	727065	0	1	151,	0	-12.5	-10.3	2.5
TGME49_chrX	727561	727662	TGME49_227948	3.2e-13	+	727561	727662	0	1	101,	0	-12.5	-9.86	1.4
TGME49_chrX	2019676	2019877	TGME49_225830	1.2e-07	+	2019676	2019877	0	1	201,	0	-6.91	-4.91	3.2
TGME49_chrX	2170831	2170932	TGME49_225550	5e-12	+	2170831	2170932	0	1	101,	0	-11.3	-9.22	2.11
TGME49_chrX	2186764	2187061	TGME49_225520	2.3e-10	+	2186764	2187061	0	1	297,	0	-9.64	-7.8	3.33
TGME49_chrX	2187159	2187259	TGME49_225520	2.3e-10	+	2187159	2187259	0	1	100,	0	-9.64	-7.8	1.29
TGME49_chrX	2222785	2223034	TGME49_225470	4.6e-06	+	2222785	2223034	0	1	249,	0	-5.34	-3.63	2.6
TGME49_chrX	2325607	2325907	TGME49_225310	6.6e-07	+	2325607	2325907	0	1	300,	0	-6.18	-4.97	3.57
TGME49_chrX	2541557	2541658	TGME49_225080	0.00012	+	2541557	2541658	0	1	101,	0	-3.93	-3.11	4.12
TGME49_chrX	3221802	3222001	TGME49_224220	5.1e-09	+	3221802	3222001	0	1	199,	0	-8.29	-6.11	2.6
TGME49_chrX	3657102	3657341	TGME49_223685	7.9e-13	+	3657102	3657341	0	1	239,	0	-12.1	-9.92	2.29
TGME49_chrX	4431418	4431664	TGME49_234507	4.9e-06	+	4431418	4431664	0	1	246,	0	-5.31	-4.28	3.5
TGME49_chrX	4782060	4782261	TGME49_235315	2e-16	+	4782060	4782261	0	1	201,	0	-15.7	-13.2	3.57
TGME49_chrX	5003116	5003264	TGME49_235635	8.9e-06	+	5003116	5003264	0	1	148,	0	-5.05	-3.4	3.17
TGME49_chrX	5458182	5458282	TGME49_236620	2.6e-09	+	5458182	5458282	0	1	100,	0	-8.59	-6.92	3
TGME49_chrX	5763180	5763280	TGME49_237170	5.4e-08	+	5763180	5763280	0	1	100,	0	-7.27	-5.8	1.68
TGME49_chrX	6084259	6084408	TGME49_214170	0	+	6084259	6084408	0	1	149,	0	#NAME?	#NAME?	2.2
TGME49_chrX	6084507	6084855	TGME49_214170	0	+	6084507	6084855	0	1	348,	0	#NAME?	#NAME?	2.38
TGME49_chrX	6457102	6457652	TGME49_214740	0.0011	+	6457102	6457652	0	1	550,	0	-2.94	-2.22	3.25
TGME49_chrX	6458398	6459545	TGME49_214740	1.4e-05	+	6458398	6459545	0	1	1147,	0	-4.85	-3.91	3.2
TGME49_chrX	6459893	6460293	TGME49_214740	0.00079	+	6459893	6460293	0	1	400,	0	-3.1	-2.36	1.56
TGME49_chrX	6460890	6461190	TGME49_214740	0.00028	+	6460890	6461190	0	1	300,	0	-3.55	-2.78	2.92
TGME49_chrX	6464030	6464130	TGME49_214740	0.0019	+	6464030	6464130	0	1	100,	0	-2.72	-2	1.55
TGME49_chrX	6464279	6464479	TGME49_214740	0.0019	+	6464279	6464479	0	1	200,	0	-2.72	-2	1.37
TGME49_chrX	6601726	6602224	TGME49_214920	1e-14	+	6601726	6602224	0	1	498,	0	-14	-11.7	2.18
TGME49_chrX	6602322	6602572	TGME49_214920	1e-14	+	6602322	6602572	0	1	250,	0	-14	-11.7	1.3
TGME49_chrX	6602670	6602870	TGME49_214920	1e-14	+	6602670	6602870	0	1	200,	0	-14	-11.7	1.36
TGME49_chrX	6722352	6722497	TGME49_215055	0.00032	+	6722352	6722497	0	1	145,	0	-3.49	-2.06	2
TGME49_chrX	6940540	6940960	TGME49_215385	1.3e-12	+	6940540	6940960	0	3	66,63,70,	0,120,350	-11.9	-9.75	2.27
TGME49_chrX	7045999	7046298	TGME49_215600	2.5e-05	+	7045999	7046298	0	1	299,	0	-4.61	-3.02	2
TGME49_chrX	7136425	7136623	TGME49_215730	2.5e-05	+	7136425	7136623	0	1	198,	0	-4.61	-3.02	5.33
TGME49_chrX	7152770	7152970	TGME49_215775	0.00038	+	7152770	7152970	0	1	200,	0	-3.42	-1.99	2
TGME49_chrX	7153317	7153467	TGME49_215775	0.00038	+	7153317	7153467	0	1	150,	0	-3.42	-2.66	7.5
TGME49_chrX	7153615	7153815	TGME49_215775	0.00038	+	7153615	7153815	0	1	200,	0	-3.42	-1.99	6.67
TGME49_chrX	7154013	7154412	TGME49_215775	0.00038	+	7154013	7154412	0	1	399,	0	-3.42	-2.66	6.67
TGME49_chrX	145883	147895	TGME49_228770	1e-06	-	145883	147895	0	3	958,77,214,	0,1350,1798	-6	-4.82	3.86
TGME49_chrX	235831	236180	TGME49_228670	5.9e-05	-	235831	236180	0	1	349,	0	-4.23	-3.38	2.91
TGME49_chrX	236278	236379	TGME49_228670	5.9e-05	-	236278	236379	0	1	101,	0	-4.23	-3.38	3.2
TGME49_chrX	237123	237423	TGME49_228670	0.00079	-	237123	237423	0	1	300,	0	-3.1	-2.36	2.5
TGME49_chrX	239801	240150	TGME49_228670	0.00024	-	239801	240150	0	1	349,	0	-3.62	-2.84	2.89
TGME49_chrX	299286	299634	TGME49_228460	3.9e-05	-	299286	299634	0	1	348,	0	-4.41	-3.53	2.55
TGME49_chrX	406824	407422	TGME49_228330	5.4e-06	-	406824	407422	0	1	598,	0	-5.27	-4.24	3.57
TGME49_chrX	414605	415003	TGME49_228330	0.00015	-	414605	415003	0	1	398,	0	-3.83	-3.03	4.25
TGME49_chrX	415102	415352	TGME49_228330	0.00015	-	415102	415352	0	1	250,	0	-3.83	-3.03	2.57
TGME49_chrX	437908	438552	TGME49_228290	6.5e-09	-	437908	438552	0	1	644,	0	-8.19	-6.58	2.52
TGME49_chrX	438947	439492	TGME49_228290	6.5e-09	-	438947	439492	0	1	545,	0	-8.19	-6.58	2.8
TGME49_chrX	579419	580194	TGME49_228110	6.9e-07	-	579419	580194	0	2	281,56,	0,719	-6.16	-4.95	2.73
TGME49_chrX	646020	646864	TGME49_228060	1.9e-05	-	646020	646864	0	1	844,	0	-4.73	-3.8	3.09
TGME49_chrX	647161	647311	TGME49_228060	1.9e-05	-	647161	647311	0	1	150,	0	-4.73	-3.8	2.88
TGME49_chrX	771669	771918	TGME49_227850	0.00024	-	771669	771918	0	1	249,	0	-3.62	-2.84	3.33
TGME49_chrX	822066	822216	TGME49_227790	0.00011	-	822066	822216	0	1	150,	0	-3.94	-3.12	1.71
TGME49_chrX	822414	822514	TGME49_227790	0.00011	-	822414	822514	0	1	100,	0	-3.94	-3.12	1.88
TGME49_chrX	829731	829981	TGME49_227790	0.00018	-	829731	829981	0	1	250,	0	-3.75	-2.96	2.8
TGME49_chrX	830079	830229	TGME49_227790	0.00018	-	830079	830229	0	1	150,	0	-3.75	-2.29	2.5
TGME49_chrX	862256	862705	TGME49_227650	3.1e-05	-	862256	862705	0	1	449,	0	-4.51	-3.62	2.68
TGME49_chrX	862803	862903	TGME49_227650	3.1e-05	-	862803	862903	0	1	100,	0	-4.51	-3.62	1.62
TGME49_chrX	865048	865148	TGME49_227640	5e-12	-	865048	865148	0	1	100,	0	-11.3	-9.25	1.3
TGME49_chrX	870090	870534	TGME49_227620	1.3e-07	-	870090	870534	0	1	444,	0	-6.88	-5.49	1.89
TGME49_chrX	893865	894266	TGME49_227600	2e-12	-	893865	894266	0	1	401,	0	-11.7	-9.59	2.18
TGME49_chrX	1031016	1031116	TGME49_227310	6.9e-06	-	1031016	1031116	0	1	100,	0	-5.16	-4.17	2.42
TGME49_chrX	1031313	1031512	TGME49_227310	6.9e-06	-	1031313	1031512	0	1	199,	0	-5.16	-4.17	2.31
TGME49_chrX	1032403	1032998	TGME49_227310	4.1e-06	-	1032403	1032998	0	1	595,	0	-5.39	-4.33	4.33
TGME49_chrX	1047927	1048771	TGME49_227280	3.3e-09	-	1047927	1048771	0	1	844,	0	-8.48	-6.82	1.93
TGME49_chrX	1056708	1058026	TGME49_227260	6e-05	-	1056708	1058026	0	2	440,159,	0,1159	-4.22	-3.36	3.67
TGME49_chrX	1059021	1059269	TGME49_227260	0.001	-	1059021	1059269	0	2	86,15,	0,233	-2.99	-2.26	1.73
TGME49_chrX	1059367	1059468	TGME49_227260	0.001	-	1059367	1059468	0	1	101,	0	-2.99	-2.26	1.88
TGME49_chrX	1213529	1213928	TGME49_226940	8.5e-05	-	1213529	1213928	0	1	399,	0	-4.07	-3.23	2.62
TGME49_chrX	1214424	1215222	TGME49_226940	8.5e-05	-	1214424	1215222	0	2	50,150,	0,648	-4.07	-2.55	1.57
TGME49_chrX	1215321	1215720	TGME49_226940	8.5e-05	-	1215321	1215720	0	1	399,	0	-4.07	-3.23	2.78
TGME49_chrX	1531315	1531565	TGME49_226570	3.1e-10	-	1531315	1531565	0	1	250,	0	-9.51	-7.7	2
TGME49_chrX	1773251	1773499	TGME49_226240	2.1e-05	-	1773251	1773499	0	1	248,	0	-4.68	-3.77	1.93
TGME49_chrX	1773597	1773746	TGME49_226240	2.1e-05	-	1773597	1773746	0	1	149,	0	-4.68	-3.77	1.56
TGME49_chrX	1773894	1774876	TGME49_226240	2.1e-05	-	1773894	1774876	0	2	136,112,	0,870	-4.68	-3.77	1.74
TGME49_chrX	1801636	1801886	TGME49_226090	0.0016	-	1801636	1801886	0	1	250,	0	-2.8	-2.08	5
TGME49_chrX	1820119	1820566	TGME49_226072	3.9e-05	-	1820119	1820566	0	1	447,	0	-4.41	-3.53	4
TGME49_chrX	1824786	1826102	TGME49_226072	2.2e-05	-	1824786	1826102	0	2	340,355,	0,961	-4.66	-3.75	2.5
TGME49_chrX	1826299	1826498	TGME49_226072	2.2e-05	-	1826299	1826498	0	1	199,	0	-4.66	-3.75	1.65
TGME49_chrX	1872371	1872520	TGME49_226000	0.0045	-	1872371	1872520	0	1	149,	0	-2.35	-1.64	2.82
TGME49_chrX	2031860	2032258	TGME49_225800	0.00033	-	2031860	2032258	0	1	398,	0	-3.48	-2.71	2.35
TGME49_chrX	2032455	2032605	TGME49_225800	0.00085	-	2032455	2032605	0	1	150,	0	-3.07	-2.33	1.87
TGME49_chrX	2035003	2035352	TGME49_225800	0.002	-	2035003	2035352	0	1	349,	0	-2.69	-1.97	2.17
TGME49_chrX	2170820	2170920	TGME49_225540	0.0011	-	2170820	2170920	0	1	100,	0	-2.94	-2.22	2.1
TGME49_chrX	2171316	2173589	TGME49_225540	3.3e-08	-	2171316	2173589	0	3	1003,582,154,	0,1324,2119	-7.48	-5.98	3.36
TGME49_chrX	2283682	2283831	TGME49_225360	0.00017	-	2283682	2283831	0	1	149,	0	-3.77	-2.3	1.58
TGME49_chrX	2283928	2284126	TGME49_225360	0.00017	-	2283928	2284126	0	1	198,	0	-3.77	-2.97	3
TGME49_chrX	2285672	2285870	TGME49_225360	0.00017	-	2285672	2285870	0	1	198,	0	-3.77	-2.97	2
TGME49_chrX	2295487	2297221	TGME49_225340	1.3e-05	-	2295487	2297221	0	2	994,54,	0,1680	-4.89	-3.93	3.88
TGME49_chrX	2297320	2297733	TGME49_225340	1.3e-05	-	2297320	2297733	0	2	134,16,	0,397	-4.89	-3.93	2
TGME49_chrX	2325672	2325920	TGME49_225300	4.4e-07	-	2325672	2325920	0	1	248,	0	-6.36	-5.1	3.56
TGME49_chrX	2326216	2330349	TGME49_225300	4.4e-07	-	2326216	2330349	0	9	246,54,42,72,36,64,64,101,363,	0,420,817,1533,1966,2369,2710,3050,3770	-6.36	-5.1	2.78
TGME49_chrX	2528818	2529719	TGME49_225090	1.3e-05	-	2528818	2529719	0	1	901,	0	-4.88	-3.93	3.29
TGME49_chrX	2530379	2530530	TGME49_225090	1.3e-05	-	2530379	2530530	0	1	151,	0	-4.88	-3.93	1.44
TGME49_chrX	2530629	2531180	TGME49_225090	1.3e-05	-	2530629	2531180	0	1	551,	0	-4.88	-3.93	3
TGME49_chrX	2534373	2534474	TGME49_225090	0.0032	-	2534373	2534474	0	1	101,	0	-2.5	-1.79	2.42
TGME49_chrX	2535672	2536223	TGME49_225090	0.00045	-	2535672	2536223	0	1	551,	0	-3.35	-2.6	4.8
TGME49_chrX	2536472	2536573	TGME49_225090	0.00045	-	2536472	2536573	0	1	101,	0	-3.35	-1.94	1.67
TGME49_chrX	2536772	2537173	TGME49_225090	0.00045	-	2536772	2537173	0	1	401,	0	-3.35	-2.6	2.71
TGME49_chrX	2537772	2538273	TGME49_225090	5.9e-06	-	2537772	2538273	0	1	501,	0	-5.23	-4.21	3.44
TGME49_chrX	2538372	2538723	TGME49_225090	5.9e-06	-	2538372	2538723	0	1	351,	0	-5.23	-4.21	2.6
TGME49_chrX	2586200	2586748	TGME49_225010	6.2e-06	-	2586200	2586748	0	1	548,	0	-5.21	-4.2	2.14
TGME49_chrX	2586946	2587047	TGME49_225010	6.2e-06	-	2586946	2587047	0	1	101,	0	-5.21	-3.52	1.5
TGME49_chrX	2589500	2590231	TGME49_225010	6.2e-06	-	2589500	2590231	0	2	91,59,	0,672	-5.21	-4.2	1.7
TGME49_chrX	2592799	2593746	TGME49_225010	1.6e-06	-	2592799	2593746	0	1	947,	0	-5.79	-4.66	3.62
TGME49_chrX	2608783	2608883	TGME49_224990	1.9e-07	-	2608783	2608883	0	1	100,	0	-6.72	-5.38	2.14
TGME49_chrX	2610726	2611172	TGME49_224990	1.9e-07	-	2610726	2611172	0	1	446,	0	-6.72	-5.38	2.64
TGME49_chrX	2854639	2855037	TGME49_224720	0.001	-	2854639	2855037	0	1	398,	0	-2.99	-2.26	4
TGME49_chrX	2857296	2858348	TGME49_224720	0.00013	-	2857296	2858348	0	2	38,411,	0,641	-3.87	-3.06	2.9
TGME49_chrX	2858977	2859078	TGME49_224720	0.00013	-	2858977	2859078	0	1	101,	0	-3.87	-2.38	1.36
TGME49_chrX	2877669	2877819	TGME49_224680	6.3e-11	-	2877669	2877819	0	1	150,	0	-10.2	-7.73	3.33
TGME49_chrX	2878959	2879109	TGME49_224680	6.3e-11	-	2878959	2879109	0	1	150,	0	-10.2	-8.19	1.81
TGME49_chrX	2879505	2880404	TGME49_224680	6.3e-11	-	2879505	2880404	0	3	23,76,51,	0,386,848	-10.2	-7.73	2.2
TGME49_chrX	2880503	2881238	TGME49_224680	6.3e-11	-	2880503	2881238	0	2	15,184,	0,551	-10.2	-7.73	1.54
TGME49_chrX	2881684	2881883	TGME49_224680	6.3e-11	-	2881684	2881883	0	1	199,	0	-10.2	-7.73	1.27
TGME49_chrX	2951809	2952403	TGME49_224600	0.00074	-	2951809	2952403	0	1	594,	0	-3.13	-2.39	3
TGME49_chrX	2962577	2963023	TGME49_224580	5.2e-06	-	2962577	2963023	0	1	446,	0	-5.28	-4.25	2.38
TGME49_chrX	3074760	3075058	TGME49_224340	2.1e-07	-	3074760	3075058	0	1	298,	0	-6.67	-5.36	2.13
TGME49_chrX	3075946	3076591	TGME49_224340	2.1e-07	-	3075946	3076591	0	1	645,	0	-6.67	-5.36	2.06
TGME49_chrX	3139057	3139657	TGME49_224270	8.9e-07	-	3139057	3139657	0	1	600,	0	-6.05	-4.85	4.12
TGME49_chrX	3140504	3141503	TGME49_224270	6.8e-06	-	3140504	3141503	0	1	999,	0	-5.17	-4.17	3.4
TGME49_chrX	3149150	3149450	TGME49_224270	0.00021	-	3149150	3149450	0	1	300,	0	-3.68	-2.89	3
TGME49_chrX	3161999	3162549	TGME49_224260	2.1e-05	-	3161999	3162549	0	1	550,	0	-4.68	-3.77	3
TGME49_chrX	3166067	3166817	TGME49_224260	0.00066	-	3166067	3166817	0	1	750,	0	-3.18	-2.44	2.54
TGME49_chrX	3171418	3172517	TGME49_224260	8.1e-05	-	3171418	3172517	0	1	1099,	0	-4.09	-3.25	3.29
TGME49_chrX	3176510	3177210	TGME49_224260	0.00028	-	3176510	3177210	0	1	700,	0	-3.55	-2.78	4.29
TGME49_chrX	3227622	3228222	TGME49_224210	2e-05	-	3227622	3228222	0	2	37,163,	0,437	-4.69	-3.77	1.56
TGME49_chrX	3229726	3230631	TGME49_224210	2e-05	-	3229726	3230631	0	2	261,187,	0,718	-4.69	-3.77	1.83
TGME49_chrX	3231404	3231653	TGME49_224210	2e-05	-	3231404	3231653	0	1	249,	0	-4.69	-3.77	2.88
TGME49_chrX	3232106	3232355	TGME49_224210	2e-05	-	3232106	3232355	0	1	249,	0	-4.69	-3.77	2.26
TGME49_chrX	3306570	3306918	TGME49_224140	0	-	3306570	3306918	0	1	348,	0	#NAME?	#NAME?	1.86
TGME49_chrX	3440329	3440528	TGME49_223940	1.5e-09	-	3440329	3440528	0	1	199,	0	-8.83	-7.13	2.5
TGME49_chrX	3440626	3441521	TGME49_223940	1.5e-09	-	3440626	3441521	0	1	895,	0	-8.83	-7.13	1.58
TGME49_chrX	3526185	3527097	TGME49_223855	0	-	3526185	3527097	0	3	16,67,68,	0,361,844	#NAME?	#NAME?	1.55
TGME49_chrX	3529140	3529241	TGME49_223855	0	-	3529140	3529241	0	1	101,	0	#NAME?	#NAME?	1.41
TGME49_chrX	3532468	3532869	TGME49_223855	0	-	3532468	3532869	0	1	401,	0	#NAME?	#NAME?	2.3
TGME49_chrX	3654400	3654915	TGME49_223690	6e-05	-	3654400	3654915	0	2	326,18,	0,497	-4.22	-3.37	2.07
TGME49_chrX	3697038	3697437	TGME49_223610	0.001	-	3697038	3697437	0	1	399,	0	-3	-2.27	1.85
TGME49_chrX	3698183	3699162	TGME49_223610	1.4e-05	-	3698183	3699162	0	2	168,530,	0,449	-4.84	-3.9	2.5
TGME49_chrX	3700008	3700258	TGME49_223610	0.00081	-	3700008	3700258	0	1	250,	0	-3.09	-2.35	2
TGME49_chrX	3721895	3722190	TGME49_223590	4.4e-05	-	3721895	3722190	0	1	295,	0	-4.36	-3.48	3.71
TGME49_chrX	3825082	3825182	TGME49_223470	1.6e-11	-	3825082	3825182	0	1	100,	0	-10.8	-8.28	1.89
TGME49_chrX	3825280	3825529	TGME49_223470	1.6e-11	-	3825280	3825529	0	1	249,	0	-10.8	-8.73	1.91
TGME49_chrX	3825775	3825974	TGME49_223470	1.6e-11	-	3825775	3825974	0	1	199,	0	-10.8	-8.73	2.12
TGME49_chrX	3826468	3826766	TGME49_223470	1.6e-11	-	3826468	3826766	0	1	298,	0	-10.8	-8.73	2.25
TGME49_chrX	3841150	3841301	TGME49_223440	0.00014	-	3841150	3841301	0	1	151,	0	-3.85	-2.37	2.6
TGME49_chrX	3841499	3841700	TGME49_223440	0.00014	-	3841499	3841700	0	1	201,	0	-3.85	-3.05	2
TGME49_chrX	3844657	3845406	TGME49_223440	3.4e-06	-	3844657	3845406	0	1	749,	0	-5.47	-4.4	3.5
TGME49_chrX	3846903	3847803	TGME49_223440	7.9e-06	-	3846903	3847803	0	1	900,	0	-5.1	-4.12	3.44
TGME49_chrX	3848202	3848402	TGME49_223440	7.9e-06	-	3848202	3848402	0	1	200,	0	-5.1	-3.44	1.8
TGME49_chrX	3924878	3925474	TGME49_212310	0.00068	-	3924878	3925474	0	1	596,	0	-3.17	-2.43	2.5
TGME49_chrX	3940369	3941111	TGME49_212290	2.4e-08	-	3940369	3941111	0	2	440,3,	0,739	-7.62	-6.09	1.53
TGME49_chrX	3941208	3941307	TGME49_212290	2.4e-08	-	3941208	3941307	0	1	99,	0	-7.62	-6.09	1.03
TGME49_chrX	3968069	3968369	TGME49_212240	1.7e-05	-	3968069	3968369	0	1	300,	0	-4.77	-3.84	4.12
TGME49_chrX	4011371	4012035	TGME49_212150	0.00041	-	4011371	4012035	0	2	127,222,	0,442	-3.39	-2.64	2.47
TGME49_chrX	4071473	4072366	TGME49_212090	4e-07	-	4071473	4072366	0	1	893,	0	-6.4	-5.13	4.2
TGME49_chrX	4159690	4159890	TGME49_211860	2e-06	-	4159690	4159890	0	1	200,	0	-5.69	-4.57	2.11
TGME49_chrX	4160138	4160288	TGME49_211860	2e-06	-	4160138	4160288	0	1	150,	0	-5.69	-4.57	1.33
TGME49_chrX	4160386	4161034	TGME49_211860	2e-06	-	4160386	4161034	0	1	648,	0	-5.69	-4.57	2.22
TGME49_chrX	4235578	4236129	TGME49_234250	4.5e-06	-	4235578	4236129	0	1	551,	0	-5.35	-4.31	4.25
TGME49_chrX	4236377	4242643	TGME49_234250	4.5e-06	-	4236377	4242643	0	11	21,384,35,52,64,111,93,88,46,7,598,	0,303,1348,2331,3041,3555,4144,4431,4953,5376,5668	-5.35	-4.31	2.79
TGME49_chrX	4242891	4244079	TGME49_234250	4.5e-06	-	4242891	4244079	0	3	23,78,50,	0,647,1138	-5.35	-4.31	1.76
TGME49_chrX	4244911	4245905	TGME49_234250	2.9e-05	-	4244911	4245905	0	2	33,368,	0,626	-4.54	-3.65	2
TGME49_chrX	4250372	4250622	TGME49_234250	0.00018	-	4250372	4250622	0	1	250,	0	-3.74	-2.94	1.33
TGME49_chrX	4271375	4271775	TGME49_234280	1.8e-05	-	4271375	4271775	0	1	400,	0	-4.74	-3.81	3.56
TGME49_chrX	4272232	4272333	TGME49_234280	1.8e-05	-	4272232	4272333	0	1	101,	0	-4.74	-3.81	1.57
TGME49_chrX	4272857	4273058	TGME49_234280	1.8e-05	-	4272857	4273058	0	1	201,	0	-4.74	-3.81	2.64
TGME49_chrX	4285836	4286536	TGME49_234300	0.00023	-	4285836	4286536	0	1	700,	0	-3.64	-2.86	3
TGME49_chrX	4287084	4287484	TGME49_234300	0.00023	-	4287084	4287484	0	1	400,	0	-3.64	-2.86	3
TGME49_chrX	4288082	4288283	TGME49_234300	0.0015	-	4288082	4288283	0	1	201,	0	-2.83	-2.11	3
TGME49_chrX	4288681	4289231	TGME49_234300	0.0015	-	4288681	4289231	0	1	550,	0	-2.83	-2.11	3.2
TGME49_chrX	4289330	4289431	TGME49_234300	0.0015	-	4289330	4289431	0	1	101,	0	-2.83	-2.11	1.89
TGME49_chrX	4290678	4290979	TGME49_234300	0.0013	-	4290678	4290979	0	1	301,	0	-2.88	-1.51	2
TGME49_chrX	4291776	4292826	TGME49_234300	5.2e-05	-	4291776	4292826	0	1	1050,	0	-4.28	-3.42	4
TGME49_chrX	4454465	4454615	TGME49_234560	0.0016	-	4454465	4454615	0	1	150,	0	-2.79	-2.07	2.37
TGME49_chrX	4459551	4459702	TGME49_234560	0.00093	-	4459551	4459702	0	1	151,	0	-3.03	-2.3	2.11
TGME49_chrX	4459801	4460001	TGME49_234560	0.00093	-	4459801	4460001	0	1	200,	0	-3.03	-2.3	3
TGME49_chrX	4578518	4578719	TGME49_234980	6.8e-06	-	4578518	4578719	0	1	201,	0	-5.17	-3.49	4
TGME49_chrX	4578818	4579269	TGME49_234980	6.8e-06	-	4578818	4579269	0	1	451,	0	-5.17	-4.17	3.7
TGME49_chrX	4579418	4579569	TGME49_234980	6.8e-06	-	4579418	4579569	0	1	151,	0	-5.17	-4.17	1.44
TGME49_chrX	4605583	4606178	TGME49_235020	5e-05	-	4605583	4606178	0	1	595,	0	-4.3	-3.43	2
TGME49_chrX	5022840	5022940	TGME49_235660	9.3e-05	-	5022840	5022940	0	1	100,	0	-4.03	-3.2	1.81
TGME49_chrX	5023037	5023383	TGME49_235660	9.3e-05	-	5023037	5023383	0	1	346,	0	-4.03	-3.2	2.15
TGME49_chrX	5079315	5079415	TGME49_235730	1.3e-08	-	5079315	5079415	0	1	100,	0	-7.88	-6.31	3.57
TGME49_chrX	5080011	5080161	TGME49_235730	1.3e-08	-	5080011	5080161	0	1	150,	0	-7.88	-6.31	1.67
TGME49_chrX	5080508	5080857	TGME49_235730	1.3e-08	-	5080508	5080857	0	1	349,	0	-7.88	-6.31	3.17
TGME49_chrX	5121853	5122202	TGME49_235890	0.00085	-	5121853	5122202	0	1	349,	0	-3.07	-2.33	2.57
TGME49_chrX	5224757	5225058	TGME49_235990	3e-05	-	5224757	5225058	0	1	301,	0	-4.52	-3.63	4.6
TGME49_chrX	5231306	5231756	TGME49_235990	0.00059	-	5231306	5231756	0	1	450,	0	-3.23	-2.48	4.11
TGME49_chrX	5232205	5232456	TGME49_235990	0.00059	-	5232205	5232456	0	1	251,	0	-3.23	-1.83	2.3
TGME49_chrX	5315354	5316103	TGME49_236200	1.7e-05	-	5315354	5316103	0	1	749,	0	-4.77	-3.84	3.15
TGME49_chrX	5325521	5325772	TGME49_236200	0.00039	-	5325521	5325772	0	1	251,	0	-3.41	-1.99	2.11
TGME49_chrX	5325870	5326271	TGME49_236200	0.00039	-	5325870	5326271	0	1	401,	0	-3.41	-2.65	3.5
TGME49_chrX	5343373	5343471	TGME49_236230	0.00027	-	5343373	5343471	0	1	98,	0	-3.57	-2.13	1.5
TGME49_chrX	5394271	5394819	TGME49_236510	0.00011	-	5394271	5394819	0	1	548,	0	-3.96	-3.13	3
TGME49_chrX	5523133	5523825	TGME49_236820	0.00012	-	5523133	5523825	0	1	692,	0	-3.91	-3.09	4
TGME49_chrX	5798386	5798684	TGME49_237230	5.1e-08	-	5798386	5798684	0	1	298,	0	-7.29	-5.81	1.9
TGME49_chrX	6199965	6200066	TGME49_214270	0.0044	-	6199965	6200066	0	1	101,	0	-2.36	-1.66	1.31
TGME49_chrX	6202559	6204717	TGME49_214270	7.6e-06	-	6202559	6204717	0	4	91,270,353,283,	0,438,1030,1875	-5.12	-4.14	3.5
TGME49_chrX	6204815	6205779	TGME49_214270	7.6e-06	-	6204815	6205779	0	2	125,324,	0,640	-5.12	-4.14	1.84
TGME49_chrX	6244537	6244687	TGME49_214310	1.7e-06	-	6244537	6244687	0	1	150,	0	-5.78	-4.65	2.87
TGME49_chrX	6272663	6273103	TGME49_214380	6.3e-09	-	6272663	6273103	0	1	440,	0	-8.2	-6.59	1.83
TGME49_chrX	6274390	6274640	TGME49_214390	0.00056	-	6274390	6274640	0	1	250,	0	-3.25	-2.5	3.57
TGME49_chrX	6337857	6338304	TGME49_214530	1.9e-06	-	6337857	6338304	0	1	447,	0	-5.71	-4.58	3.22
TGME49_chrX	6531616	6532357	TGME49_214835	5.5e-09	-	6531616	6532357	0	1	741,	0	-8.26	-6.64	2.11
TGME49_chrX	6648982	6650125	TGME49_214980	8.3e-07	-	6648982	6650125	0	1	1143,	0	-6.08	-4.88	2.5
TGME49_chrX	6651913	6652609	TGME49_214980	2.3e-05	-	6651913	6652609	0	1	696,	0	-4.63	-3.73	2.15
TGME49_chrX	6652757	6653166	TGME49_214980	2.3e-05	-	6652757	6653166	0	2	90,11,	0,398	-4.63	-3.73	1.28
TGME49_chrX	6722352	6722452	TGME49_215060	7.8e-08	-	6722352	6722452	0	1	100,	0	-7.11	-5.08	2.14
TGME49_chrX	6722550	6722797	TGME49_215060	7.8e-08	-	6722550	6722797	0	1	247,	0	-7.11	-5.68	1.71
TGME49_chrX	6725338	6726051	TGME49_215060	7.8e-08	-	6725338	6726051	0	2	119,178,	0,535	-7.11	-5.68	1.79
TGME49_chrX	6729398	6729848	TGME49_215070	3e-05	-	6729398	6729848	0	1	450,	0	-4.52	-3.63	2.07
TGME49_chrX	6951608	6952083	TGME49_215425	0	-	6951608	6952083	0	1	475,	0	#NAME?	#NAME?	2
TGME49_chrX	6976873	6977419	TGME49_215480	0.0001	-	6976873	6977419	0	1	546,	0	-3.99	-3.16	2.67
TGME49_chrX	6977517	6977667	TGME49_215480	0.0001	-	6977517	6977667	0	1	150,	0	-3.99	-3.16	1.5
TGME49_chrX	7030963	7031161	TGME49_215590	5.8e-05	-	7030963	7031161	0	1	198,	0	-4.24	-3.38	2.85
TGME49_chrX	7137892	7138242	TGME49_215740	2.7e-06	-	7137892	7138242	0	1	350,	0	-5.57	-4.48	2.74
TGME49_chrX	7166831	7167082	TGME49_275310	1e-05	-	7166831	7167082	0	1	251,	0	-4.99	-4.02	2.73
TGME49_chrX	7167531	7168081	TGME49_275310	1e-05	-	7167531	7168081	0	1	550,	0	-4.99	-4.02	2.3
TGME49_chrX	7168455	7169631	TGME49_275310	1e-05	-	7168455	7169631	0	3	17,215,19,	0,496,1157	-4.99	-4.02	1.75
TGME49_chrX	7170030	7170231	TGME49_275310	1e-05	-	7170030	7170231	0	1	201,	0	-4.99	-4.02	1.91
TGME49_chrX	7270916	7271017	TGME49_275440	3.4e-05	-	7270916	7271017	0	1	101,	0	-4.47	-3.58	2.71
TGME49_chrX	7271115	7271913	TGME49_275440	1.6e-07	-	7271115	7271913	0	1	798,	0	-6.8	-5.42	2.47
TGME49_chrX	7272011	7272759	TGME49_275440	1.6e-07	-	7272011	7272759	0	1	748,	0	-6.8	-5.42	1.25
TGME49_chrX	7392169	7392519	TGME49_207100	0.0017	-	7392169	7392519	0	1	350,	0	-2.78	-2.06	3.2
TGME49_chrX	7393752	7393902	TGME49_207100	0.00017	-	7393752	7393902	0	1	150,	0	-3.77	-2.3	1.71
TGME49_chrX	7394051	7394301	TGME49_207100	0.00017	-	7394051	7394301	0	1	250,	0	-3.77	-2.97	4.75
TGME49_chrX	7394400	7394550	TGME49_207100	0.00017	-	7394400	7394550	0	1	150,	0	-3.77	-2.97	2.4
TGME49_chrX	7394798	7395347	TGME49_207100	0.00017	-	7394798	7395347	0	1	549,	0	-3.77	-2.97	4.17
TGME49_chrXI	204639	205080	TGME49_306900	7.9e-11	+	204639	205080	0	2	50,99,	0,342	-10.1	-7.66	1.43
TGME49_chrXI	205228	205377	TGME49_306900	7.9e-11	+	205228	205377	0	1	149,	0	-10.1	-7.66	1.6
TGME49_chrXI	205475	205575	TGME49_306900	7.9e-11	+	205475	205575	0	1	100,	0	-10.1	-8.12	1.74
TGME49_chrXI	205673	205773	TGME49_306900	7.9e-11	+	205673	205773	0	1	100,	0	-10.1	-8.12	1.61
TGME49_chrXI	603242	603342	TGME49_309265	4.8e-07	+	603242	603342	0	1	100,	0	-6.32	-4.43	2.33
TGME49_chrXI	745178	745579	TGME49_309590	1.8e-07	+	745178	745579	0	1	401,	0	-6.75	-5.4	1.91
TGME49_chrXI	746876	747477	TGME49_309590	6e-07	+	746876	747477	0	1	601,	0	-6.22	-5	2.43
TGME49_chrXI	1008598	1009094	TGME49_310010	6.8e-08	+	1008598	1009094	0	1	496,	0	-7.17	-5.14	3.4
TGME49_chrXI	1009192	1009292	TGME49_310010	6.8e-08	+	1009192	1009292	0	1	100,	0	-7.17	-5.14	2.29
TGME49_chrXI	1106615	1106816	TGME49_310160	0	+	1106615	1106816	0	1	201,	0	#NAME?	#NAME?	3.57
TGME49_chrXI	1106915	1107015	TGME49_310160	0	+	1106915	1107015	0	1	100,	0	#NAME?	#NAME?	1.61
TGME49_chrXI	1367113	1367311	TGME49_310460	7.4e-06	+	1367113	1367311	0	1	198,	0	-5.13	-3.46	1.9
TGME49_chrXI	1367656	1367756	TGME49_310460	7.4e-06	+	1367656	1367756	0	1	100,	0	-5.13	-3.46	1.9
TGME49_chrXI	1367903	1368151	TGME49_310460	7.4e-06	+	1367903	1368151	0	1	248,	0	-5.13	-4.14	2.6
TGME49_chrXI	1614670	1614819	TGME49_310820	2e-07	+	1614670	1614819	0	1	149,	0	-6.69	-4.74	2.86
TGME49_chrXI	1816593	1816693	TGME49_311110	5.4e-09	+	1816593	1816693	0	1	100,	0	-8.27	-6.09	1.89
TGME49_chrXI	1914715	1914865	TGME49_311250	2.7e-07	+	1914715	1914865	0	1	150,	0	-6.57	-5.26	3.78
TGME49_chrXI	1928978	1929476	TGME49_311260	0.00028	+	1928978	1929476	0	1	498,	0	-3.55	-2.78	2.9
TGME49_chrXI	2282646	2282897	TGME49_311770	0	+	2282646	2282897	0	1	251,	0	#NAME?	#NAME?	5.67
TGME49_chrXI	2401403	2401502	TGME49_312050	5.6e-08	+	2401403	2401502	0	1	99,	0	-7.25	-5.79	3.67
TGME49_chrXI	2401600	2401898	TGME49_312050	5.6e-08	+	2401600	2401898	0	1	298,	0	-7.25	-5.79	3.6
TGME49_chrXI	2402145	2402393	TGME49_312050	5.6e-08	+	2402145	2402393	0	1	248,	0	-7.25	-5.79	1.42
TGME49_chrXI	2725831	2726128	TGME49_312490	5e-13	+	2725831	2726128	0	1	297,	0	-12.3	-10.1	2.5
TGME49_chrXI	3055954	3057002	TGME49_313030	0.00091	+	3055954	3057002	0	1	1048,	0	-3.04	-2.31	4.25
TGME49_chrXI	3057101	3057202	TGME49_313030	0.00091	+	3057101	3057202	0	1	101,	0	-3.04	-1.66	1.8
TGME49_chrXI	3146842	3147489	TGME49_313160	2.1e-10	+	3146842	3147489	0	1	647,	0	-9.67	-7.82	3.25
TGME49_chrXI	3360926	3362394	TGME49_313418	0.00074	+	3360926	3362394	0	2	17,120,	0,1348	-3.13	-1.73	2
TGME49_chrXI	3362530	3362668	TGME49_313418	0.00074	+	3362530	3362668	0	1	138,	0	-3.13	-1.73	1.62
TGME49_chrXI	3406892	3407133	TGME49_313460	0.00013	+	3406892	3407133	0	1	241,	0	-3.89	-3.08	3.8
TGME49_chrXI	3790170	3790370	TGME49_313900	0.0013	+	3790170	3790370	0	1	200,	0	-2.88	-2.16	2.14
TGME49_chrXI	3792077	3792178	TGME49_313900	0.00083	+	3792077	3792178	0	1	101,	0	-3.08	-2.34	1.58
TGME49_chrXI	3792276	3792924	TGME49_313900	0.00083	+	3792276	3792924	0	1	648,	0	-3.08	-2.34	3.45
TGME49_chrXI	3793521	3793621	TGME49_313900	0.0045	+	3793521	3793621	0	1	100,	0	-2.35	-1.64	3.56
TGME49_chrXI	3796806	3796907	TGME49_313900	0.00026	+	3796806	3796907	0	1	101,	0	-3.59	-2.82	1.1
TGME49_chrXI	3797055	3798251	TGME49_313900	0.00026	+	3797055	3798251	0	1	1196,	0	-3.59	-2.82	4.75
TGME49_chrXI	3798349	3798848	TGME49_313900	0.00026	+	3798349	3798848	0	1	499,	0	-3.59	-2.82	3
TGME49_chrXI	3993456	3993899	TGME49_314295	6.3e-16	+	3993456	3993899	0	1	443,	0	-15.2	-12.7	2.57
TGME49_chrXI	4146861	4147060	TGME49_314490	4.9e-10	+	4146861	4147060	0	1	199,	0	-9.31	-7.55	2.9
TGME49_chrXI	4590014	4590614	TGME49_315220	1e-07	+	4590014	4590614	0	1	600,	0	-6.98	-5.58	3.12
TGME49_chrXI	4591562	4591813	TGME49_315220	4.4e-06	+	4591562	4591813	0	1	251,	0	-5.36	-3.64	2.2
TGME49_chrXI	4609364	4609465	TGME49_315260	0.00019	+	4609364	4609465	0	1	101,	0	-3.71	-2.25	3.75
TGME49_chrXI	4668595	4668945	TGME49_315350	0	+	4668595	4668945	0	1	350,	0	#NAME?	#NAME?	2.37
TGME49_chrXI	5092804	5093305	TGME49_315950	2e-13	+	5092804	5093305	0	1	501,	0	-12.7	-10.6	3.27
TGME49_chrXI	5120298	5120598	TGME49_315980	8.1e-08	+	5120298	5120598	0	1	300,	0	-7.09	-5.07	2.5
TGME49_chrXI	5413852	5414050	TGME49_316600	0.00035	+	5413852	5414050	0	1	198,	0	-3.46	-2.7	2.25
TGME49_chrXI	5416971	5417218	TGME49_316600	7.4e-06	+	5416971	5417218	0	1	247,	0	-5.13	-4.14	3
TGME49_chrXI	5417513	5417810	TGME49_316600	7.4e-06	+	5417513	5417810	0	1	297,	0	-5.13	-4.14	4.8
TGME49_chrXI	5784171	5784368	TGME49_216940	1.3e-08	+	5784171	5784368	0	1	197,	0	-7.9	-6.33	4.2
TGME49_chrXI	5796895	5797044	TGME49_216910	0.0012	+	5796895	5797044	0	1	149,	0	-2.93	-1.56	2.75
TGME49_chrXI	6401718	6402217	TGME49_216090	0	+	6401718	6402217	0	1	499,	0	#NAME?	#NAME?	2.29
TGME49_chrXI	6450310	6450460	TGME49_216040	5e-15	+	6450310	6450460	0	1	150,	0	-14.3	-11.5	1.5
TGME49_chrXI	6450807	6451057	TGME49_216040	5e-15	+	6450807	6451057	0	1	250,	0	-14.3	-11.5	2.4
TGME49_chrXI	6473107	6473457	TGME49_216010	0	+	6473107	6473457	0	1	350,	0	#NAME?	#NAME?	1.79
TGME49_chrXI	6527127	6527276	TGME49_215920	2e-05	+	6527127	6527276	0	1	149,	0	-4.7	-3.78	1.85
TGME49_chrXI	6527720	6528708	TGME49_215920	2e-05	+	6527720	6528708	0	1	988,	0	-4.7	-3.78	3.42
TGME49_chrXI	131296	131644	TGME49_307000	0.00043	-	131296	131644	0	1	348,	0	-3.37	-2.62	3
TGME49_chrXI	132166	132316	TGME49_307000	0.00043	-	132166	132316	0	1	150,	0	-3.37	-2.62	2.62
TGME49_chrXI	177285	177682	TGME49_306930	1.7e-07	-	177285	177682	0	1	397,	0	-6.78	-5.41	3.04
TGME49_chrXI	269165	269315	TGME49_308590	0.00045	-	269165	269315	0	1	150,	0	-3.35	-2.59	2
TGME49_chrXI	269563	270228	TGME49_308590	0.00045	-	269563	270228	0	2	154,146,	0,519	-3.35	-2.59	2.2
TGME49_chrXI	273731	274230	TGME49_308590	3.6e-05	-	273731	274230	0	1	499,	0	-4.44	-3.56	2.37
TGME49_chrXI	287460	287658	TGME49_308820	1e-06	-	287460	287658	0	1	198,	0	-5.98	-4.81	4
TGME49_chrXI	322254	322505	TGME49_308880	0.00048	-	322254	322505	0	1	251,	0	-3.32	-2.57	1.93
TGME49_chrXI	322803	323654	TGME49_308880	0.00048	-	322803	323654	0	1	851,	0	-3.32	-2.57	2.76
TGME49_chrXI	323952	324303	TGME49_308880	0.00048	-	323952	324303	0	1	351,	0	-3.32	-2.57	2.11
TGME49_chrXI	325391	325492	TGME49_308880	0.00048	-	325391	325492	0	1	101,	0	-3.32	-1.91	2.12
TGME49_chrXI	331124	331225	TGME49_308880	0.00035	-	331124	331225	0	1	101,	0	-3.46	-2.03	2.25
TGME49_chrXI	331324	331825	TGME49_308880	0.00035	-	331324	331825	0	1	501,	0	-3.46	-2.69	3.43
TGME49_chrXI	354644	354894	TGME49_308920	1.5e-06	-	354644	354894	0	1	250,	0	-5.81	-4.67	3.14
TGME49_chrXI	355243	355743	TGME49_308920	1.5e-06	-	355243	355743	0	1	500,	0	-5.81	-4.67	2.08
TGME49_chrXI	355892	356892	TGME49_308920	1.5e-06	-	355892	356892	0	2	332,267,	0,733	-5.81	-4.67	2.6
TGME49_chrXI	362318	362718	TGME49_308920	1.5e-05	-	362318	362718	0	1	400,	0	-4.82	-3.88	2.2
TGME49_chrXI	459869	460168	TGME49_309050	0.0003	-	459869	460168	0	1	299,	0	-3.52	-2.75	2.89
TGME49_chrXI	460367	460567	TGME49_309050	0.0003	-	460367	460567	0	1	200,	0	-3.52	-2.75	2.67
TGME49_chrXI	490399	491853	TGME49_309090	1.1e-05	-	490399	491853	0	3	414,29,6,	0,967,1448	-4.95	-3.99	3.64
TGME49_chrXI	491951	492052	TGME49_309090	1.1e-05	-	491951	492052	0	1	101,	0	-4.95	-3.99	2.2
TGME49_chrXI	495925	496225	TGME49_309090	1.1e-05	-	495925	496225	0	1	300,	0	-4.95	-3.99	2.75
TGME49_chrXI	496323	496473	TGME49_309090	1.1e-05	-	496323	496473	0	1	150,	0	-4.95	-3.99	2.57
TGME49_chrXI	496771	496971	TGME49_309090	1.1e-05	-	496771	496971	0	1	200,	0	-4.95	-3.99	4
TGME49_chrXI	499452	499949	TGME49_309100	1.4e-05	-	499452	499949	0	1	497,	0	-4.84	-3.89	3.08
TGME49_chrXI	500296	500396	TGME49_309100	1.4e-05	-	500296	500396	0	1	100,	0	-4.84	-3.21	1.5
TGME49_chrXI	500494	501042	TGME49_309100	1.4e-05	-	500494	501042	0	1	548,	0	-4.84	-3.89	2.88
TGME49_chrXI	502530	502730	TGME49_309100	0.0011	-	502530	502730	0	1	200,	0	-2.96	-2.23	1.85
TGME49_chrXI	533614	533714	TGME49_309170	0.00026	-	533614	533714	0	1	100,	0	-3.58	-2.14	1.33
TGME49_chrXI	533812	534159	TGME49_309170	0.00026	-	533812	534159	0	1	347,	0	-3.58	-2.8	2.67
TGME49_chrXI	541126	541276	TGME49_309180	7.9e-14	-	541126	541276	0	1	150,	0	-13.1	-10.9	2.04
TGME49_chrXI	586541	586892	TGME49_309250	0.00025	-	586541	586892	0	1	351,	0	-3.61	-2.83	1.89
TGME49_chrXI	587041	587341	TGME49_309250	0.00025	-	587041	587341	0	1	300,	0	-3.61	-2.83	2
TGME49_chrXI	587990	588190	TGME49_309250	0.00025	-	587990	588190	0	1	200,	0	-3.61	-2.83	3.44
TGME49_chrXI	593068	593669	TGME49_309250	3.4e-05	-	593068	593669	0	1	601,	0	-4.47	-3.59	5.33
TGME49_chrXI	593767	593918	TGME49_309250	3.4e-05	-	593767	593918	0	1	151,	0	-4.47	-3.59	2.06
TGME49_chrXI	594017	594118	TGME49_309250	3.4e-05	-	594017	594118	0	1	101,	0	-4.47	-3.59	2.83
TGME49_chrXI	594217	594917	TGME49_309250	3.4e-05	-	594217	594917	0	1	700,	0	-4.47	-3.59	4.14
TGME49_chrXI	596015	596315	TGME49_309250	0.00054	-	596015	596315	0	1	300,	0	-3.27	-2.52	2.88
TGME49_chrXI	596614	596715	TGME49_309250	1.9e-05	-	596614	596715	0	1	101,	0	-4.71	-3.78	2.36
TGME49_chrXI	597163	598213	TGME49_309250	1.9e-05	-	597163	598213	0	1	1050,	0	-4.71	-3.78	4.4
TGME49_chrXI	730372	730522	TGME49_309570	0.0001	-	730372	730522	0	1	150,	0	-3.98	-3.16	1.73
TGME49_chrXI	730719	730967	TGME49_309570	0.0001	-	730719	730967	0	1	248,	0	-3.98	-3.16	2.14
TGME49_chrXI	731065	731313	TGME49_309570	0.0001	-	731065	731313	0	1	248,	0	-3.98	-3.16	3.8
TGME49_chrXI	731461	731560	TGME49_309570	0.0001	-	731461	731560	0	1	99,	0	-3.98	-3.16	2.14
TGME49_chrXI	763730	764067	TGME49_309610	0.0016	-	763730	764067	0	1	337,	0	-2.79	-2.07	1.56
TGME49_chrXI	866420	866720	TGME49_309885	3.3e-06	-	866420	866720	0	1	300,	0	-5.48	-4.41	2.27
TGME49_chrXI	866919	867120	TGME49_309885	3.3e-06	-	866919	867120	0	1	201,	0	-5.48	-4.41	1.9
TGME49_chrXI	867219	867369	TGME49_309885	3.3e-06	-	867219	867369	0	1	150,	0	-5.48	-4.41	1.92
TGME49_chrXI	867468	867569	TGME49_309885	3.3e-06	-	867468	867569	0	1	101,	0	-5.48	-3.74	4.2
TGME49_chrXI	867668	867819	TGME49_309885	3.3e-06	-	867668	867819	0	1	151,	0	-5.48	-4.41	1.81
TGME49_chrXI	868167	868268	TGME49_309885	3.3e-06	-	868167	868268	0	1	101,	0	-5.48	-4.41	1.38
TGME49_chrXI	868367	868468	TGME49_309885	3.3e-06	-	868367	868468	0	1	101,	0	-5.48	-4.41	1.83
TGME49_chrXI	1017757	1018055	TGME49_310040	4.8e-10	-	1017757	1018055	0	1	298,	0	-9.32	-7.55	2.46
TGME49_chrXI	1018350	1018499	TGME49_310040	4.8e-10	-	1018350	1018499	0	1	149,	0	-9.32	-7.55	1.41
TGME49_chrXI	1264278	1264378	TGME49_310330	2.7e-07	-	1264278	1264378	0	1	100,	0	-6.57	-5.26	2.29
TGME49_chrXI	1264775	1265174	TGME49_310330	2.7e-07	-	1264775	1265174	0	1	399,	0	-6.57	-5.26	2.7
TGME49_chrXI	1265272	1266713	TGME49_310330	2.7e-07	-	1265272	1266713	0	2	69,380,	0,1061	-6.57	-5.26	2.78
TGME49_chrXI	1267450	1267799	TGME49_310330	2.7e-07	-	1267450	1267799	0	1	349,	0	-6.57	-5.26	2.14
TGME49_chrXI	1268047	1268147	TGME49_310330	2.7e-07	-	1268047	1268147	0	1	100,	0	-6.57	-4.65	1.54
TGME49_chrXI	1317206	1317751	TGME49_310390	2.4e-06	-	1317206	1317751	0	1	545,	0	-5.62	-4.52	2.36
TGME49_chrXI	1382154	1382400	TGME49_310490	2.7e-10	-	1382154	1382400	0	1	246,	0	-9.57	-7.74	1.7
TGME49_chrXI	1643572	1643923	TGME49_310885	0	-	1643572	1643923	0	1	351,	0	#NAME?	#NAME?	2.67
TGME49_chrXI	1644779	1645728	TGME49_310885	0	-	1644779	1645728	0	1	949,	0	#NAME?	#NAME?	2.16
TGME49_chrXI	1645873	1646223	TGME49_310900	0.00087	-	1645873	1646223	0	1	350,	0	-3.06	-2.33	2.04
TGME49_chrXI	1650430	1651428	TGME49_310900	2.6e-06	-	1650430	1651428	0	1	998,	0	-5.58	-4.49	2.34
TGME49_chrXI	1947842	1948439	TGME49_311290	7.1e-06	-	1947842	1948439	0	1	597,	0	-5.15	-4.15	2.62
TGME49_chrXI	2240024	2241362	TGME49_311740	4.4e-06	-	2240024	2241362	0	2	231,467,	0,871	-5.36	-4.32	4.2
TGME49_chrXI	2402536	2402685	TGME49_312065	0.00021	-	2402536	2402685	0	1	149,	0	-3.67	-2.89	1.57
TGME49_chrXI	2403559	2403758	TGME49_312065	0.00039	-	2403559	2403758	0	1	199,	0	-3.41	-2.66	2.29
TGME49_chrXI	2404005	2407695	TGME49_312065	0.00039	-	2404005	2407695	0	5	162,125,155,147,999,	0,558,1487,2423,2691	-3.41	-2.66	3.1
TGME49_chrXI	2407843	2408042	TGME49_312065	0.00039	-	2407843	2408042	0	1	199,	0	-3.41	-2.66	1.36
TGME49_chrXI	2408438	2408538	TGME49_312065	0.00039	-	2408438	2408538	0	1	100,	0	-3.41	-2.66	1.38
TGME49_chrXI	2409810	2410744	TGME49_312065	0.00039	-	2409810	2410744	0	2	12,138,	0,796	-3.41	-2.66	1.79
TGME49_chrXI	2414519	2415541	TGME49_312065	0.00034	-	2414519	2415541	0	2	37,559,	0,463	-3.47	-2.71	2.06
TGME49_chrXI	2433478	2434080	TGME49_312105	1.3e-08	-	2433478	2434080	0	2	15,79,	0,523	-7.87	-6.3	1.57
TGME49_chrXI	2548852	2549649	TGME49_312260	2.3e-06	-	2548852	2549649	0	1	797,	0	-5.64	-4.54	2.75
TGME49_chrXI	2620603	2621051	TGME49_312340	1.2e-07	-	2620603	2621051	0	1	448,	0	-6.93	-5.53	2.8
TGME49_chrXI	2621150	2621250	TGME49_312340	1.2e-07	-	2621150	2621250	0	1	100,	0	-6.93	-5.53	2.25
TGME49_chrXI	2738797	2740344	TGME49_312500	8.7e-06	-	2738797	2740344	0	2	260,634,	0,913	-5.06	-4.08	2.16
TGME49_chrXI	2925911	2927747	TGME49_312820	9.8e-07	-	2925911	2927747	0	3	15,206,625,	0,525,1211	-6.01	-4.83	2.58
TGME49_chrXI	3020846	3021047	TGME49_312990	4.3e-06	-	3020846	3021047	0	1	201,	0	-5.37	-4.32	4.25
TGME49_chrXI	3063624	3063724	TGME49_313040	0.00085	-	3063624	3063724	0	1	100,	0	-3.07	-2.34	1.37
TGME49_chrXI	3063921	3064071	TGME49_313040	0.00085	-	3063921	3064071	0	1	150,	0	-3.07	-2.34	1.96
TGME49_chrXI	3085845	3086340	TGME49_313080	0.00013	-	3085845	3086340	0	1	495,	0	-3.88	-3.07	2.95
TGME49_chrXI	3087180	3087873	TGME49_313080	2.5e-06	-	3087180	3087873	0	1	693,	0	-5.61	-4.51	2.25
TGME49_chrXI	3152219	3152719	TGME49_313180	8.3e-06	-	3152219	3152719	0	1	500,	0	-5.08	-4.1	2.12
TGME49_chrXI	3152818	3152919	TGME49_313180	8.3e-06	-	3152818	3152919	0	1	101,	0	-5.08	-4.1	1.22
TGME49_chrXI	3154596	3156519	TGME49_313180	3.4e-07	-	3154596	3156519	0	2	693,805,	0,1118	-6.47	-5.19	2.71
TGME49_chrXI	3283092	3283342	TGME49_313340	1.5e-05	-	3283092	3283342	0	1	250,	0	-4.83	-3.89	1.81
TGME49_chrXI	3285833	3287720	TGME49_313340	1e-06	-	3285833	3287720	0	2	67,1377,	0,510	-5.99	-4.82	2.42
TGME49_chrXI	3333321	3334199	TGME49_313385	1.7e-07	-	3333321	3334199	0	2	504,39,	0,839	-6.77	-5.41	3
TGME49_chrXI	3405010	3405257	TGME49_313450	5.2e-05	-	3405010	3405257	0	1	247,	0	-4.28	-2.74	3.75
TGME49_chrXI	3405453	3405552	TGME49_313450	5.2e-05	-	3405453	3405552	0	1	99,	0	-4.28	-2.74	1.78
TGME49_chrXI	3405649	3405749	TGME49_313450	5.2e-05	-	3405649	3405749	0	1	100,	0	-4.28	-3.42	2
TGME49_chrXI	3406534	3406732	TGME49_313450	5.2e-05	-	3406534	3406732	0	1	198,	0	-4.28	-3.42	1.87
TGME49_chrXI	3406927	3407223	TGME49_313450	5.2e-05	-	3406927	3407223	0	1	296,	0	-4.28	-3.42	2.75
TGME49_chrXI	3610832	3611379	TGME49_313690	0.00027	-	3610832	3611379	0	1	547,	0	-3.57	-2.8	1.88
TGME49_chrXI	3612728	3613669	TGME49_313690	0.00027	-	3612728	3613669	0	2	66,381,	0,560	-3.57	-2.8	3.25
TGME49_chrXI	3613916	3614555	TGME49_313690	0.00027	-	3613916	3614555	0	2	141,9,	0,630	-3.57	-2.8	2
TGME49_chrXI	3632161	3632461	TGME49_313710	0.00081	-	3632161	3632461	0	1	300,	0	-3.09	-2.35	2.22
TGME49_chrXI	3633449	3633649	TGME49_313710	0.00081	-	3633449	3633649	0	1	200,	0	-3.09	-2.35	2.25
TGME49_chrXI	3869901	3870247	TGME49_314000	1e-05	-	3869901	3870247	0	1	346,	0	-4.99	-4.02	2.67
TGME49_chrXI	3870493	3871086	TGME49_314000	1e-05	-	3870493	3871086	0	1	593,	0	-4.99	-4.02	2.26
TGME49_chrXI	3883611	3884160	TGME49_314020	0.00036	-	3883611	3884160	0	1	549,	0	-3.44	-2.68	3.5
TGME49_chrXI	3884757	3885206	TGME49_314020	0.00012	-	3884757	3885206	0	1	449,	0	-3.93	-3.11	2.59
TGME49_chrXI	3992995	3995099	TGME49_314310	5e-11	-	3992995	3995099	0	2	662,323,	0,1781	-10.3	-8.33	2.48
TGME49_chrXI	4054293	4054891	TGME49_314390	0.0001	-	4054293	4054891	0	1	598,	0	-4	-3.17	4.6
TGME49_chrXI	4236083	4236283	TGME49_314710	0.00012	-	4236083	4236283	0	1	200,	0	-3.92	-3.1	2.67
TGME49_chrXI	4334043	4334343	TGME49_314850	0.00014	-	4334043	4334343	0	1	300,	0	-3.84	-3.04	3.11
TGME49_chrXI	4336458	4336909	TGME49_314850	0.00028	-	4336458	4336909	0	1	451,	0	-3.55	-2.78	4.25
TGME49_chrXI	4341780	4343046	TGME49_314850	9.8e-05	-	4341780	4343046	0	3	47,361,93,	0,471,1173	-4.01	-3.18	3.4
TGME49_chrXI	4343657	4344108	TGME49_314850	9.8e-05	-	4343657	4344108	0	1	451,	0	-4.01	-3.18	3.56
TGME49_chrXI	4644259	4644709	TGME49_315310	0.00014	-	4644259	4644709	0	1	450,	0	-3.84	-3.03	2.06
TGME49_chrXI	4736946	4737394	TGME49_315470	1.1e-05	-	4736946	4737394	0	1	448,	0	-4.96	-3.99	1.92
TGME49_chrXI	4738630	4740165	TGME49_315470	4e-06	-	4738630	4740165	0	2	138,855,	0,680	-5.4	-4.35	2.61
TGME49_chrXI	4869412	4869513	TGME49_315640	9.1e-06	-	4869412	4869513	0	1	101,	0	-5.04	-4.07	2.2
TGME49_chrXI	4869710	4869959	TGME49_315640	9.1e-06	-	4869710	4869959	0	1	249,	0	-5.04	-4.07	1.83
TGME49_chrXI	4870306	4870505	TGME49_315640	9.1e-06	-	4870306	4870505	0	1	199,	0	-5.04	-4.07	1.73
TGME49_chrXI	4984131	4984232	TGME49_315798	0.0012	-	4984131	4984232	0	1	101,	0	-2.92	-2.19	1.33
TGME49_chrXI	4985578	4986371	TGME49_315798	0.00037	-	4985578	4986371	0	2	95,105,	0,688	-3.43	-2.67	2.11
TGME49_chrXI	4987982	4990518	TGME49_315798	5.2e-05	-	4987982	4990518	0	5	225,143,160,158,63,	0,776,1537,2010,2473	-4.28	-3.42	2.75
TGME49_chrXI	5005498	5005944	TGME49_315810	0.00035	-	5005498	5005944	0	1	446,	0	-3.45	-2.68	2.26
TGME49_chrXI	5122037	5122383	TGME49_316090	7.8e-05	-	5122037	5122383	0	1	346,	0	-4.11	-3.27	2.64
TGME49_chrXI	5122530	5122728	TGME49_316090	7.8e-05	-	5122530	5122728	0	1	198,	0	-4.11	-3.27	2.25
TGME49_chrXI	5134605	5134755	TGME49_316110	0.0012	-	5134605	5134755	0	1	150,	0	-2.93	-2.2	2.82
TGME49_chrXI	5136781	5137579	TGME49_316110	0.0012	-	5136781	5137579	0	2	58,92,	0,706	-2.93	-2.2	2.31
TGME49_chrXI	5137678	5137878	TGME49_316110	0.0012	-	5137678	5137878	0	1	200,	0	-2.93	-2.2	3.12
TGME49_chrXI	5138673	5138873	TGME49_316110	0.0012	-	5138673	5138873	0	1	200,	0	-2.93	-1.55	2.2
TGME49_chrXI	5232002	5232151	TGME49_316310	2.8e-10	-	5232002	5232151	0	1	149,	0	-9.55	-7.72	2.08
TGME49_chrXI	5250237	5252606	TGME49_316350	8.5e-07	-	5250237	5252606	0	4	233,120,121,473,	0,541,1056,1896	-6.07	-4.88	2.89
TGME49_chrXI	5398803	5399551	TGME49_316570	8.7e-08	-	5398803	5399551	0	1	748,	0	-7.06	-5.63	3.5
TGME49_chrXI	5404110	5404260	TGME49_316570	0.0012	-	5404110	5404260	0	1	150,	0	-2.91	-2.19	1.32
TGME49_chrXI	5601129	5601278	TGME49_316900	4.6e-06	-	5601129	5601278	0	1	149,	0	-5.34	-4.3	2.29
TGME49_chrXI	5601376	5604101	TGME49_316900	4.6e-06	-	5601376	5604101	0	5	84,116,239,325,76,	0,532,964,1691,2649	-5.34	-4.3	2.93
TGME49_chrXI	5606419	5607585	TGME49_316900	1.1e-06	-	5606419	5607585	0	3	80,290,75,	0,417,1091	-5.95	-4.79	2.22
TGME49_chrXI	5724372	5724769	TGME49_217010	1.6e-05	-	5724372	5724769	0	1	397,	0	-4.8	-3.86	2.5
TGME49_chrXI	5724867	5727186	TGME49_217010	1.6e-05	-	5724867	5727186	0	4	470,116,111,591,	0,680,1033,1728	-4.8	-3.86	3
TGME49_chrXI	5784156	5784650	TGME49_216930	8.5e-06	-	5784156	5784650	0	1	494,	0	-5.07	-4.09	4.4
TGME49_chrXI	5784748	5785818	TGME49_216930	1e-05	-	5784748	5785818	0	6	97,120,78,67,92,39,	0,189,461,638,815,1031	-4.99	-4.02	1.34
TGME49_chrXI	6050558	6051001	TGME49_216600	8.9e-05	-	6050558	6051001	0	1	443,	0	-4.05	-3.21	2.17
TGME49_chrXI	6073283	6073384	TGME49_216580	0.00022	-	6073283	6073384	0	1	101,	0	-3.65	-2.87	2.2
TGME49_chrXI	6073483	6073583	TGME49_216580	0.00022	-	6073483	6073583	0	1	100,	0	-3.65	-2.87	2.08
TGME49_chrXI	6078634	6079133	TGME49_216580	2.8e-05	-	6078634	6079133	0	1	499,	0	-4.56	-3.67	3.8
TGME49_chrXI	6081856	6082253	TGME49_216560	6.9e-05	-	6081856	6082253	0	1	397,	0	-4.16	-3.31	5.17
TGME49_chrXI	6085459	6085807	TGME49_216560	6.9e-05	-	6085459	6085807	0	1	348,	0	-4.16	-3.31	2.67
TGME49_chrXI	6086103	6086203	TGME49_216560	6.9e-05	-	6086103	6086203	0	1	100,	0	-4.16	-2.63	1.15
TGME49_chrXI	6203660	6203759	TGME49_216375	0.00021	-	6203660	6203759	0	1	99,	0	-3.67	-2.88	3.25
TGME49_chrXI	6203857	6204498	TGME49_216375	0.00021	-	6203857	6204498	0	1	641,	0	-3.67	-2.88	2.88
TGME49_chrXI	6509174	6509524	TGME49_215940	0.0001	-	6509174	6509524	0	1	350,	0	-4	-3.17	3.11
TGME49_chrXI	6517687	6518157	TGME49_215940	4e-05	-	6517687	6518157	0	2	97,153,	0,317	-4.4	-3.52	1.64
TGME49_chrXI	6518256	6518656	TGME49_215940	4e-05	-	6518256	6518656	0	1	400,	0	-4.4	-3.52	3
TGME49_chrXI	6521152	6521648	TGME49_215930	2.8e-07	-	6521152	6521648	0	1	496,	0	-6.55	-5.24	2.14
TGME49_chrXII	108306	108503	TGME49_300290	0.00035	+	108306	108503	0	1	197,	0	-3.46	-2.69	2.69
TGME49_chrXII	145859	145959	TGME49_300230	5.6e-07	+	145859	145959	0	1	100,	0	-6.25	-5.02	3
TGME49_chrXII	652306	652681	TGME49_219780	3.5e-07	+	652306	652681	0	1	375,	0	-6.45	-5.17	3.5
TGME49_chrXII	815961	816310	TGME49_219630	0	+	815961	816310	0	1	349,	0	#NAME?	#NAME?	3.37
TGME49_chrXII	1250859	1251087	TGME49_218860	0.001	+	1250859	1251087	0	3	56,18,24,	0,119,204	-2.99	-2.26	2.1
TGME49_chrXII	1307718	1308117	TGME49_218790	2e-16	+	1307718	1308117	0	1	399,	0	-15.7	-13.2	2.33
TGME49_chrXII	1482690	1482791	TGME49_218510	2.3e-09	+	1482690	1482791	0	1	101,	0	-8.63	-6.95	1.8
TGME49_chrXII	1877748	1877909	TGME49_217490	7.1e-09	+	1877748	1877909	0	2	89,9,	0,152	-8.15	-5.99	1.43
TGME49_chrXII	1909829	1909977	TGME49_217555	2.1e-08	+	1909829	1909977	0	1	148,	0	-7.67	-6.14	4.5
TGME49_chrXII	2304366	2304612	TGME49_245485	0.0015	+	2304366	2304612	0	1	246,	0	-2.81	-2.09	3.85
TGME49_chrXII	2729505	2729705	TGME49_246190	6.5e-07	+	2729505	2729705	0	1	200,	0	-6.19	-4.98	4.57
TGME49_chrXII	2740001	2740351	TGME49_246190	2.9e-07	+	2740001	2740351	0	1	350,	0	-6.54	-5.23	6.29
TGME49_chrXII	2833958	2834157	TGME49_246530	5.2e-05	+	2833958	2834157	0	1	199,	0	-4.28	-2.74	4.2
TGME49_chrXII	2834554	2835051	TGME49_246530	5.2e-05	+	2834554	2835051	0	1	497,	0	-4.28	-2.74	2.86
TGME49_chrXII	2835149	2835349	TGME49_246530	5.2e-05	+	2835149	2835349	0	1	200,	0	-4.28	-3.42	2
TGME49_chrXII	3109035	3109832	TGME49_247020	1.5e-07	+	3109035	3109832	0	2	177,173,	0,624	-6.83	-5.44	3.25
TGME49_chrXII	3112430	3112531	TGME49_247020	6.3e-05	+	3112430	3112531	0	1	101,	0	-4.2	-3.35	2.5
TGME49_chrXII	3336127	3336326	TGME49_247420	3.8e-09	+	3336127	3336326	0	1	199,	0	-8.42	-6.22	1.67
TGME49_chrXII	3337021	3337519	TGME49_247420	3.8e-09	+	3337021	3337519	0	1	498,	0	-8.42	-6.77	2.71
TGME49_chrXII	3337618	3337718	TGME49_247420	3.8e-09	+	3337618	3337718	0	1	100,	0	-8.42	-6.77	1.55
TGME49_chrXII	3363607	3363807	TGME49_247470	0.00028	+	3363607	3363807	0	1	200,	0	-3.55	-2.78	2.37
TGME49_chrXII	3432038	3432139	TGME49_247590	5e-14	+	3432038	3432139	0	1	101,	0	-13.3	-10.6	5.33
TGME49_chrXII	3476668	3476769	TGME49_247670	5.4e-06	+	3476668	3476769	0	1	101,	0	-5.27	-3.57	3.6
TGME49_chrXII	3766266	3766814	TGME49_248260	0.00038	+	3766266	3766814	0	1	548,	0	-3.42	-2.66	2.74
TGME49_chrXII	3824017	3824166	TGME49_248350	6.8e-10	+	3824017	3824166	0	1	149,	0	-9.17	-6.9	1.67
TGME49_chrXII	3824264	3824413	TGME49_248350	6.8e-10	+	3824264	3824413	0	1	149,	0	-9.17	-7.42	2.45
TGME49_chrXII	3824511	3824758	TGME49_248350	6.8e-10	+	3824511	3824758	0	1	247,	0	-9.17	-7.42	3.22
TGME49_chrXII	4190854	4190953	TGME49_248810	0.00018	+	4190854	4190953	0	1	99,	0	-3.74	-2.95	2.54
TGME49_chrXII	4508450	4508600	TGME49_249390	8.9e-08	+	4508450	4508600	0	1	150,	0	-7.05	-5.63	1.64
TGME49_chrXII	4508698	4508849	TGME49_249390	8.9e-08	+	4508698	4508849	0	1	151,	0	-7.05	-5.63	1.43
TGME49_chrXII	4701550	4701896	TGME49_249620	4.1e-09	+	4701550	4701896	0	1	346,	0	-8.39	-6.75	3.37
TGME49_chrXII	4834997	4835447	TGME49_249810	1.1e-09	+	4834997	4835447	0	1	450,	0	-8.95	-7.23	3.37
TGME49_chrXII	4899629	4899730	TGME49_249840	5.9e-10	+	4899629	4899730	0	1	101,	0	-9.23	-7.47	1.83
TGME49_chrXII	5310970	5311068	TGME49_250905	4.6e-09	+	5310970	5311068	0	1	98,	0	-8.34	-6.16	2
TGME49_chrXII	5480520	5480769	TGME49_251600	0.0012	+	5480520	5480769	0	1	249,	0	-2.91	-2.19	2.6
TGME49_chrXII	5482935	5483872	TGME49_251600	0.00065	+	5482935	5483872	0	3	53,161,135,	0,388,802	-3.19	-2.45	3
TGME49_chrXII	5633155	5633296	TGME49_251857	7.6e-08	+	5633155	5633296	0	1	141,	0	-7.12	-5.68	3.11
TGME49_chrXII	6009856	6010007	TGME49_278600	1.1e-08	+	6009856	6010007	0	1	151,	0	-7.94	-6.37	2.45
TGME49_chrXII	6010205	6010955	TGME49_278600	1.1e-08	+	6010205	6010955	0	1	750,	0	-7.94	-6.37	3.57
TGME49_chrXII	6073673	6073972	TGME49_278500	3.7e-10	+	6073673	6073972	0	1	299,	0	-9.43	-7.63	3.5
TGME49_chrXII	6339991	6340238	TGME49_278040	0.0017	+	6339991	6340238	0	1	247,	0	-2.78	-1.42	2.67
TGME49_chrXII	6373926	6374069	TGME49_277980	5e-12	+	6373926	6374069	0	1	143,	0	-11.3	-8.77	2.4
TGME49_chrXII	6374163	6374259	TGME49_277980	5e-12	+	6374163	6374259	0	1	96,	0	-11.3	-8.77	2
TGME49_chrXII	6569019	6570107	TGME49_277690	0.0019	+	6569019	6570107	0	1	1088,	0	-2.73	-2.01	3.09
TGME49_chrXII	6665823	6666468	TGME49_277500	6.9e-08	+	6665823	6666468	0	1	645,	0	-7.16	-5.72	8
TGME49_chrXII	6666566	6666666	TGME49_277500	6.9e-08	+	6666566	6666666	0	1	100,	0	-7.16	-5.72	2
TGME49_chrXII	6871410	6871958	TGME49_276900	5.1e-08	+	6871410	6871958	0	1	548,	0	-7.29	-5.23	3
TGME49_chrXII	64602	64800	TGME49_300340	3.4e-06	-	64602	64800	0	1	198,	0	-5.47	-4.4	2.42
TGME49_chrXII	103292	104186	TGME49_300300	1.9e-09	-	103292	104186	0	1	894,	0	-8.71	-7.03	3.35
TGME49_chrXII	109512	109889	TGME49_300285	5e-08	-	109512	109889	0	1	377,	0	-7.3	-5.82	1.67
TGME49_chrXII	160432	160731	TGME49_300200	5.4e-08	-	160432	160731	0	1	299,	0	-7.27	-5.8	1.62
TGME49_chrXII	233652	234000	TGME49_300060	2.2e-06	-	233652	234000	0	1	348,	0	-5.65	-4.54	1.58
TGME49_chrXII	237523	238719	TGME49_300055	1.4e-08	-	237523	238719	0	1	1196,	0	-7.84	-6.28	5.86
TGME49_chrXII	238917	239444	TGME49_300055	1.4e-08	-	238917	239444	0	2	144,6,	0,521	-7.84	-6.28	1.64
TGME49_chrXII	298873	299121	TGME49_299980	5.9e-10	-	298873	299121	0	1	248,	0	-9.23	-7.48	3.69
TGME49_chrXII	299219	299319	TGME49_299980	5.9e-10	-	299219	299319	0	1	100,	0	-9.23	-7.48	1.43
TGME49_chrXII	299517	301567	TGME49_299980	5.9e-10	-	299517	301567	0	3	280,69,345,	0,973,1705	-9.23	-7.48	2.1
TGME49_chrXII	504169	504670	TGME49_308010	2.8e-06	-	504169	504670	0	1	501,	0	-5.55	-4.47	2.67
TGME49_chrXII	504969	505070	TGME49_308010	1.7e-05	-	504969	505070	0	1	101,	0	-4.76	-3.83	1.1
TGME49_chrXII	505319	506069	TGME49_308010	1.7e-05	-	505319	506069	0	1	750,	0	-4.76	-3.83	1.92
TGME49_chrXII	506168	506669	TGME49_308010	1.7e-05	-	506168	506669	0	1	501,	0	-4.76	-3.83	2.31
TGME49_chrXII	507818	508518	TGME49_308010	6.2e-05	-	507818	508518	0	1	700,	0	-4.21	-3.36	3.43
TGME49_chrXII	510088	510189	TGME49_308020	1.1e-07	-	510088	510189	0	1	101,	0	-6.96	-5.56	1.43
TGME49_chrXII	642290	642441	TGME49_219790	2.1e-08	-	642290	642441	0	1	151,	0	-7.67	-6.15	2.4
TGME49_chrXII	645458	646517	TGME49_219790	2.1e-08	-	645458	646517	0	3	7,129,15,	0,554,1044	-7.67	-6.15	1.56
TGME49_chrXII	647368	649979	TGME49_219790	2.1e-08	-	647368	649979	0	5	26,101,87,261,24,	0,581,1547,1866,2587	-7.67	-6.15	1.93
TGME49_chrXII	650537	650738	TGME49_219790	2.1e-08	-	650537	650738	0	1	201,	0	-7.67	-6.15	2.37
TGME49_chrXII	650985	651186	TGME49_219790	2.1e-08	-	650985	651186	0	1	201,	0	-7.67	-6.15	1.67
TGME49_chrXII	652063	652662	TGME49_219790	2.1e-08	-	652063	652662	0	1	599,	0	-7.67	-6.15	4
TGME49_chrXII	997922	998169	TGME49_219280	5.9e-05	-	997922	998169	0	1	247,	0	-4.23	-3.37	2.33
TGME49_chrXII	1047618	1047817	TGME49_219230	2e-11	-	1047618	1047817	0	1	199,	0	-10.7	-8.66	1.25
TGME49_chrXII	1103377	1108545	TGME49_219150	5.2e-07	-	1103377	1108545	0	16	326,100,82,179,106,316,120,103,127,69,109,55,152,124,173,576,	0,419,617,807,1114,1324,1804,2021,2219,2435,2609,2953,3145,3522,3994,4592	-6.28	-5.04	2.4
TGME49_chrXII	1176890	1177740	TGME49_218960	1.7e-05	-	1176890	1177740	0	1	850,	0	-4.76	-3.83	1.8
TGME49_chrXII	1178910	1180111	TGME49_218960	6.9e-05	-	1178910	1180111	0	2	510,190,	0,1011	-4.16	-3.31	1.71
TGME49_chrXII	1180210	1180311	TGME49_218960	6.9e-05	-	1180210	1180311	0	1	101,	0	-4.16	-3.31	1.22
TGME49_chrXII	1181624	1183325	TGME49_218960	4.4e-07	-	1181624	1183325	0	3	9,182,459,	0,769,1242	-6.36	-5.1	2.58
TGME49_chrXII	1187368	1187619	TGME49_218960	6.6e-05	-	1187368	1187619	0	1	251,	0	-4.18	-3.33	1.33
TGME49_chrXII	1274242	1275328	TGME49_218830	0.00049	-	1274242	1275328	0	2	64,187,	0,899	-3.31	-2.55	1.52
TGME49_chrXII	1275476	1275677	TGME49_218830	0.00049	-	1275476	1275677	0	1	201,	0	-3.31	-2.55	1.88
TGME49_chrXII	1275876	1275976	TGME49_218830	0.00049	-	1275876	1275976	0	1	100,	0	-3.31	-2.55	2.73
TGME49_chrXII	1420016	1420116	TGME49_218570	0.00081	-	1420016	1420116	0	1	100,	0	-3.09	-2.35	2.2
TGME49_chrXII	1422461	1422859	TGME49_218570	9.8e-07	-	1422461	1422859	0	1	398,	0	-6.01	-4.83	4.25
TGME49_chrXII	1477715	1478113	TGME49_218520	6.8e-09	-	1477715	1478113	0	1	398,	0	-8.17	-6.57	2.35
TGME49_chrXII	1478211	1478361	TGME49_218520	6.8e-09	-	1478211	1478361	0	1	150,	0	-8.17	-6.57	1.27
TGME49_chrXII	1478459	1479253	TGME49_218520	6.8e-09	-	1478459	1479253	0	1	794,	0	-8.17	-6.57	1.47
TGME49_chrXII	1482674	1482774	TGME49_218520	7.8e-06	-	1482674	1482774	0	1	100,	0	-5.11	-4.13	2.6
TGME49_chrXII	1537833	1537934	TGME49_218400	2e-10	-	1537833	1537934	0	1	101,	0	-9.7	-7.35	2.75
TGME49_chrXII	1538781	1539281	TGME49_218400	2e-10	-	1538781	1539281	0	1	500,	0	-9.7	-7.82	4.5
TGME49_chrXII	1540878	1541278	TGME49_218400	2e-10	-	1540878	1541278	0	1	400,	0	-9.7	-7.35	2.57
TGME49_chrXII	1659065	1659365	TGME49_218230	0.00018	-	1659065	1659365	0	1	300,	0	-3.75	-2.95	2.67
TGME49_chrXII	1710347	1710893	TGME49_218192	1.9e-05	-	1710347	1710893	0	1	546,	0	-4.72	-3.79	2.37
TGME49_chrXII	1713068	1713630	TGME49_218192	0.00012	-	1713068	1713630	0	2	127,171,	0,391	-3.93	-3.11	1.42
TGME49_chrXII	1713777	1715918	TGME49_218192	0.0001	-	1713777	1715918	0	3	6,72,319,	0,1112,1822	-3.99	-3.16	1.68
TGME49_chrXII	1728833	1728984	TGME49_218070	2.1e-05	-	1728833	1728984	0	1	151,	0	-4.68	-3.09	1.7
TGME49_chrXII	1729381	1729532	TGME49_218070	2.1e-05	-	1729381	1729532	0	1	151,	0	-4.68	-3.09	1.46
TGME49_chrXII	1730079	1730180	TGME49_218070	2.1e-05	-	1730079	1730180	0	1	101,	0	-4.68	-3.77	1.62
TGME49_chrXII	1730278	1731326	TGME49_218070	2.1e-05	-	1730278	1731326	0	1	1048,	0	-4.68	-3.77	4.4
TGME49_chrXII	1737124	1737374	TGME49_218070	0.00033	-	1737124	1737374	0	1	250,	0	-3.48	-2.71	2.71
TGME49_chrXII	1953872	1954022	TGME49_217610	6.5e-08	-	1953872	1954022	0	1	150,	0	-7.19	-5.73	1.74
TGME49_chrXII	1977810	1978558	TGME49_217665	9.8e-10	-	1977810	1978558	0	1	748,	0	-9.01	-7.29	1.77
TGME49_chrXII	1978656	1978807	TGME49_217665	9.8e-10	-	1978656	1978807	0	1	151,	0	-9.01	-7.29	1.3
TGME49_chrXII	1980848	1982501	TGME49_217665	6.2e-06	-	1980848	1982501	0	3	2,126,322,	0,365,1331	-5.21	-4.21	4.45
TGME49_chrXII	2121641	2121891	TGME49_217790	0.00042	-	2121641	2121891	0	1	250,	0	-3.38	-1.96	2.5
TGME49_chrXII	2122838	2122989	TGME49_217790	5e-05	-	2122838	2122989	0	1	151,	0	-4.3	-3.44	5
TGME49_chrXII	2123088	2123488	TGME49_217790	5e-05	-	2123088	2123488	0	1	400,	0	-4.3	-3.44	3.37
TGME49_chrXII	2125969	2128071	TGME49_217790	5e-05	-	2125969	2128071	0	3	67,174,409,	0,379,1693	-4.3	-3.44	2.44
TGME49_chrXII	2128170	2128770	TGME49_217790	5e-05	-	2128170	2128770	0	1	600,	0	-4.3	-3.44	3.4
TGME49_chrXII	2128868	2129373	TGME49_217790	5e-05	-	2128868	2129373	0	2	71,80,	0,425	-4.3	-3.44	2.31
TGME49_chrXII	2129522	2129773	TGME49_217790	5e-05	-	2129522	2129773	0	1	251,	0	-4.3	-3.44	3.11
TGME49_chrXII	2130601	2130702	TGME49_217790	5e-05	-	2130601	2130702	0	1	101,	0	-4.3	-2.75	2.25
TGME49_chrXII	2251699	2252680	TGME49_245428	2.8e-07	-	2251699	2252680	0	1	981,	0	-6.56	-5.25	1.79
TGME49_chrXII	2254407	2255246	TGME49_245432	3.2e-07	-	2254407	2255246	0	1	839,	0	-6.49	-5.19	2.89
TGME49_chrXII	2283975	2284171	TGME49_245460	9.8e-10	-	2283975	2284171	0	1	196,	0	-9.01	-7.29	1.3
TGME49_chrXII	2362739	2362839	TGME49_245540	9.1e-07	-	2362739	2362839	0	1	100,	0	-6.04	-4.19	2.29
TGME49_chrXII	2363184	2364473	TGME49_245540	4e-12	-	2363184	2364473	0	1	1289,	0	-11.4	-9.29	2.07
TGME49_chrXII	2435254	2435451	TGME49_245620	1.9e-09	-	2435254	2435451	0	1	197,	0	-8.72	-7.04	1.35
TGME49_chrXII	2451959	2454252	TGME49_245660	4e-06	-	2451959	2454252	0	2	143,450,	0,1843	-5.4	-4.35	3.05
TGME49_chrXII	2522069	2522916	TGME49_245746	2.7e-10	-	2522069	2522916	0	2	80,19,	0,828	-9.57	-7.74	1.15
TGME49_chrXII	2626891	2627338	TGME49_246050	3.4e-05	-	2626891	2627338	0	1	447,	0	-4.47	-3.59	5
TGME49_chrXII	2647675	2647973	TGME49_246080	0.00011	-	2647675	2647973	0	1	298,	0	-3.97	-3.14	2.64
TGME49_chrXII	2648071	2648221	TGME49_246080	3.3e-07	-	2648071	2648221	0	1	150,	0	-6.48	-5.19	1.85
TGME49_chrXII	2648319	2649260	TGME49_246080	3.3e-07	-	2648319	2649260	0	1	941,	0	-6.48	-5.19	2.53
TGME49_chrXII	2673367	2674208	TGME49_246120	5e-05	-	2673367	2674208	0	1	841,	0	-4.3	-3.43	6
TGME49_chrXII	2684737	2684887	TGME49_246140	0.00065	-	2684737	2684887	0	1	150,	0	-3.19	-2.44	2
TGME49_chrXII	2684986	2685136	TGME49_246140	0.00065	-	2684986	2685136	0	1	150,	0	-3.19	-2.44	2.92
TGME49_chrXII	2685285	2685635	TGME49_246140	0.00065	-	2685285	2685635	0	1	350,	0	-3.19	-2.44	3.5
TGME49_chrXII	2793887	2794708	TGME49_246475	1.7e-05	-	2793887	2794708	0	2	60,336,	0,485	-4.77	-3.83	1.9
TGME49_chrXII	2794806	2795005	TGME49_246475	1.7e-05	-	2794806	2795005	0	1	199,	0	-4.77	-3.83	2.25
TGME49_chrXII	2822510	2822610	TGME49_246520	0.00025	-	2822510	2822610	0	1	100,	0	-3.6	-2.82	3.08
TGME49_chrXII	2822708	2825800	TGME49_246520	0.00025	-	2822708	2825800	0	5	86,66,95,97,103,	0,663,1575,2184,2989	-3.6	-2.82	3
TGME49_chrXII	2826432	2826532	TGME49_246520	0.00025	-	2826432	2826532	0	1	100,	0	-3.6	-2.15	2.1
TGME49_chrXII	2860680	2860827	TGME49_246570	2.5e-07	-	2860680	2860827	0	1	147,	0	-6.61	-5.29	2.25
TGME49_chrXII	2860924	2862049	TGME49_246570	2.5e-07	-	2860924	2862049	0	1	1125,	0	-6.61	-5.29	2.92
TGME49_chrXII	2892547	2893092	TGME49_246630	1.3e-05	-	2892547	2893092	0	1	545,	0	-4.88	-3.93	3.1
TGME49_chrXII	3042703	3044153	TGME49_246970	8.7e-08	-	3042703	3044153	0	1	1450,	0	-7.06	-5.63	3.8
TGME49_chrXII	3211695	3211795	TGME49_247280	9.5e-05	-	3211695	3211795	0	1	100,	0	-4.02	-3.19	3.5
TGME49_chrXII	3212242	3213931	TGME49_247280	9.5e-05	-	3212242	3213931	0	2	126,870,	0,819	-4.02	-3.19	3.73
TGME49_chrXII	3214930	3215031	TGME49_247280	9.5e-05	-	3214930	3215031	0	1	101,	0	-4.02	-3.19	3
TGME49_chrXII	3215875	3217266	TGME49_247280	9.5e-05	-	3215875	3217266	0	2	17,631,	0,760	-4.02	-3.19	3.08
TGME49_chrXII	3217812	3217913	TGME49_247280	9.5e-05	-	3217812	3217913	0	1	101,	0	-4.02	-2.51	1.57
TGME49_chrXII	3218359	3218559	TGME49_247280	9.5e-05	-	3218359	3218559	0	1	200,	0	-4.02	-3.19	2.45
TGME49_chrXII	3276159	3276260	TGME49_247350	1.9e-08	-	3276159	3276260	0	1	101,	0	-7.72	-6.19	1.41
TGME49_chrXII	3508217	3508916	TGME49_247700	2.8e-06	-	3508217	3508916	0	1	699,	0	-5.56	-4.47	2.69
TGME49_chrXII	3512848	3512949	TGME49_247700	0.00035	-	3512848	3512949	0	1	101,	0	-3.46	-2.69	1.25
TGME49_chrXII	3514443	3514743	TGME49_247700	0.00017	-	3514443	3514743	0	1	300,	0	-3.77	-2.97	2.18
TGME49_chrXII	3514991	3515590	TGME49_247700	0.00017	-	3514991	3515590	0	1	599,	0	-3.77	-2.97	2.67
TGME49_chrXII	3536578	3536928	TGME49_247730	0.00085	-	3536578	3536928	0	1	350,	0	-3.07	-2.33	2.5
TGME49_chrXII	3537723	3537824	TGME49_247730	0.0055	-	3537723	3537824	0	1	101,	0	-2.26	-1.56	1.8
TGME49_chrXII	3538570	3538970	TGME49_247730	0.00011	-	3538570	3538970	0	1	400,	0	-3.97	-3.15	2.57
TGME49_chrXII	3539068	3540299	TGME49_247730	0.00011	-	3539068	3540299	0	2	251,497,	0,734	-3.97	-3.15	3.24
TGME49_chrXII	3540647	3540797	TGME49_247730	0.0037	-	3540647	3540797	0	1	150,	0	-2.43	-1.72	2.17
TGME49_chrXII	3795625	3795926	TGME49_248300	3.2e-16	-	3795625	3795926	0	1	301,	0	-15.5	-13	1.86
TGME49_chrXII	3797771	3797921	TGME49_248300	1.3e-15	-	3797771	3797921	0	1	150,	0	-14.9	-12	1.57
TGME49_chrXII	3830436	3830585	TGME49_248390	1.6e-11	-	3830436	3830585	0	1	149,	0	-10.8	-8.71	1.69
TGME49_chrXII	3887844	3888090	TGME49_248490	0.00013	-	3887844	3888090	0	1	246,	0	-3.89	-3.08	2.33
TGME49_chrXII	3938488	3939337	TGME49_248520	5.2e-07	-	3938488	3939337	0	1	849,	0	-6.28	-5.04	4.2
TGME49_chrXII	3941800	3942001	TGME49_248520	0.0034	-	3941800	3942001	0	1	201,	0	-2.47	-1.76	1.27
TGME49_chrXII	4133287	4133636	TGME49_248740	1.7e-07	-	4133287	4133636	0	1	349,	0	-6.77	-5.41	2.18
TGME49_chrXII	4133734	4134482	TGME49_248740	1.7e-07	-	4133734	4134482	0	1	748,	0	-6.77	-5.41	1.72
TGME49_chrXII	4135183	4135383	TGME49_248740	1.7e-07	-	4135183	4135383	0	1	200,	0	-6.77	-5.41	1.42
TGME49_chrXII	4135830	4139264	TGME49_248740	1.7e-07	-	4135830	4139264	0	3	261,519,1559,	0,783,1875	-6.77	-5.41	2.97
TGME49_chrXII	4215470	4215571	TGME49_248840	0.00037	-	4215470	4215571	0	1	101,	0	-3.43	-2.67	1.74
TGME49_chrXII	4215868	4215969	TGME49_248840	0.00037	-	4215868	4215969	0	1	101,	0	-3.43	-2	2.33
TGME49_chrXII	4219551	4220249	TGME49_248840	1.9e-05	-	4219551	4220249	0	1	698,	0	-4.71	-3.79	5.33
TGME49_chrXII	4259849	4260997	TGME49_248940	1.8e-05	-	4259849	4260997	0	1	1148,	0	-4.75	-3.82	3.35
TGME49_chrXII	4272030	4272727	TGME49_248960	6.6e-05	-	4272030	4272727	0	1	697,	0	-4.18	-3.33	3.6
TGME49_chrXII	4276033	4276233	TGME49_248960	0.0041	-	4276033	4276233	0	1	200,	0	-2.39	-1.69	2.19
TGME49_chrXII	4497854	4498601	TGME49_249370	9.5e-08	-	4497854	4498601	0	1	747,	0	-7.02	-5.61	2.64
TGME49_chrXII	4608025	4608724	TGME49_249540	1.3e-06	-	4608025	4608724	0	1	699,	0	-5.87	-4.72	3.5
TGME49_chrXII	4609271	4609422	TGME49_249540	1.3e-06	-	4609271	4609422	0	1	151,	0	-5.87	-4.72	1.78
TGME49_chrXII	4609521	4610270	TGME49_249540	1.3e-06	-	4609521	4610270	0	1	749,	0	-5.87	-4.72	2.31
TGME49_chrXII	4610518	4611067	TGME49_249540	1.3e-06	-	4610518	4611067	0	1	549,	0	-5.87	-4.72	2.7
TGME49_chrXII	4620627	4621027	TGME49_249540	0.00071	-	4620627	4621027	0	1	400,	0	-3.15	-2.41	4.17
TGME49_chrXII	4743676	4743967	TGME49_249698	3.5e-05	-	4743676	4743967	0	1	291,	0	-4.46	-3.58	2.3
TGME49_chrXII	4835015	4835414	TGME49_249820	0.00028	-	4835015	4835414	0	1	399,	0	-3.56	-2.79	2.86
TGME49_chrXII	4845067	4845814	TGME49_249820	0.00015	-	4845067	4845814	0	1	747,	0	-3.83	-3.02	3.5
TGME49_chrXII	4939945	4940441	TGME49_249910	1e-05	-	4939945	4940441	0	1	496,	0	-4.98	-4.02	3.17
TGME49_chrXII	4953132	4953231	TGME49_249950	1.9e-07	-	4953132	4953231	0	1	99,	0	-6.73	-5.38	3.71
TGME49_chrXII	4953760	4956439	TGME49_249950	1.9e-07	-	4953760	4956439	0	4	303,103,124,10,	0,797,1629,2669	-6.73	-5.38	2.56
TGME49_chrXII	5050731	5053297	TGME49_250330	1.5e-08	-	5050731	5053297	0	4	406,201,147,341,	0,1014,1702,2225	-7.82	-6.27	3.73
TGME49_chrXII	5350850	5350945	TGME49_251390	1.7e-08	-	5350850	5350945	0	1	95,	0	-7.77	-5.66	1.62
TGME49_chrXII	5352205	5353598	TGME49_251390	1.7e-08	-	5352205	5353598	0	4	11,74,43,13,	0,409,717,1380	-7.77	-6.22	2
TGME49_chrXII	5402838	5404283	TGME49_251460	3.4e-06	-	5402838	5404283	0	1	1445,	0	-5.47	-4.4	3.78
TGME49_chrXII	5404431	5404581	TGME49_251460	3.4e-06	-	5404431	5404581	0	1	150,	0	-5.47	-4.4	1.4
TGME49_chrXII	5404779	5404930	TGME49_251460	3.4e-06	-	5404779	5404930	0	1	151,	0	-5.47	-4.4	1.18
TGME49_chrXII	5405028	5405278	TGME49_251460	3.4e-06	-	5405028	5405278	0	1	250,	0	-5.47	-4.4	2.5
TGME49_chrXII	5405377	5405826	TGME49_251460	3.4e-06	-	5405377	5405826	0	1	449,	0	-5.47	-4.4	3.3
TGME49_chrXII	5435495	5435894	TGME49_251510	2.4e-06	-	5435495	5435894	0	1	399,	0	-5.62	-4.52	3.62
TGME49_chrXII	5437972	5438365	TGME49_251510	0.00018	-	5437972	5438365	0	2	142,8,	0,385	-3.74	-2.95	2.14
TGME49_chrXII	5439725	5440273	TGME49_251510	0.00018	-	5439725	5440273	0	1	548,	0	-3.74	-2.95	4.17
TGME49_chrXII	5441069	5441817	TGME49_251510	0.00018	-	5441069	5441817	0	1	748,	0	-3.74	-2.95	4.78
TGME49_chrXII	5497157	5498418	TGME49_251620	1.2e-06	-	5497157	5498418	0	2	875,65,	0,1196	-5.93	-4.76	2.27
TGME49_chrXII	5528099	5528398	TGME49_251680	3.6e-07	-	5528099	5528398	0	1	299,	0	-6.44	-5.16	1.43
TGME49_chrXII	5862890	5862990	TGME49_278800	0.00074	-	5862890	5862990	0	1	100,	0	-3.13	-2.39	2.11
TGME49_chrXII	5864671	5865222	TGME49_278800	4.8e-06	-	5864671	5865222	0	1	551,	0	-5.32	-4.29	2.91
TGME49_chrXII	5865320	5865721	TGME49_278800	4.8e-06	-	5865320	5865721	0	1	401,	0	-5.32	-4.29	6.33
TGME49_chrXII	5866469	5867169	TGME49_278800	7.6e-06	-	5866469	5867169	0	1	700,	0	-5.12	-4.14	5.4
TGME49_chrXII	5867268	5867519	TGME49_278800	7.6e-06	-	5867268	5867519	0	1	251,	0	-5.12	-4.14	2.62
TGME49_chrXII	5867817	5868118	TGME49_278800	7.6e-06	-	5867817	5868118	0	1	301,	0	-5.12	-4.14	2.13
TGME49_chrXII	6171447	6172092	TGME49_278280	1.9e-06	-	6171447	6172092	0	1	645,	0	-5.71	-4.59	3
TGME49_chrXII	6219962	6220063	TGME49_278230	0.0023	-	6219962	6220063	0	1	101,	0	-2.64	-1.93	3.33
TGME49_chrXII	6226544	6227642	TGME49_278205	4.4e-06	-	6226544	6227642	0	1	1098,	0	-5.36	-4.32	3.83
TGME49_chrXII	6233418	6233519	TGME49_278205	0.00021	-	6233418	6233519	0	1	101,	0	-3.67	-2.89	1.83
TGME49_chrXII	6233717	6234117	TGME49_278205	0.00021	-	6233717	6234117	0	1	400,	0	-3.67	-2.89	2.67
TGME49_chrXII	6236179	6236280	TGME49_278205	0.00098	-	6236179	6236280	0	1	101,	0	-3.01	-2.28	1.43
TGME49_chrXII	6238919	6239618	TGME49_278205	0.00098	-	6238919	6239618	0	1	699,	0	-3.01	-2.28	3.06
TGME49_chrXII	6240316	6240616	TGME49_278205	0.00074	-	6240316	6240616	0	1	300,	0	-3.13	-2.39	2.38
TGME49_chrXII	6241028	6241129	TGME49_278205	0.00074	-	6241028	6241129	0	1	101,	0	-3.13	-2.39	2
TGME49_chrXII	6244229	6247350	TGME49_278205	4.6e-05	-	6244229	6247350	0	4	60,72,882,434,	0,657,1225,2687	-4.34	-3.47	3.38
TGME49_chrXII	6249045	6249345	TGME49_278205	0.0044	-	6249045	6249345	0	1	300,	0	-2.36	-1.66	2.27
TGME49_chrXII	6249893	6250044	TGME49_278205	0.0044	-	6249893	6250044	0	1	151,	0	-2.36	-1.66	1.89
TGME49_chrXII	6356302	6357617	TGME49_278020	7.2e-05	-	6356302	6357617	0	2	542,155,	0,1160	-4.14	-3.3	3.4
TGME49_chrXII	6357715	6357816	TGME49_278020	7.2e-05	-	6357715	6357816	0	1	101,	0	-4.14	-3.3	1.62
TGME49_chrXII	6359074	6359373	TGME49_278020	7.2e-05	-	6359074	6359373	0	1	299,	0	-4.14	-3.3	2.62
TGME49_chrXII	6360516	6360616	TGME49_278020	7.2e-05	-	6360516	6360616	0	1	100,	0	-4.14	-2.62	1.67
TGME49_chrXII	6361013	6361114	TGME49_278020	7.2e-05	-	6361013	6361114	0	1	101,	0	-4.14	-2.62	1.71
TGME49_chrXII	6369172	6369782	TGME49_277990	5.5e-05	-	6369172	6369782	0	2	348,102,	0,508	-4.26	-3.4	2.81
TGME49_chrXII	6392251	6392351	TGME49_277940	0.0041	-	6392251	6392351	0	1	100,	0	-2.39	-1.68	1.35
TGME49_chrXII	6397864	6398164	TGME49_277940	5.5e-05	-	6397864	6398164	0	1	300,	0	-4.26	-3.4	2.67
TGME49_chrXII	6398262	6398712	TGME49_277940	5.5e-05	-	6398262	6398712	0	1	450,	0	-4.26	-3.4	3.07
TGME49_chrXII	6398960	6399559	TGME49_277940	5.5e-05	-	6398960	6399559	0	1	599,	0	-4.26	-3.4	3.37
TGME49_chrXII	6399657	6399758	TGME49_277940	5.5e-05	-	6399657	6399758	0	1	101,	0	-4.26	-2.72	2.25
TGME49_chrXII	6401394	6402192	TGME49_277940	6.2e-05	-	6401394	6402192	0	1	798,	0	-4.21	-3.36	3.56
TGME49_chrXII	6403437	6403537	TGME49_277940	0.0021	-	6403437	6403537	0	1	100,	0	-2.67	-1.96	1.4
TGME49_chrXII	6403786	6403936	TGME49_277940	0.0021	-	6403786	6403936	0	1	150,	0	-2.67	-1.31	3
TGME49_chrXII	6456524	6457374	TGME49_277880	7.2e-06	-	6456524	6457374	0	1	850,	0	-5.14	-4.15	2.67
TGME49_chrXII	6457473	6457674	TGME49_277880	7.2e-06	-	6457473	6457674	0	1	201,	0	-5.14	-4.15	2.11
TGME49_chrXII	6507318	6508067	TGME49_277790	2.3e-05	-	6507318	6508067	0	1	749,	0	-4.64	-3.73	2.56
TGME49_chrXII	6513300	6514541	TGME49_277790	1e-05	-	6513300	6514541	0	2	67,582,	0,659	-4.99	-4.02	2.92
TGME49_chrXII	6516786	6516886	TGME49_277790	0.0012	-	6516786	6516886	0	1	100,	0	-2.93	-2.21	1.75
TGME49_chrXII	6523477	6525034	TGME49_277770	5.2e-05	-	6523477	6525034	0	2	50,899,	0,658	-4.28	-3.42	4.25
TGME49_chrXII	6525132	6525283	TGME49_277770	5.2e-05	-	6525132	6525283	0	1	151,	0	-4.28	-3.42	2.31
TGME49_chrXII	6525830	6526180	TGME49_277770	3.2e-05	-	6525830	6526180	0	1	350,	0	-4.49	-3.6	4.6
TGME49_chrXII	6542984	6544284	TGME49_277740	4e-07	-	6542984	6544284	0	1	1300,	0	-6.4	-5.13	6.43
TGME49_chrXII	6544383	6544584	TGME49_277740	4e-07	-	6544383	6544584	0	1	201,	0	-6.4	-5.13	1.45
TGME49_chrXII	6544883	6546083	TGME49_277740	4e-07	-	6544883	6546083	0	1	1200,	0	-6.4	-5.13	3.1
TGME49_chrXII	6549819	6550119	TGME49_277740	5.6e-05	-	6549819	6550119	0	1	300,	0	-4.25	-3.39	1.69
TGME49_chrXII	6625021	6625121	TGME49_277540	0.00031	-	6625021	6625121	0	1	100,	0	-3.51	-2.74	1.93
TGME49_chrXII	6626318	6626419	TGME49_277540	0.00025	-	6626318	6626419	0	1	101,	0	-3.6	-2.15	2.2
TGME49_chrXII	6626518	6626868	TGME49_277540	0.00025	-	6626518	6626868	0	1	350,	0	-3.6	-2.82	3
TGME49_chrXII	6627516	6627717	TGME49_277540	0.00044	-	6627516	6627717	0	1	201,	0	-3.36	-2.61	1.87
TGME49_chrXII	6627815	6627966	TGME49_277540	0.00044	-	6627815	6627966	0	1	151,	0	-3.36	-1.95	1.8
TGME49_chrXII	6629263	6629364	TGME49_277540	0.00044	-	6629263	6629364	0	1	101,	0	-3.36	-1.95	1.33
TGME49_chrXII	6629812	6629913	TGME49_277540	0.00044	-	6629812	6629913	0	1	101,	0	-3.36	-1.95	1.57
TGME49_chrXII	6630743	6631393	TGME49_277540	0.00044	-	6630743	6631393	0	1	650,	0	-3.36	-2.61	5.29
TGME49_chrXII	6631492	6632142	TGME49_277540	0.00044	-	6631492	6632142	0	1	650,	0	-3.36	-2.61	5.5
TGME49_chrXII	6666043	6666442	TGME49_277490	3e-06	-	6666043	6666442	0	1	399,	0	-5.52	-4.45	5
TGME49_chrXII	6666541	6667888	TGME49_277490	3e-06	-	6666541	6667888	0	1	1347,	0	-5.52	-4.45	2.97
TGME49_chrXII	6668534	6669183	TGME49_277490	0.00022	-	6668534	6669183	0	1	649,	0	-3.66	-2.88	6
TGME49_chrXII	6672258	6672409	TGME49_277490	0.0019	-	6672258	6672409	0	1	151,	0	-2.71	-2	2.13
TGME49_chrXII	6672756	6673206	TGME49_277490	0.0019	-	6672756	6673206	0	1	450,	0	-2.71	-2	1.91
TGME49_chrXII	6673504	6673754	TGME49_277490	0.0019	-	6673504	6673754	0	1	250,	0	-2.71	-2	1.87

## Sheet: Table_S3B
Table_S3B: m6A peaks in early bradyzoite dataset
chr	chromStart	chromEnd	name	score	strand	thickStart	thickEnd	itemRgb	blockCount	blockSizes	blockStarts	lg.p	lg.fdr	fold_enrchment
KE139705	6369	7477	TGME49_287515	3.4e-07	-	6369	7477	0	2	871,24,	0,1084	-6.47	-5.14	3
KE139818	5617	6208	TGME49_212725	0.00035	-	5617	6208	0	1	591,	0	-3.45	-2.69	3.75
KE139818	6306	6552	TGME49_212725	0.00035	-	6306	6552	0	1	246,	0	-3.45	-2.69	1.73
TGME49_chrII	37852	38097	TGME49_220880	2.5e-14	+	37852	38097	0	1	245,	0	-13.6	-11.1	3.71
TGME49_chrII	38194	38342	TGME49_220880	2.5e-14	+	38194	38342	0	1	148,	0	-13.6	-11.1	1.72
TGME49_chrII	224702	225548	TGME49_221295	4.4e-07	+	224702	225548	0	1	846,	0	-6.36	-5.06	3.4
TGME49_chrII	225646	225746	TGME49_221295	4.4e-07	+	225646	225746	0	1	100,	0	-6.36	-5.06	1.67
TGME49_chrII	225845	225995	TGME49_221295	4.4e-07	+	225845	225995	0	1	150,	0	-6.36	-5.06	2.5
TGME49_chrII	362291	362441	TGME49_221450	9.3e-06	+	362291	362441	0	1	150,	0	-5.03	-4.03	2.4
TGME49_chrII	362539	362788	TGME49_221450	9.3e-06	+	362539	362788	0	1	249,	0	-5.03	-4.03	2.37
TGME49_chrII	569428	569529	TGME49_221685	1e-16	+	569428	569529	0	1	101,	0	-16	-12.6	2.33
TGME49_chrII	569776	570026	TGME49_221685	1e-16	+	569776	570026	0	1	250,	0	-16	-13.2	1.86
TGME49_chrII	737707	738104	TGME49_221980	2.3e-10	+	737707	738104	0	1	397,	0	-9.64	-7.7	2.8
TGME49_chrII	917525	917625	TGME49_222155	6e-06	+	917525	917625	0	1	100,	0	-5.22	-4.18	3.5
TGME49_chrII	917724	918221	TGME49_222155	6e-06	+	917724	918221	0	1	497,	0	-5.22	-4.18	4.2
TGME49_chrII	918469	918619	TGME49_222155	6e-06	+	918469	918619	0	1	150,	0	-5.22	-4.18	1.59
TGME49_chrII	965060	965808	TGME49_222220	2.7e-07	+	965060	965808	0	1	748,	0	-6.57	-5.2	2.33
TGME49_chrII	970298	970548	TGME49_222220	0.00042	+	970298	970548	0	1	250,	0	-3.38	-2.62	2.25
TGME49_chrII	1084076	1084527	TGME49_222380	3.2e-10	+	1084076	1084527	0	1	451,	0	-9.49	-7.57	2.73
TGME49_chrII	1283779	1283980	TGME49_222880	2.6e-06	+	1283779	1283980	0	1	201,	0	-5.59	-4.46	1.9
TGME49_chrII	1320978	1321678	TGME49_222940	2.6e-10	+	1320978	1321678	0	1	700,	0	-9.58	-7.65	4.56
TGME49_chrII	1668964	1669363	TGME49_297310	4e-15	+	1668964	1669363	0	1	399,	0	-14.4	-11.8	4.17
TGME49_chrII	1982760	1983105	TGME49_297760	0.0003	+	1982760	1983105	0	1	345,	0	-3.52	-2.75	2.88
TGME49_chrII	46940	47538	TGME49_220910	0.00023	-	46940	47538	0	1	598,	0	-3.64	-2.86	2.94
TGME49_chrII	47936	48385	TGME49_220910	0.00023	-	47936	48385	0	1	449,	0	-3.64	-2.86	1.78
TGME49_chrII	51246	51573	TGME49_220910	0.00023	-	51246	51573	0	2	30,170,	0,157	-3.64	-2.86	1.71
TGME49_chrII	54812	54912	TGME49_220910	0.00026	-	54812	54912	0	1	100,	0	-3.58	-2.8	1.6
TGME49_chrII	55648	55998	TGME49_220910	0.00026	-	55648	55998	0	1	350,	0	-3.58	-2.8	2.67
TGME49_chrII	60730	61129	TGME49_220910	0.00015	-	60730	61129	0	1	399,	0	-3.81	-2.3	1.89
TGME49_chrII	99624	100369	TGME49_221160	5.8e-05	-	99624	100369	0	1	745,	0	-4.24	-3.38	4.2
TGME49_chrII	122929	124574	TGME49_221200	1.3e-06	-	122929	124574	0	1	1645,	0	-5.9	-4.69	3.1
TGME49_chrII	124673	125321	TGME49_221200	1.3e-06	-	124673	125321	0	1	648,	0	-5.9	-4.69	4.17
TGME49_chrII	255086	255187	TGME49_221330	0.0029	-	255086	255187	0	1	101,	0	-2.54	-1.84	2
TGME49_chrII	256664	258236	TGME49_221330	0.00035	-	256664	258236	0	3	34,94,322,	0,662,1250	-3.45	-2.69	2
TGME49_chrII	258982	259826	TGME49_221330	0.00035	-	258982	259826	0	2	2,448,	0,396	-3.46	-2.69	2.38
TGME49_chrII	267721	267921	TGME49_221330	0.0015	-	267721	267921	0	1	200,	0	-2.81	-2.1	2.17
TGME49_chrII	268020	268520	TGME49_221330	0.0015	-	268020	268520	0	1	500,	0	-2.81	-2.1	2.83
TGME49_chrII	297455	299499	TGME49_221380	2.2e-08	-	297455	299499	0	3	1173,250,17,	0,1493,2027	-7.65	-6.01	3
TGME49_chrII	299697	299797	TGME49_221380	2.2e-08	-	299697	299797	0	1	100,	0	-7.65	-6.01	1.42
TGME49_chrII	300143	300243	TGME49_221380	2.2e-08	-	300143	300243	0	1	100,	0	-7.65	-6.01	1.17
TGME49_chrII	303385	303535	TGME49_221390	4.9e-05	-	303385	303535	0	1	150,	0	-4.31	-3.44	2.79
TGME49_chrII	304053	304203	TGME49_221390	4.9e-05	-	304053	304203	0	1	150,	0	-4.31	-3.44	3
TGME49_chrII	307366	307961	TGME49_221390	0.00026	-	307366	307961	0	1	595,	0	-3.59	-2.81	2.62
TGME49_chrII	347322	347423	TGME49_221440	0.0002	-	347322	347423	0	1	101,	0	-3.69	-2.19	3.83
TGME49_chrII	347622	347723	TGME49_221440	0.0002	-	347622	347723	0	1	101,	0	-3.69	-2.19	1.87
TGME49_chrII	347872	347973	TGME49_221440	0.0002	-	347872	347973	0	1	101,	0	-3.69	-2.19	1.64
TGME49_chrII	348172	348473	TGME49_221440	0.0002	-	348172	348473	0	1	301,	0	-3.69	-2.9	2
TGME49_chrII	348821	349522	TGME49_221440	0.0002	-	348821	349522	0	1	701,	0	-3.69	-2.9	3.14
TGME49_chrII	349671	349822	TGME49_221440	0.0002	-	349671	349822	0	1	151,	0	-3.69	-2.19	2.33
TGME49_chrII	350021	350172	TGME49_221440	0.0013	-	350021	350172	0	1	151,	0	-2.9	-2.18	1.71
TGME49_chrII	350271	350422	TGME49_221440	0.0013	-	350271	350422	0	1	151,	0	-2.9	-2.18	1.92
TGME49_chrII	400914	401064	TGME49_221500	7.8e-05	-	400914	401064	0	1	150,	0	-4.11	-3.27	2.11
TGME49_chrII	401163	401712	TGME49_221500	7.8e-05	-	401163	401712	0	1	549,	0	-4.11	-3.27	2.54
TGME49_chrII	402557	402857	TGME49_221500	6.5e-05	-	402557	402857	0	1	300,	0	-4.19	-3.33	1.88
TGME49_chrII	417690	418037	TGME49_221530	4.7e-06	-	417690	418037	0	1	347,	0	-5.33	-4.28	4
TGME49_chrII	553770	553871	TGME49_221675	4.7e-08	-	553770	553871	0	1	101,	0	-7.33	-5.14	2.29
TGME49_chrII	553970	554120	TGME49_221675	4.7e-08	-	553970	554120	0	1	150,	0	-7.33	-5.79	2.77
TGME49_chrII	557093	558502	TGME49_221675	4.7e-08	-	557093	558502	0	2	80,867,	0,542	-7.33	-5.79	2.39
TGME49_chrII	558650	558751	TGME49_221675	4.7e-08	-	558650	558751	0	1	101,	0	-7.33	-5.79	2.1
TGME49_chrII	559148	560573	TGME49_221675	4.7e-08	-	559148	560573	0	2	107,989,	0,436	-7.33	-5.79	2.87
TGME49_chrII	561169	561618	TGME49_221675	2.6e-07	-	561169	561618	0	1	449,	0	-6.59	-5.22	2.46
TGME49_chrII	569914	570213	TGME49_221690	2.2e-05	-	569914	570213	0	1	299,	0	-4.65	-3.73	2.33
TGME49_chrII	570311	570412	TGME49_221690	2.2e-05	-	570311	570412	0	1	101,	0	-4.65	-3.73	2.29
TGME49_chrII	575359	575609	TGME49_221690	0.0011	-	575359	575609	0	1	250,	0	-2.96	-2.24	2.4
TGME49_chrII	720190	720741	TGME49_221950	0.00017	-	720190	720741	0	1	551,	0	-3.76	-2.96	3.8
TGME49_chrII	730674	731063	TGME49_221970	8.5e-06	-	730674	731063	0	1	389,	0	-5.07	-4.07	3
TGME49_chrII	732142	732435	TGME49_221970	8.5e-06	-	732142	732435	0	1	293,	0	-5.07	-4.07	2.18
TGME49_chrII	748181	748682	TGME49_222000	4.9e-07	-	748181	748682	0	1	501,	0	-6.31	-5.01	3.31
TGME49_chrII	748931	749082	TGME49_222000	4.9e-07	-	748931	749082	0	1	151,	0	-6.31	-5.01	2.5
TGME49_chrII	884432	885030	TGME49_222120	1.8e-05	-	884432	885030	0	1	598,	0	-4.74	-3.8	3.54
TGME49_chrII	889593	889793	TGME49_222120	0.0011	-	889593	889793	0	1	200,	0	-2.95	-2.23	2
TGME49_chrII	1315236	1315942	TGME49_222930	5e-05	-	1315236	1315942	0	2	399,47,	0,659	-4.3	-3.42	4
TGME49_chrII	1462965	1463066	TGME49_223130	0.0019	-	1462965	1463066	0	1	101,	0	-2.73	-2.02	2.08
TGME49_chrII	1568813	1570260	TGME49_297150	6.2e-06	-	1568813	1570260	0	2	840,60,	0,1387	-5.21	-4.18	3.53
TGME49_chrII	1578997	1579838	TGME49_297160	7.6e-05	-	1578997	1579838	0	1	841,	0	-4.12	-3.27	4.83
TGME49_chrII	1598706	1599404	TGME49_297180	1e-05	-	1598706	1599404	0	1	698,	0	-4.99	-4	3.88
TGME49_chrII	1643587	1644138	TGME49_297245	6.5e-05	-	1643587	1644138	0	1	551,	0	-4.19	-3.33	3.83
TGME49_chrII	1881208	1881309	TGME49_297640	6.5e-06	-	1881208	1881309	0	1	101,	0	-5.19	-3.44	1.5
TGME49_chrII	1881557	1881807	TGME49_297640	6.5e-06	-	1881557	1881807	0	1	250,	0	-5.19	-4.17	1.8
TGME49_chrII	1958336	1958878	TGME49_297730	9.5e-05	-	1958336	1958878	0	1	542,	0	-4.02	-3.18	5
TGME49_chrIII	143120	143583	TGME49_276110	1e-05	+	143120	143583	0	2	64,36,	0,427	-4.98	-3.27	1.86
TGME49_chrIII	143681	143782	TGME49_276110	1e-05	+	143681	143782	0	1	101,	0	-4.98	-3.27	2.33
TGME49_chrIII	143880	143980	TGME49_276110	1e-05	+	143880	143980	0	1	100,	0	-4.98	-4	1.92
TGME49_chrIII	231902	232002	TGME49_275790	3.5e-07	+	231902	232002	0	1	100,	0	-6.46	-5.14	2.08
TGME49_chrIII	232100	232546	TGME49_275790	3.5e-07	+	232100	232546	0	1	446,	0	-6.46	-5.14	3.25
TGME49_chrIII	232644	232743	TGME49_275790	3.5e-07	+	232644	232743	0	1	99,	0	-6.46	-5.14	2.5
TGME49_chrIII	663543	663941	TGME49_252890	5.9e-07	+	663543	663941	0	1	398,	0	-6.23	-4.95	2.67
TGME49_chrIII	1699570	1700013	TGME49_254380	2.1e-09	+	1699570	1700013	0	1	443,	0	-8.67	-6.88	3.43
TGME49_chrIII	1867091	1867385	TGME49_254625	5e-12	+	1867091	1867385	0	1	294,	0	-11.3	-9.19	3.67
TGME49_chrIII	1904770	1904868	TGME49_254720	0.006	+	1904770	1904868	0	1	98,	0	-2.22	-1.53	2.4
TGME49_chrIII	119700	122547	TGME49_276140	5e-09	-	119700	122547	0	4	502,235,159,95,	0,1071,1705,2752	-8.3	-6.56	3.6
TGME49_chrIII	163354	163603	TGME49_275980	0.00069	-	163354	163603	0	1	249,	0	-3.16	-2.43	1.94
TGME49_chrIII	218899	220568	TGME49_275802	8.9e-07	-	218899	220568	0	3	453,66,75,	0,895,1594	-6.05	-4.81	3.43
TGME49_chrIII	221617	221716	TGME49_275802	8.9e-07	-	221617	221716	0	1	99,	0	-6.05	-4.81	1.37
TGME49_chrIII	231896	232286	TGME49_275795	7.9e-14	-	231896	232286	0	1	390,	0	-13.1	-10.7	2.69
TGME49_chrIII	249115	249368	TGME49_275755	1.9e-08	-	249115	249368	0	2	61,132,	0,121	-7.72	-6.07	2.26
TGME49_chrIII	447902	448052	TGME49_252260	0.0003	-	447902	448052	0	1	150,	0	-3.52	-2.04	3.4
TGME49_chrIII	487688	487838	TGME49_252310	1.6e-05	-	487688	487838	0	1	150,	0	-4.79	-3.84	2.46
TGME49_chrIII	574544	574839	TGME49_252440	2.3e-05	-	574544	574839	0	1	295,	0	-4.63	-3.71	2.5
TGME49_chrIII	576015	576163	TGME49_252440	0.00066	-	576015	576163	0	1	148,	0	-3.18	-1.75	1.9
TGME49_chrIII	587829	588327	TGME49_252465	0.00021	-	587829	588327	0	1	498,	0	-3.68	-2.18	4
TGME49_chrIII	648330	648431	TGME49_252880	7.8e-06	-	648330	648431	0	1	101,	0	-5.11	-4.1	3.25
TGME49_chrIII	649228	650327	TGME49_252880	7.8e-06	-	649228	650327	0	1	1099,	0	-5.11	-4.1	2.73
TGME49_chrIII	650426	650527	TGME49_252880	7.8e-06	-	650426	650527	0	1	101,	0	-5.11	-4.1	1.9
TGME49_chrIII	650775	650926	TGME49_252880	7.8e-06	-	650775	650926	0	1	151,	0	-5.11	-4.1	2.18
TGME49_chrIII	651025	651475	TGME49_252880	7.8e-06	-	651025	651475	0	1	450,	0	-5.11	-4.1	3.56
TGME49_chrIII	651673	651874	TGME49_252880	0.00036	-	651673	651874	0	1	201,	0	-3.44	-2.68	2.43
TGME49_chrIII	652023	652223	TGME49_252880	2.9e-05	-	652023	652223	0	1	200,	0	-4.54	-3.63	3.29
TGME49_chrIII	652372	652572	TGME49_252880	2.9e-05	-	652372	652572	0	1	200,	0	-4.54	-3.63	2.38
TGME49_chrIII	652671	652972	TGME49_252880	2.9e-05	-	652671	652972	0	1	301,	0	-4.54	-3.63	2.85
TGME49_chrIII	653070	653570	TGME49_252880	2.9e-05	-	653070	653570	0	1	500,	0	-4.54	-3.63	3.1
TGME49_chrIII	653669	653820	TGME49_252880	2.9e-05	-	653669	653820	0	1	151,	0	-4.54	-3.63	1.27
TGME49_chrIII	653969	654219	TGME49_252880	2.9e-05	-	653969	654219	0	1	250,	0	-4.54	-3.63	1.64
TGME49_chrIII	654318	654419	TGME49_252880	2.9e-05	-	654318	654419	0	1	101,	0	-4.54	-3.63	1.69
TGME49_chrIII	654517	654768	TGME49_252880	2.9e-05	-	654517	654768	0	1	251,	0	-4.54	-3.63	1.43
TGME49_chrIII	655216	655466	TGME49_252880	0.0001	-	655216	655466	0	1	250,	0	-3.98	-3.15	2.7
TGME49_chrIII	655565	655716	TGME49_252880	0.0001	-	655565	655716	0	1	151,	0	-3.98	-3.15	2.36
TGME49_chrIII	706067	707106	TGME49_253040	2.8e-05	-	706067	707106	0	2	79,21,	0,1018	-4.55	-3.64	1.5
TGME49_chrIII	707254	707702	TGME49_253040	2.8e-05	-	707254	707702	0	1	448,	0	-4.55	-3.64	2.69
TGME49_chrIII	1392629	1393027	TGME49_254000	1e-05	-	1392629	1393027	0	1	398,	0	-4.98	-4	2.37
TGME49_chrIII	1393373	1393722	TGME49_254000	1e-05	-	1393373	1393722	0	1	349,	0	-4.98	-4	2.27
TGME49_chrIII	1394018	1394119	TGME49_254000	1e-05	-	1394018	1394119	0	1	101,	0	-4.98	-4	1.31
TGME49_chrIII	1699834	1699984	TGME49_254390	0.00015	-	1699834	1699984	0	1	150,	0	-3.82	-3.02	3.12
TGME49_chrIII	1700680	1702482	TGME49_254390	1.3e-05	-	1700680	1702482	0	2	474,424,	0,1378	-4.88	-3.92	2.41
TGME49_chrIII	1706514	1706615	TGME49_254390	0.0002	-	1706514	1706615	0	1	101,	0	-3.7	-2.92	1.86
TGME49_chrIII	1706813	1706964	TGME49_254390	0.0002	-	1706813	1706964	0	1	151,	0	-3.7	-2.92	1.33
TGME49_chrIII	1707311	1707412	TGME49_254390	0.0002	-	1707311	1707412	0	1	101,	0	-3.7	-2.92	1.6
TGME49_chrIII	1755140	1755240	TGME49_254460	0.00038	-	1755140	1755240	0	1	100,	0	-3.42	-2.66	4.6
TGME49_chrIII	1755339	1755488	TGME49_254460	0.00038	-	1755339	1755488	0	1	149,	0	-3.42	-2.66	3.25
TGME49_chrIII	1755636	1755835	TGME49_254460	0.00038	-	1755636	1755835	0	1	199,	0	-3.42	-2.66	1.77
TGME49_chrIII	1764785	1764885	TGME49_254480	0.00093	-	1764785	1764885	0	1	100,	0	-3.03	-2.31	2.86
TGME49_chrIII	1768159	1768753	TGME49_254480	0.00019	-	1768159	1768753	0	1	594,	0	-3.73	-2.94	3.29
TGME49_chrIII	1796152	1796597	TGME49_254510	8.7e-05	-	1796152	1796597	0	1	445,	0	-4.06	-3.22	3.88
TGME49_chrIII	1831366	1831766	TGME49_254570	2.4e-05	-	1831366	1831766	0	1	400,	0	-4.62	-3.7	4.14
TGME49_chrIII	1831865	1832065	TGME49_254570	2.4e-05	-	1831865	1832065	0	1	200,	0	-4.62	-3.7	1.86
TGME49_chrIII	1832164	1833360	TGME49_254570	2.4e-05	-	1832164	1833360	0	1	1196,	0	-4.62	-3.7	3.19
TGME49_chrIII	1834321	1834863	TGME49_254570	2.2e-05	-	1834321	1834863	0	2	68,132,	0,410	-4.66	-3.74	2.44
TGME49_chrIII	1835460	1838405	TGME49_254570	2.2e-05	-	1835460	1838405	0	4	199,114,332,353,	0,1134,1618,2592	-4.66	-3.74	3.89
TGME49_chrIII	1839626	1839726	TGME49_254570	2.2e-05	-	1839626	1839726	0	1	100,	0	-4.66	-3.74	1.29
TGME49_chrIII	1856699	1856886	TGME49_254606	0.00098	-	1856699	1856886	0	1	187,	0	-3.01	-2.28	3.78
TGME49_chrIII	1923548	1923649	TGME49_254760	3.6e-09	-	1923548	1923649	0	1	101,	0	-8.44	-6.04	3
TGME49_chrIII	1995770	1995969	TGME49_254870	0.0011	-	1995770	1995969	0	1	199,	0	-2.94	-2.22	2.55
TGME49_chrIII	2142226	2142326	TGME49_299168	2e-05	-	2142226	2142326	0	1	100,	0	-4.7	-3.04	2.67
TGME49_chrIII	2142473	2142721	TGME49_299168	2e-05	-	2142473	2142721	0	1	248,	0	-4.7	-3.04	1.86
TGME49_chrIII	2227873	2228170	TGME49_299040	0.00016	-	2227873	2228170	0	1	297,	0	-3.8	-3	4.29
TGME49_chrIV	313725	314722	TGME49_320480	2e-05	+	313725	314722	0	1	997,	0	-4.69	-3.76	3.88
TGME49_chrIV	315799	315900	TGME49_320480	2e-05	+	315799	315900	0	1	101,	0	-4.69	-3.76	2.3
TGME49_chrIV	366262	366612	TGME49_320430	2.9e-06	+	366262	366612	0	1	350,	0	-5.54	-3.7	2.67
TGME49_chrIV	366909	367358	TGME49_320430	2.9e-06	+	366909	367358	0	1	449,	0	-5.54	-4.42	3
TGME49_chrIV	378935	379335	TGME49_320410	1.2e-07	+	378935	379335	0	1	400,	0	-6.93	-5.49	2.43
TGME49_chrIV	480163	480354	TGME49_320135	4.4e-09	+	480163	480354	0	1	191,	0	-8.36	-6.59	3
TGME49_chrIV	647096	647665	TGME49_319935	0	+	647096	647665	0	1	569,	0	#NAME?	#NAME?	4.17
TGME49_chrIV	835962	836062	TGME49_319620	1.5e-06	+	835962	836062	0	1	100,	0	-5.81	-4.63	4
TGME49_chrIV	937159	938052	TGME49_319530	1.3e-05	+	937159	938052	0	2	1,297,	0,596	-4.9	-3.93	2.33
TGME49_chrIV	938150	938398	TGME49_319530	1.3e-05	+	938150	938398	0	1	248,	0	-4.9	-3.93	5.33
TGME49_chrIV	1049836	1049987	TGME49_319312	5e-06	+	1049836	1049987	0	1	151,	0	-5.3	-3.53	4.75
TGME49_chrIV	1170260	1170771	TGME49_318650	3.7e-07	+	1170260	1170771	0	3	26,64,311,	0,80,200	-6.43	-5.11	2.15
TGME49_chrIV	1171294	1171884	TGME49_318650	3.7e-07	+	1171294	1171884	0	6	82,44,55,22,70,27,	0,140,236,350,437,563	-6.43	-5.11	1.78
TGME49_chrIV	1171983	1172142	TGME49_318650	3.7e-07	+	1171983	1172142	0	2	41,60,	0,99	-6.43	-5.11	1.22
TGME49_chrIV	1630275	1630969	TGME49_211675	0	+	1630275	1630969	0	1	694,	0	#NAME?	#NAME?	3.8
TGME49_chrIV	1692941	1693289	TGME49_211470	0.00068	+	1692941	1693289	0	1	348,	0	-3.17	-2.43	2.5
TGME49_chrIV	1693436	1693585	TGME49_211470	0.00068	+	1693436	1693585	0	1	149,	0	-3.17	-2.43	3.15
TGME49_chrIV	1974472	1974722	TGME49_211010	0.0019	+	1974472	1974722	0	1	250,	0	-2.71	-2.01	2.37
TGME49_chrIV	1975171	1975322	TGME49_211010	2.7e-07	+	1975171	1975322	0	1	151,	0	-6.57	-4.51	3.25
TGME49_chrIV	1975421	1975572	TGME49_211010	2.7e-07	+	1975421	1975572	0	1	151,	0	-6.57	-4.51	2.33
TGME49_chrIV	1975720	1976570	TGME49_211010	2.7e-07	+	1975720	1976570	0	1	850,	0	-6.57	-5.2	3
TGME49_chrIV	1977918	1978019	TGME49_211010	0.00032	+	1977918	1978019	0	1	101,	0	-3.49	-2.02	2
TGME49_chrIV	2349527	2349677	TGME49_301250	7.6e-06	+	2349527	2349677	0	1	150,	0	-5.12	-3.38	3.2
TGME49_chrIV	2349925	2350026	TGME49_301250	7.6e-06	+	2349925	2350026	0	1	101,	0	-5.12	-3.38	2.5
TGME49_chrIV	2350623	2350774	TGME49_301250	7.6e-06	+	2350623	2350774	0	1	151,	0	-5.12	-4.1	2.12
TGME49_chrIV	2379123	2379818	TGME49_301300	1.5e-07	+	2379123	2379818	0	1	695,	0	-6.82	-5.4	2.57
TGME49_chrIV	2380015	2380114	TGME49_301300	1.5e-07	+	2380015	2380114	0	1	99,	0	-6.82	-4.72	1.9
TGME49_chrIV	2381576	2382220	TGME49_301300	1.5e-07	+	2381576	2382220	0	1	644,	0	-6.82	-5.4	5.75
TGME49_chrIV	2394137	2394237	TGME49_301350	4.6e-10	+	2394137	2394237	0	1	100,	0	-9.34	-6.86	2.2
TGME49_chrIV	203569	203865	TGME49_320610	1.9e-06	-	203569	203865	0	1	296,	0	-5.72	-4.56	3.25
TGME49_chrIV	480035	480674	TGME49_320130	5.1e-06	-	480035	480674	0	1	639,	0	-5.29	-4.24	4.12
TGME49_chrIV	482338	482830	TGME49_320130	5.1e-06	-	482338	482830	0	1	492,	0	-5.29	-4.24	2
TGME49_chrIV	486126	486817	TGME49_320110	2.8e-05	-	486126	486817	0	1	691,	0	-4.55	-3.64	4.5
TGME49_chrIV	491155	491255	TGME49_320110	0.0044	-	491155	491255	0	1	100,	0	-2.36	-1.67	1.96
TGME49_chrIV	583025	583176	TGME49_320010	0.0001	-	583025	583176	0	1	151,	0	-4	-3.17	4.2
TGME49_chrIV	583622	583723	TGME49_320010	0.0001	-	583622	583723	0	1	101,	0	-4	-3.17	1.77
TGME49_chrIV	583821	584682	TGME49_320010	0.0001	-	583821	584682	0	2	489,59,	0,802	-4	-3.17	3.09
TGME49_chrIV	611449	611886	TGME49_319992	0.00032	-	611449	611886	0	1	437,	0	-3.49	-2.72	2.4
TGME49_chrIV	675903	676855	TGME49_319910	0.00098	-	675903	676855	0	2	79,318,	0,634	-3.01	-2.28	3.5
TGME49_chrIV	712705	713104	TGME49_319870	5.5e-09	-	712705	713104	0	1	399,	0	-8.26	-6.52	2.86
TGME49_chrIV	713202	713963	TGME49_319870	5.5e-09	-	713202	713963	0	2	80,121,	0,640	-8.26	-6.52	1.26
TGME49_chrIV	715309	716377	TGME49_319870	5.5e-09	-	715309	716377	0	2	133,18,	0,1050	-8.26	-6.52	1.37
TGME49_chrIV	791302	792771	TGME49_319670	0.00028	-	791302	792771	0	2	654,84,	0,1385	-3.55	-2.78	2.6
TGME49_chrIV	1095125	1095276	TGME49_318770	0.01	-	1095125	1095276	0	1	151,	0	-2	-1.32	2.43
TGME49_chrIV	1097129	1097229	TGME49_318770	0.01	-	1097129	1097229	0	1	100,	0	-2	-1.32	2.22
TGME49_chrIV	1311126	1311475	TGME49_318460	0.0014	-	1311126	1311475	0	1	349,	0	-2.84	-2.13	4.12
TGME49_chrIV	1385630	1385930	TGME49_318370	0.00023	-	1385630	1385930	0	1	300,	0	-3.64	-2.86	2.58
TGME49_chrIV	1386277	1386378	TGME49_318370	0.00023	-	1386277	1386378	0	1	101,	0	-3.64	-2.86	1.5
TGME49_chrIV	1389866	1390216	TGME49_318360	3e-07	-	1389866	1390216	0	1	350,	0	-6.53	-5.18	2.22
TGME49_chrIV	1390464	1390764	TGME49_318360	3e-07	-	1390464	1390764	0	1	300,	0	-6.53	-5.18	2.67
TGME49_chrIV	1630291	1631581	TGME49_211670	4.5e-08	-	1630291	1631581	0	4	682,38,182,47,	0,783,924,1243	-7.35	-5.8	4.14
TGME49_chrIV	1661651	1661850	TGME49_211610	9.5e-05	-	1661651	1661850	0	1	199,	0	-4.02	-3.18	3.83
TGME49_chrIV	1662246	1662644	TGME49_211610	9.5e-05	-	1662246	1662644	0	1	398,	0	-4.02	-3.18	3.5
TGME49_chrIV	1662991	1663737	TGME49_211610	9.5e-05	-	1662991	1663737	0	1	746,	0	-4.02	-3.18	2.8
TGME49_chrIV	1664828	1665027	TGME49_211610	0.00019	-	1664828	1665027	0	1	199,	0	-3.72	-2.93	3
TGME49_chrIV	1666556	1666656	TGME49_211610	0.00072	-	1666556	1666656	0	1	100,	0	-3.14	-1.71	3.4
TGME49_chrIV	1679438	1679836	TGME49_211480	0.00015	-	1679438	1679836	0	1	398,	0	-3.82	-3.02	4.4
TGME49_chrIV	1690282	1690680	TGME49_211480	4.6e-05	-	1690282	1690680	0	1	398,	0	-4.34	-3.47	1.74
TGME49_chrIV	1731360	1732347	TGME49_211420	0.00013	-	1731360	1732347	0	3	307,51,229,	0,556,758	-3.89	-3.08	2.11
TGME49_chrIV	1916277	1917825	TGME49_211220	4.9e-05	-	1916277	1917825	0	1	1548,	0	-4.31	-3.43	4.5
TGME49_chrIV	1920943	1921044	TGME49_211150	0.00063	-	1920943	1921044	0	1	101,	0	-3.2	-1.76	1.55
TGME49_chrIV	1921242	1921593	TGME49_211150	0.00063	-	1921242	1921593	0	1	351,	0	-3.2	-2.46	2.33
TGME49_chrIV	1921692	1921892	TGME49_211150	0.00063	-	1921692	1921892	0	1	200,	0	-3.2	-2.46	2.73
TGME49_chrIV	1979182	1979332	TGME49_211000	7.6e-08	-	1979182	1979332	0	1	150,	0	-7.12	-4.96	2.2
TGME49_chrIV	1990011	1991161	TGME49_210980	2.2e-06	-	1990011	1991161	0	1	1150,	0	-5.65	-4.5	4.43
TGME49_chrIV	1991260	1993024	TGME49_210980	2.2e-06	-	1991260	1993024	0	4	27,117,64,92,	0,525,1048,1672	-5.65	-4.5	2.1
TGME49_chrIV	2264986	2265428	TGME49_301000	0.0001	-	2264986	2265428	0	1	442,	0	-3.99	-3.16	2.82
TGME49_chrIV	2324340	2324439	TGME49_301218	9.5e-09	-	2324340	2324439	0	1	99,	0	-8.02	-6.31	1.67
TGME49_chrIV	2335725	2336223	TGME49_301240	0.00056	-	2335725	2336223	0	1	498,	0	-3.25	-2.5	3
TGME49_chrIV	2336471	2336621	TGME49_301240	0.00056	-	2336471	2336621	0	1	150,	0	-3.25	-2.5	2.71
TGME49_chrIV	2373518	2373716	TGME49_301280	4e-05	-	2373518	2373716	0	1	198,	0	-4.4	-3.52	4.2
TGME49_chrIV	2373813	2374305	TGME49_301280	4e-05	-	2373813	2374305	0	1	492,	0	-4.4	-3.52	5.6
TGME49_chrIV	2375081	2375527	TGME49_301290	0.00025	-	2375081	2375527	0	1	446,	0	-3.6	-2.82	3.12
TGME49_chrIV	2381904	2382201	TGME49_301310	1.1e-06	-	2381904	2382201	0	1	297,	0	-5.96	-4.74	3.11
TGME49_chrIV	2382398	2382795	TGME49_301310	3.8e-06	-	2382398	2382795	0	1	397,	0	-5.42	-4.35	3.07
TGME49_chrIV	2382893	2383190	TGME49_301310	3.8e-06	-	2382893	2383190	0	1	297,	0	-5.42	-4.35	2.1
TGME49_chrIV	2385973	2386123	TGME49_301310	0.00032	-	2385973	2386123	0	1	150,	0	-3.49	-2.02	2
TGME49_chrIV	2420952	2421052	TGME49_301380	0.00032	-	2420952	2421052	0	1	100,	0	-3.49	-2.72	2.75
TGME49_chrIV	2421251	2422348	TGME49_301380	0.00032	-	2421251	2422348	0	3	18,117,15,	0,465,1082	-3.49	-2.72	1.65
TGME49_chrIV	2430068	2430418	TGME49_301380	0.00056	-	2430068	2430418	0	1	350,	0	-3.25	-2.51	2.12
TGME49_chrIV	2431015	2431215	TGME49_301380	0.00056	-	2431015	2431215	0	1	200,	0	-3.25	-2.51	2.36
TGME49_chrIV	2431314	2431415	TGME49_301380	0.00056	-	2431314	2431415	0	1	101,	0	-3.25	-1.81	2
TGME49_chrIV	2431713	2431863	TGME49_301380	0.00056	-	2431713	2431863	0	1	150,	0	-3.25	-2.51	1.5
TGME49_chrIX	343724	343922	TGME49_267810	1e-08	+	343724	343922	0	1	198,	0	-8	-5.7	2.67
TGME49_chrIX	843219	843665	TGME49_267020	7.8e-05	+	843219	843665	0	1	446,	0	-4.11	-3.26	3.56
TGME49_chrIX	843862	844061	TGME49_267020	0.0019	+	843862	844061	0	1	199,	0	-2.73	-2.02	2.33
TGME49_chrIX	847730	847929	TGME49_267020	6.9e-05	+	847730	847929	0	1	199,	0	-4.16	-3.31	2.18
TGME49_chrIX	848206	848354	TGME49_267010	0.00083	+	848206	848354	0	1	148,	0	-3.08	-1.66	2.67
TGME49_chrIX	920720	920820	TGME49_266870	9.1e-10	+	920720	920820	0	1	100,	0	-9.04	-7.2	3.67
TGME49_chrIX	1446533	1446633	TGME49_265810	2.5e-12	+	1446533	1446633	0	1	100,	0	-11.6	-9.41	3.54
TGME49_chrIX	1631206	1631548	TGME49_265290	1.8e-06	+	1631206	1631548	0	1	342,	0	-5.75	-4.57	2.62
TGME49_chrIX	1679580	1679780	TGME49_265240	4.2e-07	+	1679580	1679780	0	1	200,	0	-6.38	-4.37	2.5
TGME49_chrIX	1940340	1940591	TGME49_264870	7.9e-07	+	1940340	1940591	0	1	251,	0	-6.1	-4.85	3.11
TGME49_chrIX	1940939	1941040	TGME49_264870	7.9e-07	+	1940939	1941040	0	1	101,	0	-6.1	-4.85	1.37
TGME49_chrIX	1946479	1946580	TGME49_264870	1.9e-05	+	1946479	1946580	0	1	101,	0	-4.72	-3.06	1.83
TGME49_chrIX	2142235	2142884	TGME49_264660	4.1e-07	+	2142235	2142884	0	1	649,	0	-6.39	-5.08	3.36
TGME49_chrIX	2762266	2762714	TGME49_288830	2.5e-15	+	2762266	2762714	0	1	448,	0	-14.6	-12	2.17
TGME49_chrIX	2762911	2763061	TGME49_288830	2.5e-15	+	2762911	2763061	0	1	150,	0	-14.6	-12	2.55
TGME49_chrIX	3163296	3163497	TGME49_289300	3.7e-05	+	3163296	3163497	0	1	201,	0	-4.43	-2.81	2.33
TGME49_chrIX	3306223	3306374	TGME49_289560	1.7e-05	+	3306223	3306374	0	1	151,	0	-4.77	-3.1	3
TGME49_chrIX	3373210	3373609	TGME49_289670	2.5e-12	+	3373210	3373609	0	1	399,	0	-11.6	-9.38	5.57
TGME49_chrIX	3386049	3386248	TGME49_289700	9.5e-07	+	3386049	3386248	0	1	199,	0	-6.02	-4.08	4
TGME49_chrIX	3764323	3764422	TGME49_290600	2.5e-08	+	3764323	3764422	0	1	99,	0	-7.61	-5.98	2.62
TGME49_chrIX	3811520	3811846	TGME49_290645	3.8e-09	+	3811520	3811846	0	1	326,	0	-8.42	-6.65	3
TGME49_chrIX	3875722	3876369	TGME49_290740	1.4e-06	+	3875722	3876369	0	2	118,175,	0,472	-5.85	-4.66	5.33
TGME49_chrIX	4159060	4159310	TGME49_291140	3.2e-07	+	4159060	4159310	0	1	250,	0	-6.5	-4.47	2.37
TGME49_chrIX	4381453	4381853	TGME49_291840	2.3e-07	+	4381453	4381853	0	1	400,	0	-6.64	-5.26	3.2
TGME49_chrIX	4408136	4408477	TGME49_291930	2.1e-05	+	4408136	4408477	0	2	130,19,	0,322	-4.67	-3.02	3.2
TGME49_chrIX	4658414	4658801	TGME49_292290	2.9e-08	+	4658414	4658801	0	1	387,	0	-7.54	-5.95	2.9
TGME49_chrIX	5133288	5133886	TGME49_304970	1.6e-07	+	5133288	5133886	0	1	598,	0	-6.8	-5.39	5.67
TGME49_chrIX	5642229	5642428	TGME49_305870	4e-05	+	5642229	5642428	0	1	199,	0	-4.4	-3.52	2
TGME49_chrIX	5662951	5663102	TGME49_305900	3.2e-12	+	5662951	5663102	0	1	151,	0	-11.5	-9.36	3.5
TGME49_chrIX	5709202	5709351	TGME49_305980	1.3e-15	+	5709202	5709351	0	1	149,	0	-14.9	-12.2	1.94
TGME49_chrIX	5709449	5709549	TGME49_305980	1.3e-15	+	5709449	5709549	0	1	100,	0	-14.9	-12.2	1.17
TGME49_chrIX	5710142	5710340	TGME49_305980	1.3e-15	+	5710142	5710340	0	1	198,	0	-14.9	-12.2	1.75
TGME49_chrIX	5710438	5710588	TGME49_305980	1.3e-15	+	5710438	5710588	0	1	150,	0	-14.9	-12.2	1.97
TGME49_chrIX	5817839	5817940	TGME49_306190	1.7e-05	+	5817839	5817940	0	1	101,	0	-4.76	-3.82	1.22
TGME49_chrIX	5822243	5822593	TGME49_306190	3.4e-05	+	5822243	5822593	0	1	350,	0	-4.47	-3.57	3
TGME49_chrIX	5973324	5973665	TGME49_306334	8.1e-09	+	5973324	5973665	0	1	341,	0	-8.09	-6.37	2.62
TGME49_chrIX	321703	322261	TGME49_267840	0.00045	-	321703	322261	0	2	85,65,	0,493	-3.35	-2.6	2
TGME49_chrIX	444149	444249	TGME49_267700	0.0037	-	444149	444249	0	1	100,	0	-2.43	-1.73	1.85
TGME49_chrIX	522349	523587	TGME49_267600	9.1e-06	-	522349	523587	0	1	1238,	0	-5.04	-4.04	3.64
TGME49_chrIX	705302	705793	TGME49_267350	3.4e-05	-	705302	705793	0	1	491,	0	-4.47	-3.57	2.43
TGME49_chrIX	708462	708851	TGME49_267340	1.4e-05	-	708462	708851	0	1	389,	0	-4.85	-3.88	3.67
TGME49_chrIX	732460	732611	TGME49_267300	0.00026	-	732460	732611	0	1	151,	0	-3.58	-2.8	4
TGME49_chrIX	769494	769743	TGME49_267120	0.00012	-	769494	769743	0	1	249,	0	-3.92	-3.1	2.44
TGME49_chrIX	769840	769940	TGME49_267120	0.00012	-	769840	769940	0	1	100,	0	-3.92	-3.1	1.91
TGME49_chrIX	795715	795914	TGME49_267070	4.2e-06	-	795715	795914	0	1	199,	0	-5.38	-4.32	4.1
TGME49_chrIX	815116	816554	TGME49_267040	0.00036	-	815116	816554	0	3	48,388,8,	0,438,1430	-3.44	-2.67	2.2
TGME49_chrIX	904814	904915	TGME49_266910	0.00037	-	904814	904915	0	1	101,	0	-3.43	-2.67	2.4
TGME49_chrIX	906690	907173	TGME49_266910	4.3e-05	-	906690	907173	0	5	13,43,61,46,88,	0,75,170,287,395	-4.37	-3.49	2.5
TGME49_chrIX	1032065	1032165	TGME49_266670	0.00091	-	1032065	1032165	0	1	100,	0	-3.04	-1.62	1.4
TGME49_chrIX	1032363	1032464	TGME49_266670	0.00091	-	1032363	1032464	0	1	101,	0	-3.04	-1.62	1.18
TGME49_chrIX	1032810	1033010	TGME49_266670	0.00091	-	1032810	1033010	0	1	200,	0	-3.04	-2.31	2.64
TGME49_chrIX	1033307	1033656	TGME49_266670	0.00091	-	1033307	1033656	0	1	349,	0	-3.04	-2.31	2.3
TGME49_chrIX	1152349	1152796	TGME49_266410	5.1e-05	-	1152349	1152796	0	1	447,	0	-4.29	-3.42	2.15
TGME49_chrIX	1346355	1346455	TGME49_266030	2.5e-08	-	1346355	1346455	0	1	100,	0	-7.6	-5.98	2.4
TGME49_chrIX	1346553	1347890	TGME49_266030	2.5e-08	-	1346553	1347890	0	1	1337,	0	-7.6	-5.98	3.82
TGME49_chrIX	1348631	1348780	TGME49_266030	4.3e-06	-	1348631	1348780	0	1	149,	0	-5.37	-4.31	2.19
TGME49_chrIX	1348878	1349127	TGME49_266030	4.3e-06	-	1348878	1349127	0	1	249,	0	-5.37	-4.31	2.2
TGME49_chrIX	1427506	1428102	TGME49_265830	0.00011	-	1427506	1428102	0	1	596,	0	-3.95	-3.13	3.71
TGME49_chrIX	1525906	1526657	TGME49_265500	8.7e-05	-	1525906	1526657	0	1	751,	0	-4.06	-3.22	3.75
TGME49_chrIX	1526755	1527606	TGME49_265500	8.7e-05	-	1526755	1527606	0	1	851,	0	-4.06	-3.22	4.6
TGME49_chrIX	1576559	1576660	TGME49_265400	0.00016	-	1576559	1576660	0	1	101,	0	-3.8	-2.29	2.3
TGME49_chrIX	1576957	1577256	TGME49_265400	0.00016	-	1576957	1577256	0	1	299,	0	-3.8	-3.01	2.11
TGME49_chrIX	1578051	1578250	TGME49_265400	0.00016	-	1578051	1578250	0	1	199,	0	-3.8	-3.01	1.71
TGME49_chrIX	1578498	1578996	TGME49_265400	0.00016	-	1578498	1578996	0	1	498,	0	-3.8	-3.01	3.33
TGME49_chrIX	1579144	1579344	TGME49_265400	0.00016	-	1579144	1579344	0	1	200,	0	-3.8	-3.01	1.79
TGME49_chrIX	1611929	1612227	TGME49_265330	3.1e-05	-	1611929	1612227	0	1	298,	0	-4.51	-3.61	2.38
TGME49_chrIX	1843116	1843941	TGME49_265010	4.6e-05	-	1843116	1843941	0	2	69,481,	0,344	-4.34	-3.47	4.3
TGME49_chrIX	1846919	1847419	TGME49_265010	0.00013	-	1846919	1847419	0	1	500,	0	-3.87	-3.06	2.14
TGME49_chrIX	1908207	1909356	TGME49_264900	2.8e-05	-	1908207	1909356	0	1	1149,	0	-4.55	-3.64	3.33
TGME49_chrIX	1910404	1911384	TGME49_264900	5.4e-05	-	1910404	1911384	0	2	4,596,	0,384	-4.27	-3.4	3.5
TGME49_chrIX	2089525	2089675	TGME49_264720	0.00019	-	2089525	2089675	0	1	150,	0	-3.73	-2.94	1.93
TGME49_chrIX	2089773	2090579	TGME49_264720	0.00019	-	2089773	2090579	0	2	392,6,	0,800	-3.73	-2.94	2.12
TGME49_chrIX	2090677	2090777	TGME49_264720	0.00019	-	2090677	2090777	0	1	100,	0	-3.73	-2.94	1.12
TGME49_chrIX	2107776	2107874	TGME49_264690	1.6e-06	-	2107776	2107874	0	1	98,	0	-5.8	-4.62	1.81
TGME49_chrIX	2108117	2108216	TGME49_264690	1.6e-06	-	2108117	2108216	0	1	99,	0	-5.8	-4.62	2.65
TGME49_chrIX	2108721	2109603	TGME49_264690	1.6e-06	-	2108721	2109603	0	2	274,117,	0,765	-5.8	-4.62	2
TGME49_chrIX	2170924	2171074	TGME49_264610	1.4e-06	-	2170924	2171074	0	1	150,	0	-5.85	-4.66	2.29
TGME49_chrIX	2171273	2171723	TGME49_264610	1.4e-06	-	2171273	2171723	0	1	450,	0	-5.85	-4.66	2.1
TGME49_chrIX	2171822	2172471	TGME49_264610	1.4e-06	-	2171822	2172471	0	1	649,	0	-5.85	-4.66	2.3
TGME49_chrIX	2178078	2178229	TGME49_264610	1.4e-06	-	2178078	2178229	0	1	151,	0	-5.85	-4.66	1.61
TGME49_chrIX	2178477	2178578	TGME49_264610	1.4e-06	-	2178477	2178578	0	1	101,	0	-5.85	-4.66	1.25
TGME49_chrIX	2363628	2364327	TGME49_288190	0.0001	-	2363628	2364327	0	1	699,	0	-3.98	-3.15	3.86
TGME49_chrIX	2366420	2366969	TGME49_288190	0.0003	-	2366420	2366969	0	1	549,	0	-3.53	-2.75	4.25
TGME49_chrIX	2367466	2367767	TGME49_288190	0.0003	-	2367466	2367767	0	1	301,	0	-3.53	-2.75	2.5
TGME49_chrIX	2444264	2444509	TGME49_288310	0	-	2444264	2444509	0	1	245,	0	#NAME?	#NAME?	3.71
TGME49_chrIX	2444399	2444594	TGME49_288320	3.5e-05	-	2444399	2444594	0	1	195,	0	-4.45	-3.56	4
TGME49_chrIX	2464515	2465357	TGME49_288350	0.00054	-	2464515	2465357	0	2	36,115,	0,727	-3.27	-2.52	2.3
TGME49_chrIX	2465780	2467712	TGME49_288350	0.00054	-	2465780	2467712	0	3	10,387,354,	0,718,1578	-3.27	-2.52	3.36
TGME49_chrIX	2467861	2468361	TGME49_288350	0.00054	-	2467861	2468361	0	1	500,	0	-3.27	-2.52	2.39
TGME49_chrIX	2468610	2469461	TGME49_288350	0.00054	-	2468610	2469461	0	1	851,	0	-3.27	-2.52	2.56
TGME49_chrIX	2491185	2491693	TGME49_288390	0.00014	-	2491185	2491693	0	2	56,95,	0,413	-3.84	-3.03	2.8
TGME49_chrIX	2491792	2492442	TGME49_288390	0.00014	-	2491792	2492442	0	1	650,	0	-3.84	-3.03	3.25
TGME49_chrIX	2492541	2492642	TGME49_288390	0.00014	-	2492541	2492642	0	1	101,	0	-3.84	-3.03	2.67
TGME49_chrIX	2516978	2517079	TGME49_288420	0.00046	-	2516978	2517079	0	1	101,	0	-3.34	-1.88	2.75
TGME49_chrIX	2518025	2518276	TGME49_288420	0.00046	-	2518025	2518276	0	1	251,	0	-3.34	-2.58	3.67
TGME49_chrIX	2518374	2518675	TGME49_288420	0.00046	-	2518374	2518675	0	1	301,	0	-3.34	-2.58	2.18
TGME49_chrIX	2518873	2519572	TGME49_288420	0.00046	-	2518873	2519572	0	1	699,	0	-3.34	-2.58	3.57
TGME49_chrIX	2520519	2520769	TGME49_288420	0.00046	-	2520519	2520769	0	1	250,	0	-3.34	-1.88	2.14
TGME49_chrIX	2521017	2521318	TGME49_288420	0.00046	-	2521017	2521318	0	1	301,	0	-3.34	-2.58	2.64
TGME49_chrIX	2628902	2629102	TGME49_288590	1.6e-15	-	2628902	2629102	0	1	200,	0	-14.8	-11.5	2
TGME49_chrIX	2640626	2641169	TGME49_288620	9.8e-06	-	2640626	2641169	0	1	543,	0	-5.01	-4.02	4.67
TGME49_chrIX	2708585	2708785	TGME49_288720	6.9e-08	-	2708585	2708785	0	1	200,	0	-7.16	-5.67	1.63
TGME49_chrIX	2780144	2781523	TGME49_288860	0.00066	-	2780144	2781523	0	3	105,80,62,	0,816,1317	-3.18	-2.44	1.92
TGME49_chrIX	2782295	2783066	TGME49_288860	0.00066	-	2782295	2783066	0	2	109,39,	0,732	-3.18	-2.44	2.13
TGME49_chrIX	2807560	2807660	TGME49_288920	7.1e-05	-	2807560	2807660	0	1	100,	0	-4.15	-3.3	3.5
TGME49_chrIX	2807957	2808603	TGME49_288920	7.1e-05	-	2807957	2808603	0	1	646,	0	-4.15	-3.3	3.22
TGME49_chrIX	2811815	2812567	TGME49_288920	0.00026	-	2811815	2812567	0	2	24,275,	0,477	-3.59	-2.81	2.33
TGME49_chrIX	3026684	3027383	TGME49_289150	1.1e-05	-	3026684	3027383	0	1	699,	0	-4.96	-3.99	2.64
TGME49_chrIX	3030762	3030862	TGME49_289150	0.0017	-	3030762	3030862	0	1	100,	0	-2.76	-2.05	1.42
TGME49_chrIX	3081403	3081503	TGME49_289210	3.7e-10	-	3081403	3081503	0	1	100,	0	-9.43	-6.95	2.4
TGME49_chrIX	3081601	3081950	TGME49_289210	3.7e-10	-	3081601	3081950	0	1	349,	0	-9.43	-7.56	4.2
TGME49_chrIX	3082048	3083483	TGME49_289210	3.7e-10	-	3082048	3083483	0	3	505,178,113,	0,575,1322	-9.43	-7.56	2.14
TGME49_chrIX	3083581	3083681	TGME49_289210	3.7e-10	-	3083581	3083681	0	1	100,	0	-9.43	-7.56	1.48
TGME49_chrIX	3165630	3165731	TGME49_289310	0.00089	-	3165630	3165731	0	1	101,	0	-3.05	-2.33	4.6
TGME49_chrIX	3165830	3165931	TGME49_289310	0.00089	-	3165830	3165931	0	1	101,	0	-3.05	-2.33	1.71
TGME49_chrIX	3175506	3176107	TGME49_289310	0.00049	-	3175506	3176107	0	1	601,	0	-3.31	-2.56	2.86
TGME49_chrIX	3231021	3231121	TGME49_289360	7.1e-06	-	3231021	3231121	0	1	100,	0	-5.15	-4.13	2
TGME49_chrIX	3231219	3231419	TGME49_289360	7.1e-06	-	3231219	3231419	0	1	200,	0	-5.15	-4.13	2.5
TGME49_chrIX	3287544	3288346	TGME49_289530	9.8e-09	-	3287544	3288346	0	2	392,47,	0,755	-8.01	-6.31	1.36
TGME49_chrIX	3339687	3339887	TGME49_289590	1.1e-06	-	3339687	3339887	0	2	23,122,	0,78	-5.94	-4.72	3.6
TGME49_chrIX	3350948	3351098	TGME49_289620	5e-05	-	3350948	3351098	0	1	150,	0	-4.3	-3.43	2.17
TGME49_chrIX	3369050	3369302	TGME49_289660	7.8e-06	-	3369050	3369302	0	2	187,9,	0,243	-5.11	-4.1	4
TGME49_chrIX	3380616	3381065	TGME49_289690	3.4e-06	-	3380616	3381065	0	1	449,	0	-5.47	-4.39	2.15
TGME49_chrIX	3492798	3493199	TGME49_289880	0.0001	-	3492798	3493199	0	1	401,	0	-3.98	-3.15	4.33
TGME49_chrIX	3578513	3579063	TGME49_290005	6e-06	-	3578513	3579063	0	1	550,	0	-5.22	-4.19	3
TGME49_chrIX	3582596	3583712	TGME49_290005	6e-06	-	3582596	3583712	0	2	67,34,	0,1082	-5.22	-4.19	1.1
TGME49_chrIX	3585284	3585483	TGME49_290020	1.9e-05	-	3585284	3585483	0	1	199,	0	-4.73	-3.8	4
TGME49_chrIX	3585581	3585780	TGME49_290020	1.9e-05	-	3585581	3585780	0	1	199,	0	-4.73	-3.8	2.08
TGME49_chrIX	3591172	3591321	TGME49_290020	5e-05	-	3591172	3591321	0	1	149,	0	-4.3	-2.7	1.67
TGME49_chrIX	3591419	3591817	TGME49_290020	5e-05	-	3591419	3591817	0	1	398,	0	-4.3	-3.42	3
TGME49_chrIX	3694966	3695467	TGME49_290310	2.2e-07	-	3694966	3695467	0	1	501,	0	-6.66	-5.27	3.15
TGME49_chrIX	3769576	3769777	TGME49_290620	0.00016	-	3769576	3769777	0	1	201,	0	-3.79	-2.99	2.38
TGME49_chrIX	3771906	3772106	TGME49_290620	6.3e-07	-	3771906	3772106	0	1	200,	0	-6.2	-4.93	2.2
TGME49_chrIX	3772354	3776325	TGME49_290620	6.3e-07	-	3772354	3776325	0	4	33,1492,915,52,	0,341,2429,3919	-6.2	-4.93	3.33
TGME49_chrIX	3795012	3795212	TGME49_290640	0.0005	-	3795012	3795212	0	1	200,	0	-3.3	-2.55	4
TGME49_chrIX	3795310	3795411	TGME49_290640	0.0005	-	3795310	3795411	0	1	101,	0	-3.3	-2.55	1.57
TGME49_chrIX	3795509	3795659	TGME49_290640	0.0005	-	3795509	3795659	0	1	150,	0	-3.3	-2.55	1.41
TGME49_chrIX	3795758	3795858	TGME49_290640	0.0005	-	3795758	3795858	0	1	100,	0	-3.3	-2.55	1.42
TGME49_chrIX	3803663	3803764	TGME49_290640	0.00087	-	3803663	3803764	0	1	101,	0	-3.06	-2.33	1.2
TGME49_chrIX	3804609	3806666	TGME49_290640	8.5e-05	-	3804609	3806666	0	3	593,62,42,	0,1464,2015	-4.07	-3.22	4.44
TGME49_chrIX	3910575	3910824	TGME49_290880	7.2e-05	-	3910575	3910824	0	1	249,	0	-4.14	-3.28	2.5
TGME49_chrIX	3910922	3911072	TGME49_290880	7.2e-05	-	3910922	3911072	0	1	150,	0	-4.14	-2.56	1.87
TGME49_chrIX	3911616	3911865	TGME49_290880	7.2e-05	-	3911616	3911865	0	1	249,	0	-4.14	-3.28	1.71
TGME49_chrIX	3911963	3912410	TGME49_290880	7.2e-05	-	3911963	3912410	0	1	447,	0	-4.14	-3.28	2.56
TGME49_chrIX	4323985	4324484	TGME49_291680	1.8e-05	-	4323985	4324484	0	1	499,	0	-4.75	-3.81	4
TGME49_chrIX	4439897	4440127	TGME49_291970	5e-14	-	4439897	4440127	0	1	230,	0	-13.3	-10.9	2.67
TGME49_chrIX	4443831	4444082	TGME49_291980	0.00019	-	4443831	4444082	0	1	251,	0	-3.71	-2.92	2.3
TGME49_chrIX	4444431	4444981	TGME49_291980	5.5e-05	-	4444431	4444981	0	1	550,	0	-4.26	-3.39	3.18
TGME49_chrIX	4448810	4449110	TGME49_291980	0.001	-	4448810	4449110	0	1	300,	0	-2.98	-2.25	2.32
TGME49_chrIX	4449858	4451448	TGME49_291980	2.1e-05	-	4449858	4451448	0	2	224,726,	0,864	-4.67	-3.75	3.88
TGME49_chrIX	4451797	4452097	TGME49_291980	2.1e-05	-	4451797	4452097	0	1	300,	0	-4.67	-3.75	3.2
TGME49_chrIX	4452196	4452597	TGME49_291980	2.1e-05	-	4452196	4452597	0	1	401,	0	-4.67	-3.75	2.82
TGME49_chrIX	4459312	4459962	TGME49_291980	0.00015	-	4459312	4459962	0	1	650,	0	-3.83	-3.03	3.11
TGME49_chrIX	4471039	4471487	TGME49_292010	4.2e-07	-	4471039	4471487	0	1	448,	0	-6.38	-5.07	3.86
TGME49_chrIX	4471884	4472034	TGME49_292010	4.2e-07	-	4471884	4472034	0	1	150,	0	-6.38	-5.07	1.79
TGME49_chrIX	4566993	4567492	TGME49_292130	1.1e-08	-	4566993	4567492	0	1	499,	0	-7.94	-6.26	2.86
TGME49_chrIX	4586432	4586532	TGME49_292170	2.9e-06	-	4586432	4586532	0	1	100,	0	-5.54	-3.7	4
TGME49_chrIX	4586929	4587079	TGME49_292170	2.9e-06	-	4586929	4587079	0	1	150,	0	-5.54	-3.7	3.5
TGME49_chrIX	4594862	4595160	TGME49_292190	4.8e-06	-	4594862	4595160	0	1	298,	0	-5.32	-4.28	2.43
TGME49_chrIX	4596729	4596829	TGME49_292190	4.8e-06	-	4596729	4596829	0	1	100,	0	-5.32	-4.28	1.25
TGME49_chrIX	4597400	4597500	TGME49_292190	4.8e-06	-	4597400	4597500	0	1	100,	0	-5.32	-4.28	2.5
TGME49_chrIX	4599517	4600699	TGME49_292190	4.8e-06	-	4599517	4600699	0	2	88,506,	0,676	-5.32	-4.28	2.82
TGME49_chrIX	4602773	4603173	TGME49_292200	5.4e-06	-	4602773	4603173	0	1	400,	0	-5.27	-4.23	2.65
TGME49_chrIX	4606518	4607670	TGME49_292200	3.4e-06	-	4606518	4607670	0	3	1,193,506,	0,249,646	-5.47	-4.39	2.84
TGME49_chrIX	4607769	4607970	TGME49_292200	3.4e-06	-	4607769	4607970	0	1	201,	0	-5.47	-4.39	3
TGME49_chrIX	4614502	4614802	TGME49_292200	2.6e-06	-	4614502	4614802	0	1	300,	0	-5.59	-4.46	2.78
TGME49_chrIX	4631922	4632272	TGME49_292235	0.00047	-	4631922	4632272	0	1	350,	0	-3.33	-2.58	3.62
TGME49_chrIX	4635833	4636033	TGME49_292235	0.0017	-	4635833	4636033	0	1	200,	0	-2.77	-1.37	1.9
TGME49_chrIX	4791153	4791603	TGME49_210430	5.5e-05	-	4791153	4791603	0	1	450,	0	-4.26	-3.39	7.75
TGME49_chrIX	4791702	4791953	TGME49_210430	5.5e-05	-	4791702	4791953	0	1	251,	0	-4.26	-3.39	2
TGME49_chrIX	4792052	4792352	TGME49_210430	5.5e-05	-	4792052	4792352	0	1	300,	0	-4.26	-3.39	2.25
TGME49_chrIX	4793400	4794050	TGME49_210430	5.5e-05	-	4793400	4794050	0	1	650,	0	-4.26	-3.39	5.43
TGME49_chrIX	4925484	4925632	TGME49_210255	9.5e-06	-	4925484	4925632	0	1	148,	0	-5.02	-4.03	2.62
TGME49_chrIX	4925729	4926072	TGME49_210255	9.5e-06	-	4925729	4926072	0	1	343,	0	-5.02	-4.03	3.15
TGME49_chrIX	5011403	5011996	TGME49_307605	6.9e-06	-	5011403	5011996	0	1	593,	0	-5.16	-4.14	3.4
TGME49_chrIX	5079698	5080739	TGME49_304900	2.6e-06	-	5079698	5080739	0	1	1041,	0	-5.58	-4.46	3.2
TGME49_chrIX	5262817	5263017	TGME49_305180	3.2e-05	-	5262817	5263017	0	1	200,	0	-4.49	-3.59	3.33
TGME49_chrIX	5263115	5263215	TGME49_305180	3.2e-05	-	5263115	5263215	0	1	100,	0	-4.49	-3.59	2.5
TGME49_chrIX	5263711	5264408	TGME49_305180	3.2e-05	-	5263711	5264408	0	1	697,	0	-4.49	-3.59	2.7
TGME49_chrIX	5264506	5264607	TGME49_305180	3.2e-05	-	5264506	5264607	0	1	101,	0	-4.49	-3.59	2.42
TGME49_chrIX	5270934	5271035	TGME49_305180	0.00032	-	5270934	5271035	0	1	101,	0	-3.49	-2.01	1.43
TGME49_chrIX	5271381	5271631	TGME49_305180	0.00032	-	5271381	5271631	0	1	250,	0	-3.49	-2.72	3.14
TGME49_chrIX	5361395	5361794	TGME49_305330	2.7e-05	-	5361395	5361794	0	1	399,	0	-4.57	-3.65	2.33
TGME49_chrIX	5362739	5363437	TGME49_305330	9.1e-06	-	5362739	5363437	0	1	698,	0	-5.04	-4.04	2.83
TGME49_chrIX	5364631	5364930	TGME49_305330	8.3e-06	-	5364631	5364930	0	1	299,	0	-5.08	-4.07	1.46
TGME49_chrIX	5454967	5455416	TGME49_305540	4.8e-06	-	5454967	5455416	0	1	449,	0	-5.32	-4.27	2.8
TGME49_chrIX	5455514	5455714	TGME49_305540	4.8e-06	-	5455514	5455714	0	1	200,	0	-5.32	-4.27	2.6
TGME49_chrIX	5500022	5500572	TGME49_305610	2.8e-07	-	5500022	5500572	0	1	550,	0	-6.55	-5.19	2.67
TGME49_chrIX	5532094	5532344	TGME49_305640	0.00032	-	5532094	5532344	0	1	250,	0	-3.5	-2.02	1.5
TGME49_chrIX	5533699	5534049	TGME49_305640	0.00032	-	5533699	5534049	0	1	350,	0	-3.5	-2.02	2.5
TGME49_chrIX	5645554	5645704	TGME49_305890	0.0085	-	5645554	5645704	0	1	150,	0	-2.07	-1.38	1.62
TGME49_chrIX	5645902	5646251	TGME49_305890	0.0085	-	5645902	5646251	0	1	349,	0	-2.07	-1.38	1.94
TGME49_chrIX	5651290	5651788	TGME49_305890	1.9e-05	-	5651290	5651788	0	1	498,	0	-4.71	-3.77	2.29
TGME49_chrIX	5675716	5676364	TGME49_305930	6.8e-06	-	5675716	5676364	0	1	648,	0	-5.17	-4.14	2.29
TGME49_chrIX	5903757	5904101	TGME49_306270	5.5e-06	-	5903757	5904101	0	1	344,	0	-5.26	-4.22	3.42
TGME49_chrIX	6026243	6026735	TGME49_306342	1e-16	-	6026243	6026735	0	1	492,	0	-16	-13.2	2.5
TGME49_chrIX	6069329	6069429	TGME49_306430	0.00038	-	6069329	6069429	0	1	100,	0	-3.42	-2.66	1.67
TGME49_chrIX	6069527	6069875	TGME49_306430	0.00038	-	6069527	6069875	0	1	348,	0	-3.42	-2.66	3.7
TGME49_chrIX	6071338	6072811	TGME49_306430	0.00048	-	6071338	6072811	0	4	9,93,90,256,	0,213,869,1217	-3.32	-2.57	2.79
TGME49_chrIX	6091332	6091432	TGME49_306450	4.4e-05	-	6091332	6091432	0	1	100,	0	-4.36	-3.49	1.42
TGME49_chrIX	6091531	6091781	TGME49_306450	4.4e-05	-	6091531	6091781	0	1	250,	0	-4.36	-3.49	3.9
TGME49_chrIX	6199478	6199779	TGME49_306590	0.00081	-	6199478	6199779	0	1	301,	0	-3.09	-2.36	4.5
TGME49_chrIX	6201736	6202625	TGME49_306590	0.00083	-	6201736	6202625	0	2	63,238,	0,651	-3.08	-2.35	2.05
TGME49_chrIX	6268550	6269247	TGME49_306670	1.5e-06	-	6268550	6269247	0	1	697,	0	-5.82	-4.64	3
TGME49_chrIa	518650	518751	TGME49_293700	5.8e-06	+	518650	518751	0	1	101,	0	-5.24	-4.2	2.57
TGME49_chrIa	610956	611156	TGME49_293850	0.00011	+	610956	611156	0	1	200,	0	-3.96	-2.42	2.6
TGME49_chrIa	612395	612595	TGME49_293850	0.00011	+	612395	612595	0	1	200,	0	-3.96	-3.14	3.67
TGME49_chrIa	612743	612892	TGME49_293850	0.00011	+	612743	612892	0	1	149,	0	-3.96	-2.42	2.11
TGME49_chrIa	1281219	1281418	TGME49_294930	1.4e-10	+	1281219	1281418	0	1	199,	0	-9.86	-7.89	1.82
TGME49_chrIa	1281615	1281764	TGME49_294930	1.4e-10	+	1281615	1281764	0	1	149,	0	-9.86	-7.89	2.5
TGME49_chrIa	1282209	1282507	TGME49_294930	1.4e-10	+	1282209	1282507	0	1	298,	0	-9.86	-7.89	3.33
TGME49_chrIa	1457123	1457373	TGME49_295980	2.3e-06	+	1457123	1457373	0	1	250,	0	-5.63	-4.49	3.64
TGME49_chrIa	1457472	1457672	TGME49_295980	2.3e-06	+	1457472	1457672	0	1	200,	0	-5.63	-3.77	2.33
TGME49_chrIa	1492792	1493656	TGME49_295910	1.3e-08	+	1492792	1493656	0	2	11,89,	0,775	-7.89	-5.61	1.5
TGME49_chrIa	1494053	1494402	TGME49_295910	1.3e-08	+	1494053	1494402	0	1	349,	0	-7.89	-6.22	4.5
TGME49_chrIa	124859	125109	TGME49_293170	0.00034	-	124859	125109	0	1	250,	0	-3.47	-2.7	1.71
TGME49_chrIa	125208	125458	TGME49_293170	0.00034	-	125208	125458	0	1	250,	0	-3.47	-2.7	2.5
TGME49_chrIa	126553	126952	TGME49_293170	0.0018	-	126553	126952	0	1	399,	0	-2.75	-2.04	2.29
TGME49_chrIa	127250	127351	TGME49_293170	0.0018	-	127250	127351	0	1	101,	0	-2.75	-2.04	2
TGME49_chrIa	127549	127749	TGME49_293170	0.0018	-	127549	127749	0	1	200,	0	-2.75	-2.04	2.33
TGME49_chrIa	128944	130190	TGME49_293170	9.3e-05	-	128944	130190	0	1	1246,	0	-4.03	-3.2	5.14
TGME49_chrIa	305599	305889	TGME49_293400	5.5e-07	-	305599	305889	0	1	290,	0	-6.26	-4.97	2.55
TGME49_chrIa	385315	385763	TGME49_293510	5.2e-07	-	385315	385763	0	1	448,	0	-6.28	-4.99	5.11
TGME49_chrIa	385861	386856	TGME49_293510	5.2e-07	-	385861	386856	0	1	995,	0	-6.28	-4.99	3.64
TGME49_chrIa	464785	465134	TGME49_293630	0.00079	-	464785	465134	0	1	349,	0	-3.1	-2.36	3.21
TGME49_chrIa	468637	468985	TGME49_293630	0.00054	-	468637	468985	0	1	348,	0	-3.27	-2.52	2.17
TGME49_chrIa	718185	718435	TGME49_294220	1.5e-05	-	718185	718435	0	1	250,	0	-4.82	-3.86	2.7
TGME49_chrIa	718633	718784	TGME49_294220	1.5e-05	-	718633	718784	0	1	151,	0	-4.82	-3.86	1.31
TGME49_chrIa	719081	719331	TGME49_294220	1.5e-05	-	719081	719331	0	1	250,	0	-4.82	-3.86	1.58
TGME49_chrIa	873345	873744	TGME49_294390	1.3e-05	-	873345	873744	0	1	399,	0	-4.9	-3.93	2.14
TGME49_chrIa	1083410	1083509	TGME49_294710	0.00054	-	1083410	1083509	0	1	99,	0	-3.27	-2.52	2.58
TGME49_chrIa	1083607	1084308	TGME49_294710	0.00054	-	1083607	1084308	0	2	23,225,	0,476	-3.27	-2.52	2.09
TGME49_chrIa	1084406	1084505	TGME49_294710	0.00054	-	1084406	1084505	0	1	99,	0	-3.27	-2.52	1.89
TGME49_chrIa	1085195	1085690	TGME49_294710	0.00054	-	1085195	1085690	0	1	495,	0	-3.27	-2.52	2.41
TGME49_chrIa	1085788	1086483	TGME49_294710	0.00054	-	1085788	1086483	0	2	177,21,	0,674	-3.27	-2.52	2.27
TGME49_chrIa	1142410	1142511	TGME49_294785	0.00019	-	1142410	1142511	0	1	101,	0	-3.72	-2.22	3
TGME49_chrIa	1250482	1251082	TGME49_294898	3.8e-05	-	1250482	1251082	0	1	600,	0	-4.42	-3.54	3.25
TGME49_chrIa	1254452	1254652	TGME49_294898	3.8e-05	-	1254452	1254652	0	1	200,	0	-4.42	-3.54	1.64
TGME49_chrIa	1259474	1259775	TGME49_294898	0.00019	-	1259474	1259775	0	1	301,	0	-3.72	-2.93	2.11
TGME49_chrIa	1317191	1317783	TGME49_295015	0.00011	-	1317191	1317783	0	1	592,	0	-3.96	-2.42	3
TGME49_chrIa	1357375	1357725	TGME49_295040	0.00015	-	1357375	1357725	0	1	350,	0	-3.81	-3.01	3
TGME49_chrIa	1358571	1358672	TGME49_295040	0.0032	-	1358571	1358672	0	1	101,	0	-2.5	-1.79	1.76
TGME49_chrIa	1570922	1571123	TGME49_295710	0.00069	-	1570922	1571123	0	1	201,	0	-3.16	-2.42	2.25
TGME49_chrIa	1577103	1577403	TGME49_295710	0.0011	-	1577103	1577403	0	1	300,	0	-2.95	-2.23	3.33
TGME49_chrIa	1579387	1580087	TGME49_295710	4.1e-05	-	1579387	1580087	0	1	700,	0	-4.39	-3.51	2.8
TGME49_chrIa	1580435	1580636	TGME49_295710	0.0016	-	1580435	1580636	0	1	201,	0	-2.8	-2.09	1.42
TGME49_chrIa	1583181	1583432	TGME49_295710	0.00052	-	1583181	1583432	0	1	251,	0	-3.28	-2.53	2.6
TGME49_chrIa	1585546	1586296	TGME49_295710	9.5e-06	-	1585546	1586296	0	1	750,	0	-5.02	-4.03	2.76
TGME49_chrIa	1589490	1589691	TGME49_295710	0.0079	-	1589490	1589691	0	1	201,	0	-2.1	-1.41	2.92
TGME49_chrIa	1600894	1601344	TGME49_295710	0.0011	-	1600894	1601344	0	1	450,	0	-2.96	-2.24	4.25
TGME49_chrIa	1601693	1601794	TGME49_295710	0.0011	-	1601693	1601794	0	1	101,	0	-2.96	-1.55	1.5
TGME49_chrIa	1602092	1602243	TGME49_295710	0.0011	-	1602092	1602243	0	1	151,	0	-2.96	-2.24	1.62
TGME49_chrIa	1602342	1602642	TGME49_295710	0.0011	-	1602342	1602642	0	1	300,	0	-2.96	-2.24	3
TGME49_chrIb	58841	59272	TGME49_207430	2.5e-11	+	58841	59272	0	2	59,41,	0,390	-10.6	-8.51	1.89
TGME49_chrIb	144683	144883	TGME49_207590	4.3e-09	+	144683	144883	0	1	200,	0	-8.37	-5.99	2.33
TGME49_chrIb	145479	145579	TGME49_207590	4.3e-09	+	145479	145579	0	1	100,	0	-8.37	-6.6	1.67
TGME49_chrIb	226931	229119	TGME49_207710	3.2e-15	+	226931	229119	0	4	41,105,47,7,	0,798,1346,2181	-14.5	-11.9	3.91
TGME49_chrIb	299976	300631	TGME49_207780	1.6e-15	+	299976	300631	0	6	48,60,71,70,65,70,	0,105,218,343,464,585	-14.8	-12.2	1.62
TGME49_chrIb	630648	630945	TGME49_208360	0.0019	+	630648	630945	0	1	297,	0	-2.73	-2.02	2.33
TGME49_chrIb	631934	632084	TGME49_208360	0.0022	+	631934	632084	0	1	150,	0	-2.66	-1.95	1.64
TGME49_chrIb	633024	633123	TGME49_208360	0.0032	+	633024	633123	0	1	99,	0	-2.49	-1.79	2.39
TGME49_chrIb	652300	652400	TGME49_208390	5e-12	+	652300	652400	0	1	100,	0	-11.3	-8.6	2.1
TGME49_chrIb	652498	653044	TGME49_208390	5e-12	+	652498	653044	0	1	546,	0	-11.3	-9.17	3.3
TGME49_chrIb	704188	704538	TGME49_208420	5e-12	+	704188	704538	0	1	350,	0	-11.3	-9.15	4.62
TGME49_chrIb	776737	776887	TGME49_208550	1.9e-07	+	776737	776887	0	1	150,	0	-6.71	-5.32	2.82
TGME49_chrIb	777331	777481	TGME49_208550	1.9e-07	+	777331	777481	0	1	150,	0	-6.71	-5.32	1.64
TGME49_chrIb	1038109	1038208	TGME49_209095	1e-07	+	1038109	1038208	0	1	99,	0	-6.99	-5.53	1.31
TGME49_chrIb	1147854	1148005	TGME49_209250	0.0001	+	1147854	1148005	0	1	151,	0	-3.99	-2.44	2.33
TGME49_chrIb	1150146	1150346	TGME49_209250	0.00042	+	1150146	1150346	0	1	200,	0	-3.38	-2.62	3.25
TGME49_chrIb	1179183	1179382	TGME49_209280	4.7e-05	+	1179183	1179382	0	1	199,	0	-4.33	-2.73	2
TGME49_chrIb	1179779	1180177	TGME49_209280	6.9e-08	+	1179779	1180177	0	1	398,	0	-7.16	-5	3
TGME49_chrIb	1186429	1186530	TGME49_209280	9.8e-06	+	1186429	1186530	0	1	101,	0	-5.01	-3.29	3.5
TGME49_chrIb	1186628	1186729	TGME49_209280	9.8e-06	+	1186628	1186729	0	1	101,	0	-5.01	-3.29	2.29
TGME49_chrIb	1187175	1187325	TGME49_209280	9.8e-06	+	1187175	1187325	0	1	150,	0	-5.01	-3.29	2
TGME49_chrIb	1259768	1259968	TGME49_209485	1.3e-06	+	1259768	1259968	0	1	200,	0	-5.87	-4.67	2.36
TGME49_chrIb	1356375	1356576	TGME49_209590	5.6e-08	+	1356375	1356576	0	1	201,	0	-7.25	-5.73	2.33
TGME49_chrIb	1496721	1497643	TGME49_209860	2.6e-05	+	1496721	1497643	0	2	166,129,	0,793	-4.58	-3.67	3.14
TGME49_chrIb	1553726	1554077	TGME49_209930	0.00078	+	1553726	1554077	0	2	171,27,	0,324	-3.11	-2.38	2.21
TGME49_chrIb	1664627	1665077	TGME49_321650	3.5e-09	+	1664627	1665077	0	1	450,	0	-8.45	-6.05	2.6
TGME49_chrIb	1726325	1726578	TGME49_321580	6.2e-08	+	1726325	1726578	0	2	21,173,	0,80	-7.21	-5.71	3.17
TGME49_chrIb	1759520	1760060	TGME49_321520	2e-14	+	1759520	1760060	0	1	540,	0	-13.7	-11.2	3.33
TGME49_chrIb	1760402	1760501	TGME49_321520	2e-14	+	1760402	1760501	0	1	99,	0	-13.7	-10.6	1.82
TGME49_chrIb	1825312	1825562	TGME49_321420	9.3e-06	+	1825312	1825562	0	1	250,	0	-5.03	-3.31	2.5
TGME49_chrIb	1825660	1825811	TGME49_321420	9.3e-06	+	1825660	1825811	0	1	151,	0	-5.03	-3.31	2.5
TGME49_chrIb	76235	76579	TGME49_207460	0.00019	-	76235	76579	0	1	344,	0	-3.71	-2.92	3.86
TGME49_chrIb	155303	155502	TGME49_207620	0.00025	-	155303	155502	0	1	199,	0	-3.6	-2.82	3.71
TGME49_chrIb	170818	171216	TGME49_207640	4e-06	-	170818	171216	0	1	398,	0	-5.4	-4.33	6.17
TGME49_chrIb	277809	277909	TGME49_207770	0.00014	-	277809	277909	0	1	100,	0	-3.84	-3.03	3
TGME49_chrIb	443223	443471	TGME49_207930	6.3e-06	-	443223	443471	0	1	248,	0	-5.2	-4.17	3.62
TGME49_chrIb	443569	443669	TGME49_207930	6.3e-06	-	443569	443669	0	1	100,	0	-5.2	-4.17	1.59
TGME49_chrIb	462984	463233	TGME49_207960	0.00072	-	462984	463233	0	1	249,	0	-3.14	-2.41	3.23
TGME49_chrIb	463431	463531	TGME49_207960	0.00072	-	463431	463531	0	1	100,	0	-3.14	-2.41	2.2
TGME49_chrIb	578623	578824	TGME49_208070	0.00026	-	578623	578824	0	1	201,	0	-3.59	-2.81	2.67
TGME49_chrIb	580747	581198	TGME49_208070	1.9e-05	-	580747	581198	0	1	451,	0	-4.71	-3.78	3
TGME49_chrIb	581297	581848	TGME49_208070	1.9e-05	-	581297	581848	0	1	551,	0	-4.71	-3.78	2.75
TGME49_chrIb	604709	605757	TGME49_208310	4.1e-08	-	604709	605757	0	1	1048,	0	-7.39	-5.82	3.37
TGME49_chrIb	654247	654698	TGME49_208400	0.0003	-	654247	654698	0	1	451,	0	-3.53	-2.76	1.8
TGME49_chrIb	654796	654897	TGME49_208400	0.0003	-	654796	654897	0	1	101,	0	-3.53	-2.76	2.73
TGME49_chrIb	656494	656694	TGME49_208400	0.00032	-	656494	656694	0	1	200,	0	-3.49	-2.72	1.62
TGME49_chrIb	657835	657986	TGME49_208400	0.0028	-	657835	657986	0	1	151,	0	-2.55	-1.85	1.83
TGME49_chrIb	660578	662643	TGME49_208400	0.00013	-	660578	662643	0	5	227,91,68,82,32,	0,681,1217,1498,2033	-3.9	-3.08	2.33
TGME49_chrIb	663707	664257	TGME49_208400	0.00013	-	663707	664257	0	1	550,	0	-3.9	-3.08	3.67
TGME49_chrIb	664755	665405	TGME49_208400	0.00013	-	664755	665405	0	1	650,	0	-3.9	-3.08	2.22
TGME49_chrIb	670209	670855	TGME49_208410	1.3e-07	-	670209	670855	0	1	646,	0	-6.88	-5.45	3.64
TGME49_chrIb	724557	724855	TGME49_208490	0.0014	-	724557	724855	0	1	298,	0	-2.84	-2.12	1.46
TGME49_chrIb	725749	726394	TGME49_208490	0.0014	-	725749	726394	0	1	645,	0	-2.84	-2.12	5.6
TGME49_chrIb	726839	727236	TGME49_208490	0.0014	-	726839	727236	0	1	397,	0	-2.84	-2.12	4.75
TGME49_chrIb	892008	893206	TGME49_208842	0.00013	-	892008	893206	0	1	1198,	0	-3.88	-3.07	3.25
TGME49_chrIb	894572	895540	TGME49_208842	0.00013	-	894572	895540	0	2	137,363,	0,605	-3.88	-3.07	3.33
TGME49_chrIb	895639	896661	TGME49_208842	0.00013	-	895639	896661	0	2	25,475,	0,547	-3.88	-3.07	1.87
TGME49_chrIb	902301	902551	TGME49_208842	0.00044	-	902301	902551	0	1	250,	0	-3.36	-2.6	2.84
TGME49_chrIb	903491	903691	TGME49_208842	0.00044	-	903491	903691	0	1	200,	0	-3.36	-2.6	1.85
TGME49_chrIb	986424	986672	TGME49_209020	4.7e-05	-	986424	986672	0	1	248,	0	-4.33	-2.73	2.33
TGME49_chrIb	1031996	1032494	TGME49_209080	1.4e-05	-	1031996	1032494	0	1	498,	0	-4.85	-3.89	2.13
TGME49_chrIb	1032941	1033340	TGME49_209080	3.7e-05	-	1032941	1033340	0	1	399,	0	-4.43	-3.54	2.17
TGME49_chrIb	1048802	1049447	TGME49_209108	5.1e-06	-	1048802	1049447	0	1	645,	0	-5.29	-4.24	4.67
TGME49_chrIb	1052372	1053280	TGME49_209112	1.3e-05	-	1052372	1053280	0	2	141,56,	0,852	-4.89	-3.92	3.43
TGME49_chrIb	1067962	1068062	TGME49_209130	0.00065	-	1067962	1068062	0	1	100,	0	-3.19	-1.75	1.78
TGME49_chrIb	1070212	1070312	TGME49_209140	3.8e-07	-	1070212	1070312	0	1	100,	0	-6.42	-5.11	1.63
TGME49_chrIb	1070560	1070759	TGME49_209140	3.8e-07	-	1070560	1070759	0	1	199,	0	-6.42	-5.11	2.17
TGME49_chrIb	1072955	1074197	TGME49_209140	3.8e-07	-	1072955	1074197	0	3	44,104,101,	0,249,1141	-6.42	-5.11	1.92
TGME49_chrIb	1074494	1074644	TGME49_209140	3.8e-07	-	1074494	1074644	0	1	150,	0	-6.42	-5.11	1.67
TGME49_chrIb	1208187	1208287	TGME49_209420	1.5e-06	-	1208187	1208287	0	1	100,	0	-5.82	-4.64	1.69
TGME49_chrIb	1208435	1208933	TGME49_209420	1.5e-06	-	1208435	1208933	0	1	498,	0	-5.82	-4.64	2
TGME49_chrIb	1231188	1231439	TGME49_209450	2.2e-06	-	1231188	1231439	0	1	251,	0	-5.66	-4.51	2.33
TGME49_chrIb	1231738	1232139	TGME49_209450	2.2e-06	-	1231738	1232139	0	1	401,	0	-5.66	-4.51	2.2
TGME49_chrIb	1239349	1240160	TGME49_209450	6.9e-06	-	1239349	1240160	0	2	18,383,	0,428	-5.16	-4.14	2.32
TGME49_chrIb	1240409	1240510	TGME49_209450	6.9e-06	-	1240409	1240510	0	1	101,	0	-5.16	-4.14	2
TGME49_chrIb	1259775	1259876	TGME49_209490	0.001	-	1259775	1259876	0	1	101,	0	-2.98	-2.25	2.36
TGME49_chrIb	1291952	1292053	TGME49_209520	0.0006	-	1291952	1292053	0	1	101,	0	-3.22	-2.48	3.75
TGME49_chrIb	1292401	1292602	TGME49_209520	0.0006	-	1292401	1292602	0	1	201,	0	-3.22	-2.48	1.78
TGME49_chrIb	1297343	1297444	TGME49_209520	0.00015	-	1297343	1297444	0	1	101,	0	-3.82	-2.31	2.67
TGME49_chrIb	1297942	1298492	TGME49_209520	0.00015	-	1297942	1298492	0	1	550,	0	-3.82	-3.02	2.9
TGME49_chrIb	1304347	1304698	TGME49_209520	0.0016	-	1304347	1304698	0	1	351,	0	-2.79	-2.08	2.85
TGME49_chrIb	1374919	1375119	TGME49_209650	0.00044	-	1374919	1375119	0	1	200,	0	-3.36	-2.6	2.29
TGME49_chrIb	1375268	1375519	TGME49_209650	0.00044	-	1375268	1375519	0	1	251,	0	-3.36	-2.6	3.56
TGME49_chrIb	1375917	1376268	TGME49_209650	0.00044	-	1375917	1376268	0	1	351,	0	-3.36	-2.6	3.5
TGME49_chrIb	1383328	1383952	TGME49_209650	0.00054	-	1383328	1383952	0	2	91,10,	0,614	-3.27	-1.82	2.57
TGME49_chrIb	1384051	1384252	TGME49_209650	0.00054	-	1384051	1384252	0	1	201,	0	-3.27	-2.52	3
TGME49_chrIb	1389253	1389503	TGME49_209650	0.00079	-	1389253	1389503	0	1	250,	0	-3.1	-2.37	3.11
TGME49_chrIb	1486343	1489182	TGME49_209850	3e-07	-	1486343	1489182	0	1	2839,	0	-6.52	-5.18	3.47
TGME49_chrIb	1491327	1491776	TGME49_209850	6.6e-05	-	1491327	1491776	0	1	449,	0	-4.18	-3.32	2.7
TGME49_chrIb	1491925	1492075	TGME49_209850	6.6e-05	-	1491925	1492075	0	1	150,	0	-4.18	-3.32	1.27
TGME49_chrIb	1492174	1492473	TGME49_209850	6.6e-05	-	1492174	1492473	0	1	299,	0	-4.18	-3.32	1.78
TGME49_chrIb	1500590	1500690	TGME49_209870	8.1e-05	-	1500590	1500690	0	1	100,	0	-4.09	-2.52	1.09
TGME49_chrIb	1504180	1504903	TGME49_209870	1.7e-06	-	1504180	1504903	0	2	325,24,	0,699	-5.77	-4.59	3.89
TGME49_chrIb	1506549	1506997	TGME49_209870	1.7e-06	-	1506549	1506997	0	1	448,	0	-5.77	-4.59	2.4
TGME49_chrIb	1726302	1726653	TGME49_321570	1.3e-07	-	1726302	1726653	0	1	351,	0	-6.89	-5.46	2.88
TGME49_chrIb	1738762	1740155	TGME49_321550	1.1e-06	-	1738762	1740155	0	2	340,857,	0,536	-5.97	-4.74	3
TGME49_chrIb	1740552	1740653	TGME49_321550	1.1e-06	-	1740552	1740653	0	1	101,	0	-5.97	-4.74	1.83
TGME49_chrIb	1740951	1741051	TGME49_321550	1.1e-06	-	1740951	1741051	0	1	100,	0	-5.97	-4.74	3
TGME49_chrIb	1825426	1825527	TGME49_321410	2.4e-06	-	1825426	1825527	0	1	101,	0	-5.62	-3.77	3.33
TGME49_chrIb	1825626	1825777	TGME49_321410	2.4e-06	-	1825626	1825777	0	1	151,	0	-5.62	-3.77	3.25
TGME49_chrIb	1825876	1826127	TGME49_321410	2.4e-06	-	1825876	1826127	0	1	251,	0	-5.62	-4.49	3.09
TGME49_chrIb	1826776	1826877	TGME49_321410	2.4e-06	-	1826776	1826877	0	1	101,	0	-5.62	-4.49	1.5
TGME49_chrIb	1827696	1828749	TGME49_321410	2.4e-06	-	1827696	1828749	0	2	445,106,	0,947	-5.62	-4.49	2.64
TGME49_chrIb	1829940	1830041	TGME49_321410	2.4e-06	-	1829940	1830041	0	1	101,	0	-5.62	-4.49	1.88
TGME49_chrIb	1830419	1833730	TGME49_321410	2.4e-06	-	1830419	1833730	0	5	47,87,127,71,719,	0,1272,1732,2329,2592	-5.62	-4.49	3.56
TGME49_chrIb	1834518	1834619	TGME49_321410	2.4e-06	-	1834518	1834619	0	1	101,	0	-5.62	-4.49	1.67
TGME49_chrIb	1834718	1834819	TGME49_321410	2.4e-06	-	1834718	1834819	0	1	101,	0	-5.62	-4.49	1.86
TGME49_chrIb	1836368	1836519	TGME49_321410	0.00045	-	1836368	1836519	0	1	151,	0	-3.35	-2.6	2.56
TGME49_chrIb	1836618	1836769	TGME49_321410	0.00045	-	1836618	1836769	0	1	151,	0	-3.35	-2.6	1.67
TGME49_chrIb	1855806	1856055	TGME49_321360	1.4e-05	-	1855806	1856055	0	1	249,	0	-4.86	-3.9	3.86
TGME49_chrIb	1865704	1866750	TGME49_321360	5.8e-07	-	1865704	1866750	0	1	1046,	0	-6.24	-4.96	3.85
TGME49_chrIb	1902830	1904233	TGME49_321290	1.7e-05	-	1902830	1904233	0	4	15,81,105,46,	0,395,895,1357	-4.78	-3.83	1.74
TGME49_chrIb	1906971	1907500	TGME49_321290	1.7e-05	-	1906971	1907500	0	2	47,52,	0,477	-4.78	-3.83	1.43
TGME49_chrV	188039	188189	TGME49_220175	3.7e-09	+	188039	188189	0	1	150,	0	-8.43	-6.66	3.25
TGME49_chrV	188336	189030	TGME49_220175	3.7e-09	+	188336	189030	0	1	694,	0	-8.43	-6.66	2.67
TGME49_chrV	189178	189278	TGME49_220175	3.7e-09	+	189178	189278	0	1	100,	0	-8.43	-6.66	1.69
TGME49_chrV	191009	191761	TGME49_220175	3.7e-09	+	191009	191761	0	2	33,265,	0,487	-8.43	-6.66	2.37
TGME49_chrV	423480	423730	TGME49_220500	0.00013	+	423480	423730	0	1	250,	0	-3.89	-3.08	2.5
TGME49_chrV	427965	428214	TGME49_220510	3.5e-05	+	427965	428214	0	1	249,	0	-4.45	-3.56	2.54
TGME49_chrV	428460	428560	TGME49_220510	3.5e-05	+	428460	428560	0	1	100,	0	-4.45	-2.83	2.67
TGME49_chrV	429848	429998	TGME49_220510	8.5e-07	+	429848	429998	0	1	150,	0	-6.07	-4.82	3
TGME49_chrV	640065	640255	TGME49_212830	4.4e-10	+	640065	640255	0	1	190,	0	-9.36	-7.49	2
TGME49_chrV	640348	640491	TGME49_212830	4.4e-10	+	640348	640491	0	1	143,	0	-9.36	-7.49	2.75
TGME49_chrV	655405	655654	TGME49_212860	1.9e-07	+	655405	655654	0	1	249,	0	-6.73	-5.33	2.8
TGME49_chrV	656001	656747	TGME49_212860	1.9e-07	+	656001	656747	0	1	746,	0	-6.73	-5.33	4.5
TGME49_chrV	701002	701102	TGME49_212920	1.3e-11	+	701002	701102	0	1	100,	0	-10.9	-8.76	1.81
TGME49_chrV	732916	733063	TGME49_212960	1.4e-05	+	732916	733063	0	1	147,	0	-4.86	-3.17	3.33
TGME49_chrV	843288	843874	TGME49_213072	1.3e-07	+	843288	843874	0	2	117,134,	0,452	-6.89	-5.46	3.54
TGME49_chrV	845058	845159	TGME49_213072	1.3e-07	+	845058	845159	0	1	101,	0	-6.89	-4.78	1.14
TGME49_chrV	845358	845942	TGME49_213072	1.3e-07	+	845358	845942	0	2	187,13,	0,571	-6.89	-5.46	4.11
TGME49_chrV	856535	856636	TGME49_213072	3.9e-05	+	856535	856636	0	1	101,	0	-4.41	-2.8	2
TGME49_chrV	1146228	1146377	TGME49_213560	5.9e-07	+	1146228	1146377	0	1	149,	0	-6.23	-4.25	2.2
TGME49_chrV	1281273	1281623	TGME49_213740	1.3e-12	+	1281273	1281623	0	1	350,	0	-11.9	-9.61	3.71
TGME49_chrV	1579468	1579568	TGME49_287040	5.2e-07	+	1579468	1579568	0	1	100,	0	-6.28	-4.99	1.59
TGME49_chrV	1632402	1632650	TGME49_286928	0.00054	+	1632402	1632650	0	1	248,	0	-3.27	-2.52	2.75
TGME49_chrV	1633389	1633687	TGME49_286928	0.00015	+	1633389	1633687	0	1	298,	0	-3.81	-3.01	2.56
TGME49_chrV	1825616	1826206	TGME49_286450	1.3e-06	+	1825616	1826206	0	1	590,	0	-5.87	-4.67	7
TGME49_chrV	2028444	2029244	TGME49_286060	0	+	2028444	2029244	0	1	800,	0	#NAME?	#NAME?	2.89
TGME49_chrV	2343958	2344507	TGME49_285530	0.00098	+	2343958	2344507	0	1	549,	0	-3.01	-1.59	2.6
TGME49_chrV	2344755	2344856	TGME49_285530	0.00098	+	2344755	2344856	0	1	101,	0	-3.01	-1.59	2
TGME49_chrV	2536640	2536840	TGME49_285210	2.5e-11	+	2536640	2536840	0	1	200,	0	-10.6	-7.94	4.6
TGME49_chrV	2741794	2742342	TGME49_284530	0	+	2741794	2742342	0	1	548,	0	#NAME?	#NAME?	2.81
TGME49_chrV	179201	180095	TGME49_220170	0.0001	-	179201	180095	0	3	113,105,182,	0,402,712	-4	-3.17	2.05
TGME49_chrV	186111	187064	TGME49_220170	1.6e-05	-	186111	187064	0	2	67,483,	0,470	-4.79	-3.84	2.17
TGME49_chrV	187162	187562	TGME49_220170	1.6e-05	-	187162	187562	0	1	400,	0	-4.79	-3.84	3.12
TGME49_chrV	224084	224383	TGME49_220230	0.00062	-	224084	224383	0	1	299,	0	-3.21	-2.47	7
TGME49_chrV	224681	224881	TGME49_220230	0.00062	-	224681	224881	0	1	200,	0	-3.21	-2.47	3.5
TGME49_chrV	241764	242213	TGME49_220250	1.3e-06	-	241764	242213	0	1	449,	0	-5.89	-4.68	4.62
TGME49_chrV	279082	280134	TGME49_220300	0.0013	-	279082	280134	0	2	344,53,	0,999	-2.89	-2.17	4
TGME49_chrV	280232	281124	TGME49_220300	0.0013	-	280232	281124	0	2	28,122,	0,770	-2.89	-2.17	2
TGME49_chrV	281222	281767	TGME49_220300	0.0013	-	281222	281767	0	1	545,	0	-2.89	-2.17	3.36
TGME49_chrV	282212	282856	TGME49_220300	0.0011	-	282212	282856	0	1	644,	0	-2.96	-2.24	3.25
TGME49_chrV	286847	286945	TGME49_220310	8.9e-07	-	286847	286945	0	1	98,	0	-6.05	-4.11	1.67
TGME49_chrV	407990	408239	TGME49_220480	9.1e-06	-	407990	408239	0	1	249,	0	-5.04	-4.04	2.3
TGME49_chrV	503998	504394	TGME49_220640	2.5e-05	-	503998	504394	0	1	396,	0	-4.6	-3.69	3.09
TGME49_chrV	664216	665542	TGME49_212880	1.5e-06	-	664216	665542	0	3	204,127,419,	0,421,907	-5.81	-4.63	4
TGME49_chrV	665641	666741	TGME49_212880	1.5e-06	-	665641	666741	0	1	1100,	0	-5.81	-4.63	2.28
TGME49_chrV	666840	667390	TGME49_212880	1.5e-06	-	666840	667390	0	1	550,	0	-5.81	-4.63	2.17
TGME49_chrV	668188	669238	TGME49_212880	3.2e-06	-	668188	669238	0	1	1050,	0	-5.49	-4.39	3.64
TGME49_chrV	669387	669687	TGME49_212880	3.2e-06	-	669387	669687	0	1	300,	0	-5.49	-4.39	2.7
TGME49_chrV	669836	670187	TGME49_212880	3.2e-06	-	669836	670187	0	1	351,	0	-5.49	-4.39	1.79
TGME49_chrV	670285	670586	TGME49_212880	3.2e-06	-	670285	670586	0	1	301,	0	-5.49	-4.39	1.73
TGME49_chrV	670935	671285	TGME49_212880	3.2e-06	-	670935	671285	0	1	350,	0	-5.49	-4.39	3
TGME49_chrV	671384	671735	TGME49_212880	3.2e-06	-	671384	671735	0	1	351,	0	-5.49	-4.39	1.86
TGME49_chrV	671833	671934	TGME49_212880	3.2e-06	-	671833	671934	0	1	101,	0	-5.49	-4.39	2.4
TGME49_chrV	672982	673382	TGME49_212880	3.2e-06	-	672982	673382	0	1	400,	0	-5.49	-4.39	3.8
TGME49_chrV	673481	675779	TGME49_212880	3.2e-06	-	673481	675779	0	1	2298,	0	-5.49	-4.39	2.94
TGME49_chrV	677100	677850	TGME49_212880	3.2e-06	-	677100	677850	0	1	750,	0	-5.49	-4.39	2.82
TGME49_chrV	678048	678399	TGME49_212880	3.2e-06	-	678048	678399	0	1	351,	0	-5.49	-4.39	2.5
TGME49_chrV	678498	679198	TGME49_212880	3.2e-06	-	678498	679198	0	1	700,	0	-5.49	-4.39	3.42
TGME49_chrV	679297	679897	TGME49_212880	3.2e-06	-	679297	679897	0	1	600,	0	-5.49	-4.39	2.75
TGME49_chrV	870314	870563	TGME49_213240	0.00098	-	870314	870563	0	1	249,	0	-3.01	-1.59	2.12
TGME49_chrV	870661	871258	TGME49_213240	0.00098	-	870661	871258	0	1	597,	0	-3.01	-2.28	2.83
TGME49_chrV	878160	878802	TGME49_213255	0.0006	-	878160	878802	0	2	32,119,	0,523	-3.22	-2.48	3.14
TGME49_chrV	878950	880259	TGME49_213255	0.0006	-	878950	880259	0	3	17,22,62,	0,463,1247	-3.22	-1.78	3.25
TGME49_chrV	882141	883710	TGME49_213255	0.0006	-	882141	883710	0	2	21,479,	0,1090	-3.22	-2.48	3
TGME49_chrV	883909	884059	TGME49_213255	0.0006	-	883909	884059	0	1	150,	0	-3.22	-2.48	1.87
TGME49_chrV	884158	885207	TGME49_213255	0.0006	-	884158	885207	0	1	1049,	0	-3.22	-2.48	4.2
TGME49_chrV	1111683	1112232	TGME49_213520	4.7e-05	-	1111683	1112232	0	1	549,	0	-4.33	-3.45	4.75
TGME49_chrV	1167771	1168316	TGME49_213610	9.8e-07	-	1167771	1168316	0	1	545,	0	-6.01	-4.77	2.29
TGME49_chrV	1168563	1169009	TGME49_213610	3.7e-05	-	1168563	1169009	0	1	446,	0	-4.43	-3.54	3.17
TGME49_chrV	1170008	1170652	TGME49_213610	1.1e-06	-	1170008	1170652	0	1	644,	0	-5.96	-4.74	1.96
TGME49_chrV	1170750	1170850	TGME49_213610	1.1e-06	-	1170750	1170850	0	1	100,	0	-5.96	-4.74	1.56
TGME49_chrV	1170948	1171246	TGME49_213610	1.1e-06	-	1170948	1171246	0	1	298,	0	-5.96	-4.74	1.35
TGME49_chrV	1171344	1173712	TGME49_213610	1.1e-06	-	1171344	1173712	0	4	42,692,90,266,	0,446,1471,2102	-5.96	-4.74	1.97
TGME49_chrV	1218986	1219086	TGME49_213670	0.00066	-	1218986	1219086	0	1	100,	0	-3.18	-2.44	2.35
TGME49_chrV	1341168	1341564	TGME49_213800	1e-07	-	1341168	1341564	0	1	396,	0	-7	-5.53	2.44
TGME49_chrV	1343138	1345108	TGME49_213800	1e-07	-	1343138	1345108	0	3	17,169,653,	0,675,1317	-7	-5.53	2.47
TGME49_chrV	1346291	1346390	TGME49_213800	4.2e-06	-	1346291	1346390	0	1	99,	0	-5.38	-4.32	3.71
TGME49_chrV	1523978	1524079	TGME49_287210	6.3e-11	-	1523978	1524079	0	1	101,	0	-10.2	-8.25	1.53
TGME49_chrV	1527055	1527156	TGME49_287210	6.3e-11	-	1527055	1527156	0	1	101,	0	-10.2	-8.25	1.65
TGME49_chrV	1684382	1684630	TGME49_286760	2.2e-05	-	1684382	1684630	0	1	248,	0	-4.66	-3.73	3.14
TGME49_chrV	1739554	1739849	TGME49_286650	4e-05	-	1739554	1739849	0	1	295,	0	-4.4	-3.52	2.36
TGME49_chrV	1739947	1740095	TGME49_286650	4e-05	-	1739947	1740095	0	1	148,	0	-4.4	-3.52	2.1
TGME49_chrV	1754560	1754861	TGME49_286620	4.2e-06	-	1754560	1754861	0	1	301,	0	-5.38	-4.32	3.3
TGME49_chrV	1758526	1758627	TGME49_286620	0.0001	-	1758526	1758627	0	1	101,	0	-3.98	-3.15	2.23
TGME49_chrV	1758826	1759077	TGME49_286620	0.0001	-	1758826	1759077	0	1	251,	0	-3.98	-3.15	2.47
TGME49_chrV	1759175	1759276	TGME49_286620	0.0001	-	1759175	1759276	0	1	101,	0	-3.98	-3.15	1.93
TGME49_chrV	1759525	1760173	TGME49_286620	0.0001	-	1759525	1760173	0	2	7,144,	0,504	-3.98	-3.15	1.14
TGME49_chrV	1853208	1853608	TGME49_286270	0.00014	-	1853208	1853608	0	1	400,	0	-3.86	-3.06	2.33
TGME49_chrV	1853757	1854157	TGME49_286270	0.00014	-	1853757	1854157	0	1	400,	0	-3.86	-3.06	2.2
TGME49_chrV	1854256	1854407	TGME49_286270	0.00014	-	1854256	1854407	0	1	151,	0	-3.86	-3.06	1.71
TGME49_chrV	1854506	1854607	TGME49_286270	0.00014	-	1854506	1854607	0	1	101,	0	-3.86	-3.06	2.67
TGME49_chrV	1856728	1857028	TGME49_286270	0.0016	-	1856728	1857028	0	1	300,	0	-2.8	-2.09	3.17
TGME49_chrV	1864704	1865005	TGME49_286270	0.0024	-	1864704	1865005	0	1	301,	0	-2.62	-1.91	2.33
TGME49_chrV	1870097	1870648	TGME49_286270	0.00065	-	1870097	1870648	0	1	551,	0	-3.19	-2.45	3.55
TGME49_chrV	1870747	1870897	TGME49_286270	0.00065	-	1870747	1870897	0	1	150,	0	-3.19	-2.45	1.89
TGME49_chrV	1871695	1871846	TGME49_286270	0.00065	-	1871695	1871846	0	1	151,	0	-3.19	-1.76	1.83
TGME49_chrV	1871945	1872046	TGME49_286270	0.00065	-	1871945	1872046	0	1	101,	0	-3.19	-2.45	2.57
TGME49_chrV	1873044	1873145	TGME49_286270	0.00098	-	1873044	1873145	0	1	101,	0	-3.01	-1.59	2.44
TGME49_chrV	1873244	1873344	TGME49_286270	0.00098	-	1873244	1873344	0	1	100,	0	-3.01	-1.59	1.29
TGME49_chrV	1873493	1873794	TGME49_286270	0.00098	-	1873493	1873794	0	1	301,	0	-3.01	-2.28	2.18
TGME49_chrV	1874442	1874843	TGME49_286270	0.0016	-	1874442	1874843	0	1	401,	0	-2.8	-2.09	2.06
TGME49_chrV	1886500	1886599	TGME49_286250	1.8e-07	-	1886500	1886599	0	1	99,	0	-6.74	-5.34	1.83
TGME49_chrV	1886695	1886794	TGME49_286250	1.8e-07	-	1886695	1886794	0	1	99,	0	-6.74	-5.34	1.33
TGME49_chrV	1935033	1935283	TGME49_286180	0.0011	-	1935033	1935283	0	1	250,	0	-2.94	-2.23	1.53
TGME49_chrV	1936417	1936666	TGME49_286180	0.00025	-	1936417	1936666	0	1	249,	0	-3.6	-2.82	2.67
TGME49_chrV	2028479	2029269	TGME49_286050	5.4e-05	-	2028479	2029269	0	1	790,	0	-4.27	-3.4	2.67
TGME49_chrV	2088425	2088675	TGME49_285980	1.8e-05	-	2088425	2088675	0	1	250,	0	-4.75	-3.81	2.89
TGME49_chrV	2159736	2160681	TGME49_285870	3.2e-09	-	2159736	2160681	0	1	945,	0	-8.5	-6.72	2.69
TGME49_chrV	2251446	2251794	TGME49_285760	0.00035	-	2251446	2251794	0	1	348,	0	-3.46	-2.7	3.25
TGME49_chrV	2253250	2253648	TGME49_285760	0.00015	-	2253250	2253648	0	1	398,	0	-3.83	-3.03	3
TGME49_chrV	2271265	2271563	TGME49_285720	6.5e-05	-	2271265	2271563	0	1	298,	0	-4.19	-2.6	3
TGME49_chrV	2271710	2271909	TGME49_285720	6.5e-05	-	2271710	2271909	0	1	199,	0	-4.19	-3.33	3.22
TGME49_chrV	2273726	2274074	TGME49_285720	0.00033	-	2273726	2274074	0	1	348,	0	-3.48	-2.71	3.14
TGME49_chrV	2277460	2278458	TGME49_285700	0.00021	-	2277460	2278458	0	2	491,53,	0,945	-3.67	-2.89	3.33
TGME49_chrV	2281242	2282323	TGME49_285700	2.3e-05	-	2281242	2282323	0	2	92,403,	0,678	-4.63	-3.71	2.67
TGME49_chrV	2294841	2295139	TGME49_285670	0.00012	-	2294841	2295139	0	1	298,	0	-3.92	-3.1	2.88
TGME49_chrV	2794393	2794894	TGME49_284170	0.00015	-	2794393	2794894	0	1	501,	0	-3.83	-3.03	2.61
TGME49_chrV	2796588	2796689	TGME49_284170	0.0012	-	2796588	2796689	0	1	101,	0	-2.92	-2.2	2
TGME49_chrV	2901056	2901155	TGME49_283860	8.9e-06	-	2901056	2901155	0	1	99,	0	-5.05	-4.05	1.62
TGME49_chrV	2901595	2901890	TGME49_283860	8.9e-06	-	2901595	2901890	0	1	295,	0	-5.05	-4.05	2
TGME49_chrV	2974053	2974553	TGME49_283780	1.2e-08	-	2974053	2974553	0	1	500,	0	-7.93	-6.25	3
TGME49_chrV	2995571	2996019	TGME49_283760	0.00068	-	2995571	2996019	0	1	448,	0	-3.17	-2.43	2.31
TGME49_chrV	2997288	2997865	TGME49_283760	0.00068	-	2997288	2997865	0	2	11,139,	0,438	-3.17	-1.74	1.33
TGME49_chrVI	827653	827753	TGME49_239670	1.2e-08	+	827653	827753	0	1	100,	0	-7.92	-6.24	2.58
TGME49_chrVI	1065601	1065752	TGME49_240200	6.9e-10	+	1065601	1065752	0	1	151,	0	-9.16	-7.33	2.57
TGME49_chrVI	1399468	1399617	TGME49_240700	7.2e-07	+	1399468	1399617	0	1	149,	0	-6.14	-4.18	2.4
TGME49_chrVI	1466873	1467857	TGME49_240840	3.1e-05	+	1466873	1467857	0	2	114,36,	0,948	-4.51	-3.6	4.5
TGME49_chrVI	1473090	1473240	TGME49_240840	0.00013	+	1473090	1473240	0	1	150,	0	-3.88	-2.35	2.12
TGME49_chrVI	1598158	1598658	TGME49_240970	4.1e-09	+	1598158	1598658	0	1	500,	0	-8.39	-6.62	3.07
TGME49_chrVI	1647655	1647755	TGME49_241140	1.1e-06	+	1647655	1647755	0	1	100,	0	-5.97	-4.04	2.5
TGME49_chrVI	1954570	1954915	TGME49_242310	0	+	1954570	1954915	0	1	345,	0	#NAME?	#NAME?	4.9
TGME49_chrVI	2219314	2219511	TGME49_242730	3e-07	+	2219314	2219511	0	1	197,	0	-6.52	-5.18	3.43
TGME49_chrVI	2433955	2434102	TGME49_243190	1.4e-10	+	2433955	2434102	0	1	147,	0	-9.86	-7.89	5.83
TGME49_chrVI	2660796	2661096	TGME49_243470	2.4e-10	+	2660796	2661096	0	1	300,	0	-9.62	-7.68	2.08
TGME49_chrVI	2812137	2812437	TGME49_243710	1e-07	+	2812137	2812437	0	1	300,	0	-6.99	-5.53	4
TGME49_chrVI	3011063	3011212	TGME49_244080	3.7e-09	+	3011063	3011212	0	1	149,	0	-8.43	-6.04	1.8
TGME49_chrVI	3129149	3129349	TGME49_244230	0.00068	+	3129149	3129349	0	1	200,	0	-3.17	-1.74	2.2
TGME49_chrVI	3157855	3158053	TGME49_244280	2.6e-05	+	3157855	3158053	0	1	198,	0	-4.59	-3.68	3
TGME49_chrVI	3158249	3158595	TGME49_244280	2.6e-05	+	3158249	3158595	0	1	346,	0	-4.59	-3.68	1.71
TGME49_chrVI	3185277	3185687	TGME49_244310	2.5e-12	+	3185277	3185687	0	2	57,93,	0,317	-11.6	-8.83	1.5
TGME49_chrVI	3186633	3187082	TGME49_244310	2.5e-12	+	3186633	3187082	0	1	449,	0	-11.6	-9.42	2.1
TGME49_chrVI	3424587	3424782	TGME49_244650	9.3e-06	+	3424587	3424782	0	1	195,	0	-5.03	-4.04	2.8
TGME49_chrVI	4155	4404	TGME49_238000	7.6e-06	-	4155	4404	0	1	249,	0	-5.12	-4.11	2.86
TGME49_chrVI	77530	77878	TGME49_238140	0.00013	-	77530	77878	0	1	348,	0	-3.88	-3.07	2.33
TGME49_chrVI	78026	78176	TGME49_238140	0.00013	-	78026	78176	0	1	150,	0	-3.88	-3.07	3
TGME49_chrVI	86476	86576	TGME49_238140	0.00028	-	86476	86576	0	1	100,	0	-3.55	-2.07	1.29
TGME49_chrVI	86823	87122	TGME49_238140	0.00028	-	86823	87122	0	1	299,	0	-3.55	-2.78	2.29
TGME49_chrVI	87220	87320	TGME49_238140	0.00028	-	87220	87320	0	1	100,	0	-3.55	-2.78	2.25
TGME49_chrVI	105149	105690	TGME49_238180	9.1e-06	-	105149	105690	0	1	541,	0	-5.04	-4.04	2.8
TGME49_chrVI	500736	501586	TGME49_239270	1.2e-07	-	500736	501586	0	1	850,	0	-6.91	-5.48	3
TGME49_chrVI	501685	501785	TGME49_239270	1.2e-07	-	501685	501785	0	1	100,	0	-6.91	-5.48	1.35
TGME49_chrVI	503053	503254	TGME49_239270	1.2e-07	-	503053	503254	0	1	201,	0	-6.91	-5.48	1.59
TGME49_chrVI	504251	504352	TGME49_239270	3e-07	-	504251	504352	0	1	101,	0	-6.53	-5.18	2
TGME49_chrVI	504451	504951	TGME49_239270	3e-07	-	504451	504951	0	1	500,	0	-6.53	-5.18	2.55
TGME49_chrVI	625085	625436	TGME49_239410	0.00013	-	625085	625436	0	1	351,	0	-3.9	-3.08	1.87
TGME49_chrVI	625585	626186	TGME49_239410	0.00013	-	625585	626186	0	1	601,	0	-3.9	-3.08	2.75
TGME49_chrVI	630783	631034	TGME49_239410	0.0023	-	630783	631034	0	1	251,	0	-2.63	-1.92	3
TGME49_chrVI	635964	636365	TGME49_239410	0.00051	-	635964	636365	0	1	401,	0	-3.29	-2.55	3.5
TGME49_chrVI	687954	688904	TGME49_239480	7.4e-05	-	687954	688904	0	1	950,	0	-4.13	-3.28	3.4
TGME49_chrVI	706523	706624	TGME49_239480	0.0013	-	706523	706624	0	1	101,	0	-2.88	-2.17	1.43
TGME49_chrVI	708932	709494	TGME49_239480	0.0013	-	708932	709494	0	2	22,278,	0,284	-2.88	-2.17	1.94
TGME49_chrVI	709643	709944	TGME49_239480	0.0013	-	709643	709944	0	1	301,	0	-2.88	-1.48	1.86
TGME49_chrVI	862146	862295	TGME49_239710	0.00019	-	862146	862295	0	1	149,	0	-3.73	-2.94	1.29
TGME49_chrVI	862392	862639	TGME49_239710	0.00019	-	862392	862639	0	1	247,	0	-3.73	-2.94	2.28
TGME49_chrVI	1012768	1013264	TGME49_239930	0.00046	-	1012768	1013264	0	1	496,	0	-3.34	-2.59	2.91
TGME49_chrVI	1021323	1021720	TGME49_239930	0.00028	-	1021323	1021720	0	1	397,	0	-3.56	-2.78	2.45
TGME49_chrVI	1039525	1039775	TGME49_240070	1.8e-05	-	1039525	1039775	0	1	250,	0	-4.74	-3.8	2.45
TGME49_chrVI	1042489	1042888	TGME49_240070	1.8e-05	-	1042489	1042888	0	1	399,	0	-4.74	-3.8	2.54
TGME49_chrVI	1293722	1294420	TGME49_240480	1.5e-10	-	1293722	1294420	0	1	698,	0	-9.81	-7.86	3
TGME49_chrVI	1375930	1376527	TGME49_240660	5.4e-05	-	1375930	1376527	0	1	597,	0	-4.27	-3.4	3.33
TGME49_chrVI	1554255	1556142	TGME49_240910	0.00044	-	1554255	1556142	0	2	606,43,	0,1844	-3.36	-2.61	3.4
TGME49_chrVI	1556241	1556824	TGME49_240910	0.00044	-	1556241	1556824	0	2	46,204,	0,379	-3.36	-2.61	1.83
TGME49_chrVI	1618228	1618428	TGME49_241000	0.00018	-	1618228	1618428	0	1	200,	0	-3.74	-2.95	4.86
TGME49_chrVI	1663325	1663821	TGME49_241165	5.1e-08	-	1663325	1663821	0	1	496,	0	-7.29	-5.77	5
TGME49_chrVI	1679617	1679767	TGME49_241180	3e-06	-	1679617	1679767	0	1	150,	0	-5.52	-4.41	1.77
TGME49_chrVI	1679865	1680262	TGME49_241180	3e-06	-	1679865	1680262	0	1	397,	0	-5.52	-4.41	3.38
TGME49_chrVI	1827221	1827322	TGME49_242010	0.00095	-	1827221	1827322	0	1	101,	0	-3.02	-1.6	2.14
TGME49_chrVI	1827420	1827820	TGME49_242010	0.00095	-	1827420	1827820	0	1	400,	0	-3.02	-2.29	2.33
TGME49_chrVI	1827919	1828020	TGME49_242010	0.00095	-	1827919	1828020	0	1	101,	0	-3.02	-1.6	3
TGME49_chrVI	1828119	1828369	TGME49_242010	0.00095	-	1828119	1828369	0	1	250,	0	-3.02	-2.29	2.75
TGME49_chrVI	1866757	1866857	TGME49_242070	2.7e-08	-	1866757	1866857	0	1	100,	0	-7.57	-5.33	1.8
TGME49_chrVI	1867255	1868102	TGME49_242070	2.7e-08	-	1867255	1868102	0	1	847,	0	-7.57	-5.96	2.02
TGME49_chrVI	1873166	1873416	TGME49_242070	2.7e-08	-	1873166	1873416	0	1	250,	0	-7.57	-5.96	1.46
TGME49_chrVI	1877299	1877450	TGME49_242070	6.8e-07	-	1877299	1877450	0	1	151,	0	-6.17	-4.21	2.62
TGME49_chrVI	1877548	1877649	TGME49_242070	6.8e-07	-	1877548	1877649	0	1	101,	0	-6.17	-4.21	1.37
TGME49_chrVI	2511997	2512197	TGME49_243290	1.1e-05	-	2511997	2512197	0	1	200,	0	-4.95	-3.98	2.6
TGME49_chrVI	2512295	2513293	TGME49_243290	1.1e-05	-	2512295	2513293	0	1	998,	0	-4.95	-3.98	2.17
TGME49_chrVI	2691397	2691838	TGME49_243510	4.1e-06	-	2691397	2691838	0	2	97,54,	0,387	-5.39	-4.33	1.87
TGME49_chrVI	2691936	2692137	TGME49_243510	4.1e-06	-	2691936	2692137	0	1	201,	0	-5.39	-4.33	2.22
TGME49_chrVI	2692236	2693173	TGME49_243510	4.1e-06	-	2692236	2693173	0	2	20,280,	0,657	-5.39	-4.33	3.08
TGME49_chrVI	2812191	2812492	TGME49_243720	5.9e-06	-	2812191	2812492	0	1	301,	0	-5.23	-4.19	3.33
TGME49_chrVI	2812591	2812891	TGME49_243720	5.9e-06	-	2812591	2812891	0	1	300,	0	-5.23	-4.19	2.9
TGME49_chrVI	2816463	2816764	TGME49_243720	1.4e-06	-	2816463	2816764	0	1	301,	0	-5.85	-4.66	2.75
TGME49_chrVI	2816912	2817213	TGME49_243720	4.7e-05	-	2816912	2817213	0	1	301,	0	-4.33	-3.46	1.82
TGME49_chrVI	2845169	2845762	TGME49_243760	1.1e-05	-	2845169	2845762	0	1	593,	0	-4.95	-3.98	3.54
TGME49_chrVI	2935074	2935568	TGME49_243980	0.00012	-	2935074	2935568	0	1	494,	0	-3.93	-3.11	3.2
TGME49_chrVI	2956132	2956674	TGME49_244010	0.0002	-	2956132	2956674	0	1	542,	0	-3.69	-2.9	2.7
TGME49_chrVI	3037339	3037590	TGME49_244120	0.00085	-	3037339	3037590	0	1	251,	0	-3.07	-2.34	2.22
TGME49_chrVI	3038488	3039637	TGME49_244120	2.8e-05	-	3038488	3039637	0	1	1149,	0	-4.55	-3.64	2.93
TGME49_chrVI	3040525	3040826	TGME49_244120	0.00049	-	3040525	3040826	0	1	301,	0	-3.31	-2.56	2.14
TGME49_chrVI	3041524	3041775	TGME49_244120	5e-05	-	3041524	3041775	0	1	251,	0	-4.3	-3.42	2.3
TGME49_chrVI	3042073	3042424	TGME49_244120	5e-05	-	3042073	3042424	0	1	351,	0	-4.3	-3.42	2.58
TGME49_chrVI	3047106	3047407	TGME49_244120	0.00072	-	3047106	3047407	0	1	301,	0	-3.14	-1.71	1.86
TGME49_chrVI	3123492	3123927	TGME49_244210	0.00027	-	3123492	3123927	0	2	82,18,	0,417	-3.57	-2.79	2.58
TGME49_chrVI	3125567	3125916	TGME49_244210	0.00027	-	3125567	3125916	0	1	349,	0	-3.57	-2.79	3.5
TGME49_chrVI	3126263	3126413	TGME49_244210	0.00027	-	3126263	3126413	0	1	150,	0	-3.57	-2.79	1.75
TGME49_chrVI	3157834	3158134	TGME49_244290	0.00033	-	3157834	3158134	0	1	300,	0	-3.48	-2.71	3.25
TGME49_chrVI	3158432	3158583	TGME49_244290	0.00033	-	3158432	3158583	0	1	151,	0	-3.48	-2.71	1.67
TGME49_chrVI	3230422	3230773	TGME49_244390	1e-05	-	3230422	3230773	0	1	351,	0	-4.99	-4	4.6
TGME49_chrVI	3291144	3291444	TGME49_244470	3.3e-06	-	3291144	3291444	0	1	300,	0	-5.48	-4.39	2.17
TGME49_chrVI	3292603	3293445	TGME49_244470	3.3e-06	-	3292603	3293445	0	2	169,282,	0,560	-5.48	-4.39	1.86
TGME49_chrVI	3294387	3296897	TGME49_244470	3.3e-06	-	3294387	3296897	0	2	2008,142,	0,2368	-5.48	-4.39	2.46
TGME49_chrVI	3297395	3298292	TGME49_244470	0.0001	-	3297395	3298292	0	2	17,184,	0,713	-4	-3.17	2
TGME49_chrVIII	429500	429701	TGME49_229760	0.00014	+	429500	429701	0	1	201,	0	-3.84	-2.32	3.75
TGME49_chrVIII	682811	682911	TGME49_230200	0	+	682811	682911	0	1	100,	0	#NAME?	#NAME?	2.43
TGME49_chrVIII	801087	801382	TGME49_230450	2.1e-06	+	801087	801382	0	1	295,	0	-5.68	-4.52	3.25
TGME49_chrVIII	835303	835454	TGME49_230490	5e-13	+	835303	835454	0	1	151,	0	-12.3	-9.38	4.33
TGME49_chrVIII	1179727	1179877	TGME49_230990	4e-11	+	1179727	1179877	0	1	150,	0	-10.4	-8.39	1.36
TGME49_chrVIII	1866610	1866860	TGME49_232120	1.9e-05	+	1866610	1866860	0	1	250,	0	-4.72	-3.78	2.45
TGME49_chrVIII	1868976	1869127	TGME49_232120	2.8e-05	+	1868976	1869127	0	1	151,	0	-4.56	-2.91	2.8
TGME49_chrVIII	1870851	1871002	TGME49_232120	2e-06	+	1870851	1871002	0	1	151,	0	-5.69	-4.54	1.83
TGME49_chrVIII	1998120	1998269	TGME49_232290	3.5e-06	+	1998120	1998269	0	1	149,	0	-5.46	-4.38	1.71
TGME49_chrVIII	2117841	2117997	TGME49_232475	1.8e-09	+	2117841	2117997	0	2	11,89,	0,67	-8.74	-6.95	1.92
TGME49_chrVIII	2210067	2210419	TGME49_232655	0	+	2210067	2210419	0	2	10,286,	0,66	#NAME?	#NAME?	3.75
TGME49_chrVIII	3213014	3213214	TGME49_273870	4.2e-05	+	3213014	3213214	0	1	200,	0	-4.38	-2.77	2.5
TGME49_chrVIII	3216519	3216868	TGME49_273870	3.4e-06	+	3216519	3216868	0	1	349,	0	-5.47	-4.39	2.16
TGME49_chrVIII	3217117	3217217	TGME49_273870	3.4e-06	+	3217117	3217217	0	1	100,	0	-5.47	-4.39	2.14
TGME49_chrVIII	3217316	3217516	TGME49_273870	3.4e-06	+	3217316	3217516	0	1	200,	0	-5.47	-4.39	1.94
TGME49_chrVIII	3676274	3676714	TGME49_273080	7.6e-05	+	3676274	3676714	0	1	440,	0	-4.12	-3.27	4
TGME49_chrVIII	3676908	3677104	TGME49_273080	8.9e-05	+	3676908	3677104	0	1	196,	0	-4.05	-3.21	3.08
TGME49_chrVIII	4127976	4128419	TGME49_272240	7.9e-12	+	4127976	4128419	0	1	443,	0	-11.1	-8.97	3.38
TGME49_chrVIII	4717767	4717967	TGME49_271100	6.6e-07	+	4717767	4717967	0	1	200,	0	-6.18	-4.21	3.5
TGME49_chrVIII	4719332	4719432	TGME49_271100	3.2e-05	+	4719332	4719432	0	1	100,	0	-4.5	-2.86	3
TGME49_chrVIII	4759062	4759312	TGME49_271050	1.5e-05	+	4759062	4759312	0	1	250,	0	-4.83	-3.87	4.71
TGME49_chrVIII	5314053	5314153	TGME49_270240	0.0018	+	5314053	5314153	0	1	100,	0	-2.75	-2.04	4.2
TGME49_chrVIII	5520529	5520729	TGME49_269930	1.9e-06	+	5520529	5520729	0	1	200,	0	-5.71	-4.56	1.93
TGME49_chrVIII	5521376	5521825	TGME49_269930	1.9e-06	+	5521376	5521825	0	1	449,	0	-5.71	-4.56	2
TGME49_chrVIII	5522123	5522373	TGME49_269930	1.9e-06	+	5522123	5522373	0	1	250,	0	-5.71	-4.56	2.19
TGME49_chrVIII	5522821	5523220	TGME49_269930	1.9e-06	+	5522821	5523220	0	1	399,	0	-5.71	-4.56	1.83
TGME49_chrVIII	5974149	5974834	TGME49_269240	3.5e-07	+	5974149	5974834	0	2	60,39,	0,646	-6.46	-5.13	2.08
TGME49_chrVIII	6208091	6208189	TGME49_268910	4e-12	+	6208091	6208189	0	1	98,	0	-11.4	-8.7	1.33
TGME49_chrVIII	6208382	6208480	TGME49_268910	4e-12	+	6208382	6208480	0	1	98,	0	-11.4	-8.7	1.5
TGME49_chrVIII	6373338	6373556	TGME49_268670	5.6e-10	+	6373338	6373556	0	2	12,139,	0,79	-9.25	-7.4	3.69
TGME49_chrVIII	6631746	6632343	TGME49_268220	3.6e-10	+	6631746	6632343	0	1	597,	0	-9.44	-7.56	2.77
TGME49_chrVIII	6632441	6633436	TGME49_268220	3.6e-10	+	6632441	6633436	0	1	995,	0	-9.44	-7.56	2.15
TGME49_chrVIII	6635721	6635821	TGME49_268220	1.7e-05	+	6635721	6635821	0	1	100,	0	-4.76	-3.82	2.08
TGME49_chrVIII	6636119	6636269	TGME49_268220	5.4e-10	+	6636119	6636269	0	1	150,	0	-9.27	-7.42	2
TGME49_chrVIII	6778862	6778962	TGME49_200290	1.2e-06	+	6778862	6778962	0	1	100,	0	-5.92	-4.71	6.8
TGME49_chrVIII	73331	73881	TGME49_229180	7.1e-07	-	73331	73881	0	1	550,	0	-6.15	-4.89	5
TGME49_chrVIII	83785	84335	TGME49_229180	0.00019	-	83785	84335	0	1	550,	0	-3.72	-2.93	3
TGME49_chrVIII	93892	94293	TGME49_229210	0.00013	-	93892	94293	0	1	401,	0	-3.9	-3.08	2.83
TGME49_chrVIII	183879	184275	TGME49_229350	1.9e-05	-	183879	184275	0	1	396,	0	-4.73	-3.79	2.8
TGME49_chrVIII	199584	200383	TGME49_229360	4.4e-06	-	199584	200383	0	1	799,	0	-5.36	-4.31	4.55
TGME49_chrVIII	254399	255376	TGME49_229440	0.00048	-	254399	255376	0	2	71,523,	0,454	-3.32	-2.57	4.6
TGME49_chrVIII	255473	255869	TGME49_229440	0.00048	-	255473	255869	0	1	396,	0	-3.32	-2.57	2.89
TGME49_chrVIII	371273	371422	TGME49_229660	2.6e-05	-	371273	371422	0	1	149,	0	-4.58	-2.94	2.86
TGME49_chrVIII	392871	393765	TGME49_229710	0.00013	-	392871	393765	0	1	894,	0	-3.9	-3.08	3.14
TGME49_chrVIII	393913	394062	TGME49_229710	0.00013	-	393913	394062	0	1	149,	0	-3.9	-3.08	2
TGME49_chrVIII	801064	801415	TGME49_230460	1.1e-07	-	801064	801415	0	1	351,	0	-6.97	-5.51	2.89
TGME49_chrVIII	1082526	1083715	TGME49_230890	0.00021	-	1082526	1083715	0	2	43,505,	0,684	-3.68	-2.9	5.33
TGME49_chrVIII	1083814	1084262	TGME49_230890	0.00021	-	1083814	1084262	0	1	448,	0	-3.68	-2.9	2.75
TGME49_chrVIII	1162863	1163311	TGME49_230980	8.9e-06	-	1162863	1163311	0	1	448,	0	-5.05	-4.05	3.17
TGME49_chrVIII	1282600	1282701	TGME49_231170	6.6e-05	-	1282600	1282701	0	1	101,	0	-4.18	-3.32	2.57
TGME49_chrVIII	1282849	1283099	TGME49_231170	6.6e-05	-	1282849	1283099	0	1	250,	0	-4.18	-3.32	2.07
TGME49_chrVIII	1283467	1284181	TGME49_231170	6.6e-05	-	1283467	1284181	0	2	171,79,	0,635	-4.18	-3.32	2.71
TGME49_chrVIII	1284866	1285444	TGME49_231170	6.6e-05	-	1284866	1285444	0	2	42,59,	0,519	-4.18	-3.32	2.3
TGME49_chrVIII	1288558	1289310	TGME49_231170	3.2e-05	-	1288558	1289310	0	2	65,86,	0,666	-4.49	-3.59	1.56
TGME49_chrVIII	1289408	1292760	TGME49_231170	3.2e-05	-	1289408	1292760	0	6	26,140,250,63,108,13,	0,521,1093,2054,2730,3339	-4.49	-3.59	4
TGME49_chrVIII	1699777	1700722	TGME49_231980	9.8e-07	-	1699777	1700722	0	1	945,	0	-6.01	-4.77	4.3
TGME49_chrVIII	1766806	1767254	TGME49_232020	0.00021	-	1766806	1767254	0	1	448,	0	-3.68	-2.89	2.28
TGME49_chrVIII	1854554	1854655	TGME49_232100	4.7e-05	-	1854554	1854655	0	1	101,	0	-4.33	-3.46	2
TGME49_chrVIII	1854753	1855301	TGME49_232100	4.7e-05	-	1854753	1855301	0	1	548,	0	-4.33	-3.46	3.29
TGME49_chrVIII	1858086	1858286	TGME49_232100	0.00071	-	1858086	1858286	0	1	200,	0	-3.15	-2.42	2.8
TGME49_chrVIII	1858384	1858485	TGME49_232100	0.00071	-	1858384	1858485	0	1	101,	0	-3.15	-2.42	1.73
TGME49_chrVIII	1858832	1858932	TGME49_232100	0.00071	-	1858832	1858932	0	1	100,	0	-3.15	-1.73	1.14
TGME49_chrVIII	1925460	1927402	TGME49_232180	8.9e-08	-	1925460	1927402	0	1	1942,	0	-7.05	-5.58	4.14
TGME49_chrVIII	2021487	2022380	TGME49_232340	4.1e-06	-	2021487	2022380	0	2	407,40,	0,853	-5.39	-4.33	2.91
TGME49_chrVIII	2199975	2200274	TGME49_232630	0.0003	-	2199975	2200274	0	1	299,	0	-3.52	-2.75	3.11
TGME49_chrVIII	2210069	2210462	TGME49_232660	0.00046	-	2210069	2210462	0	1	393,	0	-3.34	-2.59	3.18
TGME49_chrVIII	2210804	2211931	TGME49_232660	3.2e-05	-	2210804	2211931	0	6	48,59,225,97,102,9,	0,156,311,635,830,1118	-4.49	-3.59	2.48
TGME49_chrVIII	2220876	2221324	TGME49_232680	0.00063	-	2220876	2221324	0	1	448,	0	-3.2	-2.46	2.23
TGME49_chrVIII	2275183	2275481	TGME49_232815	1.3e-05	-	2275183	2275481	0	1	298,	0	-4.87	-3.91	4.7
TGME49_chrVIII	2288518	2288667	TGME49_232940	5.4e-08	-	2288518	2288667	0	1	149,	0	-7.27	-5.75	2.07
TGME49_chrVIII	2346144	2346790	TGME49_233020	1.1e-05	-	2346144	2346790	0	1	646,	0	-4.97	-3.99	2.88
TGME49_chrVIII	2349006	2349206	TGME49_233020	0.00074	-	2349006	2349206	0	1	200,	0	-3.13	-2.4	1.81
TGME49_chrVIII	2350864	2350965	TGME49_233020	0.00019	-	2350864	2350965	0	1	101,	0	-3.73	-2.94	1.41
TGME49_chrVIII	2354067	2354811	TGME49_233030	5e-06	-	2354067	2354811	0	1	744,	0	-5.3	-4.26	2.97
TGME49_chrVIII	2610595	2611524	TGME49_233360	3.2e-12	-	2610595	2611524	0	1	929,	0	-11.5	-9.32	2.18
TGME49_chrVIII	3011030	3011476	TGME49_274120	2e-05	-	3011030	3011476	0	1	446,	0	-4.7	-3.77	2.44
TGME49_chrVIII	3228913	3230623	TGME49_273840	2.1e-05	-	3228913	3230623	0	3	222,366,54,	0,1003,1656	-4.68	-3.75	2.8
TGME49_chrVIII	3296350	3296548	TGME49_273740	0.0013	-	3296350	3296548	0	1	198,	0	-2.87	-1.47	4.67
TGME49_chrVIII	3301165	3301462	TGME49_273730	7.4e-05	-	3301165	3301462	0	1	297,	0	-4.13	-3.28	2.44
TGME49_chrVIII	3301559	3301816	TGME49_273730	7.4e-05	-	3301559	3301816	0	2	57,43,	0,214	-4.13	-3.28	2
TGME49_chrVIII	3406770	3407501	TGME49_273550	1.8e-05	-	3406770	3407501	0	2	342,6,	0,725	-4.74	-3.8	3.25
TGME49_chrVIII	3409167	3409267	TGME49_273550	1.8e-05	-	3409167	3409267	0	1	100,	0	-4.74	-3.8	2
TGME49_chrVIII	3492350	3492848	TGME49_273460	2.3e-06	-	3492350	3492848	0	1	498,	0	-5.63	-4.49	2.45
TGME49_chrVIII	3594065	3594510	TGME49_273320	1.7e-06	-	3594065	3594510	0	1	445,	0	-5.76	-4.59	3
TGME49_chrVIII	3594607	3594854	TGME49_273320	1.7e-06	-	3594607	3594854	0	1	247,	0	-5.76	-4.59	1.94
TGME49_chrVIII	3750827	3750977	TGME49_272760	0.0001	-	3750827	3750977	0	1	150,	0	-4	-2.45	2
TGME49_chrVIII	3849170	3849469	TGME49_272600	0.00079	-	3849170	3849469	0	1	299,	0	-3.1	-2.37	1.89
TGME49_chrVIII	3850515	3851013	TGME49_272600	0.00079	-	3850515	3851013	0	1	498,	0	-3.1	-2.37	4.5
TGME49_chrVIII	4202731	4202930	TGME49_272030	7.6e-06	-	4202731	4202930	0	1	199,	0	-5.12	-4.1	3.67
TGME49_chrVIII	4204190	4204934	TGME49_272030	7.6e-06	-	4204190	4204934	0	2	184,311,	0,433	-5.12	-4.1	2.8
TGME49_chrVIII	4238065	4238809	TGME49_271990	3.9e-06	-	4238065	4238809	0	1	744,	0	-5.41	-4.35	2.32
TGME49_chrVIII	4242247	4244211	TGME49_271990	0.0011	-	4242247	4244211	0	3	20,177,300,	0,560,1664	-2.97	-2.25	2.18
TGME49_chrVIII	4280833	4281497	TGME49_271920	0.0002	-	4280833	4281497	0	2	106,142,	0,522	-3.69	-2.9	2
TGME49_chrVIII	4349083	4350017	TGME49_271810	2.1e-07	-	4349083	4350017	0	2	507,129,	0,805	-6.67	-5.28	2.82
TGME49_chrVIII	4357625	4357775	TGME49_271800	0.0011	-	4357625	4357775	0	1	150,	0	-2.96	-2.24	3.88
TGME49_chrVIII	4357873	4358023	TGME49_271800	0.0011	-	4357873	4358023	0	1	150,	0	-2.96	-2.24	2.43
TGME49_chrVIII	4416043	4416729	TGME49_271750	4.1e-06	-	4416043	4416729	0	1	686,	0	-5.39	-4.33	2.44
TGME49_chrVIII	4701019	4701969	TGME49_271110	0.0001	-	4701019	4701969	0	2	362,237,	0,713	-3.99	-3.16	3.89
TGME49_chrVIII	4704125	4704226	TGME49_271110	0.00036	-	4704125	4704226	0	1	101,	0	-3.44	-2.68	1.62
TGME49_chrVIII	4704800	4705156	TGME49_271110	0.00036	-	4704800	4705156	0	2	46,154,	0,202	-3.44	-2.68	1.88
TGME49_chrVIII	4705305	4705505	TGME49_271110	0.00036	-	4705305	4705505	0	1	200,	0	-3.44	-2.68	2.6
TGME49_chrVIII	4791432	4791713	TGME49_271015	4.9e-05	-	4791432	4791713	0	1	281,	0	-4.31	-3.44	2.7
TGME49_chrVIII	4852688	4852788	TGME49_270930	0.0022	-	4852688	4852788	0	1	100,	0	-2.65	-1.94	1.38
TGME49_chrVIII	4853734	4854283	TGME49_270930	6.8e-05	-	4853734	4854283	0	1	549,	0	-4.17	-3.32	2.69
TGME49_chrVIII	4854382	4854483	TGME49_270930	6.8e-05	-	4854382	4854483	0	1	101,	0	-4.17	-3.32	1.93
TGME49_chrVIII	4924400	4924651	TGME49_270865	0.00019	-	4924400	4924651	0	1	251,	0	-3.71	-2.92	2.16
TGME49_chrVIII	4928761	4928861	TGME49_270865	0.00015	-	4928761	4928861	0	1	100,	0	-3.81	-3.01	1.58
TGME49_chrVIII	4993993	4994480	TGME49_270790	1.4e-05	-	4993993	4994480	0	1	487,	0	-4.84	-3.88	2.87
TGME49_chrVIII	4995845	4996284	TGME49_270790	1.4e-05	-	4995845	4996284	0	1	439,	0	-4.84	-3.88	4.67
TGME49_chrVIII	5182250	5182350	TGME49_270570	0.0045	-	5182250	5182350	0	1	100,	0	-2.35	-1.65	2.18
TGME49_chrVIII	5284668	5284866	TGME49_270310	2.8e-05	-	5284668	5284866	0	1	198,	0	-4.55	-3.64	1.98
TGME49_chrVIII	5297867	5298606	TGME49_270273	1e-06	-	5297867	5298606	0	2	229,404,	0,335	-6	-4.77	2.08
TGME49_chrVIII	5307493	5308285	TGME49_270260	2.5e-10	-	5307493	5308285	0	1	792,	0	-9.61	-7.68	4
TGME49_chrVIII	5308383	5308483	TGME49_270260	2.5e-10	-	5308383	5308483	0	1	100,	0	-9.61	-7.68	1.69
TGME49_chrVIII	5419399	5419747	TGME49_270090	0.00051	-	5419399	5419747	0	1	348,	0	-3.29	-2.55	2
TGME49_chrVIII	5423930	5424030	TGME49_270090	0.0023	-	5423930	5424030	0	1	100,	0	-2.63	-1.92	3.67
TGME49_chrVIII	5424872	5425791	TGME49_270090	0.00071	-	5424872	5425791	0	3	68,230,1,	0,490,918	-3.15	-2.42	3
TGME49_chrVIII	5428862	5429409	TGME49_270090	0.00017	-	5428862	5429409	0	1	547,	0	-3.77	-2.97	2.88
TGME49_chrVIII	5581144	5581738	TGME49_269840	3.9e-05	-	5581144	5581738	0	1	594,	0	-4.41	-3.52	2.73
TGME49_chrVIII	5646794	5647095	TGME49_269720	8.3e-05	-	5646794	5647095	0	1	301,	0	-4.08	-3.23	3.29
TGME49_chrVIII	5696203	5697460	TGME49_269670	0.00074	-	5696203	5697460	0	2	25,673,	0,584	-3.13	-2.4	2.5
TGME49_chrVIII	5697757	5697858	TGME49_269670	0.00074	-	5697757	5697858	0	1	101,	0	-3.13	-2.4	1.57
TGME49_chrVIII	5698255	5698604	TGME49_269670	0.00093	-	5698255	5698604	0	1	349,	0	-3.03	-2.3	2.4
TGME49_chrVIII	5699350	5699600	TGME49_269670	0.003	-	5699350	5699600	0	1	250,	0	-2.53	-1.83	3.37
TGME49_chrVIII	5700295	5700645	TGME49_269670	0.00029	-	5700295	5700645	0	1	350,	0	-3.54	-2.77	2.61
TGME49_chrVIII	5700992	5701192	TGME49_269670	0.00029	-	5700992	5701192	0	1	200,	0	-3.54	-2.77	3.8
TGME49_chrVIII	6414992	6416898	TGME49_268580	0.00025	-	6414992	6416898	0	3	471,117,106,	0,1230,1800	-3.61	-2.83	2.14
TGME49_chrVIII	6424697	6425340	TGME49_268570	1.8e-07	-	6424697	6425340	0	1	643,	0	-6.74	-5.34	2.79
TGME49_chrVIII	6472329	6472628	TGME49_268380	2.2e-06	-	6472329	6472628	0	1	299,	0	-5.65	-4.51	2.67
TGME49_chrVIII	6575023	6579979	TGME49_268280	1.4e-07	-	6575023	6579979	0	6	889,356,56,60,128,4,	0,1668,2428,3194,3820,4952	-6.86	-5.44	2.67
TGME49_chrVIII	6600477	6601165	TGME49_268260	4.8e-05	-	6600477	6601165	0	1	688,	0	-4.32	-3.45	2.75
TGME49_chrVIII	6771802	6771903	TGME49_200280	0.00012	-	6771802	6771903	0	1	101,	0	-3.92	-3.1	1.52
TGME49_chrVIII	6858802	6859946	TGME49_200400	2.4e-06	-	6858802	6859946	0	2	21,523,	0,621	-5.62	-4.49	2.29
TGME49_chrVIIa	338010	338507	TGME49_280518	1.5e-07	+	338010	338507	0	1	497,	0	-6.83	-5.41	2.83
TGME49_chrVIIa	689686	690137	TGME49_304750	3.5e-05	+	689686	690137	0	1	451,	0	-4.45	-3.56	3.48
TGME49_chrVIIa	760023	760124	TGME49_206640	2.2e-06	+	760023	760124	0	1	101,	0	-5.65	-3.79	3.2
TGME49_chrVIIa	761184	761647	TGME49_206640	2.2e-06	+	761184	761647	0	2	113,138,	0,325	-5.65	-3.79	3
TGME49_chrVIIa	765096	765247	TGME49_206640	8.5e-07	+	765096	765247	0	1	151,	0	-6.07	-4.12	3.33
TGME49_chrVIIa	973339	973439	TGME49_206440	3.2e-10	+	973339	973439	0	1	100,	0	-9.49	-7.57	2.17
TGME49_chrVIIa	1505463	1505713	TGME49_205265	3.4e-06	+	1505463	1505713	0	1	250,	0	-5.47	-4.39	4
TGME49_chrVIIa	1505812	1505912	TGME49_205265	3.4e-06	+	1505812	1505912	0	1	100,	0	-5.47	-4.39	4.2
TGME49_chrVIIa	1506858	1507457	TGME49_205265	3.4e-06	+	1506858	1507457	0	1	599,	0	-5.47	-4.39	3.36
TGME49_chrVIIa	1730519	1730669	TGME49_204540	1e-14	+	1730519	1730669	0	1	150,	0	-14	-11.5	1.35
TGME49_chrVIIa	2295372	2295522	TGME49_203720	8.1e-10	+	2295372	2295522	0	1	150,	0	-9.09	-7.25	2.8
TGME49_chrVIIa	2295870	2296219	TGME49_203720	8.1e-10	+	2295870	2296219	0	1	349,	0	-9.09	-7.25	3.56
TGME49_chrVIIa	2296317	2296418	TGME49_203720	8.1e-10	+	2296317	2296418	0	1	101,	0	-9.09	-6.63	1.62
TGME49_chrVIIa	2555433	2555532	TGME49_203358	5.9e-09	+	2555433	2555532	0	1	99,	0	-8.23	-6.49	2.62
TGME49_chrVIIa	2602546	2602646	TGME49_203310	1.5e-10	+	2602546	2602646	0	1	100,	0	-9.83	-7.88	1.08
TGME49_chrVIIa	2602745	2603192	TGME49_203310	1.5e-10	+	2602745	2603192	0	1	447,	0	-9.83	-7.88	1.76
TGME49_chrVIIa	2603291	2603440	TGME49_203310	1.5e-10	+	2603291	2603440	0	1	149,	0	-9.83	-7.88	1.38
TGME49_chrVIIa	2604928	2605475	TGME49_203310	5.4e-07	+	2604928	2605475	0	1	547,	0	-6.27	-4.98	3.18
TGME49_chrVIIa	2721263	2721363	TGME49_203170	7.9e-14	+	2721263	2721363	0	1	100,	0	-13.1	-10.1	2.11
TGME49_chrVIIa	2721611	2721711	TGME49_203170	7.9e-14	+	2721611	2721711	0	1	100,	0	-13.1	-10.7	1.84
TGME49_chrVIIa	2943184	2943334	TGME49_202930	4.9e-07	+	2943184	2943334	0	1	150,	0	-6.31	-5.01	2.09
TGME49_chrVIIa	2978494	2978594	TGME49_202860	5.4e-06	+	2978494	2978594	0	1	100,	0	-5.27	-3.5	2
TGME49_chrVIIa	2978691	2978939	TGME49_202860	5.4e-06	+	2978691	2978939	0	1	248,	0	-5.27	-3.5	3.75
TGME49_chrVIIa	3133803	3134153	TGME49_202650	3.4e-08	+	3133803	3134153	0	1	350,	0	-7.47	-5.89	4.2
TGME49_chrVIIa	3134351	3134502	TGME49_202650	3.4e-08	+	3134351	3134502	0	1	151,	0	-7.47	-5.89	1.87
TGME49_chrVIIa	3299747	3300045	TGME49_202480	0.00063	+	3299747	3300045	0	1	298,	0	-3.2	-1.77	2.67
TGME49_chrVIIa	3858839	3859498	TGME49_201680	0.00074	+	3858839	3859498	0	2	124,77,	0,582	-3.13	-2.4	2.25
TGME49_chrVIIa	3860250	3860968	TGME49_201680	9.1e-07	+	3860250	3860968	0	2	86,65,	0,653	-6.04	-4.09	3
TGME49_chrVIIa	3861117	3862039	TGME49_201680	9.1e-07	+	3861117	3862039	0	3	43,105,52,	0,430,870	-6.04	-4.8	1.67
TGME49_chrVIIa	3862188	3862691	TGME49_201680	9.1e-07	+	3862188	3862691	0	2	209,141,	0,362	-6.04	-4.8	2
TGME49_chrVIIa	4399449	4400200	TGME49_282140	1.1e-06	+	4399449	4400200	0	1	751,	0	-5.97	-4.74	3.64
TGME49_chrVIIa	4400349	4400649	TGME49_282140	1.1e-06	+	4400349	4400649	0	1	300,	0	-5.97	-4.04	2.22
TGME49_chrVIIa	64239	64339	TGME49_280800	5.9e-05	-	64239	64339	0	1	100,	0	-4.23	-3.37	2.05
TGME49_chrVIIa	64438	64638	TGME49_280800	5.9e-05	-	64438	64638	0	1	200,	0	-4.23	-3.37	2.48
TGME49_chrVIIa	74911	75161	TGME49_280800	9.1e-07	-	74911	75161	0	1	250,	0	-6.04	-4.8	2.06
TGME49_chrVIIa	75260	77284	TGME49_280800	9.1e-07	-	75260	77284	0	4	50,420,357,319,	0,494,1129,1705	-6.04	-4.8	3.16
TGME49_chrVIIa	78010	79075	TGME49_280800	9.1e-07	-	78010	79075	0	2	44,106,	0,959	-6.04	-4.8	2.32
TGME49_chrVIIa	689865	691803	TGME49_304755	0.00029	-	689865	691803	0	2	198,45,	0,1893	-3.54	-2.77	2.35
TGME49_chrVIIa	725411	726007	TGME49_206680	0.00013	-	725411	726007	0	1	596,	0	-3.88	-3.07	3.2
TGME49_chrVIIa	732080	733210	TGME49_206670	1.9e-05	-	732080	733210	0	2	83,516,	0,614	-4.73	-3.8	2.89
TGME49_chrVIIa	733608	733959	TGME49_206670	1.9e-05	-	733608	733959	0	1	351,	0	-4.73	-3.8	2.91
TGME49_chrVIIa	735453	736820	TGME49_206670	1.9e-06	-	735453	736820	0	2	11,987,	0,380	-5.71	-4.56	2.75
TGME49_chrVIIa	739027	739278	TGME49_206670	0.00013	-	739027	739278	0	1	251,	0	-3.88	-3.07	1.37
TGME49_chrVIIa	893589	895052	TGME49_206540	1.2e-05	-	893589	895052	0	2	610,89,	0,1374	-4.92	-3.95	2.73
TGME49_chrVIIa	897157	897907	TGME49_206540	1e-05	-	897157	897907	0	1	750,	0	-5	-4.01	3.29
TGME49_chrVIIa	900800	900901	TGME49_206540	3.2e-05	-	900800	900901	0	1	101,	0	-4.49	-3.59	1.76
TGME49_chrVIIa	901199	901898	TGME49_206540	3.2e-05	-	901199	901898	0	1	699,	0	-4.49	-3.59	2.27
TGME49_chrVIIa	956074	956717	TGME49_206460	0.0014	-	956074	956717	0	1	643,	0	-2.84	-2.13	3.15
TGME49_chrVIIa	957753	957902	TGME49_206460	0.00011	-	957753	957902	0	1	149,	0	-3.96	-3.13	1.73
TGME49_chrVIIa	973374	973475	TGME49_206430	0.0012	-	973374	973475	0	1	101,	0	-2.91	-2.19	1.22
TGME49_chrVIIa	975381	975582	TGME49_206430	3.6e-05	-	975381	975582	0	1	201,	0	-4.44	-3.55	2
TGME49_chrVIIa	976229	976330	TGME49_206430	3.6e-05	-	976229	976330	0	1	101,	0	-4.44	-3.55	1.95
TGME49_chrVIIa	977277	978674	TGME49_206430	3.6e-05	-	977277	978674	0	1	1397,	0	-4.44	-3.55	3.24
TGME49_chrVIIa	978773	978974	TGME49_206430	3.6e-05	-	978773	978974	0	1	201,	0	-4.44	-3.55	2.5
TGME49_chrVIIa	979771	981318	TGME49_206430	3.1e-06	-	979771	981318	0	1	1547,	0	-5.51	-4.4	3.47
TGME49_chrVIIa	982614	983114	TGME49_206430	3e-06	-	982614	983114	0	1	500,	0	-5.53	-4.41	2.74
TGME49_chrVIIa	984609	984959	TGME49_206430	0.00014	-	984609	984959	0	1	350,	0	-3.84	-3.04	1.6
TGME49_chrVIIa	985158	985259	TGME49_206430	0.00014	-	985158	985259	0	1	101,	0	-3.84	-3.04	1.55
TGME49_chrVIIa	985357	985508	TGME49_206430	0.00014	-	985357	985508	0	1	151,	0	-3.84	-2.32	2.17
TGME49_chrVIIa	989581	989808	TGME49_206430	0.003	-	989581	989808	0	2	20,81,	0,146	-2.52	-1.81	1.22
TGME49_chrVIIa	1053319	1053919	TGME49_206340	1.3e-05	-	1053319	1053919	0	1	600,	0	-4.9	-3.93	2.85
TGME49_chrVIIa	1261121	1261570	TGME49_205615	0.00016	-	1261121	1261570	0	1	449,	0	-3.8	-3.01	3.29
TGME49_chrVIIa	1263362	1263562	TGME49_205615	0.00016	-	1263362	1263562	0	1	200,	0	-3.8	-3.01	3.22
TGME49_chrVIIa	1263761	1263911	TGME49_205615	0.00016	-	1263761	1263911	0	1	150,	0	-3.8	-2.29	1.45
TGME49_chrVIIa	1267238	1267438	TGME49_205615	0.00011	-	1267238	1267438	0	1	200,	0	-3.97	-3.14	2.5
TGME49_chrVIIa	1267537	1267737	TGME49_205615	0.00011	-	1267537	1267737	0	1	200,	0	-3.97	-3.14	3.17
TGME49_chrVIIa	1267836	1268036	TGME49_205615	0.00011	-	1267836	1268036	0	1	200,	0	-3.97	-2.43	2.33
TGME49_chrVIIa	1268234	1268335	TGME49_205615	0.00011	-	1268234	1268335	0	1	101,	0	-3.97	-2.43	1.87
TGME49_chrVIIa	1268433	1268534	TGME49_205615	0.00011	-	1268433	1268534	0	1	101,	0	-3.97	-2.43	2.67
TGME49_chrVIIa	1354788	1354887	TGME49_205530	4.3e-09	-	1354788	1354887	0	1	99,	0	-8.37	-6	2.43
TGME49_chrVIIa	1354983	1355278	TGME49_205530	4.3e-09	-	1354983	1355278	0	1	295,	0	-8.37	-6.6	3
TGME49_chrVIIa	1390762	1391061	TGME49_205460	3e-06	-	1390762	1391061	0	1	299,	0	-5.53	-4.42	2.37
TGME49_chrVIIa	1425934	1426584	TGME49_205390	1.5e-05	-	1425934	1426584	0	1	650,	0	-4.82	-3.86	3.5
TGME49_chrVIIa	1631822	1632216	TGME49_205110	9.5e-06	-	1631822	1632216	0	1	394,	0	-5.02	-4.03	3
TGME49_chrVIIa	1750793	1751593	TGME49_204490	6.2e-07	-	1750793	1751593	0	2	624,16,	0,784	-6.21	-4.93	2.44
TGME49_chrVIIa	1835555	1837475	TGME49_204380	1.1e-05	-	1835555	1837475	0	2	153,1297,	0,623	-4.96	-3.99	4.8
TGME49_chrVIIa	1838573	1838924	TGME49_204380	0.00028	-	1838573	1838924	0	1	351,	0	-3.55	-2.07	2.75
TGME49_chrVIIa	1839879	1840480	TGME49_204380	0.00028	-	1839879	1840480	0	1	601,	0	-3.55	-2.78	2.75
TGME49_chrVIIa	1840579	1840779	TGME49_204380	0.00028	-	1840579	1840779	0	1	200,	0	-3.55	-2.78	2.25
TGME49_chrVIIa	1840878	1840979	TGME49_204380	0.00028	-	1840878	1840979	0	1	101,	0	-3.55	-2.78	2.08
TGME49_chrVIIa	1974299	1975256	TGME49_204120	0.0065	-	1974299	1975256	0	2	75,75,	0,882	-2.19	-1.5	1.78
TGME49_chrVIIa	1977465	1977960	TGME49_204120	0.00035	-	1977465	1977960	0	1	495,	0	-3.45	-2.69	3.67
TGME49_chrVIIa	1981755	1982004	TGME49_204110	2.4e-06	-	1981755	1982004	0	1	249,	0	-5.62	-4.48	2.67
TGME49_chrVIIa	1982201	1982351	TGME49_204110	2.4e-06	-	1982201	1982351	0	1	150,	0	-5.62	-4.48	1.56
TGME49_chrVIIa	2012180	2012329	TGME49_204070	4e-05	-	2012180	2012329	0	1	149,	0	-4.4	-3.52	2.07
TGME49_chrVIIa	2012873	2013320	TGME49_204070	4e-05	-	2012873	2013320	0	1	447,	0	-4.4	-3.52	2.95
TGME49_chrVIIa	2016882	2019265	TGME49_204070	2.1e-06	-	2016882	2019265	0	3	53,128,861,	0,704,1522	-5.68	-4.52	3.22
TGME49_chrVIIa	2162275	2162576	TGME49_203880	0.00042	-	2162275	2162576	0	1	301,	0	-3.38	-2.62	1.95
TGME49_chrVIIa	2162675	2162875	TGME49_203880	0.00042	-	2162675	2162875	0	1	200,	0	-3.38	-2.62	1.64
TGME49_chrVIIa	2162974	2163125	TGME49_203880	0.00042	-	2162974	2163125	0	1	151,	0	-3.38	-2.62	1.5
TGME49_chrVIIa	2164024	2165598	TGME49_203880	1.3e-06	-	2164024	2165598	0	2	54,1146,	0,428	-5.89	-4.68	2.48
TGME49_chrVIIa	2166896	2167147	TGME49_203880	0.0047	-	2166896	2167147	0	1	251,	0	-2.33	-1.64	1.63
TGME49_chrVIIa	2175995	2176143	TGME49_203860	0.00068	-	2175995	2176143	0	1	148,	0	-3.17	-1.74	4.2
TGME49_chrVIIa	2176241	2176636	TGME49_203860	0.00068	-	2176241	2176636	0	1	395,	0	-3.17	-2.43	3.86
TGME49_chrVIIa	2480946	2481046	TGME49_203480	9.3e-08	-	2480946	2481046	0	1	100,	0	-7.03	-4.89	2.44
TGME49_chrVIIa	2481145	2481246	TGME49_203480	9.3e-08	-	2481145	2481246	0	1	101,	0	-7.03	-4.89	1.6
TGME49_chrVIIa	2481345	2481595	TGME49_203480	9.3e-08	-	2481345	2481595	0	1	250,	0	-7.03	-4.89	3.2
TGME49_chrVIIa	2493981	2494674	TGME49_203450	3.1e-05	-	2493981	2494674	0	1	693,	0	-4.51	-3.6	3.13
TGME49_chrVIIa	2499480	2500025	TGME49_203450	0.0017	-	2499480	2500025	0	1	545,	0	-2.77	-2.06	2.5
TGME49_chrVIIa	2556415	2556565	TGME49_203350	0.00014	-	2556415	2556565	0	1	150,	0	-3.84	-3.04	2.27
TGME49_chrVIIa	2620931	2621081	TGME49_203280	1.7e-05	-	2620931	2621081	0	1	150,	0	-4.78	-3.83	3.75
TGME49_chrVIIa	2621179	2621329	TGME49_203280	1.7e-05	-	2621179	2621329	0	1	150,	0	-4.78	-3.83	3.2
TGME49_chrVIIa	2621576	2622541	TGME49_203280	1.7e-05	-	2621576	2622541	0	2	110,89,	0,876	-4.78	-3.83	3
TGME49_chrVIIa	2648565	2649213	TGME49_203240	8.3e-05	-	2648565	2649213	0	1	648,	0	-4.08	-3.24	2.29
TGME49_chrVIIa	2936297	2936694	TGME49_202940	6.8e-06	-	2936297	2936694	0	1	397,	0	-5.17	-4.15	2.33
TGME49_chrVIIa	2958715	2958815	TGME49_202890	3.7e-06	-	2958715	2958815	0	1	100,	0	-5.43	-4.36	1.84
TGME49_chrVIIa	2958914	2959515	TGME49_202890	3.7e-06	-	2958914	2959515	0	1	601,	0	-5.43	-4.36	2.5
TGME49_chrVIIa	2959614	2960115	TGME49_202890	3.7e-06	-	2959614	2960115	0	1	501,	0	-5.43	-4.36	2.13
TGME49_chrVIIa	3033202	3033450	TGME49_202780	4.1e-06	-	3033202	3033450	0	1	248,	0	-5.39	-4.33	2.75
TGME49_chrVIIa	3033648	3034194	TGME49_202780	4.1e-06	-	3033648	3034194	0	1	546,	0	-5.39	-4.33	2.57
TGME49_chrVIIa	3034292	3034491	TGME49_202780	4.1e-06	-	3034292	3034491	0	1	199,	0	-5.39	-4.33	1.91
TGME49_chrVIIa	3034688	3034838	TGME49_202780	0.0017	-	3034688	3034838	0	1	150,	0	-2.77	-2.06	1.81
TGME49_chrVIIa	3035332	3035581	TGME49_202780	0.00072	-	3035332	3035581	0	1	249,	0	-3.14	-2.4	2.16
TGME49_chrVIIa	3050900	3051296	TGME49_202760	0.00042	-	3050900	3051296	0	1	396,	0	-3.38	-2.62	2.07
TGME49_chrVIIa	3055098	3055395	TGME49_202760	0.0001	-	3055098	3055395	0	1	297,	0	-3.98	-3.15	3.86
TGME49_chrVIIa	3149692	3149892	TGME49_202630	0.0001	-	3149692	3149892	0	1	200,	0	-4	-3.16	1.6
TGME49_chrVIIa	3150140	3150638	TGME49_202630	0.0001	-	3150140	3150638	0	1	498,	0	-4	-3.16	2.06
TGME49_chrVIIa	3160300	3161078	TGME49_202630	2.9e-05	-	3160300	3161078	0	2	91,308,	0,470	-4.54	-3.64	3.57
TGME49_chrVIIa	3219074	3219169	TGME49_202568	9.5e-05	-	3219074	3219169	0	1	95,	0	-4.02	-3.18	2.67
TGME49_chrVIIa	3267710	3268107	TGME49_202510	8.9e-06	-	3267710	3268107	0	1	397,	0	-5.05	-4.05	1.82
TGME49_chrVIIa	3331129	3331427	TGME49_202430	1.9e-06	-	3331129	3331427	0	1	298,	0	-5.72	-4.56	3.22
TGME49_chrVIIa	3331919	3333885	TGME49_202430	1.9e-06	-	3331919	3333885	0	2	616,274,	0,1692	-5.72	-4.56	2.44
TGME49_chrVIIa	3334032	3334132	TGME49_202430	1.9e-06	-	3334032	3334132	0	1	100,	0	-5.72	-4.56	1.86
TGME49_chrVIIa	3379537	3380903	TGME49_202375	0.00034	-	3379537	3380903	0	2	81,565,	0,801	-3.47	-2.7	2.65
TGME49_chrVIIa	3690947	3691691	TGME49_202025	1.6e-05	-	3690947	3691691	0	1	744,	0	-4.8	-3.85	2.8
TGME49_chrVIIa	3741691	3741839	TGME49_201860	5.4e-10	-	3741691	3741839	0	1	148,	0	-9.27	-7.42	1.63
TGME49_chrVIIa	3775315	3775613	TGME49_201810	7.2e-07	-	3775315	3775613	0	1	298,	0	-6.14	-4.88	2.07
TGME49_chrVIIa	3776156	3777592	TGME49_201810	7.2e-07	-	3776156	3777592	0	1	1436,	0	-6.14	-4.88	2.35
TGME49_chrVIIa	3783550	3783798	TGME49_201790	2.2e-05	-	3783550	3783798	0	1	248,	0	-4.65	-3.73	2.89
TGME49_chrVIIa	3786484	3787381	TGME49_201790	0.0011	-	3786484	3787381	0	2	73,27,	0,870	-2.97	-2.25	1.13
TGME49_chrVIIa	3788108	3788306	TGME49_201790	0.0011	-	3788108	3788306	0	1	198,	0	-2.97	-2.25	1.4
TGME49_chrVIIa	3788453	3788602	TGME49_201790	0.0011	-	3788453	3788602	0	1	149,	0	-2.97	-2.25	2.25
TGME49_chrVIIa	3791391	3791538	TGME49_201785	4.2e-05	-	3791391	3791538	0	1	147,	0	-4.38	-3.5	3.37
TGME49_chrVIIa	3793374	3793522	TGME49_201785	9.5e-06	-	3793374	3793522	0	1	148,	0	-5.02	-4.03	1.67
TGME49_chrVIIa	3901203	3902182	TGME49_201400	5.9e-05	-	3901203	3902182	0	2	342,53,	0,926	-4.23	-3.36	2
TGME49_chrVIIa	3902279	3902427	TGME49_201400	5.9e-05	-	3902279	3902427	0	1	148,	0	-4.23	-3.36	1.44
TGME49_chrVIIa	3927320	3928264	TGME49_201260	3.4e-06	-	3927320	3928264	0	1	944,	0	-5.47	-4.39	3.3
TGME49_chrVIIa	3969943	3970818	TGME49_201215	3.7e-05	-	3969943	3970818	0	2	181,14,	0,861	-4.43	-3.54	1.87
TGME49_chrVIIa	4144406	4144654	TGME49_281480	9.3e-05	-	4144406	4144654	0	1	248,	0	-4.03	-3.19	1.67
TGME49_chrVIIa	4144751	4144950	TGME49_281480	9.3e-05	-	4144751	4144950	0	1	199,	0	-4.03	-3.19	2.5
TGME49_chrVIIa	4280432	4280877	TGME49_281950	0.00024	-	4280432	4280877	0	1	445,	0	-3.62	-2.84	4.4
TGME49_chrVIIb	306014	306163	TGME49_263820	0.0013	+	306014	306163	0	1	149,	0	-2.88	-2.17	2.33
TGME49_chrVIIb	306261	306411	TGME49_263820	0.0013	+	306261	306411	0	1	150,	0	-2.88	-1.48	3
TGME49_chrVIIb	306706	306856	TGME49_263820	0.0013	+	306706	306856	0	1	150,	0	-2.88	-1.48	4.5
TGME49_chrVIIb	456041	456142	TGME49_263595	7.6e-07	+	456041	456142	0	1	101,	0	-6.12	-4.16	1.75
TGME49_chrVIIb	456240	456589	TGME49_263595	7.6e-07	+	456240	456589	0	1	349,	0	-6.12	-4.16	2.67
TGME49_chrVIIb	466386	466536	TGME49_263580	1.3e-10	+	466386	466536	0	1	150,	0	-9.89	-7.92	3.17
TGME49_chrVIIb	1041750	1041951	TGME49_262760	5e-09	+	1041750	1041951	0	1	201,	0	-8.3	-5.94	3.2
TGME49_chrVIIb	1113040	1113478	TGME49_262640	1.6e-11	+	1113040	1113478	0	1	438,	0	-10.8	-8.66	3.62
TGME49_chrVIIb	1189808	1189957	TGME49_262530	7.9e-15	+	1189808	1189957	0	1	149,	0	-14.1	-11.6	2.71
TGME49_chrVIIb	1197081	1197279	TGME49_262530	6.3e-12	+	1197081	1197279	0	1	198,	0	-11.2	-9.05	5.2
TGME49_chrVIIb	1375957	1376253	TGME49_262110	1e-11	+	1375957	1376253	0	1	296,	0	-11	-8.33	2.8
TGME49_chrVIIb	1403183	1403383	TGME49_262060	2.5e-11	+	1403183	1403383	0	1	200,	0	-10.6	-8.5	1.71
TGME49_chrVIIb	1449588	1450031	TGME49_261980	3.7e-06	+	1449588	1450031	0	1	443,	0	-5.43	-4.36	4.17
TGME49_chrVIIb	1764322	1764715	TGME49_261410	6.8e-05	+	1764322	1764715	0	1	393,	0	-4.17	-3.32	1.94
TGME49_chrVIIb	2702350	2703768	TGME49_259710	1.4e-10	+	2702350	2703768	0	3	67,164,66,	0,566,1352	-9.84	-7.88	2.5
TGME49_chrVIIb	2703865	2704063	TGME49_259710	1.4e-10	+	2703865	2704063	0	1	198,	0	-9.84	-7.88	2.6
TGME49_chrVIIb	2987683	2987873	TGME49_259060	0.0015	+	2987683	2987873	0	1	190,	0	-2.82	-2.11	2.2
TGME49_chrVIIb	3160058	3160148	TGME49_258828	4.8e-07	+	3160058	3160148	0	1	90,	0	-6.32	-4.32	2.67
TGME49_chrVIIb	3439462	3439619	TGME49_258400	9.3e-06	+	3439462	3439619	0	2	66,34,	0,123	-5.03	-4.04	2.25
TGME49_chrVIIb	4110702	4111048	TGME49_257350	6.8e-06	+	4110702	4111048	0	1	346,	0	-5.17	-4.15	2.75
TGME49_chrVIIb	4111244	4111491	TGME49_257350	6.8e-06	+	4111244	4111491	0	1	247,	0	-5.17	-4.15	2.71
TGME49_chrVIIb	4240573	4240674	TGME49_257080	3e-08	+	4240573	4240674	0	1	101,	0	-7.52	-5.29	2.4
TGME49_chrVIIb	4428819	4428970	TGME49_256820	7.9e-14	+	4428819	4428970	0	1	151,	0	-13.1	-10.2	2.37
TGME49_chrVIIb	4757407	4757506	TGME49_255650	5e-07	+	4757407	4757506	0	1	99,	0	-6.3	-5	4.33
TGME49_chrVIIb	4758015	4758261	TGME49_255650	4e-08	+	4758015	4758261	0	1	246,	0	-7.4	-5.83	3.23
TGME49_chrVIIb	4895663	4895914	TGME49_255340	9.8e-10	+	4895663	4895914	0	1	251,	0	-9.01	-7.18	2.5
TGME49_chrVIIb	79296	79645	TGME49_264210	1.4e-05	-	79296	79645	0	1	349,	0	-4.86	-3.9	2.62
TGME49_chrVIIb	81331	81431	TGME49_264210	0.00014	-	81331	81431	0	1	100,	0	-3.85	-3.04	1.22
TGME49_chrVIIb	81777	81927	TGME49_264210	0.00014	-	81777	81927	0	1	150,	0	-3.85	-3.04	1.56
TGME49_chrVIIb	82174	82324	TGME49_264210	0.00014	-	82174	82324	0	1	150,	0	-3.85	-3.04	3.18
TGME49_chrVIIb	322275	322572	TGME49_263800	3e-08	-	322275	322572	0	1	297,	0	-7.53	-5.95	3
TGME49_chrVIIb	322670	322869	TGME49_263800	3e-08	-	322670	322869	0	1	199,	0	-7.53	-5.31	1.8
TGME49_chrVIIb	356542	356941	TGME49_263730	6.2e-06	-	356542	356941	0	1	399,	0	-5.21	-4.17	3.25
TGME49_chrVIIb	407572	407773	TGME49_263660	0.00014	-	407572	407773	0	1	201,	0	-3.85	-2.33	2.25
TGME49_chrVIIb	469220	469419	TGME49_263570	5.2e-07	-	469220	469419	0	1	199,	0	-6.28	-4.99	1.87
TGME49_chrVIIb	469517	469666	TGME49_263570	5.2e-07	-	469517	469666	0	1	149,	0	-6.28	-4.99	1.21
TGME49_chrVIIb	469764	471775	TGME49_263570	5.2e-07	-	469764	471775	0	4	121,110,132,82,	0,682,1296,1929	-6.28	-4.99	2.09
TGME49_chrVIIb	709060	709160	TGME49_263210	1.6e-13	-	709060	709160	0	1	100,	0	-12.8	-9.87	2.5
TGME49_chrVIIb	710297	711090	TGME49_263210	1.6e-13	-	710297	711090	0	1	793,	0	-12.8	-10.5	3.33
TGME49_chrVIIb	711237	711387	TGME49_263210	1.6e-13	-	711237	711387	0	1	150,	0	-12.8	-10.5	2.42
TGME49_chrVIIb	819239	819583	TGME49_263085	3.5e-05	-	819239	819583	0	1	344,	0	-4.45	-3.56	3
TGME49_chrVIIb	819925	820073	TGME49_263085	3.5e-05	-	819925	820073	0	1	148,	0	-4.45	-2.83	1.62
TGME49_chrVIIb	834482	837736	TGME49_263060	6.5e-06	-	834482	837736	0	6	22,128,85,42,49,222,	0,500,1638,2072,2589,3032	-5.19	-4.17	2.37
TGME49_chrVIIb	843929	844616	TGME49_263060	0.00019	-	843929	844616	0	2	91,109,	0,578	-3.73	-2.94	2.06
TGME49_chrVIIb	981661	981954	TGME49_262840	1.5e-10	-	981661	981954	0	1	293,	0	-9.81	-7.86	2.33
TGME49_chrVIIb	1202427	1202524	TGME49_262520	0.00041	-	1202427	1202524	0	1	97,	0	-3.39	-1.93	1.87
TGME49_chrVIIb	1353614	1355083	TGME49_262130	0.00046	-	1353614	1355083	0	3	154,431,57,	0,460,1412	-3.34	-2.58	3.36
TGME49_chrVIIb	1355230	1355428	TGME49_262130	0.00046	-	1355230	1355428	0	1	198,	0	-3.34	-2.58	1.61
TGME49_chrVIIb	1435990	1436190	TGME49_261990	1.3e-09	-	1435990	1436190	0	1	200,	0	-8.88	-7.06	3.18
TGME49_chrVIIb	1436288	1437444	TGME49_261990	1.3e-09	-	1436288	1437444	0	3	106,61,230,	0,712,926	-8.88	-7.06	2.35
TGME49_chrVIIb	1439663	1440308	TGME49_261990	1.3e-09	-	1439663	1440308	0	1	645,	0	-8.88	-7.06	7.2
TGME49_chrVIIb	1441349	1441846	TGME49_261990	1.3e-08	-	1441349	1441846	0	1	497,	0	-7.89	-6.22	3.31
TGME49_chrVIIb	1553104	1553841	TGME49_261740	4.6e-09	-	1553104	1553841	0	1	737,	0	-8.34	-6.58	2.17
TGME49_chrVIIb	1687185	1687432	TGME49_261510	0.0013	-	1687185	1687432	0	1	247,	0	-2.88	-1.47	4.33
TGME49_chrVIIb	1739493	1740735	TGME49_261450	8.3e-06	-	1739493	1740735	0	2	63,680,	0,562	-5.08	-4.07	2.58
TGME49_chrVIIb	1746012	1746211	TGME49_261450	0.0078	-	1746012	1746211	0	1	199,	0	-2.11	-1.42	4.14
TGME49_chrVIIb	1758577	1758776	TGME49_261430	1.3e-05	-	1758577	1758776	0	1	199,	0	-4.88	-3.91	1.95
TGME49_chrVIIb	1758874	1759073	TGME49_261430	1.3e-05	-	1758874	1759073	0	1	199,	0	-4.88	-3.91	2.33
TGME49_chrVIIb	1762122	1762370	TGME49_261430	7.1e-05	-	1762122	1762370	0	1	248,	0	-4.15	-3.29	1.78
TGME49_chrVIIb	1786956	1787452	TGME49_261370	2.8e-05	-	1786956	1787452	0	1	496,	0	-4.56	-3.64	2.24
TGME49_chrVIIb	1789731	1789831	TGME49_261370	0.0011	-	1789731	1789831	0	1	100,	0	-2.97	-2.25	1.37
TGME49_chrVIIb	1789929	1790128	TGME49_261370	0.0011	-	1789929	1790128	0	1	199,	0	-2.97	-2.25	2.18
TGME49_chrVIIb	1795530	1795924	TGME49_261260	1.2e-06	-	1795530	1795924	0	1	394,	0	-5.92	-4.71	2.62
TGME49_chrVIIb	2095514	2096112	TGME49_260640	0.00058	-	2095514	2096112	0	1	598,	0	-3.24	-2.5	2.71
TGME49_chrVIIb	2096758	2097307	TGME49_260640	1.3e-05	-	2096758	2097307	0	1	549,	0	-4.9	-3.93	2.75
TGME49_chrVIIb	2117014	2117763	TGME49_260620	5.2e-05	-	2117014	2117763	0	1	749,	0	-4.28	-3.41	2.14
TGME49_chrVIIb	2318903	2319302	TGME49_260390	0.0013	-	2318903	2319302	0	1	399,	0	-2.9	-2.18	3
TGME49_chrVIIb	2324263	2324413	TGME49_260380	2.3e-05	-	2324263	2324413	0	1	150,	0	-4.63	-3.71	1.83
TGME49_chrVIIb	2324510	2324610	TGME49_260380	2.3e-05	-	2324510	2324610	0	1	100,	0	-4.63	-2.98	2.12
TGME49_chrVIIb	2325053	2325450	TGME49_260380	2.3e-05	-	2325053	2325450	0	1	397,	0	-4.63	-3.71	2.06
TGME49_chrVIIb	2418895	2420787	TGME49_260250	1.3e-06	-	2418895	2420787	0	3	268,201,281,	0,506,1611	-5.87	-4.67	3.5
TGME49_chrVIIb	2654855	2655903	TGME49_259860	7.9e-05	-	2654855	2655903	0	1	1048,	0	-4.1	-3.26	3.62
TGME49_chrVIIb	2656002	2656701	TGME49_259860	7.9e-05	-	2656002	2656701	0	1	699,	0	-4.1	-3.26	2.95
TGME49_chrVIIb	2656899	2657249	TGME49_259860	7.9e-05	-	2656899	2657249	0	1	350,	0	-4.1	-3.26	2.45
TGME49_chrVIIb	2658633	2658834	TGME49_259860	0.00095	-	2658633	2658834	0	1	201,	0	-3.02	-2.29	1.71
TGME49_chrVIIb	2827440	2828682	TGME49_259260	6.3e-06	-	2827440	2828682	0	1	1242,	0	-5.2	-4.17	1.95
TGME49_chrVIIb	2830292	2830735	TGME49_259260	0.0089	-	2830292	2830735	0	2	36,64,	0,379	-2.05	-1.37	1.47
TGME49_chrVIIb	2847398	2847498	TGME49_259240	3.5e-08	-	2847398	2847498	0	1	100,	0	-7.46	-5.89	2.03
TGME49_chrVIIb	2915948	2917228	TGME49_259172	7.4e-06	-	2915948	2917228	0	2	368,368,	0,912	-5.13	-4.12	4
TGME49_chrVIIb	2978228	2979026	TGME49_259080	0.0015	-	2978228	2979026	0	2	56,193,	0,605	-2.82	-2.1	3.33
TGME49_chrVIIb	2982275	2982525	TGME49_259080	0.001	-	2982275	2982525	0	1	250,	0	-3	-2.27	2.4
TGME49_chrVIIb	3023250	3023692	TGME49_259020	2.3e-06	-	3023250	3023692	0	1	442,	0	-5.63	-4.49	3.56
TGME49_chrVIIb	3393357	3396149	TGME49_258480	7.9e-07	-	3393357	3396149	0	1	2792,	0	-6.1	-4.85	4.67
TGME49_chrVIIb	3398775	3399783	TGME49_258480	0.0042	-	3398775	3399783	0	2	104,46,	0,962	-2.38	-1.68	2.07
TGME49_chrVIIb	3399932	3400680	TGME49_258480	7.6e-06	-	3399932	3400680	0	1	748,	0	-5.12	-4.1	2.65
TGME49_chrVIIb	3455357	3457116	TGME49_258360	6.2e-08	-	3455357	3457116	0	4	46,108,185,411,	0,308,774,1348	-7.21	-5.71	2.71
TGME49_chrVIIb	3575552	3575786	TGME49_258100	0.00028	-	3575552	3575786	0	1	234,	0	-3.55	-2.77	3.57
TGME49_chrVIIb	3650789	3650988	TGME49_258010	0.00048	-	3650789	3650988	0	1	199,	0	-3.32	-2.57	1.75
TGME49_chrVIIb	3656972	3657270	TGME49_258010	0.00022	-	3656972	3657270	0	1	298,	0	-3.66	-2.87	2.75
TGME49_chrVIIb	3821060	3821210	TGME49_257780	5.6e-05	-	3821060	3821210	0	1	150,	0	-4.25	-3.39	1.8
TGME49_chrVIIb	3821358	3821806	TGME49_257780	5.6e-05	-	3821358	3821806	0	1	448,	0	-4.25	-3.39	2.64
TGME49_chrVIIb	3821905	3822005	TGME49_257780	5.6e-05	-	3821905	3822005	0	1	100,	0	-4.25	-2.66	1.2
TGME49_chrVIIb	3822302	3822601	TGME49_257780	5.6e-05	-	3822302	3822601	0	1	299,	0	-4.25	-3.39	2.39
TGME49_chrVIIb	3845463	3846110	TGME49_257760	0.00013	-	3845463	3846110	0	1	647,	0	-3.89	-3.08	1.83
TGME49_chrVIIb	3846407	3847053	TGME49_257760	0.00013	-	3846407	3847053	0	1	646,	0	-3.89	-3.08	2.13
TGME49_chrVIIb	3939184	3939634	TGME49_257625	3.2e-05	-	3939184	3939634	0	1	450,	0	-4.5	-3.6	3.25
TGME49_chrVIIb	3940751	3941151	TGME49_257625	3.2e-05	-	3940751	3941151	0	1	400,	0	-4.5	-3.6	3.25
TGME49_chrVIIb	3962614	3962714	TGME49_257580	9.3e-05	-	3962614	3962714	0	1	100,	0	-4.03	-3.19	1.29
TGME49_chrVIIb	3963845	3964239	TGME49_257580	0.00027	-	3963845	3964239	0	1	394,	0	-3.57	-2.79	2.37
TGME49_chrVIIb	4126535	4127030	TGME49_257330	0.00019	-	4126535	4127030	0	1	495,	0	-3.73	-2.94	3.14
TGME49_chrVIIb	4127325	4127771	TGME49_257330	0.00019	-	4127325	4127771	0	1	446,	0	-3.73	-2.94	3.5
TGME49_chrVIIb	4153029	4153129	TGME49_257290	0.0035	-	4153029	4153129	0	1	100,	0	-2.45	-1.75	2
TGME49_chrVIIb	4160133	4160233	TGME49_257180	0.0091	-	4160133	4160233	0	1	100,	0	-2.04	-1.36	2.15
TGME49_chrVIIb	4166763	4167474	TGME49_257180	9.1e-05	-	4166763	4167474	0	2	112,136,	0,575	-4.04	-3.2	2.5
TGME49_chrVIIb	4168743	4169563	TGME49_257180	9.1e-05	-	4168743	4169563	0	2	156,291,	0,529	-4.04	-3.2	2.86
TGME49_chrVIIb	4415057	4415457	TGME49_256830	0.00023	-	4415057	4415457	0	1	400,	0	-3.64	-2.86	3.8
TGME49_chrVIIb	4426049	4426399	TGME49_256830	0.0014	-	4426049	4426399	0	1	350,	0	-2.85	-2.14	3.43
TGME49_chrVIIb	4568325	4568473	TGME49_256010	0.0019	-	4568325	4568473	0	1	148,	0	-2.71	-2	4
TGME49_chrVIIb	4634204	4634799	TGME49_255900	3.4e-07	-	4634204	4634799	0	1	595,	0	-6.47	-5.14	2.7
TGME49_chrVIIb	4712040	4712590	TGME49_255700	0.00071	-	4712040	4712590	0	1	550,	0	-3.15	-2.41	3.83
TGME49_chrVIIb	4712689	4712840	TGME49_255700	0.00071	-	4712689	4712840	0	1	151,	0	-3.15	-2.41	2.9
TGME49_chrVIIb	4719415	4719516	TGME49_255700	0.005	-	4719415	4719516	0	1	101,	0	-2.3	-1.6	3
TGME49_chrVIIb	4725506	4725607	TGME49_255700	0.0083	-	4725506	4725607	0	1	101,	0	-2.08	-1.39	2.91
TGME49_chrVIIb	4749370	4749468	TGME49_255660	0.00016	-	4749370	4749468	0	1	98,	0	-3.8	-3	2.64
TGME49_chrVIIb	4749613	4750368	TGME49_255660	0.00016	-	4749613	4750368	0	2	6,432,	0,323	-3.8	-3	2.67
TGME49_chrVIIb	4775288	4776229	TGME49_255510	6.5e-06	-	4775288	4776229	0	1	941,	0	-5.19	-4.17	4.67
TGME49_chrVIIb	4779978	4780649	TGME49_255510	0.002	-	4779978	4780649	0	2	78,170,	0,501	-2.7	-1.99	3
TGME49_chrVIIb	4827707	4828157	TGME49_255430	1.2e-05	-	4827707	4828157	0	1	450,	0	-4.91	-3.94	2.41
TGME49_chrVIIb	4828863	4829462	TGME49_255430	1.2e-05	-	4828863	4829462	0	1	599,	0	-4.91	-3.94	2.92
TGME49_chrVIIb	4840466	4840860	TGME49_255410	3.8e-05	-	4840466	4840860	0	1	394,	0	-4.42	-3.54	2.68
TGME49_chrVIIb	4943107	4943727	TGME49_255270	1e-11	-	4943107	4943727	0	1	620,	0	-11	-8.92	2.26
TGME49_chrVIIb	4969196	4970339	TGME49_255240	0.0003	-	4969196	4970339	0	2	328,20,	0,1123	-3.52	-2.75	2.5
TGME49_chrVIIb	4979553	4979802	TGME49_255240	0.00095	-	4979553	4979802	0	1	249,	0	-3.02	-2.29	2.83
TGME49_chrX	508159	508358	TGME49_228190	4e-13	+	508159	508358	0	1	199,	0	-12.4	-10.1	2.8
TGME49_chrX	726914	727164	TGME49_227948	3.7e-07	+	726914	727164	0	1	250,	0	-6.43	-5.11	3.8
TGME49_chrX	727661	727761	TGME49_227948	3.7e-07	+	727661	727761	0	1	100,	0	-6.43	-4.41	1.86
TGME49_chrX	955072	955221	TGME49_227410	2.5e-06	+	955072	955221	0	1	149,	0	-5.61	-3.76	4.5
TGME49_chrX	1055461	1055717	TGME49_227270	0.00035	+	1055461	1055717	0	2	84,15,	0,241	-3.45	-2.68	1.8
TGME49_chrX	1696039	1696340	TGME49_226340	3.7e-07	+	1696039	1696340	0	1	301,	0	-6.43	-5.11	3
TGME49_chrX	1696589	1696689	TGME49_226340	3.7e-07	+	1696589	1696689	0	1	100,	0	-6.43	-5.11	2.14
TGME49_chrX	2170781	2170932	TGME49_225550	0.00017	+	2170781	2170932	0	1	151,	0	-3.76	-2.97	2.16
TGME49_chrX	2186962	2187061	TGME49_225520	1.3e-12	+	2186962	2187061	0	1	99,	0	-11.9	-9.08	2.14
TGME49_chrX	2187159	2187309	TGME49_225520	1.3e-12	+	2187159	2187309	0	1	150,	0	-11.9	-9.08	1.44
TGME49_chrX	2222735	2222835	TGME49_225470	0.00011	+	2222735	2222835	0	1	100,	0	-3.97	-2.43	1.67
TGME49_chrX	2222934	2223034	TGME49_225470	0.00011	+	2222934	2223034	0	1	100,	0	-3.97	-3.15	1.89
TGME49_chrX	2325607	2325857	TGME49_225310	1.6e-12	+	2325607	2325857	0	1	250,	0	-11.8	-9.56	3
TGME49_chrX	3657150	3657341	TGME49_223685	5.5e-07	+	3657150	3657341	0	1	191,	0	-6.26	-4.28	2.33
TGME49_chrX	4431369	4431664	TGME49_234507	3.5e-08	+	4431369	4431664	0	1	295,	0	-7.46	-5.89	3.85
TGME49_chrX	4782060	4782311	TGME49_235315	2e-16	+	4782060	4782311	0	1	251,	0	-15.7	-12.9	2.47
TGME49_chrX	4782410	4782511	TGME49_235315	2e-16	+	4782410	4782511	0	1	101,	0	-15.7	-12.3	1.54
TGME49_chrX	5223325	5223426	TGME49_235980	2.5e-11	+	5223325	5223426	0	1	101,	0	-10.6	-7.98	2.5
TGME49_chrX	5224474	5224575	TGME49_235980	2.5e-11	+	5224474	5224575	0	1	101,	0	-10.6	-7.98	3
TGME49_chrX	5224774	5224975	TGME49_235980	2.5e-11	+	5224774	5224975	0	1	201,	0	-10.6	-8.56	4.37
TGME49_chrX	5252728	5252978	TGME49_236040	8.7e-05	+	5252728	5252978	0	1	250,	0	-4.06	-3.22	4.22
TGME49_chrX	5763180	5763329	TGME49_237170	1.8e-06	+	5763180	5763329	0	1	149,	0	-5.75	-4.58	2.43
TGME49_chrX	6083465	6083615	TGME49_214170	6.9e-09	+	6083465	6083615	0	1	150,	0	-8.16	-6.42	3.33
TGME49_chrX	6084209	6084458	TGME49_214170	6.9e-09	+	6084209	6084458	0	1	249,	0	-8.16	-6.42	4
TGME49_chrX	6084705	6084954	TGME49_214170	6.9e-09	+	6084705	6084954	0	1	249,	0	-8.16	-6.42	1.62
TGME49_chrX	6276179	6276275	TGME49_214400	2.7e-06	+	6276179	6276275	0	1	96,	0	-5.57	-4.44	2
TGME49_chrX	6457053	6457652	TGME49_214740	0.00014	+	6457053	6457652	0	1	599,	0	-3.84	-3.04	2.77
TGME49_chrX	6458398	6459196	TGME49_214740	0.00014	+	6458398	6459196	0	1	798,	0	-3.84	-3.04	3.55
TGME49_chrX	6459295	6459595	TGME49_214740	0.00014	+	6459295	6459595	0	1	300,	0	-3.84	-3.04	2.07
TGME49_chrX	6460043	6460393	TGME49_214740	0.00079	+	6460043	6460393	0	1	350,	0	-3.1	-2.37	1.4
TGME49_chrX	6460890	6461190	TGME49_214740	0.0026	+	6460890	6461190	0	1	300,	0	-2.58	-1.87	2.38
TGME49_chrX	6464378	6464479	TGME49_214740	0.0055	+	6464378	6464479	0	1	101,	0	-2.26	-1.57	1.24
TGME49_chrX	6601428	6601528	TGME49_214920	4e-14	+	6601428	6601528	0	1	100,	0	-13.4	-10.4	1.8
TGME49_chrX	6601726	6602274	TGME49_214920	4e-14	+	6601726	6602274	0	1	548,	0	-13.4	-11	2.41
TGME49_chrX	6602521	6602721	TGME49_214920	4e-14	+	6602521	6602721	0	1	200,	0	-13.4	-11	1.62
TGME49_chrX	6722352	6722497	TGME49_215055	4.4e-07	+	6722352	6722497	0	1	145,	0	-6.36	-4.35	2.43
TGME49_chrX	6940589	6940960	TGME49_215385	3.2e-09	+	6940589	6940960	0	3	17,63,70,	0,71,301	-8.5	-6.71	4.14
TGME49_chrX	146033	146683	TGME49_228770	1.6e-05	-	146033	146683	0	1	650,	0	-4.79	-3.84	5.2
TGME49_chrX	147274	147746	TGME49_228770	1.6e-05	-	147274	147746	0	2	36,65,	0,407	-4.79	-3.84	1.73
TGME49_chrX	235831	236080	TGME49_228670	0.00071	-	235831	236080	0	1	249,	0	-3.15	-2.42	4.17
TGME49_chrX	237123	237423	TGME49_228670	0.0016	-	237123	237423	0	1	300,	0	-2.8	-2.09	1.78
TGME49_chrX	239801	240001	TGME49_228670	0.0011	-	239801	240001	0	1	200,	0	-2.94	-2.22	2.44
TGME49_chrX	240348	240598	TGME49_228670	0.0011	-	240348	240598	0	1	250,	0	-2.94	-2.22	2.33
TGME49_chrX	406824	407372	TGME49_228330	8.3e-06	-	406824	407372	0	1	548,	0	-5.08	-4.07	3.6
TGME49_chrX	414654	415302	TGME49_228330	2.3e-05	-	414654	415302	0	1	648,	0	-4.63	-3.71	3.5
TGME49_chrX	437513	437662	TGME49_228290	8.1e-08	-	437513	437662	0	1	149,	0	-7.09	-5.61	2
TGME49_chrX	437760	438552	TGME49_228290	8.1e-08	-	437760	438552	0	1	792,	0	-7.09	-5.61	2.89
TGME49_chrX	438848	439689	TGME49_228290	8.1e-08	-	438848	439689	0	1	841,	0	-7.09	-5.61	4.14
TGME49_chrX	579419	580146	TGME49_228110	2.5e-06	-	579419	580146	0	2	281,8,	0,719	-5.6	-4.47	2.43
TGME49_chrX	646169	646914	TGME49_228060	3.3e-05	-	646169	646914	0	1	745,	0	-4.48	-3.58	4.33
TGME49_chrX	648253	648353	TGME49_228060	0.00069	-	648253	648353	0	1	100,	0	-3.16	-2.42	2
TGME49_chrX	727976	728474	TGME49_227930	0.00044	-	727976	728474	0	1	498,	0	-3.36	-2.61	3.33
TGME49_chrX	731807	733432	TGME49_227930	7.6e-05	-	731807	733432	0	4	5,314,159,170,	0,542,1038,1455	-4.12	-3.27	2.5
TGME49_chrX	737753	737997	TGME49_227920	5.8e-07	-	737753	737997	0	1	244,	0	-6.24	-4.96	1.83
TGME49_chrX	862207	862754	TGME49_227650	4e-05	-	862207	862754	0	1	547,	0	-4.4	-3.52	3.04
TGME49_chrX	869844	870829	TGME49_227620	2.4e-06	-	869844	870829	0	1	985,	0	-5.62	-4.49	2.5
TGME49_chrX	893865	894366	TGME49_227600	4.9e-07	-	893865	894366	0	1	501,	0	-6.31	-5.01	2.76
TGME49_chrX	1028668	1029117	TGME49_227320	0.00041	-	1028668	1029117	0	1	449,	0	-3.39	-1.93	3
TGME49_chrX	1030917	1031215	TGME49_227310	2.5e-06	-	1030917	1031215	0	1	298,	0	-5.6	-4.47	3.33
TGME49_chrX	1031313	1031413	TGME49_227310	2.5e-06	-	1031313	1031413	0	1	100,	0	-5.6	-4.47	2.5
TGME49_chrX	1032403	1032998	TGME49_227310	2.5e-06	-	1032403	1032998	0	1	595,	0	-5.6	-4.47	4
TGME49_chrX	1047927	1048820	TGME49_227280	2.4e-08	-	1047927	1048820	0	1	893,	0	-7.62	-5.99	2.09
TGME49_chrX	1056708	1057107	TGME49_227260	9.5e-05	-	1056708	1057107	0	1	399,	0	-4.02	-3.18	4.14
TGME49_chrX	1059021	1059269	TGME49_227260	0.00022	-	1059021	1059269	0	2	86,15,	0,233	-3.66	-2.87	1.91
TGME49_chrX	1180124	1180224	TGME49_226970	6.5e-10	-	1180124	1180224	0	1	100,	0	-9.19	-7.35	1.75
TGME49_chrX	1283940	1284241	TGME49_226860	1e-05	-	1283940	1284241	0	1	301,	0	-4.98	-4	2
TGME49_chrX	1284340	1284790	TGME49_226860	1e-05	-	1284340	1284790	0	1	450,	0	-4.98	-4	2.86
TGME49_chrX	1371890	1371991	TGME49_226755	0.00014	-	1371890	1371991	0	1	101,	0	-3.86	-2.33	2.33
TGME49_chrX	1372090	1373088	TGME49_226755	0.00014	-	1372090	1373088	0	1	998,	0	-3.86	-3.05	6.29
TGME49_chrX	1386382	1386732	TGME49_226755	0.00039	-	1386382	1386732	0	1	350,	0	-3.41	-2.65	3.75
TGME49_chrX	1476641	1476739	TGME49_226650	0.0011	-	1476641	1476739	0	1	98,	0	-2.97	-2.25	2.6
TGME49_chrX	1531315	1531565	TGME49_226570	2.5e-11	-	1531315	1531565	0	1	250,	0	-10.6	-8.51	3.71
TGME49_chrX	1737077	1737626	TGME49_226290	3.5e-05	-	1737077	1737626	0	1	549,	0	-4.46	-3.57	4.12
TGME49_chrX	1741935	1742833	TGME49_226290	2.2e-06	-	1741935	1742833	0	1	898,	0	-5.66	-4.51	2.29
TGME49_chrX	1872371	1872570	TGME49_226000	7.2e-06	-	1872371	1872570	0	1	199,	0	-5.14	-4.12	4.4
TGME49_chrX	2170820	2173639	TGME49_225540	5e-08	-	2170820	2173639	0	3	1499,582,204,	0,1820,2615	-7.3	-5.78	4.14
TGME49_chrX	2215664	2216061	TGME49_225480	4e-06	-	2215664	2216061	0	1	397,	0	-5.4	-4.33	3.83
TGME49_chrX	2295587	2295688	TGME49_225340	2.8e-05	-	2295587	2295688	0	1	101,	0	-4.55	-3.64	1.18
TGME49_chrX	2295886	2297420	TGME49_225340	2.8e-05	-	2295886	2297420	0	2	595,253,	0,1281	-4.55	-3.64	2.89
TGME49_chrX	2442129	2442328	TGME49_225170	0.0013	-	2442129	2442328	0	1	199,	0	-2.87	-2.15	2.47
TGME49_chrX	2528868	2529719	TGME49_225090	0.0001	-	2528868	2529719	0	1	851,	0	-3.99	-3.16	5.25
TGME49_chrX	2530379	2530530	TGME49_225090	0.0001	-	2530379	2530530	0	1	151,	0	-3.99	-3.16	2.71
TGME49_chrX	2530629	2530730	TGME49_225090	0.0001	-	2530629	2530730	0	1	101,	0	-3.99	-3.16	2.36
TGME49_chrX	2530829	2531230	TGME49_225090	0.0001	-	2530829	2531230	0	1	401,	0	-3.99	-3.16	2.33
TGME49_chrX	2535872	2535973	TGME49_225090	0.006	-	2535872	2535973	0	1	101,	0	-2.22	-1.53	4
TGME49_chrX	2537722	2538723	TGME49_225090	2.8e-05	-	2537722	2538723	0	1	1001,	0	-4.55	-3.64	3.11
TGME49_chrX	2585602	2585753	TGME49_225010	1.9e-05	-	2585602	2585753	0	1	151,	0	-4.71	-3.78	1.37
TGME49_chrX	2586200	2586898	TGME49_225010	1.9e-05	-	2586200	2586898	0	1	698,	0	-4.71	-3.78	2.29
TGME49_chrX	2587766	2589550	TGME49_225010	1.9e-05	-	2587766	2589550	0	3	161,116,72,	0,625,1712	-4.71	-3.78	2.67
TGME49_chrX	2592799	2593098	TGME49_225010	1.3e-05	-	2592799	2593098	0	1	299,	0	-4.88	-3.92	2.33
TGME49_chrX	2593197	2593696	TGME49_225010	1.3e-05	-	2593197	2593696	0	1	499,	0	-4.88	-3.92	2.21
TGME49_chrX	2608635	2608784	TGME49_224990	7.2e-06	-	2608635	2608784	0	1	149,	0	-5.14	-4.12	3.56
TGME49_chrX	2610726	2611073	TGME49_224990	7.2e-06	-	2610726	2611073	0	1	347,	0	-5.14	-4.12	2.76
TGME49_chrX	2854639	2855087	TGME49_224720	0.00021	-	2854639	2855087	0	1	448,	0	-3.68	-2.9	3.1
TGME49_chrX	2857296	2858248	TGME49_224720	0.00058	-	2857296	2858248	0	2	38,311,	0,641	-3.24	-2.49	2.31
TGME49_chrX	2962577	2963023	TGME49_224580	5.8e-06	-	2962577	2963023	0	1	446,	0	-5.24	-4.2	2.83
TGME49_chrX	3036354	3036605	TGME49_224480	0.0014	-	3036354	3036605	0	1	251,	0	-2.85	-2.13	2.54
TGME49_chrX	3036703	3036904	TGME49_224480	0.0014	-	3036703	3036904	0	1	201,	0	-2.85	-2.13	3.23
TGME49_chrX	3040709	3040934	TGME49_224480	0.001	-	3040709	3040934	0	2	42,59,	0,166	-3	-2.28	2.17
TGME49_chrX	3041033	3041184	TGME49_224480	0.001	-	3041033	3041184	0	1	151,	0	-3	-2.28	2
TGME49_chrX	3041282	3041683	TGME49_224480	0.001	-	3041282	3041683	0	1	401,	0	-3	-2.28	2.5
TGME49_chrX	3042539	3042640	TGME49_224480	0.001	-	3042539	3042640	0	1	101,	0	-3	-2.28	1.75
TGME49_chrX	3042739	3043040	TGME49_224480	0.001	-	3042739	3043040	0	1	301,	0	-3	-2.28	3.2
TGME49_chrX	3047408	3047659	TGME49_224480	0.0074	-	3047408	3047659	0	1	251,	0	-2.13	-1.44	1.62
TGME49_chrX	3074463	3075157	TGME49_224340	1.4e-08	-	3074463	3075157	0	1	694,	0	-7.84	-6.18	3.67
TGME49_chrX	3075896	3076393	TGME49_224340	1.4e-08	-	3075896	3076393	0	1	497,	0	-7.84	-6.18	3.22
TGME49_chrX	3139107	3139657	TGME49_224270	4.2e-06	-	3139107	3139657	0	1	550,	0	-5.38	-4.33	3.5
TGME49_chrX	3140554	3141253	TGME49_224270	4.2e-06	-	3140554	3141253	0	1	699,	0	-5.38	-4.32	3.67
TGME49_chrX	3162049	3162299	TGME49_224260	0.00014	-	3162049	3162299	0	1	250,	0	-3.86	-3.05	1.84
TGME49_chrX	3166017	3166168	TGME49_224260	0.00011	-	3166017	3166168	0	1	151,	0	-3.96	-3.14	1.6
TGME49_chrX	3166266	3166866	TGME49_224260	0.00011	-	3166266	3166866	0	1	600,	0	-3.96	-3.14	3.5
TGME49_chrX	3171618	3172368	TGME49_224260	0.00012	-	3171618	3172368	0	1	750,	0	-3.91	-3.09	3.33
TGME49_chrX	3176560	3177260	TGME49_224260	0.00066	-	3176560	3177260	0	1	700,	0	-3.18	-2.44	3.43
TGME49_chrX	3364023	3364222	TGME49_224050	0.00048	-	3364023	3364222	0	1	199,	0	-3.32	-2.57	5
TGME49_chrX	3364420	3364620	TGME49_224050	0.00048	-	3364420	3364620	0	1	200,	0	-3.32	-2.57	2.56
TGME49_chrX	3365314	3365514	TGME49_224050	0.001	-	3365314	3365514	0	1	200,	0	-2.99	-2.26	1.55
TGME49_chrX	3368514	3368615	TGME49_224050	0.0012	-	3368514	3368615	0	1	101,	0	-2.91	-2.19	2.11
TGME49_chrX	3368812	3368962	TGME49_224050	0.0012	-	3368812	3368962	0	1	150,	0	-2.91	-2.19	1.68
TGME49_chrX	3424070	3425017	TGME49_223960	0.00019	-	3424070	3425017	0	1	947,	0	-3.71	-2.92	2.6
TGME49_chrX	3429045	3429345	TGME49_223960	0.0012	-	3429045	3429345	0	1	300,	0	-2.92	-2.2	1.35
TGME49_chrX	3440329	3441521	TGME49_223940	1.5e-09	-	3440329	3441521	0	1	1192,	0	-8.81	-7	2.17
TGME49_chrX	3654449	3654695	TGME49_223690	3.4e-05	-	3654449	3654695	0	1	246,	0	-4.47	-3.58	2.75
TGME49_chrX	3697187	3697337	TGME49_223610	0.00025	-	3697187	3697337	0	1	150,	0	-3.6	-2.82	2.33
TGME49_chrX	3697884	3698035	TGME49_223610	0.00011	-	3697884	3698035	0	1	151,	0	-3.97	-3.14	1.82
TGME49_chrX	3698233	3699113	TGME49_223610	0.00011	-	3698233	3699113	0	2	118,481,	0,399	-3.97	-3.14	2.06
TGME49_chrX	3700008	3700208	TGME49_223610	9.5e-05	-	3700008	3700208	0	1	200,	0	-4.02	-3.18	2.07
TGME49_chrX	3721895	3722289	TGME49_223590	3.8e-05	-	3721895	3722289	0	1	394,	0	-4.42	-3.54	4.57
TGME49_chrX	3825132	3825380	TGME49_223470	2e-12	-	3825132	3825380	0	1	248,	0	-11.7	-9.47	3
TGME49_chrX	3825478	3825578	TGME49_223470	2e-12	-	3825478	3825578	0	1	100,	0	-11.7	-9.47	1.12
TGME49_chrX	3825676	3826024	TGME49_223470	2e-12	-	3825676	3826024	0	1	348,	0	-11.7	-9.47	1.67
TGME49_chrX	3826369	3826766	TGME49_223470	2e-12	-	3826369	3826766	0	1	397,	0	-11.7	-9.47	1.87
TGME49_chrX	3841150	3841301	TGME49_223440	0.00017	-	3841150	3841301	0	1	151,	0	-3.77	-2.26	2
TGME49_chrX	3841549	3841650	TGME49_223440	0.00017	-	3841549	3841650	0	1	101,	0	-3.77	-2.97	3.71
TGME49_chrX	3844756	3845007	TGME49_223440	1e-05	-	3844756	3845007	0	1	251,	0	-4.99	-4.01	2
TGME49_chrX	3845106	3845357	TGME49_223440	1e-05	-	3845106	3845357	0	1	251,	0	-4.99	-4.01	2.33
TGME49_chrX	3847153	3847753	TGME49_223440	3.9e-05	-	3847153	3847753	0	1	600,	0	-4.41	-3.53	3
TGME49_chrX	3848301	3848402	TGME49_223440	3.9e-05	-	3848301	3848402	0	1	101,	0	-4.41	-2.8	3
TGME49_chrX	3855611	3855759	TGME49_223420	3.2e-05	-	3855611	3855759	0	1	148,	0	-4.5	-3.59	1.82
TGME49_chrX	3855857	3856103	TGME49_223420	3.2e-05	-	3855857	3856103	0	1	246,	0	-4.5	-3.59	1.5
TGME49_chrX	3924878	3925474	TGME49_212310	9.3e-05	-	3924878	3925474	0	1	596,	0	-4.03	-3.19	7.5
TGME49_chrX	3940369	3940714	TGME49_212290	4.3e-08	-	3940369	3940714	0	1	345,	0	-7.37	-5.81	2.6
TGME49_chrX	4011885	4012035	TGME49_212150	0.0036	-	4011885	4012035	0	1	150,	0	-2.44	-1.74	1.63
TGME49_chrX	4071424	4071623	TGME49_212090	1.1e-06	-	4071424	4071623	0	1	199,	0	-5.95	-4.73	2.38
TGME49_chrX	4071721	4072366	TGME49_212090	1.1e-06	-	4071721	4072366	0	1	645,	0	-5.95	-4.73	4.67
TGME49_chrX	4159541	4160189	TGME49_211860	1.8e-06	-	4159541	4160189	0	1	648,	0	-5.74	-4.57	3.57
TGME49_chrX	4160287	4160885	TGME49_211860	1.8e-06	-	4160287	4160885	0	1	598,	0	-5.74	-4.57	3.6
TGME49_chrX	4168017	4168117	TGME49_234165	0.0003	-	4168017	4168117	0	1	100,	0	-3.53	-2.05	2.4
TGME49_chrX	4171377	4171699	TGME49_234165	8.9e-08	-	4171377	4171699	0	2	203,45,	0,277	-7.05	-5.58	1.53
TGME49_chrX	4271375	4271775	TGME49_234280	6.8e-05	-	4271375	4271775	0	1	400,	0	-4.17	-3.31	4
TGME49_chrX	4272857	4273207	TGME49_234280	0.00032	-	4272857	4273207	0	1	350,	0	-3.49	-2.72	2.33
TGME49_chrX	4283401	4283551	TGME49_234280	0.001	-	4283401	4283551	0	1	150,	0	-2.98	-1.56	5.67
TGME49_chrX	4285836	4286087	TGME49_234300	0.00041	-	4285836	4286087	0	1	251,	0	-3.39	-2.63	2.89
TGME49_chrX	4286185	4286636	TGME49_234300	0.00041	-	4286185	4286636	0	1	451,	0	-3.39	-2.63	3.73
TGME49_chrX	4287284	4287534	TGME49_234300	0.00041	-	4287284	4287534	0	1	250,	0	-3.39	-2.63	3.57
TGME49_chrX	4288981	4289231	TGME49_234300	0.0024	-	4288981	4289231	0	1	250,	0	-2.62	-1.91	4.3
TGME49_chrX	4291976	4292726	TGME49_234300	0.00011	-	4291976	4292726	0	1	750,	0	-3.96	-3.13	3
TGME49_chrX	4304597	4304747	TGME49_234340	7.4e-06	-	4304597	4304747	0	1	150,	0	-5.13	-3.39	4
TGME49_chrX	4578568	4579219	TGME49_234980	1.8e-05	-	4578568	4579219	0	1	651,	0	-4.74	-3.8	3
TGME49_chrX	4916802	4916951	TGME49_235500	0.0001	-	4916802	4916951	0	1	149,	0	-3.98	-2.43	3.67
TGME49_chrX	4917248	4917348	TGME49_235500	0.0001	-	4917248	4917348	0	1	100,	0	-3.98	-2.43	2.2
TGME49_chrX	4917446	4917596	TGME49_235500	0.0001	-	4917446	4917596	0	1	150,	0	-3.98	-3.15	2.42
TGME49_chrX	5022840	5022989	TGME49_235660	6.6e-05	-	5022840	5022989	0	1	149,	0	-4.18	-3.32	1.92
TGME49_chrX	5023087	5023284	TGME49_235660	6.6e-05	-	5023087	5023284	0	1	197,	0	-4.18	-3.32	2.83
TGME49_chrX	5028762	5028861	TGME49_235660	0.00019	-	5028762	5028861	0	1	99,	0	-3.71	-2.92	1.77
TGME49_chrX	5079315	5079515	TGME49_235730	1.5e-06	-	5079315	5079515	0	1	200,	0	-5.81	-4.63	3.5
TGME49_chrX	5080409	5081007	TGME49_235730	1.5e-06	-	5080409	5081007	0	1	598,	0	-5.81	-4.63	3.5
TGME49_chrX	5224757	5225157	TGME49_235990	0.00011	-	5224757	5225157	0	1	400,	0	-3.94	-3.12	3.73
TGME49_chrX	5231356	5231806	TGME49_235990	3.5e-05	-	5231356	5231806	0	1	450,	0	-4.45	-3.56	3
TGME49_chrX	5315354	5315953	TGME49_236200	0.00091	-	5315354	5315953	0	1	599,	0	-3.04	-2.31	2.54
TGME49_chrX	5325521	5325722	TGME49_236200	0.00087	-	5325521	5325722	0	1	201,	0	-3.06	-1.64	2.67
TGME49_chrX	5325920	5326271	TGME49_236200	0.00087	-	5325920	5326271	0	1	351,	0	-3.06	-2.33	3.33
TGME49_chrX	5394222	5394819	TGME49_236510	0.00091	-	5394222	5394819	0	1	597,	0	-3.04	-2.32	2.5
TGME49_chrX	5416966	5417210	TGME49_236550	2.2e-06	-	5416966	5417210	0	1	244,	0	-5.66	-4.51	2.38
TGME49_chrX	5458225	5458819	TGME49_236630	1.3e-06	-	5458225	5458819	0	1	594,	0	-5.88	-4.68	2.65
TGME49_chrX	5523133	5523825	TGME49_236820	0.00018	-	5523133	5523825	0	1	692,	0	-3.74	-2.94	4.5
TGME49_chrX	5750032	5750232	TGME49_237160	0.00012	-	5750032	5750232	0	1	200,	0	-3.93	-3.11	2.33
TGME49_chrX	5750380	5750729	TGME49_237160	0.00012	-	5750380	5750729	0	1	349,	0	-3.93	-3.11	4
TGME49_chrX	5798386	5798635	TGME49_237230	3.3e-07	-	5798386	5798635	0	1	249,	0	-6.48	-5.15	2.12
TGME49_chrX	6202559	6205779	TGME49_214270	3.5e-06	-	6202559	6205779	0	5	91,270,353,506,324,	0,438,1030,1875,2896	-5.46	-4.38	3.44
TGME49_chrX	6244537	6244687	TGME49_214310	3.9e-05	-	6244537	6244687	0	1	150,	0	-4.41	-3.52	3.92
TGME49_chrX	6272761	6273200	TGME49_214380	1.6e-06	-	6272761	6273200	0	1	439,	0	-5.79	-4.61	3
TGME49_chrX	6274390	6274789	TGME49_214390	0.00074	-	6274390	6274789	0	1	399,	0	-3.13	-2.4	1.74
TGME49_chrX	6416614	6416914	TGME49_214610	4.4e-05	-	6416614	6416914	0	1	300,	0	-4.36	-3.48	2.2
TGME49_chrX	6434455	6434655	TGME49_214610	0.00093	-	6434455	6434655	0	1	200,	0	-3.03	-1.61	3
TGME49_chrX	6531665	6532307	TGME49_214835	5.2e-10	-	6531665	6532307	0	1	642,	0	-9.28	-7.42	2.04
TGME49_chrX	6648982	6649728	TGME49_214980	6.6e-06	-	6648982	6649728	0	1	746,	0	-5.18	-4.15	2.22
TGME49_chrX	6649826	6650076	TGME49_214980	6.6e-06	-	6649826	6650076	0	1	250,	0	-5.18	-4.15	1.78
TGME49_chrX	6651913	6652609	TGME49_214980	8.3e-06	-	6651913	6652609	0	1	696,	0	-5.08	-4.08	2.05
TGME49_chrX	6722352	6722797	TGME49_215060	1.3e-06	-	6722352	6722797	0	1	445,	0	-5.9	-4.69	3.17
TGME49_chrX	6725387	6726100	TGME49_215060	1.3e-06	-	6725387	6726100	0	2	70,227,	0,486	-5.9	-4.69	2.13
TGME49_chrX	6729298	6729848	TGME49_215070	1.1e-05	-	6729298	6729848	0	1	550,	0	-4.95	-3.97	2.78
TGME49_chrX	6949790	6952083	TGME49_215425	1.3e-08	-	6949790	6952083	0	2	35,487,	0,1806	-7.9	-6.23	2.85
TGME49_chrX	7030913	7031161	TGME49_215590	4.3e-06	-	7030913	7031161	0	1	248,	0	-5.37	-4.32	3.24
TGME49_chrX	7137293	7137493	TGME49_215740	0.00062	-	7137293	7137493	0	1	200,	0	-3.21	-2.47	2.1
TGME49_chrX	7137892	7138242	TGME49_215740	3.5e-06	-	7137892	7138242	0	1	350,	0	-5.45	-4.38	4.45
TGME49_chrX	7238627	7239076	TGME49_275420	0.00022	-	7238627	7239076	0	1	449,	0	-3.65	-2.87	4.17
TGME49_chrX	7239174	7239374	TGME49_275420	0.00022	-	7239174	7239374	0	1	200,	0	-3.65	-2.87	2.74
TGME49_chrX	7240020	7240121	TGME49_275420	0.00022	-	7240020	7240121	0	1	101,	0	-3.65	-2.87	1.83
TGME49_chrX	7244137	7244287	TGME49_275420	0.00032	-	7244137	7244287	0	1	150,	0	-3.5	-2.73	1.5
TGME49_chrX	7244485	7244685	TGME49_275420	0.00032	-	7244485	7244685	0	1	200,	0	-3.5	-2.73	2.33
TGME49_chrX	7244983	7245382	TGME49_275420	0.00032	-	7244983	7245382	0	1	399,	0	-3.5	-2.73	2.14
TGME49_chrX	7246576	7246726	TGME49_275420	0.002	-	7246576	7246726	0	1	150,	0	-2.69	-1.98	2.37
TGME49_chrX	7248170	7248320	TGME49_275420	0.002	-	7248170	7248320	0	1	150,	0	-2.69	-1.98	2.09
TGME49_chrX	7270867	7272759	TGME49_275440	1.1e-08	-	7270867	7272759	0	1	1892,	0	-7.97	-6.28	3.5
TGME49_chrXI	205426	205971	TGME49_306900	1.7e-08	+	205426	205971	0	1	545,	0	-7.78	-6.12	2.4
TGME49_chrXI	745228	745479	TGME49_309590	1e-06	+	745228	745479	0	1	251,	0	-6	-4.77	2.4
TGME49_chrXI	747026	747277	TGME49_309590	1.5e-05	+	747026	747277	0	1	251,	0	-4.83	-3.88	2.06
TGME49_chrXI	747376	747527	TGME49_309590	1.5e-05	+	747376	747527	0	1	151,	0	-4.83	-3.88	2
TGME49_chrXI	1008598	1009292	TGME49_310010	1.8e-06	+	1008598	1009292	0	1	694,	0	-5.74	-3.86	3.4
TGME49_chrXI	1106615	1107115	TGME49_310160	0	+	1106615	1107115	0	1	500,	0	#NAME?	#NAME?	3.57
TGME49_chrXI	1311682	1311782	TGME49_310380	1.9e-07	+	1311682	1311782	0	1	100,	0	-6.73	-5.33	1.55
TGME49_chrXI	1311881	1312032	TGME49_310380	1.9e-07	+	1311881	1312032	0	1	151,	0	-6.73	-5.33	2
TGME49_chrXI	1312130	1312480	TGME49_310380	1.9e-07	+	1312130	1312480	0	1	350,	0	-6.73	-5.33	3
TGME49_chrXI	1469674	1469871	TGME49_310600	0.0002	+	1469674	1469871	0	1	197,	0	-3.69	-2.9	2.12
TGME49_chrXI	1570588	1570988	TGME49_310750	7.2e-06	+	1570588	1570988	0	1	400,	0	-5.14	-4.12	4
TGME49_chrXI	1669538	1669637	TGME49_310920	3.2e-15	+	1669538	1669637	0	1	99,	0	-14.5	-11.9	2.25
TGME49_chrXI	1803814	1804425	TGME49_311090	1.3e-12	+	1803814	1804425	0	2	55,45,	0,566	-11.9	-9.08	1.75
TGME49_chrXI	1804819	1805068	TGME49_311090	1.3e-12	+	1804819	1805068	0	1	249,	0	-11.9	-9.67	2.44
TGME49_chrXI	1928978	1929327	TGME49_311260	0.00023	+	1928978	1929327	0	1	349,	0	-3.64	-2.85	3
TGME49_chrXI	2282646	2283096	TGME49_311770	5e-14	+	2282646	2283096	0	1	450,	0	-13.3	-10.9	5.12
TGME49_chrXI	2314292	2314388	TGME49_311830	4.6e-07	+	2314292	2314388	0	1	96,	0	-6.34	-5.03	1.9
TGME49_chrXI	2600285	2600942	TGME49_312310	0	+	2600285	2600942	0	2	90,209,	0,448	#NAME?	#NAME?	1.9
TGME49_chrXI	2725831	2725980	TGME49_312490	1e-05	+	2725831	2725980	0	1	149,	0	-5	-4.01	2
TGME49_chrXI	2765681	2765829	TGME49_312530	3.6e-05	+	2765681	2765829	0	1	148,	0	-4.44	-2.82	2.25
TGME49_chrXI	3081273	3081374	TGME49_313060	1.8e-10	+	3081273	3081374	0	1	101,	0	-9.74	-7.2	1.4
TGME49_chrXI	3146842	3147539	TGME49_313160	2.1e-07	+	3146842	3147539	0	1	697,	0	-6.67	-5.28	4.57
TGME49_chrXI	3233410	3233647	TGME49_313273	4.6e-05	+	3233410	3233647	0	1	237,	0	-4.34	-2.73	3
TGME49_chrXI	3792326	3792825	TGME49_313900	0.00051	+	3792326	3792825	0	1	499,	0	-3.29	-2.54	3.37
TGME49_chrXI	3793471	3793771	TGME49_313900	0.001	+	3793471	3793771	0	1	300,	0	-2.99	-2.26	3.22
TGME49_chrXI	3797055	3798052	TGME49_313900	4.7e-06	+	3797055	3798052	0	1	997,	0	-5.33	-4.28	4.62
TGME49_chrXI	3798150	3798251	TGME49_313900	4.7e-06	+	3798150	3798251	0	1	101,	0	-5.33	-4.28	3.25
TGME49_chrXI	3992913	3993899	TGME49_314295	1.9e-06	+	3992913	3993899	0	2	5,488,	0,498	-5.73	-4.56	2.92
TGME49_chrXI	4146861	4147109	TGME49_314490	0	+	4146861	4147109	0	1	248,	0	#NAME?	#NAME?	2.41
TGME49_chrXI	4590014	4590664	TGME49_315220	5.4e-07	+	4590014	4590664	0	1	650,	0	-6.27	-4.98	3.55
TGME49_chrXI	4591662	4591813	TGME49_315220	1.3e-05	+	4591662	4591813	0	1	151,	0	-4.88	-3.19	3
TGME49_chrXI	4668595	4668945	TGME49_315350	3.2e-07	+	4668595	4668945	0	1	350,	0	-6.5	-5.17	1.8
TGME49_chrXI	5092904	5093055	TGME49_315950	1.6e-11	+	5092904	5093055	0	1	151,	0	-10.8	-8.66	3.22
TGME49_chrXI	5093154	5093305	TGME49_315950	1.6e-11	+	5093154	5093305	0	1	151,	0	-10.8	-8.66	3.8
TGME49_chrXI	5120348	5120548	TGME49_315980	1.4e-06	+	5120348	5120548	0	1	200,	0	-5.86	-3.95	2.75
TGME49_chrXI	5413852	5414149	TGME49_316600	2.3e-05	+	5413852	5414149	0	1	297,	0	-4.64	-3.72	4.29
TGME49_chrXI	5417020	5417218	TGME49_316600	1.4e-05	+	5417020	5417218	0	1	198,	0	-4.85	-3.89	2.4
TGME49_chrXI	5417316	5417415	TGME49_316600	1.4e-05	+	5417316	5417415	0	1	99,	0	-4.85	-3.16	2.83
TGME49_chrXI	5417513	5417662	TGME49_316600	1.4e-05	+	5417513	5417662	0	1	149,	0	-4.85	-3.16	3.2
TGME49_chrXI	5784122	5784368	TGME49_216940	3.1e-06	+	5784122	5784368	0	1	246,	0	-5.51	-4.4	4.2
TGME49_chrXI	5849177	5849327	TGME49_216860	1.6e-05	+	5849177	5849327	0	1	150,	0	-4.79	-3.11	4.33
TGME49_chrXI	5897615	5897765	TGME49_216780	7.6e-09	+	5897615	5897765	0	1	150,	0	-8.12	-5.8	1.62
TGME49_chrXI	5900110	5900708	TGME49_216780	7.6e-09	+	5900110	5900708	0	1	598,	0	-8.12	-6.39	2.33
TGME49_chrXI	6401510	6402267	TGME49_216090	0	+	6401510	6402267	0	2	85,614,	0,143	#NAME?	#NAME?	3.29
TGME49_chrXI	6473157	6473258	TGME49_216010	4.4e-07	+	6473157	6473258	0	1	101,	0	-6.36	-5.05	1.3
TGME49_chrXI	6523737	6524231	TGME49_215920	0.0015	+	6523737	6524231	0	1	494,	0	-2.82	-2.1	4.83
TGME49_chrXI	6527670	6527819	TGME49_215920	1.7e-05	+	6527670	6527819	0	1	149,	0	-4.77	-3.83	1.61
TGME49_chrXI	6527917	6528757	TGME49_215920	1.7e-05	+	6527917	6528757	0	1	840,	0	-4.77	-3.83	2.48
TGME49_chrXI	139685	139932	TGME49_306970	0.0018	-	139685	139932	0	1	247,	0	-2.74	-2.03	1.83
TGME49_chrXI	143554	143653	TGME49_306970	0.0024	-	143554	143653	0	1	99,	0	-2.62	-1.91	2.58
TGME49_chrXI	177285	177682	TGME49_306930	1.3e-07	-	177285	177682	0	1	397,	0	-6.88	-5.45	3.94
TGME49_chrXI	287460	288003	TGME49_308820	2.7e-05	-	287460	288003	0	1	543,	0	-4.57	-3.66	2.37
TGME49_chrXI	322304	322605	TGME49_308880	0.00035	-	322304	322605	0	1	301,	0	-3.45	-2.69	1.93
TGME49_chrXI	322903	323154	TGME49_308880	0.00035	-	322903	323154	0	1	251,	0	-3.45	-2.69	2.56
TGME49_chrXI	323253	323703	TGME49_308880	0.00035	-	323253	323703	0	1	450,	0	-3.45	-2.69	2.43
TGME49_chrXI	324102	324353	TGME49_308880	0.00035	-	324102	324353	0	1	251,	0	-3.45	-2.69	2.89
TGME49_chrXI	324452	325193	TGME49_308880	0.00035	-	324452	325193	0	2	43,58,	0,683	-3.45	-1.98	1.22
TGME49_chrXI	325341	325442	TGME49_308880	0.00035	-	325341	325442	0	1	101,	0	-3.45	-1.98	2
TGME49_chrXI	354444	354545	TGME49_308920	2.8e-06	-	354444	354545	0	1	101,	0	-5.56	-3.72	1.5
TGME49_chrXI	354644	354844	TGME49_308920	2.8e-06	-	354644	354844	0	1	200,	0	-5.56	-4.44	6.37
TGME49_chrXI	355193	355793	TGME49_308920	2.8e-06	-	355193	355793	0	1	600,	0	-5.56	-4.44	2.22
TGME49_chrXI	355892	356942	TGME49_308920	2.8e-06	-	355892	356942	0	2	332,317,	0,733	-5.56	-4.44	2
TGME49_chrXI	362618	362868	TGME49_308920	0.00012	-	362618	362868	0	1	250,	0	-3.91	-3.09	2.38
TGME49_chrXI	459869	460218	TGME49_309050	9.5e-06	-	459869	460218	0	1	349,	0	-5.02	-4.03	2.44
TGME49_chrXI	460367	460517	TGME49_309050	9.5e-06	-	460367	460517	0	1	150,	0	-5.02	-4.03	1.8
TGME49_chrXI	499501	499999	TGME49_309100	8.7e-05	-	499501	499999	0	1	498,	0	-4.06	-3.22	3.88
TGME49_chrXI	500544	500992	TGME49_309100	8.7e-05	-	500544	500992	0	1	448,	0	-4.06	-3.22	2.75
TGME49_chrXI	533614	534258	TGME49_309170	1.7e-05	-	533614	534258	0	1	644,	0	-4.76	-3.82	2.25
TGME49_chrXI	541076	541375	TGME49_309180	2.5e-12	-	541076	541375	0	1	299,	0	-11.6	-9.43	2.94
TGME49_chrXI	541144	541344	TGME49_309185	0.0011	-	541144	541344	0	1	200,	0	-2.94	-2.22	2.07
TGME49_chrXI	593068	594118	TGME49_309250	0.0001	-	593068	594118	0	1	1050,	0	-3.98	-3.15	2.8
TGME49_chrXI	594367	594468	TGME49_309250	0.0001	-	594367	594468	0	1	101,	0	-3.98	-3.15	2.4
TGME49_chrXI	594566	594917	TGME49_309250	0.0001	-	594566	594917	0	1	351,	0	-3.98	-3.15	3.2
TGME49_chrXI	596115	596265	TGME49_309250	0.0003	-	596115	596265	0	1	150,	0	-3.52	-2.75	2.44
TGME49_chrXI	596564	596715	TGME49_309250	0.0003	-	596564	596715	0	1	151,	0	-3.52	-2.04	1.7
TGME49_chrXI	597163	598213	TGME49_309250	0.0003	-	597163	598213	0	1	1050,	0	-3.52	-2.75	3.75
TGME49_chrXI	730719	731115	TGME49_309570	1.1e-06	-	730719	731115	0	1	396,	0	-5.95	-4.73	2.16
TGME49_chrXI	731559	731659	TGME49_309570	1.1e-06	-	731559	731659	0	1	100,	0	-5.95	-4.02	2
TGME49_chrXI	840635	840834	TGME49_309850	0.0014	-	840635	840834	0	1	199,	0	-2.84	-2.13	2.25
TGME49_chrXI	866470	866621	TGME49_309885	8.9e-05	-	866470	866621	0	1	151,	0	-4.05	-3.21	2.5
TGME49_chrXI	866869	867319	TGME49_309885	8.9e-05	-	866869	867319	0	1	450,	0	-4.05	-3.21	2.89
TGME49_chrXI	867468	867719	TGME49_309885	8.9e-05	-	867468	867719	0	1	251,	0	-4.05	-3.21	2.67
TGME49_chrXI	867917	868268	TGME49_309885	8.9e-05	-	867917	868268	0	1	351,	0	-4.05	-3.21	2
TGME49_chrXI	1017757	1018104	TGME49_310040	8.5e-08	-	1017757	1018104	0	1	347,	0	-7.07	-5.59	2.43
TGME49_chrXI	1018350	1018450	TGME49_310040	8.5e-08	-	1018350	1018450	0	1	100,	0	-7.07	-5.59	1.82
TGME49_chrXI	1264278	1264378	TGME49_310330	8.7e-05	-	1264278	1264378	0	1	100,	0	-4.06	-3.22	4
TGME49_chrXI	1264477	1266663	TGME49_310330	4.4e-06	-	1264477	1266663	0	2	864,330,	0,1856	-5.36	-4.31	3
TGME49_chrXI	1267351	1267451	TGME49_310330	4.4e-06	-	1267351	1267451	0	1	100,	0	-5.36	-4.31	1.67
TGME49_chrXI	1267848	1267948	TGME49_310330	4.4e-06	-	1267848	1267948	0	1	100,	0	-5.36	-4.31	2.1
TGME49_chrXI	1382105	1382400	TGME49_310490	1.9e-06	-	1382105	1382400	0	1	295,	0	-5.72	-4.56	2.71
TGME49_chrXI	1411415	1411516	TGME49_310530	0.0019	-	1411415	1411516	0	1	101,	0	-2.72	-2.01	2.42
TGME49_chrXI	1411814	1412214	TGME49_310530	0.0019	-	1411814	1412214	0	1	400,	0	-2.72	-2.01	2.43
TGME49_chrXI	1416675	1417324	TGME49_310530	4.4e-05	-	1416675	1417324	0	1	649,	0	-4.36	-3.48	2.71
TGME49_chrXI	1429967	1430067	TGME49_310530	0.0076	-	1429967	1430067	0	1	100,	0	-2.12	-1.43	1.88
TGME49_chrXI	1470996	1471341	TGME49_310610	2e-05	-	1470996	1471341	0	1	345,	0	-4.7	-3.77	3.78
TGME49_chrXI	1474886	1475378	TGME49_310610	2.5e-05	-	1474886	1475378	0	1	492,	0	-4.6	-3.68	6.43
TGME49_chrXI	1475672	1475772	TGME49_310610	2.5e-05	-	1475672	1475772	0	1	100,	0	-4.6	-3.68	1.29
TGME49_chrXI	1629975	1630126	TGME49_310860	0.002	-	1629975	1630126	0	1	151,	0	-2.69	-1.98	3.5
TGME49_chrXI	1637143	1637344	TGME49_310860	0.00042	-	1637143	1637344	0	1	201,	0	-3.38	-2.62	2.22
TGME49_chrXI	1643622	1644380	TGME49_310885	1.6e-12	-	1643622	1644380	0	2	396,4,	0,754	-11.8	-9.56	2.41
TGME49_chrXI	1644679	1644830	TGME49_310885	1.6e-12	-	1644679	1644830	0	1	151,	0	-11.8	-9.56	2.08
TGME49_chrXI	1644978	1645329	TGME49_310885	1.6e-12	-	1644978	1645329	0	1	351,	0	-11.8	-9.56	1.8
TGME49_chrXI	1645527	1645778	TGME49_310885	1.6e-12	-	1645527	1645778	0	1	251,	0	-11.8	-9.56	1.57
TGME49_chrXI	1645873	1646223	TGME49_310900	0.0027	-	1645873	1646223	0	1	350,	0	-2.57	-1.87	2
TGME49_chrXI	1650580	1651428	TGME49_310900	2.1e-05	-	1650580	1651428	0	1	848,	0	-4.67	-3.75	2.13
TGME49_chrXI	1723350	1723650	TGME49_311010	0.0002	-	1723350	1723650	0	1	300,	0	-3.7	-2.92	2.15
TGME49_chrXI	1947842	1948339	TGME49_311290	1.7e-05	-	1947842	1948339	0	1	497,	0	-4.78	-3.83	2.62
TGME49_chrXI	2172628	2172729	TGME49_311640	0.0014	-	2172628	2172729	0	1	101,	0	-2.85	-1.44	2
TGME49_chrXI	2403608	2403857	TGME49_312065	8.9e-05	-	2403608	2403857	0	1	249,	0	-4.05	-3.21	2.8
TGME49_chrXI	2404055	2407001	TGME49_312065	8.9e-05	-	2404055	2407001	0	5	112,125,155,147,305,	0,508,1437,2373,2641	-4.05	-3.21	2.44
TGME49_chrXI	2407248	2407745	TGME49_312065	8.9e-05	-	2407248	2407745	0	1	497,	0	-4.05	-2.49	3.17
TGME49_chrXI	2407843	2407943	TGME49_312065	8.9e-05	-	2407843	2407943	0	1	100,	0	-4.05	-3.21	1.57
TGME49_chrXI	2414519	2415442	TGME49_312065	0.00011	-	2414519	2415442	0	2	37,460,	0,463	-3.97	-3.14	2.73
TGME49_chrXI	2548852	2549649	TGME49_312260	1.8e-06	-	2548852	2549649	0	1	797,	0	-5.74	-4.57	2.53
TGME49_chrXI	2620603	2621151	TGME49_312340	3e-07	-	2620603	2621151	0	1	548,	0	-6.53	-5.18	3.56
TGME49_chrXI	2745241	2745491	TGME49_312510	0.0011	-	2745241	2745491	0	1	250,	0	-2.97	-2.25	2.73
TGME49_chrXI	2926571	2927698	TGME49_312820	8.7e-06	-	2926571	2927698	0	2	71,576,	0,551	-5.06	-4.06	3.56
TGME49_chrXI	3020796	3021047	TGME49_312990	0.00031	-	3020796	3021047	0	1	251,	0	-3.51	-2.74	6.2
TGME49_chrXI	3063822	3064071	TGME49_313040	0.0006	-	3063822	3064071	0	1	249,	0	-3.22	-2.47	1.83
TGME49_chrXI	3085845	3086340	TGME49_313080	5.8e-06	-	3085845	3086340	0	1	495,	0	-5.24	-4.2	2.94
TGME49_chrXI	3087130	3087972	TGME49_313080	5.6e-06	-	3087130	3087972	0	1	842,	0	-5.25	-4.21	2.09
TGME49_chrXI	3118810	3118961	TGME49_313120	0.00017	-	3118810	3118961	0	1	151,	0	-3.78	-2.27	3
TGME49_chrXI	3119159	3119807	TGME49_313120	0.00017	-	3119159	3119807	0	1	648,	0	-3.78	-2.27	4
TGME49_chrXI	3152219	3152570	TGME49_313180	0.00013	-	3152219	3152570	0	1	351,	0	-3.88	-3.07	2.27
TGME49_chrXI	3154895	3156519	TGME49_313180	2.6e-07	-	3154895	3156519	0	2	394,805,	0,819	-6.59	-5.22	3.05
TGME49_chrXI	3283092	3283193	TGME49_313340	0.00052	-	3283092	3283193	0	1	101,	0	-3.28	-2.54	1.75
TGME49_chrXI	3285511	3285884	TGME49_313340	2.8e-06	-	3285511	3285884	0	2	45,56,	0,317	-5.56	-4.44	1.8
TGME49_chrXI	3286425	3286675	TGME49_313340	2.8e-06	-	3286425	3286675	0	1	250,	0	-5.56	-4.44	1.79
TGME49_chrXI	3286873	3287720	TGME49_313340	2.8e-06	-	3286873	3287720	0	1	847,	0	-5.56	-4.44	2.3
TGME49_chrXI	3706475	3706924	TGME49_313820	1e-05	-	3706475	3706924	0	1	449,	0	-4.99	-4	3.6
TGME49_chrXI	3707022	3707222	TGME49_313820	1e-05	-	3707022	3707222	0	1	200,	0	-4.99	-4	2.37
TGME49_chrXI	3708413	3708613	TGME49_313820	3.3e-05	-	3708413	3708613	0	1	200,	0	-4.48	-3.58	2.22
TGME49_chrXI	3709258	3709358	TGME49_313820	0.0013	-	3709258	3709358	0	1	100,	0	-2.88	-2.16	1.8
TGME49_chrXI	3869901	3870395	TGME49_314000	1.4e-05	-	3869901	3870395	0	1	494,	0	-4.84	-3.88	3
TGME49_chrXI	3870493	3871037	TGME49_314000	1.4e-05	-	3870493	3871037	0	1	544,	0	-4.84	-3.88	2.5
TGME49_chrXI	3877162	3877562	TGME49_314020	0.00078	-	3877162	3877562	0	1	400,	0	-3.11	-2.38	3.17
TGME49_chrXI	3877660	3877811	TGME49_314020	0.00078	-	3877660	3877811	0	1	151,	0	-3.11	-2.38	2
TGME49_chrXI	3883711	3884160	TGME49_314020	0.00014	-	3883711	3884160	0	1	449,	0	-3.86	-3.05	2.2
TGME49_chrXI	3884806	3885305	TGME49_314020	0.00049	-	3884806	3885305	0	1	499,	0	-3.31	-2.56	3.14
TGME49_chrXI	3984350	3984700	TGME49_314280	0.00085	-	3984350	3984700	0	1	350,	0	-3.07	-2.34	5.33
TGME49_chrXI	3984898	3984999	TGME49_314280	0.00085	-	3984898	3984999	0	1	101,	0	-3.07	-2.34	2.6
TGME49_chrXI	3985198	3985299	TGME49_314280	0.00085	-	3985198	3985299	0	1	101,	0	-3.07	-1.64	1.5
TGME49_chrXI	3992995	3995099	TGME49_314310	7.9e-15	-	3992995	3995099	0	2	662,323,	0,1781	-14.1	-11.6	3.8
TGME49_chrXI	4054243	4054742	TGME49_314390	0.00058	-	4054243	4054742	0	1	499,	0	-3.24	-2.5	4.5
TGME49_chrXI	4220308	4220602	TGME49_314680	0.00019	-	4220308	4220602	0	1	294,	0	-3.73	-2.94	5.17
TGME49_chrXI	4236133	4236383	TGME49_314710	3.3e-05	-	4236133	4236383	0	1	250,	0	-4.48	-3.58	2.61
TGME49_chrXI	4334043	4334343	TGME49_314850	0.00044	-	4334043	4334343	0	1	300,	0	-3.36	-2.61	2.6
TGME49_chrXI	4336458	4336559	TGME49_314850	0.00022	-	4336458	4336559	0	1	101,	0	-3.65	-2.87	1.94
TGME49_chrXI	4336658	4336959	TGME49_314850	0.00022	-	4336658	4336959	0	1	301,	0	-3.65	-2.87	2.62
TGME49_chrXI	4342404	4343046	TGME49_314850	8.5e-05	-	4342404	4343046	0	2	208,93,	0,549	-4.07	-3.22	4.33
TGME49_chrXI	4343657	4344058	TGME49_314850	8.5e-05	-	4343657	4344058	0	1	401,	0	-4.07	-3.22	3.1
TGME49_chrXI	4344157	4344258	TGME49_314850	8.5e-05	-	4344157	4344258	0	1	101,	0	-4.07	-2.5	1.44
TGME49_chrXI	4478115	4478266	TGME49_315110	0.0033	-	4478115	4478266	0	1	151,	0	-2.48	-1.78	2.45
TGME49_chrXI	4571581	4572032	TGME49_315210	3e-07	-	4571581	4572032	0	1	451,	0	-6.52	-5.18	2.88
TGME49_chrXI	4572130	4572931	TGME49_315210	3e-07	-	4572130	4572931	0	1	801,	0	-6.52	-5.18	2.33
TGME49_chrXI	4576051	4576252	TGME49_315210	3e-07	-	4576051	4576252	0	1	201,	0	-6.52	-5.18	2.27
TGME49_chrXI	4644309	4644560	TGME49_315310	0.0017	-	4644309	4644560	0	1	251,	0	-2.78	-2.06	2
TGME49_chrXI	4736946	4737294	TGME49_315470	0.00018	-	4736946	4737294	0	1	348,	0	-3.75	-2.95	1.89
TGME49_chrXI	4737393	4737543	TGME49_315470	0.00018	-	4737393	4737543	0	1	150,	0	-3.75	-2.95	1.21
TGME49_chrXI	4738679	4740215	TGME49_315470	1.8e-05	-	4738679	4740215	0	2	89,905,	0,631	-4.75	-3.81	2.67
TGME49_chrXI	4829924	4830421	TGME49_315590	0.00072	-	4829924	4830421	0	1	497,	0	-3.14	-2.41	5.14
TGME49_chrXI	4984131	4984282	TGME49_315798	0.00013	-	4984131	4984282	0	1	151,	0	-3.89	-3.07	2.25
TGME49_chrXI	4985627	4986371	TGME49_315798	0.00031	-	4985627	4986371	0	2	46,105,	0,639	-3.51	-2.74	1.65
TGME49_chrXI	4988032	4990518	TGME49_315798	7.2e-06	-	4988032	4990518	0	5	175,143,160,158,63,	0,726,1487,1960,2423	-5.14	-4.12	2.92
TGME49_chrXI	5005448	5005548	TGME49_315810	0.0078	-	5005448	5005548	0	1	100,	0	-2.11	-1.43	1.59
TGME49_chrXI	5005696	5005944	TGME49_315810	0.0078	-	5005696	5005944	0	1	248,	0	-2.11	-1.43	2.75
TGME49_chrXI	5008320	5008470	TGME49_315810	0.0029	-	5008320	5008470	0	1	150,	0	-2.54	-1.84	1.5
TGME49_chrXI	5014081	5014575	TGME49_315830	3e-06	-	5014081	5014575	0	1	494,	0	-5.53	-4.42	3.83
TGME49_chrXI	5015362	5015857	TGME49_315830	3e-06	-	5015362	5015857	0	1	495,	0	-5.53	-4.42	2.83
TGME49_chrXI	5122037	5122482	TGME49_316090	2.4e-07	-	5122037	5122482	0	1	445,	0	-6.62	-4.56	4.17
TGME49_chrXI	5122629	5122876	TGME49_316090	2.4e-07	-	5122629	5122876	0	1	247,	0	-6.62	-4.56	2.2
TGME49_chrXI	5232002	5232447	TGME49_316310	3.4e-08	-	5232002	5232447	0	1	445,	0	-7.47	-5.89	2.8
TGME49_chrXI	5250187	5250288	TGME49_316350	7.2e-07	-	5250187	5250288	0	1	101,	0	-6.14	-4.88	2.6
TGME49_chrXI	5250387	5252457	TGME49_316350	7.2e-07	-	5250387	5252457	0	4	83,120,121,324,	0,391,906,1746	-6.14	-4.88	2.32
TGME49_chrXI	5398803	5399401	TGME49_316570	1.1e-06	-	5398803	5399401	0	1	598,	0	-5.94	-4.72	4.45
TGME49_chrXI	5601228	5601327	TGME49_316900	8.7e-06	-	5601228	5601327	0	1	99,	0	-5.06	-4.06	3.12
TGME49_chrXI	5601425	5603320	TGME49_316900	8.7e-06	-	5601425	5603320	0	4	35,116,239,253,	0,483,915,1642	-5.06	-4.06	3.29
TGME49_chrXI	5606320	5607585	TGME49_316900	8.7e-06	-	5606320	5607585	0	3	179,290,75,	0,516,1190	-5.06	-4.06	2.57
TGME49_chrXI	5724323	5724571	TGME49_217010	4.6e-05	-	5724323	5724571	0	1	248,	0	-4.34	-3.46	3.4
TGME49_chrXI	5724669	5724769	TGME49_217010	4.6e-05	-	5724669	5724769	0	1	100,	0	-4.34	-3.46	1.55
TGME49_chrXI	5724867	5725215	TGME49_217010	4.6e-05	-	5724867	5725215	0	1	348,	0	-4.34	-3.46	2
TGME49_chrXI	5725908	5726008	TGME49_217010	4.6e-05	-	5725908	5726008	0	1	100,	0	-4.34	-3.46	1.89
TGME49_chrXI	5726690	5727038	TGME49_217010	4.6e-05	-	5726690	5727038	0	1	348,	0	-4.34	-3.46	2.57
TGME49_chrXI	6050509	6051050	TGME49_216600	0.001	-	6050509	6051050	0	1	541,	0	-3	-2.27	2.36
TGME49_chrXI	6073234	6073384	TGME49_216580	0.0012	-	6073234	6073384	0	1	150,	0	-2.93	-2.21	2.44
TGME49_chrXI	6078634	6079133	TGME49_216580	2.1e-05	-	6078634	6079133	0	1	499,	0	-4.67	-3.75	4.5
TGME49_chrXI	6081856	6082104	TGME49_216560	8.7e-05	-	6081856	6082104	0	1	248,	0	-4.06	-3.22	3.71
TGME49_chrXI	6095907	6096498	TGME49_216530	0.00035	-	6095907	6096498	0	1	591,	0	-3.45	-1.98	4.2
TGME49_chrXI	6203660	6203809	TGME49_216375	0.00021	-	6203660	6203809	0	1	149,	0	-3.67	-2.18	2.75
TGME49_chrXI	6204054	6204350	TGME49_216375	0.00021	-	6204054	6204350	0	1	296,	0	-3.67	-2.18	2.25
TGME49_chrXI	6509174	6509574	TGME49_215940	6.8e-05	-	6509174	6509574	0	1	400,	0	-4.17	-3.32	3.86
TGME49_chrXI	6517737	6518407	TGME49_215940	0.00051	-	6517737	6518407	0	2	47,403,	0,267	-3.29	-2.54	2.25
TGME49_chrXI	6521152	6521598	TGME49_215930	4.7e-08	-	6521152	6521598	0	1	446,	0	-7.33	-5.79	2.57
TGME49_chrXII	108257	108356	TGME49_300290	0.0035	+	108257	108356	0	1	99,	0	-2.46	-1.76	1.75
TGME49_chrXII	288804	289302	TGME49_300000	1.3e-06	+	288804	289302	0	1	498,	0	-5.87	-4.67	2.62
TGME49_chrXII	348080	348179	TGME49_299790	0.0015	+	348080	348179	0	1	99,	0	-2.82	-2.1	2.39
TGME49_chrXII	348276	348939	TGME49_299790	0.0015	+	348276	348939	0	3	42,174,80,	0,266,583	-2.82	-2.1	2.92
TGME49_chrXII	349036	349282	TGME49_299790	0.0015	+	349036	349282	0	1	246,	0	-2.82	-2.1	1.74
TGME49_chrXII	652306	652634	TGME49_219780	5e-15	+	652306	652634	0	1	328,	0	-14.3	-11.7	2.5
TGME49_chrXII	815912	816459	TGME49_219630	2e-14	+	815912	816459	0	1	547,	0	-13.7	-11.2	3.29
TGME49_chrXII	988248	988348	TGME49_219300	0.00027	+	988248	988348	0	1	100,	0	-3.57	-2.79	2.27
TGME49_chrXII	1266822	1267122	TGME49_218840	4e-14	+	1266822	1267122	0	1	300,	0	-13.4	-11	4.4
TGME49_chrXII	1307768	1308117	TGME49_218790	1.2e-08	+	1307768	1308117	0	1	349,	0	-7.93	-6.25	3.5
TGME49_chrXII	1482690	1482891	TGME49_218510	2e-09	+	1482690	1482891	0	1	201,	0	-8.7	-6.29	2.8
TGME49_chrXII	1532823	1532924	TGME49_218410	1.1e-06	+	1532823	1532924	0	1	101,	0	-5.94	-4.72	3.62
TGME49_chrXII	1533122	1533322	TGME49_218410	1.1e-06	+	1533122	1533322	0	1	200,	0	-5.94	-4.02	2.86
TGME49_chrXII	1533571	1533721	TGME49_218410	1.1e-06	+	1533571	1533721	0	1	150,	0	-5.94	-4.02	5.67
TGME49_chrXII	1977372	1977472	TGME49_217660	6.6e-07	+	1977372	1977472	0	1	100,	0	-6.18	-4.91	2.18
TGME49_chrXII	1977720	1977821	TGME49_217660	6.6e-07	+	1977720	1977821	0	1	101,	0	-6.18	-4.91	1.29
TGME49_chrXII	1977970	1979005	TGME49_217660	6.6e-07	+	1977970	1979005	0	4	136,114,78,21,	0,251,670,1014	-6.18	-4.91	1.76
TGME49_chrXII	2304366	2304563	TGME49_245485	0.00048	+	2304366	2304563	0	1	197,	0	-3.32	-2.57	2.53
TGME49_chrXII	2466380	2466478	TGME49_245680	0.00056	+	2466380	2466478	0	1	98,	0	-3.25	-1.81	2.25
TGME49_chrXII	2559442	2559734	TGME49_245760	0.0015	+	2559442	2559734	0	1	292,	0	-2.83	-2.12	2.44
TGME49_chrXII	2560366	2560513	TGME49_245760	0.0018	+	2560366	2560513	0	1	147,	0	-2.75	-2.04	2.8
TGME49_chrXII	2729505	2729705	TGME49_246190	1.7e-07	+	2729505	2729705	0	1	200,	0	-6.77	-5.36	4.25
TGME49_chrXII	2740001	2740301	TGME49_246190	4e-07	+	2740001	2740301	0	1	300,	0	-6.4	-5.09	4.33
TGME49_chrXII	2833958	2834157	TGME49_246530	4.4e-05	+	2833958	2834157	0	1	199,	0	-4.36	-3.48	1.55
TGME49_chrXII	2834802	2834952	TGME49_246530	4.4e-05	+	2834802	2834952	0	1	150,	0	-4.36	-3.48	2.18
TGME49_chrXII	2835348	2835548	TGME49_246530	4.4e-05	+	2835348	2835548	0	1	200,	0	-4.36	-3.48	2.78
TGME49_chrXII	2835894	2835995	TGME49_246530	0.0013	+	2835894	2835995	0	1	101,	0	-2.87	-1.46	2.2
TGME49_chrXII	3023457	3023558	TGME49_246920	1.3e-10	+	3023457	3023558	0	1	101,	0	-9.89	-7.31	1.6
TGME49_chrXII	3336127	3336376	TGME49_247420	4.3e-08	+	3336127	3336376	0	1	249,	0	-7.37	-5.81	4.33
TGME49_chrXII	3337021	3337420	TGME49_247420	4.3e-08	+	3337021	3337420	0	1	399,	0	-7.37	-5.81	2.07
TGME49_chrXII	3337518	3337867	TGME49_247420	4.3e-08	+	3337518	3337867	0	1	349,	0	-7.37	-5.81	1.8
TGME49_chrXII	3363657	3363906	TGME49_247470	4.3e-05	+	3363657	3363906	0	1	249,	0	-4.37	-2.76	2.25
TGME49_chrXII	3639338	3639488	TGME49_247950	3.9e-08	+	3639338	3639488	0	1	150,	0	-7.41	-5.84	2.43
TGME49_chrXII	3731984	3732282	TGME49_248190	1.3e-06	+	3731984	3732282	0	1	298,	0	-5.9	-4.69	3
TGME49_chrXII	3732627	3732777	TGME49_248190	0.00035	+	3732627	3732777	0	1	150,	0	-3.45	-1.98	2.67
TGME49_chrXII	3733370	3733718	TGME49_248190	0.00035	+	3733370	3733718	0	1	348,	0	-3.45	-2.68	3.33
TGME49_chrXII	3736871	3736971	TGME49_248190	0.00022	+	3736871	3736971	0	1	100,	0	-3.66	-2.17	1.4
TGME49_chrXII	3766117	3766764	TGME49_248260	0.00085	+	3766117	3766764	0	1	647,	0	-3.07	-2.34	4
TGME49_chrXII	3824066	3824808	TGME49_248350	4.2e-05	+	3824066	3824808	0	1	742,	0	-4.38	-3.5	2.67
TGME49_chrXII	4701550	4701847	TGME49_249620	1.1e-08	+	4701550	4701847	0	1	297,	0	-7.96	-6.27	4.3
TGME49_chrXII	5480520	5480819	TGME49_251600	0.0015	+	5480520	5480819	0	1	299,	0	-2.83	-1.43	3
TGME49_chrXII	5633155	5633296	TGME49_251857	2.2e-09	+	5633155	5633296	0	1	141,	0	-8.65	-6.25	4.33
TGME49_chrXII	5763781	5763881	TGME49_278910	4.9e-07	+	5763781	5763881	0	1	100,	0	-6.31	-4.31	2.5
TGME49_chrXII	5763979	5764177	TGME49_278910	4.9e-07	+	5763979	5764177	0	1	198,	0	-6.31	-5.01	5.6
TGME49_chrXII	5764275	5764622	TGME49_278910	4.9e-07	+	5764275	5764622	0	1	347,	0	-6.31	-5.01	2.67
TGME49_chrXII	6009856	6010007	TGME49_278600	5.9e-08	+	6009856	6010007	0	1	151,	0	-7.23	-5.72	2.67
TGME49_chrXII	6010205	6010955	TGME49_278600	5.9e-08	+	6010205	6010955	0	1	750,	0	-7.23	-5.72	3.27
TGME49_chrXII	6073673	6074021	TGME49_278500	6.3e-13	+	6073673	6074021	0	1	348,	0	-12.2	-9.89	2.6
TGME49_chrXII	6373926	6374164	TGME49_277980	2.8e-09	+	6373926	6374164	0	1	238,	0	-8.56	-6.16	2.8
TGME49_chrXII	6568969	6569909	TGME49_277690	0.00027	+	6568969	6569909	0	1	940,	0	-3.57	-2.79	2.35
TGME49_chrXII	6570007	6570107	TGME49_277690	0.00027	+	6570007	6570107	0	1	100,	0	-3.57	-2.79	2.3
TGME49_chrXII	6665972	6666468	TGME49_277500	8.5e-09	+	6665972	6666468	0	1	496,	0	-8.07	-6.35	4.57
TGME49_chrXII	6666566	6666666	TGME49_277500	8.5e-09	+	6666566	6666666	0	1	100,	0	-8.07	-6.35	1.62
TGME49_chrXII	103292	104137	TGME49_300300	1e-07	-	103292	104137	0	1	845,	0	-6.99	-5.53	4.2
TGME49_chrXII	109512	109842	TGME49_300285	0.00013	-	109512	109842	0	1	330,	0	-3.87	-3.06	2
TGME49_chrXII	160482	160731	TGME49_300200	2.8e-06	-	160482	160731	0	1	249,	0	-5.56	-4.44	2.23
TGME49_chrXII	237473	238470	TGME49_300055	9.8e-09	-	237473	238470	0	1	997,	0	-8.01	-6.31	3.36
TGME49_chrXII	238568	238669	TGME49_300055	9.8e-09	-	238568	238669	0	1	101,	0	-8.01	-6.31	1.36
TGME49_chrXII	268291	269274	TGME49_300030	7.9e-05	-	268291	269274	0	2	609,37,	0,946	-4.1	-3.25	3.33
TGME49_chrXII	298873	299666	TGME49_299980	5e-11	-	298873	299666	0	1	793,	0	-10.3	-8.25	3.56
TGME49_chrXII	299764	301518	TGME49_299980	5e-11	-	299764	301518	0	3	33,69,296,	0,726,1458	-10.3	-8.25	2.29
TGME49_chrXII	330161	330558	TGME49_299810	0.0001	-	330161	330558	0	1	397,	0	-3.98	-3.15	2.71
TGME49_chrXII	331150	331954	TGME49_299810	0.00034	-	331150	331954	0	2	34,165,	0,639	-3.47	-2.7	1.42
TGME49_chrXII	504169	504620	TGME49_308010	6.2e-05	-	504169	504620	0	1	451,	0	-4.21	-3.35	3.62
TGME49_chrXII	505119	505220	TGME49_308010	0.00069	-	505119	505220	0	1	101,	0	-3.16	-2.42	1.65
TGME49_chrXII	505319	505469	TGME49_308010	0.00069	-	505319	505469	0	1	150,	0	-3.16	-2.42	2.3
TGME49_chrXII	505618	505719	TGME49_308010	0.00069	-	505618	505719	0	1	101,	0	-3.16	-2.42	1.96
TGME49_chrXII	505818	506569	TGME49_308010	0.00069	-	505818	506569	0	1	751,	0	-3.16	-2.42	2.4
TGME49_chrXII	507918	508368	TGME49_308010	0.00038	-	507918	508368	0	1	450,	0	-3.42	-2.66	2.62
TGME49_chrXII	509889	509990	TGME49_308020	1.4e-06	-	509889	509990	0	1	101,	0	-5.86	-4.66	1.08
TGME49_chrXII	510088	510289	TGME49_308020	1.4e-06	-	510088	510289	0	1	201,	0	-5.86	-4.66	1.55
TGME49_chrXII	724759	725048	TGME49_219690	3.2e-06	-	724759	725048	0	1	289,	0	-5.49	-4.39	2
TGME49_chrXII	848994	849243	TGME49_219570	7.6e-05	-	848994	849243	0	1	249,	0	-4.12	-3.27	2.6
TGME49_chrXII	849341	849442	TGME49_219570	7.6e-05	-	849341	849442	0	1	101,	0	-4.12	-3.27	2.14
TGME49_chrXII	910423	910624	TGME49_219485	6.6e-05	-	910423	910624	0	1	201,	0	-4.18	-3.32	1.67
TGME49_chrXII	910823	911173	TGME49_219485	6.6e-05	-	910823	911173	0	1	350,	0	-4.18	-3.32	1.86
TGME49_chrXII	911372	911622	TGME49_219485	6.6e-05	-	911372	911622	0	1	250,	0	-4.18	-3.32	2.42
TGME49_chrXII	911721	911972	TGME49_219485	6.6e-05	-	911721	911972	0	1	251,	0	-4.18	-3.32	2.21
TGME49_chrXII	912969	913968	TGME49_219485	0.00014	-	912969	913968	0	1	999,	0	-3.84	-3.04	3.25
TGME49_chrXII	914067	914218	TGME49_219485	0.00014	-	914067	914218	0	1	151,	0	-3.84	-3.04	1.7
TGME49_chrXII	997873	998169	TGME49_219280	1.5e-05	-	997873	998169	0	1	296,	0	-4.82	-3.86	4.5
TGME49_chrXII	1148653	1149568	TGME49_219070	0.00027	-	1148653	1149568	0	2	87,611,	0,304	-3.57	-2.79	2.53
TGME49_chrXII	1163269	1163867	TGME49_219070	2.3e-06	-	1163269	1163867	0	1	598,	0	-5.64	-4.5	4
TGME49_chrXII	1422461	1422908	TGME49_218570	6.3e-05	-	1422461	1422908	0	1	447,	0	-4.2	-3.33	4.87
TGME49_chrXII	1477765	1479253	TGME49_218520	1.7e-09	-	1477765	1479253	0	1	1488,	0	-8.78	-6.99	3.33
TGME49_chrXII	1482674	1482922	TGME49_218520	1.5e-08	-	1482674	1482922	0	1	248,	0	-7.83	-5.56	3
TGME49_chrXII	1537833	1538033	TGME49_218400	5.5e-09	-	1537833	1538033	0	1	200,	0	-8.26	-5.92	2.67
TGME49_chrXII	1538881	1539082	TGME49_218400	5.5e-09	-	1538881	1539082	0	1	201,	0	-8.26	-5.92	2.86
TGME49_chrXII	1540179	1540330	TGME49_218400	5.5e-09	-	1540179	1540330	0	1	151,	0	-8.26	-5.92	2.67
TGME49_chrXII	1540428	1540529	TGME49_218400	5.5e-09	-	1540428	1540529	0	1	101,	0	-8.26	-5.92	2
TGME49_chrXII	1540828	1540929	TGME49_218400	5.5e-09	-	1540828	1540929	0	1	101,	0	-8.26	-5.92	1.71
TGME49_chrXII	1541177	1541378	TGME49_218400	5.5e-09	-	1541177	1541378	0	1	201,	0	-8.26	-5.92	2.71
TGME49_chrXII	1542774	1542875	TGME49_218400	5.5e-09	-	1542774	1542875	0	1	101,	0	-8.26	-5.92	3.25
TGME49_chrXII	1571572	1571820	TGME49_218358	3.9e-05	-	1571572	1571820	0	1	248,	0	-4.41	-3.52	2.58
TGME49_chrXII	1572944	1574335	TGME49_218358	1.3e-05	-	1572944	1574335	0	2	27,516,	0,875	-4.88	-3.92	2
TGME49_chrXII	1739135	1740384	TGME49_218000	8.1e-05	-	1739135	1740384	0	1	1249,	0	-4.09	-3.24	3.5
TGME49_chrXII	1743150	1743250	TGME49_218000	8.1e-05	-	1743150	1743250	0	1	100,	0	-4.09	-2.52	3.33
TGME49_chrXII	1743399	1743600	TGME49_218000	8.1e-05	-	1743399	1743600	0	1	201,	0	-4.09	-2.52	2.62
TGME49_chrXII	1977959	1978159	TGME49_217665	2.9e-07	-	1977959	1978159	0	1	200,	0	-6.54	-5.18	1.79
TGME49_chrXII	1978258	1978657	TGME49_217665	2.9e-07	-	1978258	1978657	0	1	399,	0	-6.54	-5.18	2.07
TGME49_chrXII	1981311	1982451	TGME49_217665	0.00065	-	1981311	1982451	0	2	28,272,	0,868	-3.19	-2.45	2.75
TGME49_chrXII	2122789	2122989	TGME49_217790	3.5e-05	-	2122789	2122989	0	1	200,	0	-4.45	-3.56	2.22
TGME49_chrXII	2123088	2123488	TGME49_217790	3.5e-05	-	2123088	2123488	0	1	400,	0	-4.45	-3.56	3.5
TGME49_chrXII	2127671	2128670	TGME49_217790	3.5e-05	-	2127671	2128670	0	1	999,	0	-4.45	-3.56	3.56
TGME49_chrXII	2129372	2129723	TGME49_217790	3.5e-05	-	2129372	2129723	0	1	351,	0	-4.45	-2.83	3.75
TGME49_chrXII	2167160	2167460	TGME49_217850	0.00011	-	2167160	2167460	0	1	300,	0	-3.95	-3.12	3.25
TGME49_chrXII	2204232	2204382	TGME49_217890	4e-11	-	2204232	2204382	0	1	150,	0	-10.4	-8.4	2.05
TGME49_chrXII	2206940	2207235	TGME49_217900	0.00033	-	2206940	2207235	0	1	295,	0	-3.48	-2.71	3.5
TGME49_chrXII	2251699	2252239	TGME49_245428	2.6e-06	-	2251699	2252239	0	1	540,	0	-5.58	-4.45	2.06
TGME49_chrXII	2252336	2252729	TGME49_245428	2.6e-06	-	2252336	2252729	0	1	393,	0	-5.58	-4.45	1.67
TGME49_chrXII	2254407	2255148	TGME49_245432	6.2e-07	-	2254407	2255148	0	1	741,	0	-6.21	-4.93	3.3
TGME49_chrXII	2283926	2284171	TGME49_245460	5.1e-07	-	2283926	2284171	0	1	245,	0	-6.29	-4.99	1.82
TGME49_chrXII	2362689	2362839	TGME49_245540	3.7e-06	-	2362689	2362839	0	1	150,	0	-5.43	-3.64	3
TGME49_chrXII	2363085	2364374	TGME49_245540	2.5e-11	-	2363085	2364374	0	1	1289,	0	-10.6	-8.51	3.69
TGME49_chrXII	2410551	2410701	TGME49_245590	0.00013	-	2410551	2410701	0	1	150,	0	-3.9	-3.08	2.62
TGME49_chrXII	2411000	2411449	TGME49_245590	0.00013	-	2411000	2411449	0	1	449,	0	-3.9	-3.08	2.89
TGME49_chrXII	2434960	2435108	TGME49_245620	1.3e-07	-	2434960	2435108	0	1	148,	0	-6.87	-5.45	1.89
TGME49_chrXII	2435303	2435451	TGME49_245620	1.3e-07	-	2435303	2435451	0	1	148,	0	-6.87	-5.45	1.56
TGME49_chrXII	2435548	2435697	TGME49_245620	1.3e-07	-	2435548	2435697	0	1	149,	0	-6.87	-5.45	1.33
TGME49_chrXII	2453856	2454351	TGME49_245660	0.00066	-	2453856	2454351	0	1	495,	0	-3.18	-2.44	3
TGME49_chrXII	2521442	2522070	TGME49_245746	3.4e-07	-	2521442	2522070	0	2	48,101,	0,527	-6.47	-5.14	4.14
TGME49_chrXII	2523412	2523512	TGME49_245746	3.4e-07	-	2523412	2523512	0	1	100,	0	-6.47	-5.14	2.29
TGME49_chrXII	2626891	2627289	TGME49_246050	0.00033	-	2626891	2627289	0	1	398,	0	-3.48	-2.71	5.67
TGME49_chrXII	2647675	2649210	TGME49_246080	1.5e-07	-	2647675	2649210	0	1	1535,	0	-6.81	-5.4	3.24
TGME49_chrXII	2673367	2674159	TGME49_246120	1.7e-05	-	2673367	2674159	0	1	792,	0	-4.77	-3.83	2.95
TGME49_chrXII	2684437	2684638	TGME49_246140	0.00093	-	2684437	2684638	0	1	201,	0	-3.03	-2.3	2.67
TGME49_chrXII	2684786	2685136	TGME49_246140	0.00093	-	2684786	2685136	0	1	350,	0	-3.03	-2.3	1.5
TGME49_chrXII	2685285	2685585	TGME49_246140	0.00093	-	2685285	2685585	0	1	300,	0	-3.03	-2.3	3.67
TGME49_chrXII	2822312	2822610	TGME49_246520	0.00069	-	2822312	2822610	0	1	298,	0	-3.16	-2.43	3
TGME49_chrXII	2825750	2825899	TGME49_246520	0.00069	-	2825750	2825899	0	1	149,	0	-3.16	-2.43	1.82
TGME49_chrXII	2860680	2860827	TGME49_246570	4.4e-07	-	2860680	2860827	0	1	147,	0	-6.36	-5.06	3
TGME49_chrXII	2860924	2862049	TGME49_246570	4.4e-07	-	2860924	2862049	0	1	1125,	0	-6.36	-5.06	4
TGME49_chrXII	2892052	2892449	TGME49_246630	9.3e-06	-	2892052	2892449	0	1	397,	0	-5.03	-4.03	3.75
TGME49_chrXII	2892547	2892993	TGME49_246630	9.3e-06	-	2892547	2892993	0	1	446,	0	-5.03	-4.03	2.89
TGME49_chrXII	3013962	3014110	TGME49_246910	0.0019	-	3013962	3014110	0	1	148,	0	-2.72	-1.33	2.56
TGME49_chrXII	3030041	3030737	TGME49_246950	6.6e-06	-	3030041	3030737	0	1	696,	0	-5.18	-4.15	4.6
TGME49_chrXII	3042653	3043753	TGME49_246970	6.9e-07	-	3042653	3043753	0	1	1100,	0	-6.16	-4.89	3.67
TGME49_chrXII	3043852	3044203	TGME49_246970	6.9e-07	-	3043852	3044203	0	1	351,	0	-6.16	-4.19	3
TGME49_chrXII	3275910	3276260	TGME49_247350	4.8e-06	-	3275910	3276260	0	1	350,	0	-5.32	-4.27	1.67
TGME49_chrXII	3337024	3337422	TGME49_247440	2.8e-08	-	3337024	3337422	0	1	398,	0	-7.55	-5.96	2.13
TGME49_chrXII	3337520	3338066	TGME49_247440	2.8e-08	-	3337520	3338066	0	1	546,	0	-7.55	-5.96	2.08
TGME49_chrXII	3338264	3338810	TGME49_247440	2.8e-08	-	3338264	3338810	0	1	546,	0	-7.55	-5.96	1.94
TGME49_chrXII	3445163	3445358	TGME49_247610	4.5e-05	-	3445163	3445358	0	1	195,	0	-4.35	-3.47	3.25
TGME49_chrXII	3508217	3508916	TGME49_247700	1.2e-05	-	3508217	3508916	0	1	699,	0	-4.91	-3.94	2.76
TGME49_chrXII	3514443	3514544	TGME49_247700	0.00026	-	3514443	3514544	0	1	101,	0	-3.58	-2.8	1.62
TGME49_chrXII	3515141	3515590	TGME49_247700	0.00026	-	3515141	3515590	0	1	449,	0	-3.58	-2.8	2.78
TGME49_chrXII	3830240	3830634	TGME49_248390	1.3e-07	-	3830240	3830634	0	1	394,	0	-6.87	-5.45	2.89
TGME49_chrXII	3887795	3887943	TGME49_248490	0.00015	-	3887795	3887943	0	1	148,	0	-3.81	-3.01	3.67
TGME49_chrXII	3938439	3939337	TGME49_248520	2.2e-07	-	3938439	3939337	0	1	898,	0	-6.65	-5.27	4.11
TGME49_chrXII	3941751	3941901	TGME49_248520	0.00087	-	3941751	3941901	0	1	150,	0	-3.06	-2.33	1.88
TGME49_chrXII	4133287	4133636	TGME49_248740	3.5e-06	-	4133287	4133636	0	1	349,	0	-5.45	-4.37	2.67
TGME49_chrXII	4133734	4133984	TGME49_248740	3.5e-06	-	4133734	4133984	0	1	250,	0	-5.45	-4.37	1.58
TGME49_chrXII	4134083	4134482	TGME49_248740	3.5e-06	-	4134083	4134482	0	1	399,	0	-5.45	-4.37	1.62
TGME49_chrXII	4135830	4139215	TGME49_248740	6.2e-08	-	4135830	4139215	0	3	261,519,1510,	0,783,1875	-7.21	-5.71	2.65
TGME49_chrXII	4258950	4259251	TGME49_248940	9.1e-05	-	4258950	4259251	0	1	301,	0	-4.04	-3.2	3
TGME49_chrXII	4259599	4260997	TGME49_248940	9.1e-05	-	4259599	4260997	0	1	1398,	0	-4.04	-3.2	4.83
TGME49_chrXII	4271981	4272628	TGME49_248960	8.7e-05	-	4271981	4272628	0	1	647,	0	-4.06	-3.22	3.44
TGME49_chrXII	4275589	4276183	TGME49_248960	0.0011	-	4275589	4276183	0	2	9,191,	0,403	-2.97	-2.24	3.75
TGME49_chrXII	4392137	4393112	TGME49_249240	1.3e-12	-	4392137	4393112	0	2	593,49,	0,926	-11.9	-9.67	2.32
TGME49_chrXII	4400971	4401720	TGME49_249260	3.5e-05	-	4400971	4401720	0	1	749,	0	-4.46	-3.57	3.23
TGME49_chrXII	4401819	4402675	TGME49_249260	3.5e-05	-	4401819	4402675	0	2	75,324,	0,532	-4.46	-3.57	3.12
TGME49_chrXII	4403322	4403672	TGME49_249260	3.5e-05	-	4403322	4403672	0	1	350,	0	-4.46	-3.57	2.6
TGME49_chrXII	4403771	4404220	TGME49_249260	3.5e-05	-	4403771	4404220	0	1	449,	0	-4.46	-3.57	3
TGME49_chrXII	4404319	4404420	TGME49_249260	3.5e-05	-	4404319	4404420	0	1	101,	0	-4.46	-3.57	1.57
TGME49_chrXII	4404519	4405490	TGME49_249260	3.5e-05	-	4404519	4405490	0	2	239,11,	0,960	-4.46	-3.57	1.36
TGME49_chrXII	4413525	4413974	TGME49_249260	0.0017	-	4413525	4413974	0	1	449,	0	-2.76	-2.05	2.29
TGME49_chrXII	4497854	4498501	TGME49_249370	1.3e-07	-	4497854	4498501	0	1	647,	0	-6.89	-5.46	2.62
TGME49_chrXII	4560541	4560939	TGME49_249470	0.00068	-	4560541	4560939	0	1	398,	0	-3.17	-2.43	3.3
TGME49_chrXII	4608174	4608824	TGME49_249540	3.9e-06	-	4608174	4608824	0	1	650,	0	-5.41	-4.34	2.3
TGME49_chrXII	4609222	4609422	TGME49_249540	3.9e-06	-	4609222	4609422	0	1	200,	0	-5.41	-4.34	1.84
TGME49_chrXII	4609770	4610319	TGME49_249540	3.9e-06	-	4609770	4610319	0	1	549,	0	-5.41	-4.34	2.43
TGME49_chrXII	4610568	4610669	TGME49_249540	3.9e-06	-	4610568	4610669	0	1	101,	0	-5.41	-4.34	1.36
TGME49_chrXII	4610767	4610968	TGME49_249540	3.9e-06	-	4610767	4610968	0	1	201,	0	-5.41	-4.34	2.1
TGME49_chrXII	4620578	4620678	TGME49_249540	0.001	-	4620578	4620678	0	1	100,	0	-2.98	-1.56	1.91
TGME49_chrXII	4620777	4620977	TGME49_249540	0.001	-	4620777	4620977	0	1	200,	0	-2.98	-2.25	3.67
TGME49_chrXII	4835015	4835165	TGME49_249820	5.8e-05	-	4835015	4835165	0	1	150,	0	-4.24	-3.37	2.83
TGME49_chrXII	4835263	4835414	TGME49_249820	5.8e-05	-	4835263	4835414	0	1	151,	0	-4.24	-3.37	1.62
TGME49_chrXII	4845017	4845615	TGME49_249820	0.00043	-	4845017	4845615	0	1	598,	0	-3.37	-2.61	3.25
TGME49_chrXII	4845713	4845814	TGME49_249820	0.00043	-	4845713	4845814	0	1	101,	0	-3.37	-2.61	1.86
TGME49_chrXII	4846310	4846460	TGME49_249820	0.00043	-	4846310	4846460	0	1	150,	0	-3.37	-2.61	1.4
TGME49_chrXII	4939945	4940540	TGME49_249910	2.1e-05	-	4939945	4940540	0	1	595,	0	-4.68	-3.75	7
TGME49_chrXII	5050731	5051130	TGME49_250330	2.8e-08	-	5050731	5051130	0	1	399,	0	-7.55	-5.96	4
TGME49_chrXII	5051886	5053297	TGME49_250330	2.8e-08	-	5051886	5053297	0	3	60,147,341,	0,547,1070	-7.55	-5.96	2.43
TGME49_chrXII	5238113	5238411	TGME49_250810	6.3e-11	-	5238113	5238411	0	1	298,	0	-10.2	-8.21	2.48
TGME49_chrXII	5402838	5404332	TGME49_251460	1.5e-05	-	5402838	5404332	0	1	1494,	0	-4.83	-3.88	3.29
TGME49_chrXII	5404979	5405079	TGME49_251460	1.5e-05	-	5404979	5405079	0	1	100,	0	-4.83	-3.88	1.79
TGME49_chrXII	5405277	5405378	TGME49_251460	1.5e-05	-	5405277	5405378	0	1	101,	0	-4.83	-3.88	1.7
TGME49_chrXII	5405626	5405776	TGME49_251460	1.5e-05	-	5405626	5405776	0	1	150,	0	-4.83	-3.88	1.4
TGME49_chrXII	5435495	5435944	TGME49_251510	3.2e-06	-	5435495	5435944	0	1	449,	0	-5.49	-4.39	5.8
TGME49_chrXII	5437922	5438365	TGME49_251510	0.00014	-	5437922	5438365	0	2	192,8,	0,435	-3.85	-3.05	2.07
TGME49_chrXII	5439824	5440273	TGME49_251510	0.00014	-	5439824	5440273	0	1	449,	0	-3.85	-3.05	3.43
TGME49_chrXII	5441119	5441418	TGME49_251510	0.00014	-	5441119	5441418	0	1	299,	0	-3.85	-3.05	2.5
TGME49_chrXII	5441517	5441618	TGME49_251510	0.00014	-	5441517	5441618	0	1	101,	0	-3.85	-3.05	2.17
TGME49_chrXII	5441716	5441916	TGME49_251510	0.00014	-	5441716	5441916	0	1	200,	0	-3.85	-3.05	2.33
TGME49_chrXII	5447689	5447790	TGME49_251520	0.00017	-	5447689	5447790	0	1	101,	0	-3.76	-2.97	2.22
TGME49_chrXII	5551971	5552720	TGME49_251740	0.00023	-	5551971	5552720	0	1	749,	0	-3.63	-2.85	2.85
TGME49_chrXII	5572137	5572586	TGME49_251770	7.8e-05	-	5572137	5572586	0	1	449,	0	-4.11	-3.26	2.89
TGME49_chrXII	5572685	5573483	TGME49_251770	7.8e-05	-	5572685	5573483	0	1	798,	0	-4.11	-3.26	2.18
TGME49_chrXII	5597403	5597601	TGME49_251810	1.1e-06	-	5597403	5597601	0	1	198,	0	-5.96	-4.74	1.77
TGME49_chrXII	5721573	5722062	TGME49_278965	0.0019	-	5721573	5722062	0	1	489,	0	-2.71	-2.01	2.6
TGME49_chrXII	5862890	5863090	TGME49_278800	0.0011	-	5862890	5863090	0	1	200,	0	-2.96	-2.24	2.67
TGME49_chrXII	5864671	5865172	TGME49_278800	1.9e-06	-	5864671	5865172	0	1	501,	0	-5.72	-4.56	2.83
TGME49_chrXII	5865320	5865771	TGME49_278800	1.9e-06	-	5865320	5865771	0	1	451,	0	-5.72	-4.56	2.5
TGME49_chrXII	5866519	5867668	TGME49_278800	3.5e-06	-	5866519	5867668	0	1	1149,	0	-5.46	-4.38	3.5
TGME49_chrXII	5867817	5868068	TGME49_278800	3.5e-06	-	5867817	5868068	0	1	251,	0	-5.46	-4.38	1.86
TGME49_chrXII	6171398	6171894	TGME49_278280	0.00028	-	6171398	6171894	0	1	496,	0	-3.56	-2.79	2.59
TGME49_chrXII	6226544	6227642	TGME49_278205	3.2e-06	-	6226544	6227642	0	1	1098,	0	-5.5	-4.39	2.56
TGME49_chrXII	6233667	6234067	TGME49_278205	0.00034	-	6233667	6234067	0	1	400,	0	-3.47	-2.71	3
TGME49_chrXII	6238083	6239768	TGME49_278205	0.0011	-	6238083	6239768	0	2	12,887,	0,798	-2.96	-2.24	3.41
TGME49_chrXII	6240316	6240466	TGME49_278205	0.0011	-	6240316	6240466	0	1	150,	0	-2.96	-2.24	1.9
TGME49_chrXII	6241028	6241279	TGME49_278205	0.0011	-	6241028	6241279	0	1	251,	0	-2.96	-2.24	3.5
TGME49_chrXII	6244179	6247250	TGME49_278205	1.1e-05	-	6244179	6247250	0	4	110,72,882,334,	0,707,1275,2737	-4.96	-3.99	2.61
TGME49_chrXII	6356302	6357716	TGME49_278020	0.00051	-	6356302	6357716	0	2	542,254,	0,1160	-3.29	-2.55	3
TGME49_chrXII	6358371	6358571	TGME49_278020	0.00051	-	6358371	6358571	0	1	200,	0	-3.29	-1.85	2.44
TGME49_chrXII	6359074	6359373	TGME49_278020	0.00051	-	6359074	6359373	0	1	299,	0	-3.29	-2.55	2.5
TGME49_chrXII	6398063	6398164	TGME49_277940	0.00019	-	6398063	6398164	0	1	101,	0	-3.72	-2.93	1.45
TGME49_chrXII	6398262	6398662	TGME49_277940	0.00019	-	6398262	6398662	0	1	400,	0	-3.72	-2.93	2.3
TGME49_chrXII	6398860	6399609	TGME49_277940	0.00019	-	6398860	6399609	0	1	749,	0	-3.72	-2.93	4.33
TGME49_chrXII	6401444	6401644	TGME49_277940	0.00023	-	6401444	6401644	0	1	200,	0	-3.63	-2.14	2
TGME49_chrXII	6401792	6402192	TGME49_277940	0.00023	-	6401792	6402192	0	1	400,	0	-3.63	-2.85	3.5
TGME49_chrXII	6431176	6431323	TGME49_277920	7.6e-05	-	6431176	6431323	0	1	147,	0	-4.12	-3.27	3.47
TGME49_chrXII	6456524	6457124	TGME49_277880	0.00019	-	6456524	6457124	0	1	600,	0	-3.73	-2.94	4.14
TGME49_chrXII	6457223	6457624	TGME49_277880	0.00019	-	6457223	6457624	0	1	401,	0	-3.73	-2.94	6.25
TGME49_chrXII	6507318	6508067	TGME49_277790	9.3e-06	-	6507318	6508067	0	1	749,	0	-5.03	-4.03	3.75
TGME49_chrXII	6514042	6514541	TGME49_277790	0.0044	-	6514042	6514541	0	1	499,	0	-2.36	-1.67	2.92
TGME49_chrXII	6516187	6516288	TGME49_277790	0.00041	-	6516187	6516288	0	1	101,	0	-3.39	-2.63	1.7
TGME49_chrXII	6516636	6516837	TGME49_277790	0.00041	-	6516636	6516837	0	1	201,	0	-3.39	-2.63	1.5
TGME49_chrXII	6542934	6544134	TGME49_277740	1.1e-07	-	6542934	6544134	0	1	1200,	0	-6.95	-5.5	3.25
TGME49_chrXII	6544883	6546083	TGME49_277740	1.1e-07	-	6544883	6546083	0	1	1200,	0	-6.95	-5.5	3.87
TGME49_chrXII	6549769	6550219	TGME49_277740	3e-06	-	6549769	6550219	0	1	450,	0	-5.53	-4.42	1.87
TGME49_chrXII	6563567	6563816	TGME49_277710	6.8e-05	-	6563567	6563816	0	1	249,	0	-4.17	-3.32	3
TGME49_chrXII	6563915	6564413	TGME49_277710	6.8e-05	-	6563915	6564413	0	1	498,	0	-4.17	-3.32	2.38
TGME49_chrXII	6665993	6666393	TGME49_277490	1.6e-05	-	6665993	6666393	0	1	400,	0	-4.79	-3.84	3
TGME49_chrXII	6666541	6667190	TGME49_277490	1.6e-05	-	6666541	6667190	0	1	649,	0	-4.79	-3.84	2.5
TGME49_chrXII	6667338	6667838	TGME49_277490	1.6e-05	-	6667338	6667838	0	1	500,	0	-4.79	-3.84	2.14
TGME49_chrXII	6672258	6672508	TGME49_277490	0.00037	-	6672258	6672508	0	1	250,	0	-3.43	-2.67	2.43
TGME49_chrXII	6672856	6673206	TGME49_277490	0.00037	-	6672856	6673206	0	1	350,	0	-3.43	-2.67	2.56
TGME49_chrXII	6673604	6673754	TGME49_277490	0.00037	-	6673604	6673754	0	1	150,	0	-3.43	-2.67	1.54
TGME49_chrXII	6845396	6845496	TGME49_276920	2.2e-07	-	6845396	6845496	0	1	100,	0	-6.65	-5.27	1.54
TGME49_chrXII	6845594	6845744	TGME49_276920	2.2e-07	-	6845594	6845744	0	1	150,	0	-6.65	-5.27	2.17
TGME49_chrXII	6846239	6846438	TGME49_276920	2.2e-07	-	6846239	6846438	0	1	199,	0	-6.65	-5.27	1.9

## Sheet: Table_S3C
Table S3C: Total detected m6A peaks
chr	chromStart	chromEnd	name	score	strand	thickStart	thickEnd	itemRgb	blockCount	blockSizes	blockStarts	lg.p	lg.fdr	fold_enrchment	diff.lg.fdr	diff.lg.p	diff.log2.fc
KE138841	5747	5890	TGME49_300621	1.3e-12	-	5747	5890	0	1	143,	0	-11.9	-11.1	2.14	0	-0.05	-0.0721
KE138861	584	684	TGME49_253180	8.5e-05	+	584	684	0	1	100,	0	-4.07	-3.29	2.57	0	-0.0149	0.652
KE139130	6795	7089	TGME49_323010	1.3e-13	-	6795	7089	0	1	294,	0	-12.9	-11.9	1.42	0	-1.21	-0.485
KE139434	1436	1586	TGME49_329600	5.9e-06	-	1436	1586	0	1	150,	0	-5.23	-4.34	1.9	0	-0.731	0.174
KE139705	6369	7165	TGME49_287515	3.2e-16	-	6369	7165	0	1	796,	0	-15.5	-14.3	2.69	0	-0.111	0.0729
KE139818	1843	2092	TGME49_212735	1.6e-08	-	1843	2092	0	1	249,	0	-7.8	-7.38	1.61	0	-0.0334	-0.103
KE139818	3132	3232	TGME49_212735	1.1e-07	-	3132	3232	0	1	100,	0	-6.97	-6.62	1.32	0	-0.0663	-0.219
KE139818	3330	3430	TGME49_212735	1.1e-07	-	3330	3430	0	1	100,	0	-6.97	-6.62	1.28	0	-0.649	0.691
KE139818	5617	6208	TGME49_212725	5.2e-07	-	5617	6208	0	1	591,	0	-6.28	-5.99	3.1	0	-0.0734	0.09
KE139818	6306	6601	TGME49_212725	1.5e-07	-	6306	6601	0	1	295,	0	-6.81	-6.48	1.69	0	-0.14	-0.14
KE139826	794	1198	TGME49_329200	1.7e-09	-	794	1198	0	3	13,84,2,	0,78,402	-8.76	-8.24	1.54	0	-0.0198	-0.115
TGME49_chrII	37852	38391	TGME49_220880	7.9e-45	+	37852	38391	0	1	539,	0	-44.1	-40.7	3.69	0	-0.184	0.162
TGME49_chrII	43787	43986	TGME49_220900	1.5e-05	+	43787	43986	0	1	199,	0	-4.83	-4.62	1.5	0	-1.49	-0.965
TGME49_chrII	68724	68973	TGME49_220920	4e-28	+	68724	68973	0	1	249,	0	-27.4	-24.4	3	0	-0.481	-0.628
TGME49_chrII	82646	83418	TGME49_220940	0.00046	+	82646	83418	0	2	70,30,	0,742	-3.34	-2.62	3.89	0	-0.299	-0.778
TGME49_chrII	88774	88974	TGME49_220950	2.5e-14	+	88774	88974	0	1	200,	0	-13.6	-12.6	1.25	0	-0.000459	0.0407
TGME49_chrII	96815	96915	TGME49_279100	6.9e-07	+	96815	96915	0	1	100,	0	-6.16	-5.18	1.38	0	-0.265	0.561
TGME49_chrII	224653	225150	TGME49_221295	7.9e-22	+	224653	225150	0	1	497,	0	-21.1	-19.3	2.38	0	-0.238	-0.0855
TGME49_chrII	225249	225548	TGME49_221295	7.9e-22	+	225249	225548	0	1	299,	0	-21.1	-18.6	1.92	0	-1.79	0.837
TGME49_chrII	225646	225995	TGME49_221295	7.9e-22	+	225646	225995	0	1	349,	0	-21.1	-19.3	2.29	0	-0.0264	-0.155
TGME49_chrII	362291	362441	TGME49_221450	6.3e-12	+	362291	362441	0	1	150,	0	-11.2	-10.4	2.62	0	-0.000754	-0.106
TGME49_chrII	362539	362838	TGME49_221450	6.3e-12	+	362539	362838	0	1	299,	0	-11.2	-10.4	1.84	0	-0.24	-0.289
TGME49_chrII	364633	364730	TGME49_221455	8.7e-08	+	364633	364730	0	1	97,	0	-7.06	-6	1.9	0	-0.0565	-0.0724
TGME49_chrII	464325	465122	TGME49_221580	1.6e-12	+	464325	465122	0	1	797,	0	-11.8	-10.9	2.59	0	-0.282	-0.242
TGME49_chrII	471196	471395	TGME49_221590	1.2e-09	+	471196	471395	0	1	199,	0	-8.93	-7.65	2.65	0	-0.00442	0.138
TGME49_chrII	517544	517794	TGME49_221660	7.9e-12	+	517544	517794	0	1	250,	0	-11.1	-9.59	2.42	0	-0.0404	-0.227
TGME49_chrII	517893	517994	TGME49_221660	7.9e-12	+	517893	517994	0	1	101,	0	-11.1	-9.59	1.8	0	-0.0178	-1
TGME49_chrII	532894	533092	TGME49_221665	0.0021	+	532894	533092	0	1	198,	0	-2.67	-2.55	2.4	0	-0.573	0.282
TGME49_chrII	569428	569529	TGME49_221685	7.9e-57	+	569428	569529	0	1	101,	0	-56.1	-51.7	1.86	0	-0.016	-0.212
TGME49_chrII	569826	570026	TGME49_221685	7.9e-57	+	569826	570026	0	1	200,	0	-56.1	-52	1.58	0	-0.0318	0.184
TGME49_chrII	581497	581647	TGME49_221700	9.3e-07	+	581497	581647	0	1	150,	0	-6.03	-5.06	1.77	0	-0.196	-0.663
TGME49_chrII	737707	738104	TGME49_221980	3.2e-14	+	737707	738104	0	1	397,	0	-13.5	-12.5	2.33	0	-0.144	0.174
TGME49_chrII	878159	878836	TGME49_222110	3.8e-08	+	878159	878836	0	2	67,82,	0,595	-7.42	-7.04	2.33	0	-0.00198	0.201
TGME49_chrII	895877	895978	TGME49_222130	0.00015	+	895877	895978	0	1	101,	0	-3.82	-3.06	2.27	0	-0.0413	0.253
TGME49_chrII	917525	918221	TGME49_222155	7.9e-12	+	917525	918221	0	1	696,	0	-11.1	-10.4	3.28	0	-1.15	0.162
TGME49_chrII	918469	918619	TGME49_222155	7.9e-12	+	918469	918619	0	1	150,	0	-11.1	-10.4	1.47	0	-0.000332	0.0106
TGME49_chrII	947458	947607	TGME49_222192	1e-10	+	947458	947607	0	1	149,	0	-10	-9.39	2.73	0	-0.121	0.272
TGME49_chrII	956330	956877	TGME49_222200	2e-11	+	956330	956877	0	1	547,	0	-10.7	-9.94	2.88	0	-0.598	0.384
TGME49_chrII	965110	965509	TGME49_222220	1e-14	+	965110	965509	0	1	399,	0	-14	-12.9	1.42	0	-1.18	0.333
TGME49_chrII	965608	965808	TGME49_222220	1e-14	+	965608	965808	0	1	200,	0	-14	-12.9	1.35	0	-0.578	0.354
TGME49_chrII	970298	970498	TGME49_222220	8.5e-09	+	970298	970498	0	1	200,	0	-8.07	-7.62	2	0	-0.12	-0.152
TGME49_chrII	1084076	1084527	TGME49_222380	5e-18	+	1084076	1084527	0	1	451,	0	-17.3	-15.9	1.98	0	-0.383	0.302
TGME49_chrII	1210984	1211085	TGME49_222710	1e-09	+	1210984	1211085	0	1	101,	0	-8.99	-7.7	1.75	0	-0.568	-0.3
TGME49_chrII	1211882	1211982	TGME49_222710	1e-09	+	1211882	1211982	0	1	100,	0	-8.99	-7.7	2	0	-0.0067	-0.278
TGME49_chrII	1283779	1283980	TGME49_222880	2e-12	+	1283779	1283980	0	1	201,	0	-11.7	-10.9	1.55	0	-0.0214	0.133
TGME49_chrII	1310205	1310305	TGME49_222910	1e-15	+	1310205	1310305	0	1	100,	0	-15	-13	1.43	0	-0.0149	-0.0365
TGME49_chrII	1310998	1311098	TGME49_222910	1e-15	+	1310998	1311098	0	1	100,	0	-15	-13.8	1.54	0	-0.0172	0.134
TGME49_chrII	1320978	1321728	TGME49_222940	4e-49	+	1320978	1321728	0	1	750,	0	-48.4	-44.8	3.4	0	-0.197	0.0882
TGME49_chrII	1321877	1321978	TGME49_222940	4e-49	+	1321877	1321978	0	1	101,	0	-48.4	-44.8	1.21	0	-0.00192	-0.0348
TGME49_chrII	1458271	1458372	TGME49_223120	1.3e-19	+	1458271	1458372	0	1	101,	0	-18.9	-17.3	2.89	0	-0.917	0.967
TGME49_chrII	1607520	1607720	TGME49_297210	5e-06	+	1607520	1607720	0	1	200,	0	-5.3	-5.07	3.35	0	-0.0466	0.0908
TGME49_chrII	1610360	1610461	TGME49_297210	0.00013	+	1610360	1610461	0	1	101,	0	-3.89	-3.13	1.7	0	-0.111	0.192
TGME49_chrII	1613151	1613252	TGME49_297210	4.5e-05	+	1613151	1613252	0	1	101,	0	-4.35	-3.55	2.71	0	-0.122	0.469
TGME49_chrII	1668964	1669363	TGME49_297310	7.9e-18	+	1668964	1669363	0	1	399,	0	-17.1	-15.7	3.14	0	-0.138	0.264
TGME49_chrII	1811523	1811623	TGME49_297470	2.1e-07	+	1811523	1811623	0	1	100,	0	-6.68	-5.66	1.5	0	-0.711	-0.274
TGME49_chrII	1952677	1952828	TGME49_297720	8.3e-06	+	1952677	1952828	0	1	151,	0	-5.08	-4.21	1.83	0	-0.00605	-0.37
TGME49_chrII	1982908	1983105	TGME49_297760	1.2e-06	+	1982908	1983105	0	1	197,	0	-5.92	-5.64	3.33	0	-0.0205	0.0422
TGME49_chrII	1988842	1988993	TGME49_297770	4.4e-07	+	1988842	1988993	0	1	151,	0	-6.36	-5.37	1.82	0	-0.273	-0.383
TGME49_chrII	1989539	1989839	TGME49_297770	1.7e-08	+	1989539	1989839	0	1	300,	0	-7.76	-7.34	2.08	0	-0.65	-0.535
TGME49_chrII	1988901	1989002	TGME49_297780	2e-07	+	1988901	1989002	0	1	101,	0	-6.7	-5.67	1.7	0	-0.0845	0.248
TGME49_chrII	1989547	1989846	TGME49_297780	8.7e-10	+	1989547	1989846	0	1	299,	0	-9.06	-7.76	2	0	-0.451	-0.429
TGME49_chrII	2198722	2199170	TGME49_298020	4e-15	+	2198722	2199170	0	1	448,	0	-14.4	-13.3	3.33	0	-0.00482	-0.134
TGME49_chrII	37950	38687	TGME49_220890	6.5e-05	-	37950	38687	0	1	737,	0	-4.19	-4.02	3.56	0	-0.564	0.22
TGME49_chrII	46940	47588	TGME49_220910	1.7e-07	-	46940	47588	0	1	648,	0	-6.77	-6.44	2.89	0	-0.000958	0.0137
TGME49_chrII	48085	48385	TGME49_220910	1.7e-07	-	48085	48385	0	1	300,	0	-6.77	-6.44	1.6	0	-0.00151	0.0413
TGME49_chrII	51472	51573	TGME49_220910	0.003	-	51472	51573	0	1	101,	0	-2.53	-2.41	1.61	0	-0.0158	0.118
TGME49_chrII	54144	54663	TGME49_220910	0.0026	-	54144	54663	0	2	88,62,	0,457	-2.59	-1.93	1.47	0	-0.00797	0.222
TGME49_chrII	54762	54962	TGME49_220910	4.3e-06	-	54762	54962	0	1	200,	0	-5.37	-5.14	1.67	0	-0.497	-0.688
TGME49_chrII	55061	55998	TGME49_220910	4.3e-06	-	55061	55998	0	2	16,433,	0,504	-5.37	-5.14	2.7	0	-0.353	-0.293
TGME49_chrII	60730	61129	TGME49_220910	0.0002	-	60730	61129	0	1	399,	0	-3.69	-2.94	1.93	0	-0.0695	-0.176
TGME49_chrII	68792	68942	TGME49_220930	7.6e-10	-	68792	68942	0	1	150,	0	-9.12	-7.81	3.44	0	-0.973	-1.18
TGME49_chrII	99822	100369	TGME49_221160	6e-09	-	99822	100369	0	1	547,	0	-8.22	-7.76	3	0	-0.00787	-0.0621
TGME49_chrII	108384	108484	TGME49_221180	4.2e-06	-	108384	108484	0	1	100,	0	-5.38	-5.14	2.17	0	-0.0774	0.197
TGME49_chrII	113921	114417	TGME49_221180	8.5e-08	-	113921	114417	0	1	496,	0	-7.07	-6.71	1.45	0	-0.385	-0.123
TGME49_chrII	122879	124574	TGME49_221200	2.5e-11	-	122879	124574	0	1	1695,	0	-10.6	-9.88	3.05	0	-0.556	-0.174
TGME49_chrII	124673	125172	TGME49_221200	1.3e-11	-	124673	125172	0	1	499,	0	-10.9	-10.2	3.19	0	-0.118	-0.144
TGME49_chrII	160672	160821	TGME49_221230	1.3e-05	-	160672	160821	0	1	149,	0	-4.87	-4.66	1.41	0	-0.411	0.469
TGME49_chrII	196002	196546	TGME49_221270	1e-12	-	196002	196546	0	1	544,	0	-12	-11.1	2.94	0	-0.747	0.353
TGME49_chrII	198152	198301	TGME49_221270	1e-12	-	198152	198301	0	1	149,	0	-12	-11.1	1.24	0	-0.135	-0.192
TGME49_chrII	225707	226005	TGME49_221310	1.8e-05	-	225707	226005	0	1	298,	0	-4.74	-4.54	1.86	0	-0.0996	-0.396
TGME49_chrII	234838	235339	TGME49_221320	3.4e-07	-	234838	235339	0	1	501,	0	-6.47	-6.16	3.44	0	-0.511	0.106
TGME49_chrII	235738	235939	TGME49_221320	3.4e-07	-	235738	235939	0	1	201,	0	-6.47	-6.16	1.88	0	-0.023	0.0858
TGME49_chrII	236238	236339	TGME49_221320	3.4e-07	-	236238	236339	0	1	101,	0	-6.47	-6.16	1.06	0	-0.0215	-0.135
TGME49_chrII	254837	254937	TGME49_221330	6e-05	-	254837	254937	0	1	100,	0	-4.22	-4.04	1.86	0	-0.000714	0.0727
TGME49_chrII	255036	255187	TGME49_221330	7.6e-06	-	255036	255187	0	1	151,	0	-5.12	-4.9	1.92	0	-0.125	-0.265
TGME49_chrII	256664	258236	TGME49_221330	8.3e-06	-	256664	258236	0	3	34,94,322,	0,662,1250	-5.08	-4.86	2.41	0	-0.164	-0.182
TGME49_chrII	258982	259976	TGME49_221330	4.4e-07	-	258982	259976	0	2	2,598,	0,396	-6.36	-6.06	2.59	0	-0.795	-0.302
TGME49_chrII	267721	268520	TGME49_221330	1.5e-05	-	267721	268520	0	1	799,	0	-4.82	-4.61	3	0	-0.118	-0.0934
TGME49_chrII	281823	281923	TGME49_221360	0.00015	-	281823	281923	0	1	100,	0	-3.82	-3.07	1.27	0	-0.0519	0.354
TGME49_chrII	285309	286210	TGME49_221360	4.1e-05	-	285309	286210	0	2	48,53,	0,848	-4.39	-4.21	1.5	0	-0.00932	-0.0987
TGME49_chrII	286308	286408	TGME49_221360	4.1e-05	-	286308	286408	0	1	100,	0	-4.39	-4.21	1.36	0	-0.101	-0.252
TGME49_chrII	297505	299946	TGME49_221380	5e-15	-	297505	299946	0	3	1123,250,464,	0,1443,1977	-14.3	-13.2	2.08	0	-0.315	0.0767
TGME49_chrII	300143	301089	TGME49_221380	5e-15	-	300143	301089	0	2	111,39,	0,907	-14.3	-13.2	1.3	0	-0.224	-0.207
TGME49_chrII	303385	304203	TGME49_221390	4.6e-07	-	303385	304203	0	2	182,216,	0,602	-6.34	-6.04	2.23	0	-0.00605	0.00407
TGME49_chrII	307366	307912	TGME49_221390	6e-06	-	307366	307912	0	1	546,	0	-5.22	-4.99	2.22	0	-0.0179	0.0801
TGME49_chrII	312952	313102	TGME49_221400	5.4e-08	-	312952	313102	0	1	150,	0	-7.27	-6.9	1.33	0	-0.0379	-0.122
TGME49_chrII	313201	313750	TGME49_221400	5.4e-08	-	313201	313750	0	1	549,	0	-7.27	-6.9	1.86	0	-0.0153	-0.0494
TGME49_chrII	314646	314896	TGME49_221400	5.4e-08	-	314646	314896	0	1	250,	0	-7.27	-6.9	1.29	0	-0.2	-0.218
TGME49_chrII	316739	316889	TGME49_221400	5.4e-08	-	316739	316889	0	1	150,	0	-7.27	-6.9	1.53	0	-0.15	-0.233
TGME49_chrII	318614	319263	TGME49_221400	1.5e-07	-	318614	319263	0	1	649,	0	-6.81	-6.47	1.71	0	-0.231	-0.136
TGME49_chrII	347322	347423	TGME49_221440	9.3e-05	-	347322	347423	0	1	101,	0	-4.03	-3.26	2.94	0	-0.0846	0.705
TGME49_chrII	347622	347723	TGME49_221440	8.9e-05	-	347622	347723	0	1	101,	0	-4.05	-3.27	1.26	0	-1.15	1.41
TGME49_chrII	347872	347973	TGME49_221440	8.9e-05	-	347872	347973	0	1	101,	0	-4.05	-3.88	1.42	0	-0.0304	0.27
TGME49_chrII	348172	348473	TGME49_221440	4.8e-05	-	348172	348473	0	1	301,	0	-4.32	-3.53	2.58	0	-0.108	-0.401
TGME49_chrII	348821	349522	TGME49_221440	4.7e-09	-	348821	349522	0	1	701,	0	-8.33	-7.86	3.08	0	-0.0379	-0.0258
TGME49_chrII	349671	349822	TGME49_221440	2.2e-08	-	349671	349822	0	1	151,	0	-7.66	-7.25	2.53	0	-0.112	-0.189
TGME49_chrII	350021	350422	TGME49_221440	0.00023	-	350021	350422	0	1	401,	0	-3.64	-3.49	2.41	0	-0.227	-0.227
TGME49_chrII	386753	387153	TGME49_221480	1.1e-10	-	386753	387153	0	1	400,	0	-9.95	-9.31	2.69	0	-0.365	0.247
TGME49_chrII	394712	394812	TGME49_221490	2.8e-06	-	394712	394812	0	1	100,	0	-5.56	-5.31	1.48	0	-0.751	0.718
TGME49_chrII	400914	401712	TGME49_221500	6.6e-10	-	400914	401712	0	1	798,	0	-9.18	-8.6	2.63	0	0	-0.0156
TGME49_chrII	402557	403007	TGME49_221500	3.5e-09	-	402557	403007	0	1	450,	0	-8.45	-7.97	2.06	0	-0.523	-0.401
TGME49_chrII	417740	418087	TGME49_221530	8.1e-10	-	417740	418087	0	1	347,	0	-9.09	-8.53	2.69	0	-1.25	0.395
TGME49_chrII	427323	427572	TGME49_221540	1.1e-06	-	427323	427572	0	1	249,	0	-5.96	-5	1.5	0	-0.221	0.264
TGME49_chrII	430947	431047	TGME49_221540	5.9e-06	-	430947	431047	0	1	100,	0	-5.23	-4.34	1.38	0	-0.758	-1.03
TGME49_chrII	465077	465225	TGME49_221585	9.3e-07	-	465077	465225	0	1	148,	0	-6.03	-5.75	1.92	0	-0.404	-0.522
TGME49_chrII	465617	465765	TGME49_221585	1.1e-05	-	465617	465765	0	1	148,	0	-4.96	-4.75	1.59	0	-0.0147	0.062
TGME49_chrII	471638	471786	TGME49_221600	6.8e-05	-	471638	471786	0	1	148,	0	-4.17	-4	1.88	0	-0.000508	0.0841
TGME49_chrII	471884	472483	TGME49_221600	6.8e-05	-	471884	472483	0	2	56,142,	0,457	-4.17	-3.38	1.67	0	-0.0157	0.181
TGME49_chrII	474681	474879	TGME49_221600	6.8e-05	-	474681	474879	0	1	198,	0	-4.17	-4	1.78	0	-0.652	-0.634
TGME49_chrII	497708	498496	TGME49_221630	1.7e-06	-	497708	498496	0	2	123,76,	0,712	-5.78	-4.84	1.55	0	-1.46e-05	0.0522
TGME49_chrII	498595	498795	TGME49_221630	1.7e-06	-	498595	498795	0	1	200,	0	-5.78	-5.52	1.56	0	-0.485	-0.718
TGME49_chrII	498893	499044	TGME49_221630	1.7e-06	-	498893	499044	0	1	151,	0	-5.78	-5.52	1.68	0	-0.77	-0.979
TGME49_chrII	501040	501439	TGME49_221630	7.9e-07	-	501040	501439	0	1	399,	0	-6.1	-5.82	1.94	0	-0.226	-0.37
TGME49_chrII	537111	537361	TGME49_221670	0.0023	-	537111	537361	0	1	250,	0	-2.64	-2.52	3	0	-0.187	0.0969
TGME49_chrII	538057	539890	TGME49_221670	5.2e-07	-	538057	539890	0	3	144,193,63,	0,826,1770	-6.28	-5.99	3.29	0	-0.0565	-0.0717
TGME49_chrII	544131	545823	TGME49_221670	7.1e-06	-	544131	545823	0	3	166,232,251,	0,770,1441	-5.15	-4.93	2.29	0	-0.288	-0.155
TGME49_chrII	551432	551583	TGME49_221670	0.0017	-	551432	551583	0	1	151,	0	-2.78	-2.66	1.46	0	-0.47	0.481
TGME49_chrII	552030	552131	TGME49_221670	0.0017	-	552030	552131	0	1	101,	0	-2.78	-2.66	1.59	0	-0.207	0.287
TGME49_chrII	552229	552330	TGME49_221670	0.0017	-	552229	552330	0	1	101,	0	-2.78	-2.66	1.42	0	-0.517	-0.548
TGME49_chrII	553770	553871	TGME49_221675	8.9e-09	-	553770	553871	0	1	101,	0	-8.05	-6.88	2.91	0	-0.137	-0.549
TGME49_chrII	553970	554120	TGME49_221675	8.9e-09	-	553970	554120	0	1	150,	0	-8.05	-7.61	2.22	0	-0.581	0.668
TGME49_chrII	557143	558502	TGME49_221675	5e-18	-	557143	558502	0	2	30,867,	0,492	-17.3	-15.9	2.27	0	-0.0417	-0.078
TGME49_chrII	558650	558751	TGME49_221675	5e-18	-	558650	558751	0	1	101,	0	-17.3	-15.9	1.83	0	-0.0131	0.034
TGME49_chrII	559148	560573	TGME49_221675	5e-18	-	559148	560573	0	2	107,989,	0,436	-17.3	-15.9	3.5	0	-1.47	-0.339
TGME49_chrII	561169	561618	TGME49_221675	4e-13	-	561169	561618	0	1	449,	0	-12.4	-11.4	2.58	0	-0.377	-0.251
TGME49_chrII	569914	570213	TGME49_221690	2.5e-07	-	569914	570213	0	1	299,	0	-6.61	-6.29	2.24	0	-0.0421	0.117
TGME49_chrII	570311	570412	TGME49_221690	2.5e-07	-	570311	570412	0	1	101,	0	-6.61	-6.29	1.53	0	-1.08	1.22
TGME49_chrII	575359	575609	TGME49_221690	3e-07	-	575359	575609	0	1	250,	0	-6.53	-6.21	2.73	0	-5.71e-05	0.0722
TGME49_chrII	583274	583375	TGME49_221720	8.9e-05	-	583274	583375	0	1	101,	0	-4.05	-3.28	1.3	0	-0.588	0.987
TGME49_chrII	583474	584200	TGME49_221720	0.00038	-	583474	584200	0	2	24,127,	0,599	-3.42	-3.28	1.62	0	-0.0865	0.257
TGME49_chrII	586693	586893	TGME49_221720	2.8e-05	-	586693	586893	0	1	200,	0	-4.56	-4.37	2.09	0	-0.408	-0.441
TGME49_chrII	587791	587892	TGME49_221720	3.6e-05	-	587791	587892	0	1	101,	0	-4.44	-4.26	1.64	0	-0.154	-0.346
TGME49_chrII	593335	594153	TGME49_221720	3.4e-06	-	593335	594153	0	2	450,1,	0,817	-5.47	-5.23	2.19	0	-0.0158	0.0776
TGME49_chrII	597537	597787	TGME49_221710	0.00065	-	597537	597787	0	1	250,	0	-3.19	-3.06	1.64	0	-0.0527	0.187
TGME49_chrII	597936	598136	TGME49_221710	0.00065	-	597936	598136	0	1	200,	0	-3.19	-2.49	1.25	0	-0.00913	-0.21
TGME49_chrII	600172	600572	TGME49_221710	2.3e-06	-	600172	600572	0	1	400,	0	-5.63	-5.38	2.08	0	-0.167	-0.229
TGME49_chrII	604496	605045	TGME49_221710	1.1e-06	-	604496	605045	0	1	549,	0	-5.95	-5.68	2.97	0	-0.00317	-0.0218
TGME49_chrII	651801	652495	TGME49_221880	7.2e-06	-	651801	652495	0	1	694,	0	-5.14	-4.92	2.65	0	-0.228	-0.376
TGME49_chrII	657160	657507	TGME49_221880	2e-05	-	657160	657507	0	1	347,	0	-4.7	-4.5	2	0	-0.397	-0.0621
TGME49_chrII	710531	710879	TGME49_221940	1.2e-05	-	710531	710879	0	1	348,	0	-4.91	-4.7	2.44	0	-0.117	-0.193
TGME49_chrII	717457	717557	TGME49_221940	0.0019	-	717457	717557	0	1	100,	0	-2.71	-2.04	1.67	0	-0.0214	-0.253
TGME49_chrII	720190	720791	TGME49_221950	1.2e-08	-	720190	720791	0	1	601,	0	-7.91	-7.48	3.33	0	-0.0871	-0.00328
TGME49_chrII	727860	728161	TGME49_221950	0.012	-	727860	728161	0	1	301,	0	-1.93	-1.82	1.58	0	-0.054	0.177
TGME49_chrII	730674	731063	TGME49_221970	5e-12	-	730674	731063	0	1	389,	0	-11.3	-10.5	2.42	0	-0.0336	0.106
TGME49_chrII	732142	732435	TGME49_221970	5e-12	-	732142	732435	0	1	293,	0	-11.3	-10.5	2.12	0	-0.0827	0.174
TGME49_chrII	737848	738097	TGME49_221990	2.8e-05	-	737848	738097	0	1	249,	0	-4.55	-4.36	2.71	0	-0.0201	0.0635
TGME49_chrII	742866	743017	TGME49_222000	1e-09	-	742866	743017	0	1	151,	0	-9	-8.46	2.4	0	-0.0305	0.244
TGME49_chrII	748181	748832	TGME49_222000	1e-09	-	748181	748832	0	1	651,	0	-9	-8.46	2.94	0	-0.111	0.123
TGME49_chrII	757151	757351	TGME49_222010	2.6e-06	-	757151	757351	0	1	200,	0	-5.59	-5.34	4.09	0	-0.224	-0.393
TGME49_chrII	784029	784280	TGME49_222050	1.2e-05	-	784029	784280	0	1	251,	0	-4.91	-4.71	3.63	0	-0.102	0.256
TGME49_chrII	789067	789768	TGME49_222050	2.5e-07	-	789067	789768	0	1	701,	0	-6.61	-6.29	2.17	0	-0.0159	0.0294
TGME49_chrII	795421	795522	TGME49_222060	1.1e-09	-	795421	795522	0	1	101,	0	-8.97	-8.43	1.81	0	0	0.00674
TGME49_chrII	868708	868859	TGME49_222100	0.00037	-	868708	868859	0	1	151,	0	-3.43	-3.29	2.41	0	-0.0237	0.113
TGME49_chrII	884432	885030	TGME49_222120	1.1e-08	-	884432	885030	0	1	598,	0	-7.96	-7.52	3.64	0	-0.263	-0.315
TGME49_chrII	889593	889793	TGME49_222120	0.00018	-	889593	889793	0	1	200,	0	-3.75	-3.6	1.56	0	-0.223	0.479
TGME49_chrII	895866	896016	TGME49_222140	2.5e-05	-	895866	896016	0	1	150,	0	-4.61	-3.78	2.24	0	-0.00958	0.346
TGME49_chrII	907895	908452	TGME49_222140	3.3e-06	-	907895	908452	0	2	1,248,	0,309	-5.48	-5.24	2.22	0	-0.583	-0.539
TGME49_chrII	917982	918229	TGME49_222160	4.5e-06	-	917982	918229	0	1	247,	0	-5.35	-5.12	2.62	0	-0.67	0.115
TGME49_chrII	918474	918573	TGME49_222160	4.5e-06	-	918474	918573	0	1	99,	0	-5.35	-5.12	1.39	0	-0.0137	-0.0762
TGME49_chrII	974719	974820	TGME49_222230	6.9e-06	-	974719	974820	0	1	101,	0	-5.16	-4.28	1.93	0	-0.0989	0.466
TGME49_chrII	994238	994838	TGME49_222250	7.8e-06	-	994238	994838	0	1	600,	0	-5.11	-4.89	2.28	0	-0.256	-0.341
TGME49_chrII	994937	995038	TGME49_222250	7.8e-06	-	994937	995038	0	1	101,	0	-5.11	-4.24	1.87	0	-0.00155	0.225
TGME49_chrII	1010597	1010745	TGME49_222280	4e-05	-	1010597	1010745	0	1	148,	0	-4.4	-4.22	2	0	-0.229	-0.429
TGME49_chrII	1014470	1014571	TGME49_222300	2.6e-06	-	1014470	1014571	0	1	101,	0	-5.58	-5.33	3.15	0	-0.00147	-0.0546
TGME49_chrII	1014670	1014921	TGME49_222300	2.6e-06	-	1014670	1014921	0	1	251,	0	-5.58	-5.33	2.42	0	-0.14	-0.243
TGME49_chrII	1015269	1015470	TGME49_222300	2.6e-06	-	1015269	1015470	0	1	201,	0	-5.58	-5.33	1.92	0	-0.0318	0.11
TGME49_chrII	1017654	1017755	TGME49_222300	2.6e-06	-	1017654	1017755	0	1	101,	0	-5.58	-5.33	2.3	0	-0.0493	-0.41
TGME49_chrII	1020502	1020603	TGME49_222300	0.0011	-	1020502	1020603	0	1	101,	0	-2.97	-2.28	1.38	0	-0.0211	0.0126
TGME49_chrII	1020702	1020803	TGME49_222300	0.0011	-	1020702	1020803	0	1	101,	0	-2.97	-2.28	1.38	0	-0.0272	-0.014
TGME49_chrII	1021950	1022347	TGME49_222305	1.3e-05	-	1021950	1022347	0	1	397,	0	-4.89	-4.68	2.41	0	-0.003	-0.105
TGME49_chrII	1035837	1036037	TGME49_222330	0.00023	-	1035837	1036037	0	1	200,	0	-3.64	-2.9	1.65	0	-0.0285	0.122
TGME49_chrII	1036932	1037032	TGME49_222330	0.00023	-	1036932	1037032	0	1	100,	0	-3.64	-2.9	1.33	0	-0.0374	-0.678
TGME49_chrII	1040341	1040442	TGME49_222330	1.5e-05	-	1040341	1040442	0	1	101,	0	-4.83	-3.98	1.5	0	-0.51	-1.73
TGME49_chrII	1040540	1040790	TGME49_222330	1.5e-05	-	1040540	1040790	0	1	250,	0	-4.83	-4.63	2.73	0	-0.467	-0.685
TGME49_chrII	1055806	1055907	TGME49_222350	1.8e-07	-	1055806	1055907	0	1	101,	0	-6.74	-6.41	1.58	0	-0.00398	0.0433
TGME49_chrII	1056006	1056106	TGME49_222350	1.8e-07	-	1056006	1056106	0	1	100,	0	-6.74	-6.41	2	0	-0.387	-0.0638
TGME49_chrII	1057304	1061480	TGME49_222350	1.9e-09	-	1057304	1061480	0	7	68,144,111,61,83,142,141,	0,556,1049,1832,2418,3181,4035	-8.72	-8.2	2.1	0	-0.0427	-0.0331
TGME49_chrII	1064349	1064450	TGME49_222350	1.9e-09	-	1064349	1064450	0	1	101,	0	-8.72	-8.2	1.64	0	-0.005	0.111
TGME49_chrII	1111347	1111497	TGME49_222390	6.3e-09	-	1111347	1111497	0	1	150,	0	-8.2	-7.74	2	0	-0.736	0.683
TGME49_chrII	1142335	1142436	TGME49_222430	0.001	-	1142335	1142436	0	1	101,	0	-2.99	-2.86	2.36	0	-0.193	-0.379
TGME49_chrII	1249004	1249103	TGME49_222840	2e-18	-	1249004	1249103	0	1	99,	0	-17.7	-16.3	1.79	0	-0.216	0.259
TGME49_chrII	1259270	1260291	TGME49_222860	1e-17	-	1259270	1260291	0	2	484,113,	0,908	-17	-15.6	2.22	0	-0.0043	0.0108
TGME49_chrII	1271104	1271205	TGME49_222860	1e-17	-	1271104	1271205	0	1	101,	0	-17	-15.6	1.17	0	-0.124	0.233
TGME49_chrII	1283805	1283906	TGME49_222900	0.00091	-	1283805	1283906	0	1	101,	0	-3.04	-2.91	1.88	0	-0.077	0.304
TGME49_chrII	1289079	1289180	TGME49_222900	0.0037	-	1289079	1289180	0	1	101,	0	-2.43	-2.31	1.33	0	-0.00374	-0.0698
TGME49_chrII	1291423	1291673	TGME49_222900	0.00038	-	1291423	1291673	0	1	250,	0	-3.42	-3.28	2.33	0	-0.169	-0.206
TGME49_chrII	1298134	1299591	TGME49_222900	4.6e-06	-	1298134	1299591	0	2	17,633,	0,824	-5.34	-5.1	2.87	0	-0.168	0.14
TGME49_chrII	1299840	1300040	TGME49_222900	4e-06	-	1299840	1300040	0	1	200,	0	-5.4	-5.16	2.07	0	-0.00109	-0.0104
TGME49_chrII	1300139	1300340	TGME49_222900	4e-06	-	1300139	1300340	0	1	201,	0	-5.4	-5.16	1.62	0	-0.022	0.0958
TGME49_chrII	1301537	1301638	TGME49_222900	4e-06	-	1301537	1301638	0	1	101,	0	-5.4	-5.16	1.54	0	-0.23	-0.389
TGME49_chrII	1315137	1315992	TGME49_222930	2.9e-10	-	1315137	1315992	0	2	498,97,	0,758	-9.54	-8.94	3.06	0	-0.088	-0.186
TGME49_chrII	1321469	1321716	TGME49_222948	2e-18	-	1321469	1321716	0	1	247,	0	-17.7	-16.3	2.33	0	-0.0174	-0.0163
TGME49_chrII	1322157	1323084	TGME49_222948	4e-11	-	1322157	1323084	0	2	59,89,	0,838	-10.4	-9.74	1.31	0	-1.22	0.68
TGME49_chrII	1360411	1360511	TGME49_222990	0.00016	-	1360411	1360511	0	1	100,	0	-3.79	-3.63	1.11	0	-0.00587	0.0984
TGME49_chrII	1371231	1371330	TGME49_223020	2.9e-06	-	1371231	1371330	0	1	99,	0	-5.54	-5.29	4.92	0	-0.26	-0.462
TGME49_chrII	1371428	1371576	TGME49_223020	2.9e-06	-	1371428	1371576	0	1	148,	0	-5.54	-5.29	1.46	0	-0.000995	0.0715
TGME49_chrII	1379928	1380225	TGME49_223040	3.4e-07	-	1379928	1380225	0	1	297,	0	-6.47	-6.16	2.1	0	-0.0335	0.0634
TGME49_chrII	1426251	1426402	TGME49_223080	2.3e-05	-	1426251	1426402	0	1	151,	0	-4.64	-4.45	3.4	0	-0.00244	-0.0167
TGME49_chrII	1427898	1427999	TGME49_223080	4.9e-08	-	1427898	1427999	0	1	101,	0	-7.31	-6.93	1.36	0	-0.237	0.297
TGME49_chrII	1428397	1428598	TGME49_223080	4.9e-08	-	1428397	1428598	0	1	201,	0	-7.31	-6.93	2.24	0	-0.0624	-0.0953
TGME49_chrII	1432822	1433172	TGME49_223080	1.7e-08	-	1432822	1433172	0	1	350,	0	-7.76	-7.34	1.96	0	-0.0254	0.104
TGME49_chrII	1433271	1434021	TGME49_223080	1.7e-08	-	1433271	1434021	0	1	750,	0	-7.76	-7.34	2.04	0	-0.304	-0.136
TGME49_chrII	1435318	1435718	TGME49_223080	1.7e-08	-	1435318	1435718	0	1	400,	0	-7.76	-7.34	1.8	0	-0.00211	-0.00857
TGME49_chrII	1438118	1438219	TGME49_223080	2.6e-07	-	1438118	1438219	0	1	101,	0	-6.59	-6.27	1.14	0	-0.00105	0.00767
TGME49_chrII	1448896	1449591	TGME49_223110	6.3e-14	-	1448896	1449591	0	1	695,	0	-13.2	-12.2	3.07	0	-1.43	0.173
TGME49_chrII	1458499	1458990	TGME49_223125	3.2e-07	-	1458499	1458990	0	1	491,	0	-6.49	-6.18	2.55	0	-0.708	0.305
TGME49_chrII	1462965	1463066	TGME49_223130	1.3e-08	-	1462965	1463066	0	1	101,	0	-7.88	-7.45	2.18	0	-0.00142	0.0577
TGME49_chrII	1490242	1490343	TGME49_296950	0.00072	-	1490242	1490343	0	1	101,	0	-3.14	-3.01	1.43	0	-0.161	0.44
TGME49_chrII	1490542	1491040	TGME49_296950	0.00072	-	1490542	1491040	0	2	101,49,	0,449	-3.14	-3.01	2.24	0	-0.118	-0.354
TGME49_chrII	1510479	1511244	TGME49_297060	1e-18	-	1510479	1511244	0	2	360,32,	0,733	-18	-16.5	1.35	0	-0.197	0.121
TGME49_chrII	1515824	1516373	TGME49_297070	2.7e-09	-	1515824	1516373	0	1	549,	0	-8.57	-8.07	2.26	0	-1.76	0.326
TGME49_chrII	1533964	1534114	TGME49_297110	1e-09	-	1533964	1534114	0	1	150,	0	-8.99	-8.45	1.31	0	-0.00805	-0.0227
TGME49_chrII	1555131	1555382	TGME49_297130	1.1e-08	-	1555131	1555382	0	1	251,	0	-7.94	-7.51	2.47	0	-0.508	0.503
TGME49_chrII	1555481	1555631	TGME49_297130	1.1e-08	-	1555481	1555631	0	1	150,	0	-7.94	-7.51	1.46	0	-0.243	0.328
TGME49_chrII	1568813	1570260	TGME49_297150	1.5e-08	-	1568813	1570260	0	2	840,60,	0,1387	-7.81	-7.39	3.12	0	-1.34	0.195
TGME49_chrII	1578997	1579245	TGME49_297160	1.9e-06	-	1578997	1579245	0	1	248,	0	-5.73	-5.47	4.36	0	-0.183	0.171
TGME49_chrII	1579343	1579838	TGME49_297160	1.9e-06	-	1579343	1579838	0	1	495,	0	-5.73	-5.47	2.75	0	-0.393	-0.417
TGME49_chrII	1591734	1591984	TGME49_297180	2.5e-05	-	1591734	1591984	0	1	250,	0	-4.61	-4.41	1.58	0	-0.103	0.199
TGME49_chrII	1598805	1599454	TGME49_297180	1e-09	-	1598805	1599454	0	1	649,	0	-8.98	-8.44	3.03	0	-0.14	0.171
TGME49_chrII	1603209	1603356	TGME49_297190	3.2e-14	-	1603209	1603356	0	1	147,	0	-13.5	-12.5	1.86	0	-0.665	-0.704
TGME49_chrII	1636590	1636691	TGME49_297245	2.6e-06	-	1636590	1636691	0	1	101,	0	-5.59	-5.34	2.14	0	-0.0415	-0.208
TGME49_chrII	1643587	1644387	TGME49_297245	4.3e-08	-	1643587	1644387	0	1	800,	0	-7.37	-6.99	2.8	0	-0.395	-0.242
TGME49_chrII	1669009	1669308	TGME49_297320	7.4e-06	-	1669009	1669308	0	1	299,	0	-5.13	-4.91	3.09	0	-0.249	0.374
TGME49_chrII	1669804	1670153	TGME49_297320	2.1e-06	-	1669804	1670153	0	1	349,	0	-5.68	-5.43	1.73	0	-0.248	-0.21
TGME49_chrII	1673027	1673127	TGME49_297320	0.00048	-	1673027	1673127	0	1	100,	0	-3.32	-3.18	1.56	0	-0.0112	0.0211
TGME49_chrII	1673641	1673791	TGME49_297320	0.00048	-	1673641	1673791	0	1	150,	0	-3.32	-3.18	1.53	0	-0.335	-0.394
TGME49_chrII	1678544	1678793	TGME49_297320	0.0026	-	1678544	1678793	0	1	249,	0	-2.58	-2.46	1.74	0	-0.000949	0.103
TGME49_chrII	1681426	1681827	TGME49_297330	5.1e-06	-	1681426	1681827	0	1	401,	0	-5.29	-5.06	2.11	0	-0.0824	0.228
TGME49_chrII	1685123	1685274	TGME49_297330	4.4e-07	-	1685123	1685274	0	1	151,	0	-6.36	-5.37	1.25	0	-0.00536	-0.341
TGME49_chrII	1685373	1685873	TGME49_297330	4.4e-07	-	1685373	1685873	0	1	500,	0	-6.36	-6.06	2.5	0	-0.0358	0.079
TGME49_chrII	1758827	1759028	TGME49_297420	1.7e-05	-	1758827	1759028	0	1	201,	0	-4.76	-4.56	2.03	0	-0.414	0.512
TGME49_chrII	1762715	1762866	TGME49_297420	0.0017	-	1762715	1762866	0	1	151,	0	-2.76	-2.64	1.5	0	-0.000226	-0.103
TGME49_chrII	1771172	1771323	TGME49_297420	0.00031	-	1771172	1771323	0	1	151,	0	-3.51	-3.36	2	0	-0.109	-0.246
TGME49_chrII	1822915	1823261	TGME49_297495	1.2e-05	-	1822915	1823261	0	1	346,	0	-4.91	-4.7	3.65	0	-0.455	0.00456
TGME49_chrII	1830729	1830829	TGME49_297500	3.3e-08	-	1830729	1830829	0	1	100,	0	-7.48	-7.09	1.59	0	-0.442	0.529
TGME49_chrII	1831173	1831272	TGME49_297500	1.1e-08	-	1831173	1831272	0	1	99,	0	-7.97	-7.54	2.03	0	-0.0232	-0.047
TGME49_chrII	1847450	1847601	TGME49_297520	3.3e-05	-	1847450	1847601	0	1	151,	0	-4.48	-4.29	1.97	0	-0.104	0.157
TGME49_chrII	1847699	1848148	TGME49_297520	3.3e-05	-	1847699	1848148	0	1	449,	0	-4.48	-4.29	3	0	-0.157	0.234
TGME49_chrII	1850054	1850254	TGME49_297520	4.3e-07	-	1850054	1850254	0	1	200,	0	-6.37	-6.07	1.97	0	-0.201	0.326
TGME49_chrII	1853062	1853595	TGME49_297520	0.00039	-	1853062	1853595	0	2	56,45,	0,488	-3.41	-3.27	1.59	0	-0.156	-0.288
TGME49_chrII	1853693	1854574	TGME49_297520	0.00039	-	1853693	1854574	0	2	27,74,	0,807	-3.41	-3.27	1.67	0	-0.28	-0.447
TGME49_chrII	1856974	1857648	TGME49_297520	1.2e-05	-	1856974	1857648	0	2	41,159,	0,515	-4.92	-4.71	1.33	0	-0.0561	0.223
TGME49_chrII	1859289	1859489	TGME49_297520	0.00018	-	1859289	1859489	0	1	200,	0	-3.74	-3.58	2.43	0	-0.0613	-0.135
TGME49_chrII	1880810	1881010	TGME49_297640	5.2e-10	-	1880810	1881010	0	1	200,	0	-9.28	-8.69	2.4	0	-0.00142	0.0984
TGME49_chrII	1881258	1881807	TGME49_297640	5.2e-10	-	1881258	1881807	0	1	549,	0	-9.28	-8.69	2	0	-0.211	-0.212
TGME49_chrII	1893933	1894082	TGME49_297650	5.5e-07	-	1893933	1894082	0	1	149,	0	-6.26	-5.97	1.62	0	-0.588	0.199
TGME49_chrII	1918779	1919129	TGME49_297690	2.9e-05	-	1918779	1919129	0	1	350,	0	-4.54	-4.35	2.06	0	-0.00343	0.00227
TGME49_chrII	1919875	1920125	TGME49_297690	2.9e-05	-	1919875	1920125	0	1	250,	0	-4.54	-4.35	1.35	0	-0.085	-0.15
TGME49_chrII	1920871	1921022	TGME49_297690	2.9e-05	-	1920871	1921022	0	1	151,	0	-4.54	-4.35	2.73	0	-0.497	-0.644
TGME49_chrII	1958336	1958878	TGME49_297730	1.5e-07	-	1958336	1958878	0	1	542,	0	-6.83	-6.49	3	0	-0.0827	-0.181
TGME49_chrII	1961521	1961622	TGME49_297745	0.00089	-	1961521	1961622	0	1	101,	0	-3.05	-2.36	1.4	0	-0.127	0.415
TGME49_chrII	1962468	1962819	TGME49_297745	0.00089	-	1962468	1962819	0	1	351,	0	-3.05	-2.92	2.11	0	-0.00256	-0.0922
TGME49_chrII	1979456	1979656	TGME49_297745	0.00027	-	1979456	1979656	0	1	200,	0	-3.57	-3.43	2.23	0	-0.0433	-0.255
TGME49_chrII	2001512	2001612	TGME49_297790	0.00015	-	2001512	2001612	0	1	100,	0	-3.82	-3.66	1.67	0	-0.00684	-0.0199
TGME49_chrII	2002989	2003236	TGME49_297790	6e-06	-	2002989	2003236	0	1	247,	0	-5.22	-4.99	1.58	0	-0.0356	0.256
TGME49_chrII	2019558	2021941	TGME49_297800	3e-07	-	2019558	2021941	0	4	22,396,60,21,	0,473,1313,2362	-6.53	-6.21	1.77	0	-1.21	-0.419
TGME49_chrII	2024358	2024852	TGME49_297800	0.00076	-	2024358	2024852	0	2	14,86,	0,408	-3.12	-2.99	1.56	0	-0.0394	0.229
TGME49_chrII	2025473	2025723	TGME49_297800	0.00076	-	2025473	2025723	0	1	250,	0	-3.12	-2.99	1.61	0	-0.134	-0.249
TGME49_chrII	2036238	2036688	TGME49_297810	5e-20	-	2036238	2036688	0	1	450,	0	-19.3	-17.7	2.47	0	-0.905	0.29
TGME49_chrII	2053881	2054081	TGME49_297830	2.6e-06	-	2053881	2054081	0	1	200,	0	-5.59	-5.34	1.8	0	-0.972	0.957
TGME49_chrII	2054519	2055543	TGME49_297830	2.6e-06	-	2054519	2055543	0	2	312,136,	0,888	-5.59	-5.34	2.89	0	-0.146	-0.161
TGME49_chrII	2057446	2057646	TGME49_297830	9.5e-05	-	2057446	2057646	0	1	200,	0	-4.02	-3.86	1.13	0	-0.186	-0.389
TGME49_chrII	2059384	2059535	TGME49_297830	0.00025	-	2059384	2059535	0	1	151,	0	-3.6	-3.46	1.36	0	-0.184	-0.289
TGME49_chrII	2062321	2062670	TGME49_297840	1.7e-06	-	2062321	2062670	0	1	349,	0	-5.77	-5.51	1.9	0	-0.242	-0.261
TGME49_chrII	2086423	2086623	TGME49_297870	7.1e-08	-	2086423	2086623	0	1	200,	0	-7.15	-6.78	1.97	0	-0.107	0.342
TGME49_chrII	2092823	2092923	TGME49_297880	1.3e-20	-	2092823	2092923	0	1	100,	0	-19.9	-18.2	1.37	0	-0.0709	0.181
TGME49_chrII	2093021	2093169	TGME49_297880	1.3e-20	-	2093021	2093169	0	1	148,	0	-19.9	-18.2	1.27	0	-0.479	0.299
TGME49_chrII	2123725	2123924	TGME49_297940	3e-09	-	2123725	2123924	0	1	199,	0	-8.53	-8.04	2.11	0	-0.658	0.423
TGME49_chrII	2130961	2131261	TGME49_297960	4.6e-10	-	2130961	2131261	0	1	300,	0	-9.34	-8.75	2.62	0	-0.706	0.352
TGME49_chrII	2135813	2137294	TGME49_297960	1e-11	-	2135813	2137294	0	2	84,715,	0,766	-11	-10.3	2.27	0	-0.195	-0.109
TGME49_chrII	2138091	2138391	TGME49_297960	3.2e-12	-	2138091	2138391	0	1	300,	0	-11.5	-10.7	1.75	0	-0.29	-0.248
TGME49_chrII	2138589	2139089	TGME49_297960	3.2e-12	-	2138589	2139089	0	1	500,	0	-11.5	-10.7	1.87	0	-1.31	-0.385
TGME49_chrII	2139487	2139587	TGME49_297960	1.7e-10	-	2139487	2139587	0	1	100,	0	-9.76	-9.13	2.14	0	-0.0412	-0.128
TGME49_chrII	2139836	2139986	TGME49_297960	1.3e-11	-	2139836	2139986	0	1	150,	0	-10.9	-10.1	1.39	0	-0.087	0.196
TGME49_chrII	2140085	2141532	TGME49_297960	1.3e-11	-	2140085	2141532	0	1	1447,	0	-10.9	-10.1	2.65	0	-0.0799	-0.0309
TGME49_chrII	2185079	2185229	TGME49_298010	0.0013	-	2185079	2185229	0	1	150,	0	-2.88	-2.75	1.29	0	-0.00962	0.157
TGME49_chrII	2188356	2188556	TGME49_298010	0.00083	-	2188356	2188556	0	1	200,	0	-3.08	-2.95	2.5	0	-0.134	0.0434
TGME49_chrII	2221258	2221407	TGME49_298040	0.00011	-	2221258	2221407	0	1	149,	0	-3.95	-3.78	1.89	0	-0.35	0.449
TGME49_chrIII	50799	51149	TGME49_276200	2.4e-07	+	50799	51149	0	1	350,	0	-6.62	-6.3	2.65	0	-0.152	-0.0349
TGME49_chrIII	57425	57824	TGME49_276200	3.2e-06	+	57425	57824	0	1	399,	0	-5.49	-5.25	2.15	0	-2.39	0.661
TGME49_chrIII	58570	58820	TGME49_276200	2.5e-05	+	58570	58820	0	1	250,	0	-4.6	-4.41	2.1	0	-0.309	-0.268
TGME49_chrIII	62731	62882	TGME49_276200	0.00095	+	62731	62882	0	1	151,	0	-3.02	-2.89	1.29	0	-0.0114	0.0859
TGME49_chrIII	91420	91521	TGME49_276180	0.00025	+	91420	91521	0	1	101,	0	-3.61	-2.88	1.71	0	-0.0058	-0.655
TGME49_chrIII	104323	104473	TGME49_276170	7.9e-06	+	104323	104473	0	1	150,	0	-5.1	-4.88	1.91	0	-0.31	-0.151
TGME49_chrIII	143681	143782	TGME49_276110	9.1e-06	+	143681	143782	0	1	101,	0	-5.04	-4.17	1.88	0	-0.0451	0.152
[truncated: 6,482 more rows]

## Sheet: Table_S3D
Table S3D: Differentially methylated peaks
[truncated: 1 more rows]
