# Supplementary material for: m6A RNA methylation facilitates pre-mRNA 3’-end formation and is essential for viability of Toxoplasma gondii
Source: PLoS Pathog. 2021 Jul 29;17(7):e1009335. doi: 10.1371/journal.ppat.1009335 (PMC8354455; doi:10.1371/journal.ppat.1009335)
Supplement: S4 Table — Data are presented for parental, YTH1HA, and YTH2HA. (XLSX) [file ppat.1009335.s007.xlsx]

## Sheet: Table_S4
Table S4: Complete dataset from reader immunoprecipitations
#data presented in paper are filtered for: toxoplasma proteins with 0 peptides in parent and at least 2 peptides in both replicates
Accession Number	Molecular Weight	RH-a	RH-b	YTH1-a	YTH1-b	YTH2-a	YTH2-b	T-Test (p-value): YTH1	T-Test (p-value): YTH2
A0A075B6S2 (+1)	13 kDa	0	0	1	0	0	1	0.42	0.42
A0A087WUS0 (+2)	15 kDa	2	1	5	3	5	3	0.5	0.25
A0A087WWH0 (+9)	15 kDa	0	0	0	1	1	1	0.42	0.0018
A0A087WYV5 (+2)	160 kDa	0	0	0	0	0	1		0.42
A0A0A0MSV6 (+2)	24 kDa	2	2	0	3	1	2	0.23	0.14
A0A0G2JL54 (+8)	188 kDa	0	0	0	1	0	0	0.42
A0A0G2JQH2	4 kDa	0	1	0	0	0	0	0.42	0.42
A0A0J9YVP6 (+1)	57 kDa	1	1	3	4	0	0	0.1
A0A0J9YX35	13 kDa	0	0	1	0	1	0	0.42	0.42
A0A0J9YXJ8 (+2)	56 kDa	1	1	0	0	1	1		0.15
A0A0U1RR32 (+9)	18 kDa	0	0	1	0	0	0	0.42
A8MUS3 (+4)	22 kDa	0	0	2	0	1	2	0.42	0.077
B7Z6Z4 (+6)	27 kDa	0	0	0	0	1	1		0.0018
C9J4Z3 (+1)	8 kDa	1	0	0	0	0	0	0.42	0.42
C9JEH7 (+1)	29 kDa	0	0	0	0	0	2		0.42
C9JNW5 (+2)	18 kDa	1	1	0	0	2	0		0.76
CAA05118.1	13 kDa	2	2	2	0	1	1	0.11	0.034
D6RAT0 (+3)	26 kDa	0	1	1	1	1	1	0.9	0.82
E5RI98 (+1)	12 kDa	1	0	0	0	1	0		0.91
E7ESH4 (+2)	25 kDa	0	0	3	2	0	0	0.045
E9PJD9 (+2)	10 kDa	1	1	1	2	0	0	0.39
F2Z388 (+1)	11 kDa	2	0	2	1	1	2	0.89	0.87
F5H6E2 (+1)	119 kDa	3	0	0	2	1	1	0.61	0.69
G3XAC6	48 kDa	0	12	0	0	0	0	0.42	0.42
H0YKS4 (+4)	20 kDa	1	1	0	0	3	1		0.62
H0YN42 (+4)	29 kDa	1	1	0	1	0	0	0.1
J3KMX5 (+1)	17 kDa	0	2	0	0	2	1		0.97
J3KT73 (+2)	8 kDa	0	0	0	0	1	0		0.42
K7EJ78 (+3)	15 kDa	0	0	2	2	1	2	0.00041	0.077
K7ENG2 (+1)	34 kDa	0	0	0	0	0	1		0.42
O60814 (+13)	14 kDa	1	1	1	0	0	0	0.11
O60814 (+9)	14 kDa	1	1	0	0	0	1		0.21
P00761	24 kDa	13	18	16	16	16	16	0.21	0.42
P01764	13 kDa	2	0	2	2	1	0	0.93	0.65
P02533	52 kDa	0	0	0	2	6	1	0.42	0.31
P02538 (+1)	60 kDa	2	0	2	3	0	0	0.75
P02769	69 kDa	1	1	1	1	1	1	0.052	0.15
P06312	13 kDa	0	0	0	1	0	0	0.42
P06748	33 kDa	1	0	0	2	0	0	0.96
P08670	54 kDa	52	39	57	44	42	62	0.033	0.28
P08708	16 kDa	0	1	1	0	0	2	0.66	0.91
P08729	51 kDa	0	0	0	2	0	0	0.42
P09874	113 kDa	0	0	1	2	0	0	0.087
P10412 (+1)	22 kDa	1	1	1	3	1	1	0.93	0.15
P11021	72 kDa	2	0	0	0	0	3	0.42	0.93
P11387	91 kDa	2	1	3	4	1	2	0.58	0.47
P16401	23 kDa	1	1	1	2	3	1	0.39	0.62
P19474	54 kDa	0	0	2	0	1	2	0.42	0.077
P26368	54 kDa	0	0	1	0	0	0	0.42
P27635 (+1)	25 kDa	0	1	1	0	0	2	0.66	0.91
P35268	15 kDa	1	1	2	1	1	1	0.44	0.15
P35579	227 kDa	7	2	4	4	8	11	0.37	0.36
P43235	37 kDa	10	8	14	10	13	9	0.11	0.62
P46776	17 kDa	1	1	0	0	2	2		0.092
P48668	60 kDa	2	0	0	0	4	3		0.24
P60709 (+1)	42 kDa	3	0	6	3	1	3	0.63	0.97
P62081	22 kDa	3	3	6	6	5	4	0.81	0.77
P62241 (+1)	24 kDa	0	0	1	1	1	1	0.00041	0.0018
P62263	16 kDa	3	2	3	2	3	1	0.065	0.34
P62266	16 kDa	0	1	2	0	1	1	0.94	0.82
P62277	17 kDa	0	2	3	0	0	0	0.8
P62280	18 kDa	2	1	3	3	3	1	0.98	0.99
P62701	30 kDa	3	2	3	4	4	5	0.12	0.13
P62753	29 kDa	2	1	3	3	5	3	0.98	0.25
P62829	15 kDa	1	0	1	1	1	3	0.93	0.35
P62854	13 kDa	1	1	1	0	0	1	0.11	0.21
P83731	18 kDa	1	1	1	3	0	0	0.93
Q05519 (+1)	54 kDa	0	0	0	1	0	1	0.42	0.42
Q13523	117 kDa	6	4	7	7	8	7	0.063	0.59
Q14498	59 kDa	13	12	14	14	12	9	0.032	0.1
Q14764	99 kDa	0	0	0	0	1	0		0.42
Q14956	64 kDa	0	0	1	2	0	1	0.087	0.42
Q16777 (+1)	14 kDa	1	1	1	1	0	0	0.052	0.015
Q92954	151 kDa	0	0	0	0	1	0		0.42
Q9BYG3	34 kDa	1	0	1	0	0	1	0.74	0.87
Q9NQ29	44 kDa	2	0	0	2	0	3	0.72	0.93
Q9NWB6	33 kDa	0	0	1	0	0	0	0.42
Q9Y383	47 kDa	4	2	5	5	4	6	0.54	0.53
sp|P04264|K2C1_HUMAN	?	1	3	10	12	13	11	0.13	0.06
sp|P13645|K1C10_HUMAN	?	1	1	3	6	10	0	0.24	0.54
sp|P35527|K1C9_HUMAN	?	0	1	2	3	3	3	0.4	0.11
TGGT1_201200	68 kDa	0	0	5	7	0	0	0.021
TGGT1_204070	54 kDa	0	0	0	0	6	6		0.0018
TGGT1_205250	62 kDa	1	2	4	4	1	4	0.64	0.9
TGGT1_205470	93 kDa	0	0	0	1	0	1	0.42	0.42
TGGT1_207440	36 kDa	0	2	1	1	0	0	0.63	0.42
TGGT1_207840	15 kDa	2	0	1	5	2	0	0.71	0.91
TGGT1_209030	42 kDa	1	1	1	2	1	2	0.39	0.9
TGGT1_210370	52 kDa	0	0	0	1	0	0	0.42
TGGT1_210690	29 kDa	1	0	0	0	0	0	0.42	0.42
TGGT1_211670	42 kDa	2	4	2	4	3	4	0.36	0.68
TGGT1_212090	70 kDa	1	0	0	0	0	0	0.42	0.42
TGGT1_212860	110 kDa	0	0	0	1	0	0	0.42
TGGT1_213350	17 kDa	0	0	0	2	0	0	0.42
TGGT1_215460	30 kDa	2	0	1	1	1	1	0.7	0.86
TGGT1_215980	24 kDa	4	2	1	3	1	1	0.13	0.076
TGGT1_219440	181 kDa	0	0	23	15	0	0	0.049
TGGT1_221190	46 kDa	0	0	0	0	2	3		0.024
TGGT1_224280	302 kDa	0	0	21	29	0	0	0.019
TGGT1_224740	48 kDa	0	0	0	1	1	1	0.42	0.0018
TGGT1_226250	79 kDa	0	0	0	1	0	0	0.42
TGGT1_227810	58 kDa	2	1	4	5	3	1	0.19	0.99
TGGT1_227850	66 kDa	9	2	11	11	6	8	0.94	0.96
TGGT1_229670	16 kDa	3	2	3	4	3	2	0.12	0.3
TGGT1_230010	140 kDa	0	0	19	19	0	0	0.00041
TGGT1_230230	30 kDa	0	0	3	3	0	0	0.00041
TGGT1_232300	29 kDa	1	0	1	0	0	0	0.74	0.42
TGGT1_232710	29 kDa	2	2	3	4	3	2	0.43	0.71
TGGT1_233460	35 kDa	2	0	0	2	0	0	0.72	0.42
TGGT1_234450	27 kDa	0	0	1	0	0	1	0.42	0.42
TGGT1_235930	64 kDa	7	5	10	9	7	11	0.095	0.75
TGGT1_239100	23 kDa	0	0	0	1	0	0	0.42
TGGT1_239260	11 kDa	1	0	0	3	0	0	0.78	0.42
TGGT1_239760	15 kDa	0	1	1	1	1	0	0.9	0.8
TGGT1_240600	72 kDa	0	0	3	3	0	0	0.00041
TGGT1_241170	140 kDa	17	15	22	19	21	17	0.046	0.4
TGGT1_244840	24 kDa	3	2	2	3	1	2	0.051	0.063
TGGT1_245460	23 kDa	1	1	0	4	4	3	0.96	0.088
TGGT1_245660	92 kDa	0	0	0	0	1	0		0.42
TGGT1_247330	210 kDa	0	0	15	12	0	0	0.017
TGGT1_248390	16 kDa	0	0	0	0	1	0		0.42
TGGT1_248480	22 kDa	2	1	3	6	4	0	0.44	0.98
TGGT1_252360	61 kDa	1	3	4	3	2	2	0.77	0.63
TGGT1_253900	71 kDa	0	0	2	0	0	1	0.42	0.42
TGGT1_254210	114 kDa	0	0	6	6	0	0	0.00041
TGGT1_254220	84 kDa	0	0	0	0	6	9		0.024
TGGT1_257680	24 kDa	0	0	0	0	0	1		0.42
TGGT1_258390	45 kDa	1	1	1	0	2	1	0.11	0.87
TGGT1_258580	69 kDa	0	0	3	1	1	1	0.19	0.0018
TGGT1_258850	33 kDa	1	0	0	0	0	0	0.42	0.42
TGGT1_261250	20 kDa	1	1	0	1	1	1	0.1	0.15
TGGT1_261450	119 kDa	1	1	3	1	1	1	0.97	0.15
TGGT1_261960	130 kDa	0	0	9	12	0	0	0.015
TGGT1_262050	65 kDa	6	4	6	7	3	7	0.055	0.4
TGGT1_262960	45 kDa	7	4	16	11	5	11	0.52	0.91
TGGT1_263040	24 kDa	0	0	0	1	0	0	0.42
TGGT1_263700	16 kDa	3	3	3	8	2	3	0.79	0.11
TGGT1_266070	14 kDa	0	1	1	0	0	0	0.66	0.42
TGGT1_266960	50 kDa	1	0	2	1	1	1	0.63	0.6
TGGT1_268250	60 kDa	0	0	5	6	0	0	0.005
TGGT1_268900	94 kDa	0	0	0	0	6	8		0.01
TGGT1_269190	105 kDa	1	0	0	0	0	0	0.42	0.42
TGGT1_269920	108 kDa	0	0	2	2	0	2	0.00041	0.42
TGGT1_270380	17 kDa	0	0	1	0	0	0	0.42
TGGT1_273760	72 kDa	4	2	4	4	3	5	0.27	0.94
TGGT1_280560	138 kDa	0	0	0	1	0	0	0.42
TGGT1_283740	64 kDa	0	0	4	4	0	0	0.00041
TGGT1_284560	21 kDa	1	0	0	0	0	0	0.42	0.42
TGGT1_285200	117 kDa	0	0	4	10	0	0	0.14
TGGT1_286420A	50 kDa	5	3	2	3	3	4	0.041	0.13
TGGT1_288720	25 kDa	0	0	1	2	0	1	0.087	0.42
TGGT1_289690	53 kDa	0	0	1	1	0	2	0.00041	0.42
TGGT1_291960	58 kDa	0	1	0	0	0	1	0.42	0.77
TGGT1_294560	84 kDa	1	0	0	1	0	1	0.72	0.87
TGGT1_294700	74 kDa	0	0	6	8	0	0	0.015
TGGT1_295125	40 kDa	2	0	2	2	0	2	0.93	0.87
TGGT1_299050	22 kDa	0	0	0	3	0	0	0.42
TGGT1_304740	71 kDa	1	1	4	3	3	1	0.15	0.62
TGGT1_305160	13 kDa	0	1	1	2	0	0	0.82	0.42
TGGT1_305270	82 kDa	4	3	6	9	6	6	0.82	0.053
TGGT1_308090	61 kDa	0	4	5	3	3	2	0.91	0.86
TGGT1_308920	83 kDa	3	0	4	5	3	4	0.59	0.48
TGGT1_309590	50 kDa	1	1	1	1	2	0	0.052	0.76
TGGT1_311240	47 kDa	4	2	3	4	1	1	0.22	0.076
TGGT1_311720	73 kDa	4	2	5	3	0	3	0.37	0.26
TGGT1_313560	19 kDa	0	0	0	1	0	0	0.42
TGGT1_315610	16 kDa	3	1	1	3	2	1	0.41	0.45
TGGT1_319560	41 kDa	0	0	1	0	1	0	0.42	0.42
TGGT1_320760	39 kDa	2	0	3	1	1	1	0.93	0.86
TGGT1_363030	64 kDa	1	2	6	4	3	2	0.42	0.81
TGGT1_411430	52 kDa	3	4	7	3	4	4	0.5	0.52
