# Supplementary material for: m6A RNA methylation facilitates pre-mRNA 3’-end formation and is essential for viability of Toxoplasma gondii
Source: PLoS Pathog. 2021 Jul 29;17(7):e1009335. doi: 10.1371/journal.ppat.1009335 (PMC8354455; doi:10.1371/journal.ppat.1009335)
Supplement: S5 Table — Normalized read counts, fold change and associated statistics are shown for all strains. (XLSX) [file ppat.1009335.s008.xlsx]

## Sheet: Table_S5A
Table S5A. Differential expression of genes upon auxin depletion in METTL3-AID line.
		Normalized counts										0h_vs_4h					0h_vs_16h
Gene ID	Product Description	M3_0h1.counts	M3_0h2.counts	M3_0h3.counts	M3_4h1.counts	M3_4h2.counts	M3_4h3.counts	M3_16h1.counts	M3_16h2.counts	M3_16h3.counts	Base_mean	log2(FC)	StdErr	Wald-Stats	P-value	P-adj	log2(FC)	StdErr	Wald-Stats	P-value	P-adj
TGME49_200010	hypothetical protein	7500.44	7625.39	7532.96	6410.04	6283.76	5710.87	2455.9	2496.98	2311.5	5369.76	-0.299826	0.0559242	-5.36129	8.26309e-08	1.37099e-07	-1.63934	0.0573077	-28.606	5.66247e-180	1.53384e-178
TGME49_200110	hypothetical protein	11.0691	9.12856	6.78296	2.08966	0.994266	2.97596	21.1557	25.2126	21.8347	11.2493	-1.77457	0.603249	-2.94169	0.0032643	0.00431891	1.28221	0.456444	2.80913	0.00496755	0.00652845
TGME49_200130	Toxoplasma gondii family C protein	646.437	564.956	594.962	440.919	424.551	468.218	697.218	722.761	639.162	577.687	-0.435455	0.0901216	-4.83186	1.35262e-06	2.13129e-06	0.190159	0.0866655	2.19417	0.0282234	0.0351714
TGME49_200230	microneme protein MIC17C	6.64147	7.09999	3.87598	45.9726	40.7649	67.4552	60.7076	46.69	59.5492	37.6397	2.9484	0.398414	7.40034	1.35837e-13	2.7431e-13	3.0601	0.396482	7.71814	1.18043e-14	2.50987e-14
TGME49_200240	microneme protein MIC17B	19.9244	23.3285	21.3179	10.4483	21.8738	17.8558	30.3538	11.2056	18.8573	19.4628	-0.341885	0.412651	-0.82851	0.407382	0.447121	-0.0901896	0.404008	-0.223237	0.823351	0.84657
TGME49_200250	microneme protein MIC17A	3195.65	3240.64	3451.56	1490.97	1520.23	1269.74	1759.6	1721.93	1767.62	2157.55	-1.20637	0.0711781	-16.9486	1.9717e-64	1.16376e-63	-0.912512	0.0703709	-12.9672	1.87822e-38	7.30079e-38
TGME49_200260	hypothetical protein	64.2009	115.628	93.9924	38.6588	74.5699	103.167	33.1132	15.8746	59.5492	66.5282	-0.31258	0.505918	-0.617846	0.536677	0.576579	-1.22439	0.511106	-2.39557	0.0165947	0.021038
TGME49_200270	PAN/Apple domain-containing protein	1316.12	1423.04	1426.36	754.368	804.361	626.936	1101.93	1122.43	1055.01	1070.06	-0.928976	0.0870599	-10.6705	1.39802e-26	4.00407e-26	-0.344579	0.0849895	-4.05437	5.02701e-05	7.39629e-05
TGME49_200280	WD domain, G-beta repeat-containing protein	1899.46	1980.9	2158.92	2437.59	2385.24	2368.87	3270.85	3110.49	3232.53	2538.32	0.250842	0.0595732	4.21064	2.54645e-05	3.77102e-05	0.66927	0.0588418	11.3741	5.63027e-30	1.8201e-29
TGME49_200290	rhomboid protease ROM1	3127.03	3299.47	3393.42	2132.5	2128.72	1870.89	2206.63	2339.17	2245.01	2526.98	-0.678944	0.065118	-10.4264	1.87924e-25	5.23147e-25	-0.531754	0.0647182	-8.21645	2.09612e-16	4.68267e-16
TGME49_200295	hypothetical protein	201.458	235.314	223.838	1099.16	972.392	934.453	711.935	719.96	728.485	647.444	2.17702	0.0969495	22.4552	1.1391e-111	1.28666e-110	1.70175	0.0980346	17.3587	1.69648e-67	1.09153e-66
TGME49_200300	hypothetical protein	8.8553	37.5285	28.1008	181.801	195.87	197.406	27.5944	28.9478	26.7971	81.4334	2.87745	0.26127	11.0133	3.29755e-28	9.7918e-28	0.138981	0.293563	0.473429	0.635907	0.670352
TGME49_200310	hypothetical protein	2073.25	2125.94	2105.62	798.251	804.361	819.382	1153.44	1080.41	1020.28	1331.21	-1.3786	0.0645882	-21.3445	4.3908e-101	4.29682e-100	-0.952607	0.0625431	-15.2312	2.19518e-52	1.10154e-51
TGME49_200320	hypoxanthine-xanthine-guanine phosphoribosyl transferase HXGPRT	460.475	524.385	462.21	744.965	656.215	664.632	503.137	493.046	496.243	556.146	0.5115	0.0885026	5.77949	7.49277e-09	1.29361e-08	0.0440951	0.0901856	0.488938	0.624886	0.659538
TGME49_200330	hypothetical protein	2251.46	2092.47	2166.67	1407.39	1384.02	1106.07	611.675	650.859	567.703	1359.81	-0.738694	0.0898251	-8.2237	1.97322e-16	4.2981e-16	-1.82548	0.0927346	-19.685	2.89854e-86	2.44116e-85
TGME49_200340	hypothetical protein	534.638	556.842	613.373	687.499	706.923	636.856	126.014	192.363	172.693	469.689	0.250991	0.112304	2.23491	0.0254232	0.0315998	-1.78902	0.124613	-14.3566	9.68135e-47	4.43331e-46
TGME49_200350	subtilisin SUB3	3929.54	4253.91	4397.29	4501.14	4417.52	3721.94	2459.58	3032.98	2657.88	3707.97	0.0065974	0.0887795	0.0743122	0.940762	0.954907	-0.624956	0.0892007	-7.00618	2.44917e-12	4.84617e-12
TGME49_200360	hypothetical protein	16118.9	16827	16896.3	8045.2	8290.19	6558.03	12947.3	14034.1	13140.5	12539.7	-1.12048	0.0781451	-14.3384	1.25848e-46	5.44544e-46	-0.312438	0.0778742	-4.01209	6.01834e-05	8.81432e-05
TGME49_200370	prenyltransferase and squalene oxidase repeat-containing protein	607.695	578.142	571.706	1315.44	1275.64	1231.06	321.014	424.879	382.107	745.299	1.1188	0.0894439	12.5084	6.71248e-36	2.34828e-35	-0.637867	0.0958378	-6.65569	2.81972e-11	5.37269e-11
TGME49_200375	hypothetical protein	804.725	868.227	952.521	500.474	445.431	403.739	335.731	430.482	426.769	574.233	-0.95786	0.112703	-8.49898	1.9127e-17	4.27624e-17	-1.13528	0.113122	-10.0359	1.06019e-23	2.92219e-23
TGME49_200385	Myb family DNA-binding domain-containing protein	8761.21	9335.47	9610.48	4835.48	4646.2	4130.64	3997.5	4916.46	4402.67	6070.68	-1.02354	0.0806107	-12.6974	6.11603e-37	2.20478e-36	-1.05511	0.0805724	-13.0952	3.50896e-39	1.38832e-38
TGME49_200400	hypothetical protein	2330.05	2407.91	2391.48	1227.68	1272.66	1088.21	2234.22	2140.27	2231.11	1924.84	-0.989458	0.0652674	-15.1601	6.50096e-52	3.12082e-51	-0.110158	0.0630438	-1.74733	0.0805801	0.0962927
TGME49_200410	hypothetical protein	887.743	837.799	988.374	2280.87	2351.44	2012.74	2215.83	2347.57	2253.94	1797.37	1.28872	0.0791491	16.2822	1.32136e-59	7.23566e-59	1.32569	0.0789805	16.785	3.14344e-63	1.89682e-62
TGME49_200430	cytidine and deoxycytidylate deaminase zinc-binding region domain-containing protein	354.212	342.828	288.76	168.218	143.174	193.438	148.09	113.924	117.113	207.751	-0.958264	0.147852	-6.48123	9.09768e-11	1.67333e-10	-1.36683	0.151183	-9.04093	1.55345e-19	3.79084e-19
TGME49_200440	hypothetical protein	440.551	418.899	470.931	528.685	496.139	514.842	401.958	489.311	445.627	467.438	0.209446	0.0963952	2.17279	0.0297965	0.0368184	0.0062566	0.0969598	0.0645277	0.94855	0.958646
TGME49_200450	hypothetical protein	537.959	527.428	463.179	347.929	360.918	425.563	206.038	232.516	193.535	366.118	-0.427162	0.11148	-3.83173	0.000127244	0.00018228	-1.26687	0.116911	-10.8361	2.32074e-27	7.06607e-27
TGME49_200460	hypothetical protein	1473.3	1479.84	1484.5	1030.2	1005.2	909.653	1707.17	1780.76	1661.42	1392.45	-0.591164	0.0659824	-8.95942	3.26384e-19	7.67216e-19	0.214477	0.0634424	3.38066	0.000723128	0.000999928
TGME49_200470	hypothetical protein	2320.09	2408.92	2475.78	1647.7	1764.82	1422.51	4507.08	4542.94	4553.53	2849.26	-0.574851	0.0727369	-7.90316	2.71923e-15	5.77034e-15	0.915381	0.0707323	12.9415	2.62523e-38	1.01633e-37
TGME49_200480	Toxoplasma gondii family B protein	6.64147	2.02857	3.87598	12.538	12.9255	2.97596	5.51887	5.6028	5.95492	6.45133	1.03013	0.632426	1.62885	0.103345	0.121745	0.382853	0.648009	0.590814	0.554645	0.591471
TGME49_200590	Toxoplasma gondii family C protein	1082.56	1115.71	1137.6	487.936	497.133	433.499	1063.3	1224.21	1186.02	914.22	-1.23168	0.0829886	-14.8416	7.8882e-50	3.64893e-49	0.0576644	0.0773461	0.745537	0.455947	0.494272
TGME49_200595	hypothetical protein	475.972	483.813	489.342	140.007	154.111	131.934	232.712	248.391	251.099	289.709	-1.75968	0.11246	-15.6472	3.47133e-55	1.76238e-54	-0.982964	0.102253	-9.61311	7.03924e-22	1.83598e-21
TGME49_200600	hypothetical protein	0	0	0.968994	4.17933	10.9369	7.9359	4.59906	4.669	1.98497	3.91935	2.83865	0.810552	3.50212	0.000461567	0.000642565	1.94318	0.824686	2.35626	0.0184599	0.0233341
TGME49_200700	Toxoplasma gondii family C protein	85.2322	126.785	127.907	145.232	180.956	147.806	110.377	87.7772	88.3313	122.267	0.470978	0.183278	2.56975	0.0101771	0.0130495	-0.2474	0.189509	-1.30548	0.191729	0.219231
TGME49_201100	hypothetical protein	15.4968	18.2571	25.1938	251.804	269.446	266.845	85.5425	92.4462	83.3689	123.156	3.67102	0.222498	16.4991	3.72137e-61	2.08943e-60	2.08737	0.232662	8.97165	2.92114e-19	7.07444e-19
TGME49_201110	hypothetical protein	321.004	332.685	353.683	425.247	397.706	376.955	370.684	429.548	444.634	383.572	0.249856	0.104458	2.39193	0.0167599	0.0211203	0.302403	0.10367	2.91698	0.00353433	0.00469487
TGME49_201120	ELMO/CED-12 family protein	3658.34	3669.68	3798.46	4074.84	4169.95	3697.14	5448.97	5885.74	5539.07	4438.02	0.101747	0.0592075	1.71848	0.0857086	0.102012	0.600075	0.0587089	10.2212	1.5936e-24	4.48836e-24
TGME49_201130	rhoptry kinase family protein ROP33	5430.51	5598.85	5975.79	2671.63	2628.84	2219.08	3339.84	3812.71	3416.14	3899.26	-1.17536	0.079101	-14.8589	6.08908e-50	2.82577e-49	-0.68503	0.0785173	-8.72457	2.67204e-18	6.28617e-18
TGME49_201140	hypothetical protein	1602.81	1558.95	1648.26	1360.37	1304.48	1203.28	2810.03	2510.99	2593.37	1843.61	-0.314376	0.0690421	-4.5534	5.27856e-06	8.08581e-06	0.717508	0.0668917	10.7264	7.65112e-27	2.29321e-26
TGME49_201150	heavy metal translocating P-type ATPase subfamily protein	2617.85	2584.4	2754.85	1971.6	2081	2192.29	2362.08	2176.69	2236.07	2330.76	-0.349152	0.0610086	-5.72299	1.04665e-08	1.79803e-08	-0.231911	0.0606384	-3.82449	0.000131045	0.000188852
TGME49_201160	hypothetical protein	250.162	220.1	260.659	91.9452	88.4897	113.087	86.4623	82.1744	126.046	146.569	-1.30431	0.174582	-7.47106	7.95492e-14	1.61585e-13	-1.30299	0.173356	-7.51624	5.63719e-14	1.1783e-13
TGME49_201170	hypothetical protein	8437.99	8518.97	8646.33	3180.47	3377.52	2978.94	2803.59	2540.87	2529.85	4779.39	-1.42326	0.060628	-23.4754	7.2825e-122	9.22699e-121	-1.6991	0.0608749	-27.9114	1.94092e-171	4.79184e-170
TGME49_201180	hypothetical protein	2079.89	2298.37	2255.82	1966.37	2049.18	2016.71	4063.73	4079.77	4116.84	2769.63	-0.137585	0.0549517	-2.50375	0.0122885	0.015643	0.884642	0.0532257	16.6206	4.94515e-62	2.92478e-61
TGME49_201190	hypothetical protein	89.6599	68.9713	78.4885	142.097	173.997	139.87	250.189	288.544	238.197	163.335	0.938167	0.166796	5.62464	1.85899e-08	3.16086e-08	1.70264	0.160684	10.5962	3.10263e-26	9.15635e-26
TGME49_201200	zinc finger (CCCH type) motif-containing protein	712.851	717.099	718.025	620.63	635.336	645.784	1137.81	1157.91	1123.5	829.882	-0.175254	0.0697986	-2.51085	0.0120441	0.0153386	0.669888	0.0659335	10.1601	2.98909e-24	8.37237e-24
TGME49_201210	hypothetical protein	493.683	492.942	508.722	376.139	377.821	324.38	288.821	312.823	327.521	389.206	-0.471134	0.0974125	-4.83648	1.32158e-06	2.0839e-06	-0.685691	0.098292	-6.97606	3.03564e-12	5.99291e-12
TGME49_201215	hypothetical protein	94.0875	105.486	76.5505	102.394	95.4495	106.143	52.4293	69.1012	48.6319	83.3635	0.138973	0.19457	0.714259	0.475067	0.515063	-0.685708	0.205507	-3.33667	0.00084789	0.00116759
TGME49_201220	zinc finger protein	818.008	762.742	795.544	509.878	479.236	536.665	310.896	300.684	334.468	538.68	-0.637591	0.083434	-7.64185	2.14117e-14	4.42522e-14	-1.32624	0.0875317	-15.1516	7.39737e-52	3.67783e-51
TGME49_201230	kinesin motor domain-containing protein	951.944	916.913	850.777	1133.64	1081.76	1141.78	683.42	648.057	706.651	901.66	0.304352	0.0715875	4.25147	2.12369e-05	3.16448e-05	-0.414841	0.0739215	-5.61192	2.00097e-08	3.43132e-08
TGME49_201240	hypothetical protein	504.752	465.556	459.303	632.123	662.181	672.568	383.562	343.638	416.844	504.503	0.460579	0.0908283	5.07087	3.95995e-07	6.39826e-07	-0.32049	0.0943343	-3.39739	0.000680328	0.000942706
TGME49_201250	histone lysine methyltransferase, SET, putative	1883.96	1547.8	1384.69	1387.54	1397.94	1614.96	673.302	586.426	655.041	1236.85	-0.128966	0.106081	-1.21574	0.224085	0.254578	-1.32535	0.108611	-12.2027	3.00514e-34	1.0695e-33
TGME49_201260	sugar transporter ST3	8714.72	9033.21	9391.49	3030.01	2900.27	2483.94	4539.27	5513.16	4888.99	5610.56	-1.6862	0.08363	-20.1627	2.08363e-90	1.78795e-89	-0.8594	0.0829304	-10.3629	3.65694e-25	1.04669e-24
TGME49_201270	hypothetical protein	2471.73	2410.95	2312.99	3123	3134.92	2967.04	3736.28	3234.68	3319.87	2967.94	0.358195	0.0653399	5.48203	4.20468e-08	7.05351e-08	0.515942	0.0650645	7.9297	2.19674e-15	4.77776e-15
TGME49_201380	chorismate synthase, putative	10742.6	11403.6	11188	9364.83	9938.68	9412.97	7429.32	7828.05	7449.61	9417.51	-0.215038	0.0476132	-4.51635	6.29149e-06	9.61018e-06	-0.553559	0.0477566	-11.5913	4.56402e-31	1.51625e-30
TGME49_201390	hypothetical protein	40889.3	43123.3	43080.5	32410.7	32612.9	26428.5	25981	28308.1	27314.2	33349.8	-0.474024	0.075542	-6.27497	3.49696e-10	6.3005e-10	-0.638125	0.0755499	-8.44641	3.00401e-17	6.87983e-17
TGME49_201400	Sin3-associated polypeptide SAP18	3076.11	3282.22	3383.73	22164	22451.5	18917.2	14150.4	14825.9	14084.4	12926.2	2.701	0.0698034	38.6944	0	0	2.14067	0.0698941	30.6273	5.30208e-206	1.84739e-204
TGME49_201520	protein phosphatase 2C domain-containing protein	2096.49	2154.34	2041.67	2159.67	2202.3	2070.28	660.425	863.765	777.117	1669.56	0.0316692	0.0799759	0.395984	0.692117	0.728806	-1.4484	0.0831958	-17.4095	6.98379e-68	4.52037e-67
TGME49_201630	protein phosphatase 2C domain-containing protein	2103.13	2186.8	2371.13	1119.01	1002.22	787.638	530.732	514.524	466.469	1231.29	-1.1921	0.106586	-11.1844	4.86418e-29	1.47169e-28	-2.13175	0.109231	-19.5159	8.04651e-85	6.60303e-84
TGME49_201640	hypothetical protein	6.64147	11.1571	3.87598	148.366	141.186	175.582	98.4199	83.1082	106.196	86.0592	4.25133	0.329037	12.9205	3.44691e-38	1.28107e-37	3.56233	0.33223	10.7225	7.98483e-27	2.38826e-26
TGME49_201650	hypothetical protein	7.74838	9.12856	9.68994	239.266	187.916	198.398	149.01	145.673	121.083	118.657	4.39883	0.298449	14.739	3.62374e-49	1.65588e-48	3.81529	0.300566	12.6937	6.41104e-37	2.42229e-36
TGME49_201660	hypothetical protein	11.0691	15.2143	9.68994	413.753	462.334	585.273	204.198	145.673	156.813	222.669	5.20931	0.272897	19.0889	3.12134e-81	2.37425e-80	3.69177	0.277049	13.3253	1.64941e-40	6.71972e-40
TGME49_201670	DnaJ domain-containing protein	734.99	665.37	675.389	1907.86	1993.5	2191.3	841.628	779.723	857.509	1183.03	1.55195	0.0773573	20.0621	1.58383e-89	1.34307e-88	0.256216	0.0801975	3.19482	0.0013992	0.00190823
TGME49_201680	eukaryotic initiation factor-3 subunit 10, putative	7955.38	7754.2	7284.9	4732.04	4818.21	5026.4	6688.87	6067.83	6439.25	6307.45	-0.656795	0.056211	-11.6845	1.53061e-31	4.90188e-31	-0.260077	0.0558432	-4.65726	3.20438e-06	4.98543e-06
TGME49_201690	BT1 family protein	623.191	655.227	650.195	626.899	643.29	629.912	505.897	607.904	519.071	606.843	-0.0218295	0.086195	-0.253257	0.800069	0.828448	-0.239808	0.0867779	-2.76347	0.00571912	0.00748771
TGME49_201700	WD domain, G-beta repeat-containing protein	1889.5	1855.13	1812.99	807.655	887.879	1053.49	648.467	610.705	649.086	1134.99	-1.01264	0.0870043	-11.639	2.61092e-31	8.30667e-31	-1.53865	0.0885223	-17.3815	1.13977e-67	7.36079e-67
TGME49_201710	WD domain, G-beta repeat-containing protein	1002.86	1035.58	972.87	1067.82	1040	1008.85	1689.69	1687.38	1666.39	1241.27	0.0495345	0.0622267	0.796032	0.426013	0.466208	0.743552	0.0599191	12.4093	2.32785e-35	8.48734e-35
TGME49_201720	protein c9orf32, putative	495.897	427.014	446.706	378.229	367.878	400.763	295.26	299.75	305.686	379.687	-0.253849	0.09596	-2.64536	0.00816043	0.0105402	-0.601796	0.0977823	-6.15445	7.53404e-10	1.36224e-09
TGME49_201730	hypothetical protein	30.9935	34.4857	30.0388	115.976	120.306	154.75	58.868	63.4984	95.2787	78.244	1.99753	0.243101	8.21688	2.08868e-16	4.54732e-16	1.15857	0.250075	4.63288	3.60609e-06	5.59933e-06
TGME49_201740	hypothetical protein	648.65	545.685	570.737	365.691	372.85	361.084	408.397	370.719	340.423	442.693	-0.679424	0.100756	-6.74328	1.54851e-11	2.93308e-11	-0.652566	0.100018	-6.52451	6.82254e-11	1.28355e-10
TGME49_201750	Tctex-1 family protein	4.42765	5.07142	4.84497	452.412	465.316	444.411	129.693	133.533	119.098	195.423	6.26418	0.346522	18.0773	4.8128e-73	3.22383e-72	4.437	0.351177	12.6347	1.35948e-36	5.08761e-36
TGME49_201760	hypothetical protein	2409.75	2370.38	2450.59	3743.63	3732.47	3250.74	1068.82	1147.64	1038.14	2356.91	0.568122	0.067784	8.38136	5.23202e-17	1.1542e-16	-1.14967	0.0707246	-16.2556	2.0387e-59	1.15821e-58
TGME49_201770	cullin 3, putative	1467.77	1413.91	1389.54	6110.18	6393.13	5193.06	1700.73	1858.26	1819.23	3038.42	2.04734	0.078184	26.1861	3.82589e-151	6.81639e-150	0.331999	0.0797424	4.16339	3.13558e-05	4.66343e-05
TGME49_201775	hypothetical protein	21.0313	21.3	22.2869	1199.47	1123.52	880.885	173.844	231.582	215.37	432.143	5.54866	0.214303	25.8917	8.25704e-148	1.40728e-146	3.19158	0.219856	14.5167	9.49363e-48	4.4439e-47
TGME49_201780	microneme protein MIC2	76298.3	82418.7	83985.6	64813	65911.9	50471.3	114429	121959	117226	86390.3	-0.42072	0.086496	-4.86404	1.15012e-06	1.81884e-06	0.541782	0.0864615	6.26616	3.70066e-10	6.78206e-10
TGME49_201785	hypothetical protein	15629.6	17022.7	17047.5	18210.4	18079.7	14333.2	25263.6	27051.3	26056.8	19855	0.0264443	0.0824849	0.320596	0.748517	0.780303	0.655737	0.0823867	7.95925	1.73081e-15	3.78057e-15
TGME49_201790	FHA domain-containing protein	1320.55	1476.8	1427.33	5707.92	5814.47	4858.76	3945.07	4245.99	3998.73	3643.96	1.95118	0.0764263	25.5303	9.0991e-144	1.4863e-142	1.52557	0.076644	19.9046	3.70944e-88	3.18938e-87
TGME49_201800	hypothetical protein	1546.36	1441.3	1448.65	1412.61	1356.18	1163.6	717.453	721.827	770.17	1175.35	-0.173601	0.0792531	-2.19046	0.0284907	0.0352907	-1.00369	0.081463	-12.3209	6.99504e-35	2.52376e-34
TGME49_201810	hypothetical protein	2521.55	2495.14	2423.45	2020.7	2024.33	1854.03	1246.35	1342.8	1309.09	1915.27	-0.334456	0.0589059	-5.6778	1.36435e-08	2.33176e-08	-0.931439	0.0601581	-15.4832	4.50654e-54	2.3318e-53
TGME49_201820	hypothetical protein	1972.52	1686.75	1721.9	3709.15	3736.45	3710.03	2787.95	2656.66	2917.91	2766.59	1.05128	0.0666961	15.7622	5.66377e-56	2.92883e-55	0.635875	0.0670499	9.48362	2.4562e-21	6.30354e-21
TGME49_201830	ribosomal protein L37	292.225	251.542	244.186	1547.4	1628.61	1583.21	826.911	891.779	821.779	898.627	2.59258	0.0846276	30.6352	4.16739e-206	1.30473e-204	1.6883	0.0865683	19.5025	1.04554e-84	8.57162e-84
TGME49_201840	aspartyl protease ASP1	2032.29	2032.63	2192.83	944.528	963.444	895.765	2296.77	2722.03	2388.92	1829.91	-1.15658	0.0764623	-15.1261	1.08907e-51	5.21656e-51	0.242791	0.0732612	3.31404	0.000919589	0.00126451
TGME49_201850	WD domain, G-beta repeat-containing protein	46.4903	40.5714	47.4807	415.843	405.66	413.659	484.741	587.36	533.958	330.64	3.16964	0.157267	20.1546	2.45417e-90	2.10382e-89	3.54751	0.15579	22.7711	8.8702e-115	1.06603e-113
TGME49_201860	hypothetical protein	11941.4	11470.5	11570.8	5096.69	5107.54	4207.02	4899.84	4075.1	4467.18	6981.78	-1.27696	0.0821036	-15.5531	1.51675e-54	7.61548e-54	-1.37709	0.0821092	-16.7715	3.9453e-63	2.3724e-62
TGME49_201870	tetratricopeptide repeat-containing protein	1519.79	1334.8	1442.83	1311.26	1315.41	1315.38	868.303	789.995	835.674	1192.6	-0.123819	0.0682046	-1.81541	0.0694613	0.0833864	-0.783299	0.070057	-11.1809	5.05862e-29	1.60527e-28
TGME49_201880	hypothetical protein	5024.27	5016.65	5028.11	3274.5	3190.6	2919.42	5987.98	5450.59	5588.69	4608.98	-0.68269	0.0584287	-11.6842	1.53588e-31	4.9154e-31	0.176151	0.0575005	3.06347	0.00218789	0.00294479
TGME49_201890	MORN repeat-containing protein	2.21382	0	1.93799	154.635	116.329	212.285	70.8255	52.2928	57.5642	74.2316	5.98163	0.519615	11.5117	1.1524e-30	3.62104e-30	4.58185	0.524394	8.73742	2.38495e-18	5.61688e-18
TGME49_201895	hypothetical protein	0	0	0.968994	26.1208	36.7878	43.6475	12.8774	16.8084	17.8648	17.2306	4.77725	0.672445	7.1043	1.20938e-12	2.38209e-12	3.64391	0.681613	5.34601	8.99138e-08	1.49903e-07
TGME49_201900	hypothetical protein	1002.86	977.77	1020.35	888.107	746.694	874.933	1309.81	1249.42	1297.18	1040.79	-0.257918	0.0766481	-3.36496	0.00076554	0.00105436	0.361147	0.0745086	4.84705	1.25312e-06	1.99231e-06
TGME49_202010	hypothetical protein	1803.16	1794.27	1742.25	1230.81	1224.94	1398.7	1397.19	1247.56	1286.26	1458.35	-0.469134	0.0715304	-6.55853	5.43412e-11	1.00786e-10	-0.440837	0.0712291	-6.18899	6.05499e-10	1.09895e-09
TGME49_202020	DnAK-TPR	347.57	331.671	339.148	310.315	300.268	300.572	586.84	902.985	673.899	454.808	-0.159451	0.139207	-1.14543	0.252032	0.284569	1.08189	0.134239	8.05944	7.66472e-16	1.69129e-15
TGME49_202025	hypothetical protein	7.74838	21.3	22.2869	6.26899	8.94839	15.8718	11.9576	14.9408	10.9174	13.36	-0.675684	0.482136	-1.40144	0.161083	0.18606	-0.419163	0.471255	-0.889462	0.373755	0.410527
TGME49_202030	hypothetical protein	3131.45	3229.48	3095.94	1407.39	1515.26	1480.05	910.614	1063.6	1013.33	1871.9	-1.10144	0.0650046	-16.944	2.13179e-64	1.25653e-63	-1.66057	0.0663898	-25.0124	4.48371e-138	7.32395e-137
TGME49_202040	hypothetical protein	2234.86	2295.32	2290.7	2362.36	2536.37	2577.18	1612.43	1623.88	1634.63	2129.75	0.132244	0.0539939	2.44924	0.0143158	0.0181542	-0.485572	0.0551257	-8.80845	1.26889e-18	3.01304e-18
TGME49_202050	hypothetical protein	77.4838	80.1284	60.0776	410.619	392.735	539.641	114.057	98.9828	113.144	209.652	2.60775	0.169105	15.4209	1.18477e-53	5.85005e-53	0.57909	0.181396	3.1924	0.00141095	0.00192395
TGME49_202060	hypothetical protein	1.10691	5.07142	5.81396	6.26899	9.94266	5.95193	4.59906	2.8014	1.98497	4.83792	0.747078	0.657885	1.13558	0.256134	0.288974	-0.298587	0.691865	-0.431568	0.666055	0.699157
TGME49_202065	hypothetical protein	4.42765	1.01428	8.72095	121.2	125.277	133.918	36.7925	32.683	30.7671	54.978	4.48763	0.384069	11.6844	1.53109e-31	4.90188e-31	2.58645	0.399497	6.47427	9.52741e-11	1.77926e-10
TGME49_202070	hypothetical protein	2646.63	2523.54	2508.73	2015.48	2019.35	2096.07	3115.4	2642.65	2979.45	2505.26	-0.324072	0.067309	-4.81469	1.47425e-06	2.31703e-06	0.186301	0.0664399	2.80405	0.00504649	0.00662616
TGME49_202080	hypothetical protein	845.681	925.027	917.637	773.175	762.602	648.76	1127.69	1138.3	1151.28	921.129	-0.299992	0.0805715	-3.72329	0.00019664	0.000278689	0.34472	0.0781678	4.41	1.03369e-05	1.57172e-05
TGME49_202090	hypothetical protein	9.96221	4.05714	1.93799	22.9863	28.8337	40.6715	22.9953	18.676	30.7671	20.0986	2.36811	0.470286	5.03546	4.76713e-07	7.66947e-07	2.02499	0.473919	4.27285	1.92987e-05	2.90018e-05
TGME49_202100	hypothetical protein	1.10691	2.02857	1.93799	16.7173	17.8968	12.8958	14.717	18.676	21.8347	11.979	2.69528	0.595427	4.52663	5.99319e-06	9.15938e-06	2.90299	0.590708	4.91442	8.90476e-07	1.42572e-06
TGME49_202110	hypothetical protein	1.10691	3.04285	1.93799	2.08966	3.97706	16.8638	3.67925	8.4042	0.992487	4.67713	1.45639	0.773428	1.88303	0.0596961	0.0721144	0.797745	0.783976	1.01756	0.308885	0.34329
TGME49_202120	hypothetical protein	2677.62	2595.55	2535.86	783.624	743.711	831.286	3287.41	4969.68	3860.77	2476.17	-1.72008	0.115805	-14.8532	6.6335e-50	3.07511e-49	0.631668	0.112683	5.60573	2.07385e-08	3.55276e-08
TGME49_202140	enoyl-CoA hydratase/isomerase family protein	7.74838	13.1857	9.68994	327.032	285.354	366.044	189.481	177.422	188.573	173.837	4.85191	0.273892	17.7147	3.23217e-70	2.08116e-69	4.03839	0.276276	14.6172	2.18176e-48	1.03245e-47
TGME49_202160	ABC1 family protein	901.026	908.798	970.932	1370.82	1317.4	1349.1	1244.51	1234.48	1253.51	1172.29	0.536351	0.0623334	8.60456	7.661e-18	1.73477e-17	0.423278	0.0623973	6.78359	1.17222e-11	2.26654e-11
TGME49_202170	hypothetical protein	347.57	341.814	380.815	1019.76	887.879	1040.6	696.298	713.423	652.064	675.579	1.45709	0.0914775	15.9284	4.0248e-57	2.11805e-56	0.942765	0.092786	10.1606	2.97131e-24	8.32527e-24
TGME49_202180	hypothetical protein	1050.46	1149.18	956.397	761.682	756.636	831.286	346.769	347.374	373.175	730.329	-0.424306	0.0856256	-4.95536	7.21948e-07	1.14993e-06	-1.5605	0.0909643	-17.1551	5.75945e-66	3.61419e-65
TGME49_202190	hypothetical protein	1472.19	1428.11	1309.11	710.486	720.843	697.367	959.364	927.263	909.118	1014.87	-0.981436	0.0705897	-13.9034	6.04162e-44	2.50387e-43	-0.58853	0.0685801	-8.58164	9.35273e-18	2.16725e-17
TGME49_202200	hypothetical protein	7711.86	7216.63	7432.18	1490.97	1355.18	1167.57	1195.76	1127.1	1114.56	3312.42	-2.4741	0.0775507	-31.9029	2.43166e-223	8.755e-222	-2.6966	0.0778699	-34.6296	9.07569e-263	5.12569e-261
TGME49_202205	hypothetical protein	29.8866	25.3571	31.9768	315.539	361.913	265.853	132.453	112.056	116.121	154.573	3.38904	0.205789	16.4685	6.18254e-61	3.45782e-60	2.01097	0.213165	9.43389	3.95146e-21	1.00811e-20
TGME49_202210	nucleoside diphosphate kinase	19.9244	15.2143	16.4729	621.675	526.961	504.922	214.316	218.509	202.467	260.051	4.92349	0.222295	22.1484	1.08003e-108	1.17984e-107	3.549	0.2262	15.6897	1.779e-55	9.47742e-55
TGME49_202220	hypothetical protein	2256.99	2074.21	2143.41	2183.7	2207.27	2043.49	2414.51	2101.05	2209.28	2181.55	-0.0087272	0.0673815	-0.129519	0.896947	0.913545	0.0550648	0.0671357	0.820202	0.412101	0.450242
TGME49_202230	histone deacetylase HDAC5	1865.15	1876.43	1987.41	2290.27	2220.2	2163.53	2798.07	2941.47	2824.62	2329.68	0.219462	0.055005	3.98986	6.61135e-05	9.61762e-05	0.579109	0.054234	10.678	1.29062e-26	3.84559e-26
TGME49_202240	RAP domain-containing protein	611.015	612.628	611.435	608.092	611.473	703.319	585.92	601.367	587.552	614.756	0.0677181	0.0822415	0.823405	0.410278	0.449957	-0.0480266	0.0823551	-0.583165	0.559782	0.596728
TGME49_202250	hypothetical protein	1338.26	1336.83	1421.51	1562.02	1478.47	1396.72	1693.37	1651.89	1578.05	1495.24	0.114349	0.0653681	1.74931	0.0802366	0.095763	0.264727	0.06481	4.08467	4.41402e-05	6.51436e-05
TGME49_202255	hypothetical protein	364.174	422.956	471.9	980.052	903.788	786.646	767.123	845.089	775.132	701.873	1.07843	0.106691	10.108	5.09259e-24	1.35986e-23	0.917684	0.106871	8.58683	8.94046e-18	2.07395e-17
TGME49_202260	hypothetical protein	3.32074	1.01428	0.968994	56.4209	78.547	76.3831	28.5142	37.352	27.7896	34.479	4.72143	0.519585	9.08692	1.01881e-19	2.4346e-19	3.56633	0.527555	6.76012	1.37879e-11	2.65584e-11
TGME49_202280	WD domain, G-beta repeat-containing protein	1746.71	1696.9	1738.38	2031.15	2139.66	2005.8	1795.47	1753.68	1730.9	1848.74	0.253254	0.0544297	4.65287	3.27348e-06	5.07283e-06	0.0272737	0.0547344	0.498291	0.618279	0.653043
TGME49_202285	EGF family domain-containing protein	63.094	94.3284	83.3335	447.188	401.683	378.939	483.821	518.259	480.364	327.89	2.32812	0.137731	16.9033	4.25174e-64	2.48911e-63	2.60006	0.136366	19.0668	4.76219e-81	3.70722e-80
TGME49_202290	membrane protein, putative	675.216	641.027	650.195	439.874	465.316	571.385	397.359	331.499	377.145	505.446	-0.411043	0.10666	-3.85375	0.00011632	0.000166964	-0.827104	0.10831	-7.63645	2.23291e-14	4.71635e-14
TGME49_202300	inosine triphosphate pyrophosphatase, putative	719.493	719.127	780.04	1474.26	1479.47	1633.8	1899.41	1801.3	1837.09	1371.55	1.0458	0.0699641	14.9477	1.6121e-50	7.5831e-50	1.31694	0.0692371	19.0208	1.14768e-80	8.90226e-80
TGME49_202310	O-sialoglycoprotein endopeptidase	1368.14	1364.21	1348.84	2735.37	2682.53	2724	3271.77	3266.43	3278.18	2448.83	0.995746	0.0491635	20.2538	3.28961e-91	2.85971e-90	1.26545	0.0485805	26.0486	1.3966e-149	2.67584e-148
TGME49_202320		0	0	0	0	0	0	0	0	1.98497	0.220553	0	0.692041	0	1	1	0.306341	0.692041	0.442663	0.65801	0.69129
TGME49_202330	hypothetical protein	0	0	0	0	0	0	0	0	0	0	NA	NA	NA	NA	NA	NA	NA	NA	NA	NA
TGME49_202340	proline dehydrogenase	0	3.04285	0	4.17933	7.95413	4.95994	12.8774	14.007	16.8723	7.09921	1.79578	0.717274	2.50362	0.012293	0.0156464	3.04053	0.691065	4.39978	1.08362e-05	1.64591e-05
TGME49_202350	50S ribosomal protein L21, putative	770.411	754.627	721.9	901.69	885.891	1103.09	1532.41	1495.01	1556.22	1080.14	0.36342	0.0868585	4.18405	2.8636e-05	4.23125e-05	1.02677	0.0851521	12.0581	1.75844e-33	6.14423e-33
TGME49_202360	methylase, putative	457.155	453.385	425.388	2346.69	2497.6	2744.83	2856.94	2250.46	2444.5	1830.77	2.49963	0.0964855	25.9068	5.57805e-148	9.52568e-147	2.49256	0.0964052	25.855	2.13742e-147	3.94646e-146
TGME49_202370	T-complex protein 1, epsilon subunit (TCP-1-epsilon), putative	5090.69	4919.28	4749.04	4131.26	4135.15	4757.57	4370.03	3485.88	3995.75	4403.85	-0.179906	0.0829814	-2.16802	0.0301569	0.0372425	-0.31575	0.083012	-3.80367	0.000142566	0.000204977
TGME49_202375	hypothetical protein	1092.52	1103.54	1101.75	681.23	703.94	894.773	621.793	566.817	615.342	820.189	-0.530605	0.0969077	-5.47537	4.36608e-08	7.31574e-08	-0.868043	0.0977796	-8.87755	6.83514e-19	1.63653e-18
TGME49_202380	rab GDI alpha, putative	3238.82	3386.69	3282.95	2010.26	1951.74	1937.35	2451.3	2323.29	2370.06	2550.27	-0.747808	0.0508017	-14.7201	4.7879e-49	2.18323e-48	-0.471505	0.0500096	-9.42829	4.16813e-21	1.06213e-20
TGME49_202390	S15 sporozoite-expressed protein	2285.77	2351.11	2312.99	1399.03	1495.38	1259.82	818.633	836.685	850.561	1512.22	-0.741581	0.0681002	-10.8896	1.29274e-27	3.78791e-27	-1.46981	0.0701217	-20.9609	1.49325e-97	1.4547e-96
TGME49_202400	calcium binding egf domain-containing protein	34.3143	39.5571	31.9768	708.396	596.559	664.632	556.486	495.848	501.206	403.219	4.17641	0.167133	24.9886	8.12931e-138	1.25438e-136	3.8357	0.167721	22.8695	9.34829e-116	1.14255e-114
TGME49_202410	hypothetical protein	1875.11	1945.4	1956.4	1948.61	1734.99	1918.5	1956.44	1834.92	1910.54	1897.88	-0.044751	0.0622597	-0.71878	0.472277	0.512368	-0.0191033	0.0620262	-0.307988	0.758092	0.786395
TGME49_202420	hypothetical protein	711.744	721.156	729.652	234.042	244.589	215.261	177.524	150.342	178.648	373.662	-1.63601	0.0998954	-16.3772	2.78157e-60	1.54173e-59	-2.08865	0.104064	-20.0708	1.32716e-89	1.16545e-88
TGME49_202430	hypothetical protein	510.286	523.371	535.854	216.28	192.888	228.157	342.17	331.499	317.596	355.344	-1.29692	0.101894	-12.7282	4.12168e-37	1.49456e-36	-0.661248	0.0953649	-6.93387	4.09494e-12	8.05105e-12
TGME49_202440	hypothetical protein	247.948	234.3	220.931	131.649	154.111	202.366	206.958	141.004	137.956	186.358	-0.519749	0.179496	-2.8956	0.00378437	0.00499019	-0.525938	0.178837	-2.94087	0.00327287	0.00435829
TGME49_202445	hypothetical protein	4.42765	4.05714	0	6.26899	10.9369	5.95193	3.67925	1.8676	0.992487	4.24244	1.2206	0.720263	1.69466	0.0901397	0.107021	-0.255091	0.762583	-0.33451	0.737995	0.767298
TGME49_202450	hypothetical protein	543.494	606.542	591.086	342.705	320.154	365.052	285.142	343.638	300.724	410.948	-0.758879	0.101045	-7.51033	5.89773e-14	1.20223e-13	-0.903488	0.101421	-8.90827	5.18332e-19	1.24483e-18
TGME49_202460	diacylglycerol kinase accessory domain (presumed) domain-containing protein	1776.59	1677.63	1743.22	1029.16	1001.23	1107.06	668.703	587.36	590.53	1131.28	-0.726906	0.0712326	-10.2047	1.88933e-24	5.121e-24	-1.48973	0.0739517	-20.1447	2.99629e-90	2.66367e-89
TGME49_202470	rRNA metabolism protein, SBDS family protein	1792.09	1884.54	1745.16	3132.41	3032.51	2747.81	2431.98	2392.4	2376.01	2392.77	0.716163	0.0628009	11.4037	4.00653e-30	1.24221e-29	0.408943	0.0631026	6.4806	9.1359e-11	1.70688e-10
TGME49_202480	hypothetical protein	743.845	751.584	776.164	1282.01	1159.31	1201.3	1179.2	1173.79	1197.93	1051.68	0.679474	0.0673548	10.088	6.24434e-24	1.66484e-23	0.643006	0.0671963	9.56907	1.07873e-21	2.79752e-21
TGME49_202490	AP2 domain transcription factor AP2VIIa-7	5483.64	5454.82	5481.6	4468.75	4508	4793.29	3624.98	2941.47	3465.76	4469.14	-0.253503	0.0717052	-3.53535	0.000407236	0.000568301	-0.709766	0.0720096	-9.85655	6.42171e-23	1.72812e-22
TGME49_202500	GAPM1a	16908.1	16456.8	16718.1	10015.8	10422.9	9602.44	7648.24	5464.6	6581.18	11090.9	-0.735544	0.0919736	-7.99734	1.27137e-15	2.72266e-15	-1.34316	0.0921357	-14.5781	3.87297e-48	1.82477e-47
TGME49_202510	multi-pass transmembrane protein	879.995	856.056	752.908	979.007	950.518	1075.31	427.713	356.712	441.657	746.653	0.272042	0.0941006	2.89097	0.00384059	0.00506278	-1.01819	0.0987547	-10.3103	6.33326e-25	1.80256e-24
TGME49_202520	hypothetical protein	3015.23	3088.49	3110.47	2701.93	2703.41	2582.14	1917.81	2307.42	2073.31	2611.13	-0.205998	0.0672401	-3.06362	0.00218674	0.00292774	-0.548245	0.0676096	-8.10898	5.10473e-16	1.13248e-15
TGME49_202530	aspartate-tRNA ligase	2071.03	2074.21	2147.29	2000.85	1964.67	1917.51	2454.06	2418.54	2378.99	2158.57	-0.097415	0.051287	-1.89941	0.0575109	0.0695718	0.20436	0.0504524	4.05055	5.10979e-05	7.5136e-05
TGME49_202540	3'5'-cyclic nucleotide phosphodiesterase domain-containing protein	5251.19	5479.16	5630.82	4379.93	4596.49	3963.98	4964.23	5284.37	5359.43	4989.96	-0.338177	0.0634964	-5.32592	1.00441e-07	1.66044e-07	-0.0681344	0.0632139	-1.07784	0.281106	0.314235
TGME49_202550	NLI interacting factor family phosphatase	1849.65	1723.27	1713.18	1096.03	1041	940.404	1797.31	1853.59	1919.47	1548.21	-0.779295	0.0703529	-11.0769	1.62317e-28	4.8549e-28	0.0757573	0.0679919	1.11421	0.265189	0.297597
TGME49_202568	hypothetical protein	475.972	575.099	462.21	455.547	425.546	439.451	420.354	439.82	427.762	457.973	-0.196415	0.099368	-1.97664	0.0480822	0.058518	-0.232132	0.0990695	-2.34312	0.019123	0.0241406
TGME49_202572	ribophorin i protein	595.519	488.885	466.086	1663.37	1710.14	1682.41	1597.71	1406.3	1515.53	1236.22	1.70406	0.0874318	19.4901	1.33152e-84	1.06141e-83	1.54257	0.08755	17.6193	1.75218e-69	1.16376e-68
TGME49_202580	ATPase, AAA family protein	378.564	381.371	401.163	817.058	880.919	766.807	882.1	919.793	871.403	699.909	1.08283	0.0836188	12.9496	2.36045e-38	8.80683e-38	1.19994	0.0829358	14.4684	1.9201e-47	8.92021e-47
TGME49_202590	hypothetical protein	707.317	768.827	734.497	260.163	278.394	307.516	367.925	483.708	438.679	483.003	-1.38029	0.109898	-12.5598	3.51316e-36	1.23907e-35	-0.775022	0.105554	-7.3424	2.09804e-13	4.29906e-13
TGME49_202600	hypothetical protein	1.10691	4.05714	0.968994	15.6725	10.9369	14.8798	11.0377	18.676	22.8272	11.1292	2.31838	0.601345	3.85532	0.000115577	0.000165952	2.63986	0.594382	4.44135	8.93946e-06	1.36188e-05
TGME49_202610	protein phosphatase 2C domain-containing protein	8347.22	8753.27	8805.25	11748.1	11793	10480.4	16079.2	16857.9	16453.4	12146.4	0.392671	0.0560667	7.00364	2.49397e-12	4.85697e-12	0.930008	0.0558724	16.6452	3.2783e-62	1.94559e-61
TGME49_202620	hypothetical protein	14988.7	16432.4	16313	11322.8	12095.2	9138.19	21756.3	20654.7	20821.4	15947	-0.550943	0.0857786	-6.42285	1.33746e-10	2.44593e-10	0.404738	0.085586	4.72902	2.25601e-06	3.54183e-06
TGME49_202630	ATP-dependent metallopeptidase HflB subfamily protein	3885.26	3960.78	3933.15	1830.55	1849.33	1838.15	1393.52	1546.37	1582.02	2424.35	-1.09303	0.0570169	-19.1703	6.55039e-82	5.02235e-81	-1.38046	0.0575001	-24.0079	2.29724e-127	3.34183e-126
TGME49_202640	RNA pseudouridine synthase superfamily protein	626.512	523.371	590.117	1872.34	1854.31	1716.14	1150.68	1110.29	1138.38	1175.79	1.64344	0.0757686	21.6903	2.53418e-104	2.60378e-103	0.965453	0.0770307	12.5333	4.90483e-36	1.8151e-35
TGME49_202650	hypothetical protein	917.63	883.441	866.281	1115.88	1062.87	961.236	835.189	844.155	843.614	925.589	0.235113	0.073369	3.20453	0.00135281	0.00183367	-0.0796468	0.0741259	-1.07448	0.282608	0.315669
TGME49_202660		0	0	0	0	2.9828	0.991988	0	2.8014	0	0.752909	1.02174	0.880241	1.16075	0.245742	0.277794	0.793277	0.878628	0.902859	0.366601	0.402977
TGME49_202670		2.21382	0	0	5.22416	0.994266	0	0	0	0	0.936916	0.737688	0.902805	0.817108	0.413867	0.45372	-0.712286	0.88728	-0.802775	0.422105	0.460589
TGME49_202680	peptidase M16, alpha subunit, putative	6001.68	5885.89	5572.68	1512.92	1396.94	1359.02	1134.13	1238.22	1218.77	2813.36	-2.03014	0.0619653	-32.7626	2.00672e-235	7.99082e-234	-2.2791	0.062421	-36.5117	7.22447e-292	5.4284e-290
TGME49_202690	DNA-directed RNA polymerase II RPB9	856.75	756.656	732.559	956.021	983.329	745.975	986.958	1087.88	968.667	897.199	0.194887	0.105519	1.84694	0.0647555	0.0780081	0.375345	0.104889	3.5785	0.000345574	0.000486653
TGME49_202700	hypothetical protein	561.204	543.656	569.768	1737.56	1641.53	1481.04	1113.89	1131.77	1130.44	1101.21	1.53408	0.0762039	20.1312	3.9309e-90	3.36306e-89	1.00947	0.077187	13.0782	4.38529e-39	1.7295e-38
TGME49_202720	RNB family domain-containing protein	586.663	557.856	503.877	979.007	974.38	1034.64	573.963	487.444	515.101	690.326	0.857877	0.0865962	9.90663	3.89576e-23	1.01733e-22	-0.0623081	0.0896706	-0.694856	0.487146	0.525325
TGME49_202730	hypothetical protein	930.913	839.827	825.583	942.438	981.34	928.501	487.5	499.583	468.454	767.127	0.136715	0.0745574	1.83369	0.0667002	0.0802389	-0.831694	0.0785593	-10.5868	3.42976e-26	1.00942e-25
TGME49_202735	hypothetical protein	2.21382	3.04285	2.90698	41.7933	43.7477	68.4472	18.3962	13.0732	14.8873	23.1676	3.84448	0.501223	7.67021	1.71721e-14	3.56094e-14	2.16347	0.521985	4.1447	3.40257e-05	5.05268e-05
TGME49_202740	hypothetical protein	409.557	439.185	387.598	588.24	565.737	688.44	718.373	572.419	655.041	558.288	0.573967	0.109131	5.25944	1.44496e-07	2.37466e-07	0.652369	0.108558	6.00941	1.86201e-09	3.32293e-09
TGME49_202750	3' exoribonuclease family, domain 1 domain-containing protein	986.259	921.984	986.436	2201.46	2312.66	2402.59	1656.58	1393.23	1467.89	1592.12	1.25481	0.075566	16.6055	6.35964e-62	3.61062e-61	0.641365	0.0764335	8.39115	4.81419e-17	1.09588e-16
TGME49_202760	hypothetical protein	657.506	648.127	723.838	1858.76	1985.55	2136.74	1009.95	770.385	937.9	1192.08	1.55455	0.0975118	15.9422	3.22771e-57	1.70065e-56	0.419666	0.0993893	4.22245	2.41665e-05	3.61598e-05
TGME49_202770	RNA recognition motif-containing protein	10606.4	10852.8	10813	8465.23	8388.62	7993.44	7290.43	7672.1	7431.74	8834.87	-0.377097	0.0436129	-8.64647	5.31176e-18	1.21041e-17	-0.526924	0.0436532	-12.0707	1.50889e-33	5.28938e-33
TGME49_202780	rhoptry kinase family protein ROP25	5888.77	6298.7	6352.72	8356.56	8707.78	7669.06	14503.6	15721.5	15204.9	9855.95	0.415167	0.0604361	6.86953	6.44157e-12	1.23446e-11	1.29144	0.060093	21.4907	1.90175e-102	1.99188e-101
TGME49_202790	dihydrouridine synthase (dus) protein	673.002	721.156	674.42	544.357	510.058	513.85	1686.94	1811.57	1747.77	987.013	-0.39937	0.0751522	-5.31415	1.07159e-07	1.76946e-07	1.34069	0.0684868	19.5759	2.48454e-85	2.06035e-84
TGME49_202800	cytochrome c oxidase assembly protein COX11 protein, putative	350.891	324.571	317.83	221.504	165.048	188.478	231.793	180.223	173.685	239.336	-0.784562	0.140409	-5.58768	2.30128e-08	3.89986e-08	-0.755501	0.13939	-5.42005	5.9584e-08	1.00064e-07
TGME49_202810	TIM14	689.606	684.642	699.614	428.381	424.551	352.156	541.769	595.764	472.424	543.212	-0.781277	0.103867	-7.52192	5.39777e-14	1.10239e-13	-0.36345	0.101373	-3.58526	0.000336742	0.000474758
TGME49_202820	ubiquitin-conjugating enzyme subfamily protein	3253.21	3276.14	3156.01	1730.24	1727.04	1768.71	1394.44	1502.48	1457.96	2140.69	-0.889211	0.0527412	-16.8599	8.87295e-64	5.17699e-63	-1.15221	0.05322	-21.6499	6.08542e-104	6.47587e-103
TGME49_202830	Elicitor-responsive protein, putative	9527.19	10086	10030.1	6772.6	6506.48	5415.26	6836.04	7961.58	7254.09	7821.04	-0.663901	0.0820132	-8.09504	5.72436e-16	1.23444e-15	-0.426017	0.0818745	-5.20329	1.95795e-07	3.21586e-07
TGME49_202840	FHA domain-containing protein	12926.5	13325.7	13343	9446.32	9518.11	8315.83	5399.3	6041.69	5762.38	9342.09	-0.53691	0.0632675	-8.48634	2.13243e-17	4.75274e-17	-1.20127	0.0635627	-18.8989	1.1644e-79	8.8648e-79
TGME49_202850	ATP-binding domain-containing protein	515.821	501.056	461.241	4158.43	4386.7	4310.19	2691.37	2762.18	2822.63	2512.18	3.11848	0.0636591	48.9872	0	0	2.48342	0.0642428	38.6568	0	0
TGME49_202860	hypothetical protein	775.945	741.442	648.257	461.816	445.431	481.114	574.883	605.102	633.207	596.355	-0.638443	0.0906886	-7.03995	1.92315e-12	3.75887e-12	-0.254789	0.0883412	-2.88415	0.00392473	0.00519908
TGME49_202870	SAP domain-containing protein	733.883	721.156	744.187	365.691	331.09	369.019	476.463	434.217	440.664	512.93	-1.04318	0.0863965	-12.0744	1.44292e-33	4.80104e-33	-0.700899	0.0834106	-8.403	4.35223e-17	9.92023e-17
TGME49_202880	carrier superfamily protein	406.237	409.771	393.412	273.746	266.463	322.396	297.099	254.927	242.167	318.469	-0.485047	0.113008	-4.29215	1.76953e-05	2.6477e-05	-0.603006	0.113207	-5.32658	1.00077e-07	1.66492e-07
TGME49_202890	hypothetical protein	3833.24	3915.14	4027.14	3789.6	3848.8	3621.75	4964.23	4810	4758.97	4174.32	-0.0648035	0.048383	-1.33939	0.180445	0.207592	0.303203	0.0478557	6.33576	2.3617e-10	4.35406e-10
TGME49_202895		0	0	0	0	0	0	0	0	0	0	NA	NA	NA	NA	NA	NA	NA	NA	NA	NA
TGME49_202900	zinc finger (CCCH type) motif-containing protein	3503.38	3439.44	3447.68	4035.14	4145.09	4419.31	2318.85	2506.32	2539.77	3372.77	0.278039	0.0560358	4.9618	6.98422e-07	1.11307e-06	-0.496192	0.0569275	-8.71621	2.87675e-18	6.76407e-18
TGME49_202910	zinc carboxypeptidase superfamily protein	0	0	0	0	0	0	0	0	0	0	NA	NA	NA	NA	NA	NA	NA	NA	NA	NA
TGME49_202920	p-aminobenzoic acid synthase	972.976	930.098	836.242	837.955	680.078	897.749	188.561	207.304	162.768	634.859	-0.180238	0.110921	-1.62492	0.10418	0.122679	-2.28114	0.122061	-18.6886	6.13106e-78	4.55379e-77
TGME49_202930	hypothetical protein	220.275	200.828	207.365	812.879	918.702	982.068	692.618	622.845	666.951	591.615	2.10518	0.102486	20.5412	9.2185e-94	8.28898e-93	1.65274	0.103545	15.9615	2.36891e-57	1.29967e-56
TGME49_202940	hypothetical protein	1620.52	1497.08	1431.2	1162.9	1101.65	1220.15	972.241	1029.98	1024.25	1228.88	-0.383095	0.0705163	-5.43271	5.55035e-08	9.25701e-08	-0.58636	0.0708595	-8.27497	1.28488e-16	2.8883e-16
TGME49_202950	hypothetical protein	2226	2164.48	2156.01	1924.58	1913.96	2170.47	2386.91	2002.07	2186.45	2125.66	-0.123133	0.0753282	-1.63462	0.102129	0.120379	0.00655705	0.0750004	0.0874269	0.930332	0.942107
TGME49_202960	glycine cleavage H-protein	0	0	0	0	0	0	0	0	0	0	NA	NA	NA	NA	NA	NA	NA	NA	NA	NA
TGME49_202970	hypothetical protein	1491.01	1601.55	1559.11	1956.97	1987.54	1906.6	1748.56	1593.06	1664.4	1723.2	0.330152	0.0599326	5.50872	3.61446e-08	6.08585e-08	0.105455	0.0602218	1.7511	0.0799284	0.0955932
TGME49_202975	hypothetical protein	9.96221	20.2857	10.6589	176.577	206.807	224.189	92.901	61.6308	75.429	97.6045	3.79191	0.276764	13.7008	1.0035e-42	4.07102e-42	2.40347	0.285146	8.4289	3.48936e-17	7.9766e-17
TGME49_202980	hypothetical protein	2713.04	2439.35	2308.14	3344.51	3528.65	4198.09	2158.8	1868.53	1851.98	2712.34	0.568457	0.0937429	6.06401	1.32773e-09	2.35197e-09	-0.342195	0.0945074	-3.62083	0.000293656	0.000415436
TGME49_202990	hypothetical protein	1.10691	1.01428	5.81396	181.801	124.283	166.654	80.0236	89.6448	71.4591	80.2001	5.36523	0.439485	12.208	2.81794e-34	9.5527e-34	4.40468	0.442994	9.94298	2.70613e-23	7.37191e-23
TGME49_203000	hypothetical protein	3.32074	9.12856	2.90698	159.859	166.042	195.422	82.7831	64.4322	83.3689	85.2515	4.82744	0.364314	13.2508	4.46662e-40	1.73076e-39	3.65826	0.369749	9.89391	4.42403e-23	1.19537e-22
TGME49_203010	aurora kinase	3947.25	3770.09	3958.34	1803.38	1682.3	1652.65	1178.28	1022.51	1119.53	2237.15	-1.18299	0.0638937	-18.515	1.5638e-76	1.10399e-75	-1.8118	0.065317	-27.7386	2.39189e-169	5.72529e-168
TGME49_203020	ribosome biogenesis GTPase Der protein	658.613	653.199	642.443	637.347	716.866	807.478	731.251	769.451	813.839	714.499	0.146051	0.0915936	1.59456	0.110812	0.130134	0.243287	0.0909485	2.67499	0.00747306	0.00971048
TGME49_203030	N-methyl-D-aspartate receptor-associated protein	2718.58	2822.75	2851.75	1917.27	2010.41	1875.85	2084.29	2251.39	2206.3	2304.29	-0.532011	0.0561561	-9.47379	2.69882e-21	6.70901e-21	-0.359546	0.0556172	-6.46466	1.01529e-10	1.89484e-10
TGME49_203040	hypothetical protein	1350.43	1341.9	1462.21	2061.45	2342.49	2080.2	2077.86	1967.52	1998.87	1853.66	0.641007	0.0685693	9.34832	8.90546e-21	2.18366e-20	0.5397	0.0685862	7.86893	3.57692e-15	7.72124e-15
TGME49_203050	AP2 domain transcription factor AP2VIIa-6	2760.64	2888.68	3102.72	3463.62	3538.59	3183.29	3972.67	4252.53	4459.24	3513.55	0.218091	0.0677321	3.2199	0.00128233	0.00174306	0.534125	0.0673585	7.92959	2.19869e-15	4.7796e-15
TGME49_203060	hypothetical protein	3911.83	4425.32	4402.14	3001.8	2999.7	2567.26	3891.72	4362.71	4144.63	3745.24	-0.571469	0.0770214	-7.41961	1.17462e-13	2.37535e-13	-0.0392509	0.0764647	-0.513321	0.607727	0.643156
TGME49_203070	hypothetical protein	28.7797	54.7713	49.4187	111.797	101.415	100.191	85.5425	78.4392	77.414	76.4187	1.20911	0.218025	5.54572	2.9275e-08	4.94459e-08	0.837875	0.221138	3.78893	0.000151298	0.000217242
TGME49_203080	RNA recognition motif-containing protein	1078.13	1018.34	1061.05	922.586	919.696	977.108	1426.63	1381.09	1363.68	1127.59	-0.162752	0.0646415	-2.51776	0.0118104	0.0150544	0.401764	0.0625108	6.42711	1.30049e-10	2.41615e-10
TGME49_203090	hypothetical protein	39.8488	45.6428	42.6357	80.452	83.5183	77.375	189.481	213.84	195.52	107.59	0.898365	0.196788	4.56513	4.99173e-06	7.6573e-06	2.20106	0.183146	12.0181	2.85537e-33	9.92487e-33
TGME49_203100	hypothetical protein	6.64147	8.11427	7.75195	19.8518	16.9025	22.8157	35.8727	48.5576	35.7295	22.4708	1.30663	0.413999	3.15613	0.00159877	0.00215993	2.29195	0.394924	5.80352	6.49375e-09	1.13542e-08
TGME49_203110	citrate synthase, putative	3.32074	6.0857	7.75195	112.842	97.438	106.143	65.3067	57.8956	61.5342	57.5908	3.981	0.358895	11.0924	1.36613e-28	4.09601e-28	3.21247	0.363807	8.83013	1.04553e-18	2.49226e-18
TGME49_203120	hypothetical protein	359.746	354.999	351.745	164.039	144.169	193.438	267.665	253.994	240.182	258.886	-1.08277	0.122262	-8.85615	8.28269e-19	1.9255e-18	-0.482533	0.115687	-4.17103	3.03231e-05	4.51683e-05
TGME49_203135	dynein heavy chain family protein	18.8175	21.3	36.8218	511.968	506.081	563.449	489.34	429.548	528.996	345.147	4.28559	0.192268	22.2896	4.6605e-110	5.15639e-109	4.15795	0.192355	21.6161	1.26851e-103	1.34824e-102
TGME49_203150	hypothetical protein	1548.57	1354.07	1432.17	743.92	682.066	655.704	687.1	759.179	766.2	958.776	-1.05619	0.0810356	-13.0336	7.87797e-39	2.98176e-38	-0.968401	0.0803118	-12.058	1.75955e-33	6.14562e-33
TGME49_203160	hypothetical protein	1037.18	1076.16	1075.58	1236.04	1331.32	1540.56	1134.13	1279.31	1189	1211.03	0.364683	0.085114	4.28464	1.83038e-05	2.73734e-05	0.175273	0.0853243	2.0542	0.0399567	0.0491062
TGME49_203170	OB-fold nucleic acid binding domain-containing protein	2511.58	2540.78	2427.33	1009.31	1140.42	1286.61	608.916	519.193	571.672	1401.76	-1.11921	0.0862189	-12.9811	1.56711e-38	5.87736e-38	-2.13247	0.0893085	-23.8776	5.23697e-126	7.45514e-125
TGME49_203175	hypothetical protein	80.8046	65.9285	81.3955	66.8692	56.6731	53.5673	61.6274	51.359	65.5041	64.8588	-0.36143	0.21322	-1.6951	0.0900565	0.106937	-0.350122	0.211406	-1.65616	0.0976899	0.115525
TGME49_203180	leucine rich repeat-containing protein	1794.3	1696.9	1806.2	896.466	882.908	711.255	1120.33	1142.97	1152.28	1244.85	-1.08703	0.082903	-13.112	2.80939e-39	1.07511e-38	-0.632004	0.0812969	-7.77402	7.60358e-15	1.62791e-14
TGME49_203200	hypothetical protein	170.464	170.4	145.349	961.245	958.472	997.94	972.241	974.887	1007.37	706.486	2.58074	0.0935267	27.5937	1.32592e-167	2.83597e-166	2.59856	0.0932486	27.867	6.70284e-171	1.63153e-169
TGME49_203220	DEAD/DEAH box helicase domain-containing protein	1447.84	1437.24	1395.35	1094.98	1064.86	921.557	1891.13	2016.07	2076.28	1482.81	-0.473567	0.0744989	-6.3567	2.06135e-10	3.74755e-10	0.482512	0.0721131	6.69105	2.21579e-11	4.23879e-11
TGME49_203230	hypothetical protein	105.157	95.3427	123.062	44.9278	37.7821	26.7837	80.0236	130.732	105.204	83.2238	-1.53768	0.243103	-6.3252	2.52905e-10	4.58529e-10	-0.0352463	0.217366	-0.162152	0.871186	0.886994
TGME49_203240	hypothetical protein	3744.68	3910.06	3946.71	1760.54	1824.48	1710.19	2481.65	3022.71	2666.81	2785.32	-1.12993	0.0724042	-15.6058	6.6469e-55	3.36276e-54	-0.505076	0.071331	-7.08073	1.43392e-12	2.86156e-12
TGME49_203250	hypothetical protein	26.5659	39.5571	34.8838	744.965	803.367	865.013	563.845	694.747	586.56	484.389	4.52277	0.172673	26.1926	3.22302e-151	5.76607e-150	4.13641	0.173232	23.8779	5.19488e-126	7.40742e-125
TGME49_203260	hypothetical protein	482.614	421.942	430.233	806.61	880.919	1056.47	700.897	651.792	712.606	682.676	1.03789	0.104835	9.90021	4.1541e-23	1.0838e-22	0.628564	0.105723	5.94541	2.75767e-09	4.88601e-09
TGME49_203270	ATP-dependent Clp endopeptidase, proteolytic subunit ClpP domain-containing protein	370.816	309.357	305.233	119.111	133.232	129.95	297.099	266.133	337.446	252.042	-1.35533	0.137727	-9.84075	7.51503e-23	1.95007e-22	-0.128214	0.125534	-1.02135	0.307087	0.341467
TGME49_203280	hypothetical protein	728.348	814.47	815.893	1069.91	1140.42	932.469	1923.33	2163.61	2065.37	1294.87	0.412046	0.0872811	4.72091	2.34788e-06	3.6588e-06	1.37923	0.0852838	16.1722	7.92076e-59	4.44726e-58
TGME49_203290	hypothetical protein	4249.44	4110.89	4248.07	31481.8	33451.1	29525.5	24410.9	25274.2	25144.7	20210.7	2.90283	0.0536304	54.1266	0	0	2.56702	0.0536687	47.8309	0	0
TGME49_203300	hypothetical protein	20428.1	22290.9	22304.3	152906	160409	118450	143840	150261	143440	103814	2.72454	0.090815	30.001	9.53016e-198	2.71783e-196	2.74367	0.0908131	30.2122	1.63546e-200	5.43538e-199
TGME49_203310	dense granule protein GRA7	107426	120193	118891	128826	129125	96812.1	119363	132259	125405	119811	0.0338641	0.0947489	0.357409	0.720786	0.75513	0.121445	0.0947453	1.2818	0.199911	0.228195
TGME49_203320	zinc finger in N-recognin protein	3705.94	3578.39	3877.91	9818.28	9686.14	7710.72	3442.86	3881.81	3767.48	5496.61	1.28286	0.086561	14.8203	1.08315e-49	4.98907e-49	-0.00917531	0.0871347	-0.1053	0.916137	0.929148
TGME49_203330	hypothetical protein	8.8553	13.1857	14.5349	1531.72	1379.05	1167.57	351.368	348.307	316.603	570.133	6.64301	0.246281	26.9733	3.04249e-160	5.9212e-159	4.64506	0.249009	18.6541	1.16851e-77	8.64475e-77
TGME49_203340	metallo-beta-lactamase domain-containing protein	39.8488	34.4857	51.3567	650.93	588.605	476.154	125.094	139.136	135.971	249.065	3.72956	0.180398	20.6741	5.92947e-95	5.4104e-94	1.64088	0.190022	8.63524	5.86057e-18	1.36573e-17
TGME49_203350	hypothetical protein	604.374	566.985	526.164	520.326	476.253	511.866	255.708	186.76	257.054	433.943	-0.169054	0.110934	-1.52392	0.127529	0.148755	-1.27361	0.117069	-10.8791	1.44969e-27	4.43581e-27
TGME49_203358	hypothetical protein	1007.29	1035.58	990.312	714.665	697.975	694.391	918.892	987.961	854.531	877.956	-0.524829	0.0743931	-7.05482	1.72829e-12	3.38413e-12	-0.134589	0.0724789	-1.85694	0.063319	0.076523
TGME49_203362	hypothetical protein	582.236	609.585	511.629	543.312	551.817	569.401	674.222	665.799	683.823	599.092	-0.0319869	0.0855018	-0.374108	0.708324	0.744149	0.249121	0.0838204	2.97208	0.0029579	0.00395164
TGME49_203370	hypothetical protein	2637.77	2611.78	2459.31	2398.93	2515.49	2600	2958.12	3050.72	2908.98	2682.34	-0.0362599	0.0555197	-0.6531	0.513692	0.553951	0.210447	0.0549933	3.82678	0.00012983	0.000187133
TGME49_203375	cpw-wpc domain-containing protein	29.8866	27.3857	23.2559	595.554	522.984	640.824	229.033	246.523	207.43	280.32	4.40236	0.191388	23.0023	4.42392e-117	5.34645e-116	3.04282	0.195607	15.5558	1.45438e-54	7.62118e-54
TGME49_203380	DnaJ domain-containing protein	2268.06	2215.2	2207.37	1354.1	1294.53	1269.74	3233.14	2964.82	3058.84	2207.31	-0.771156	0.0582612	-13.2362	5.42397e-40	2.09702e-39	0.468245	0.0554303	8.44746	2.97703e-17	6.81987e-17
TGME49_203390	CRAL/TRIO domain-containing protein	2303.48	2398.78	2394.38	1197.38	1104.63	1121.94	1026.51	976.755	1115.56	1515.49	-1.0507	0.0658359	-15.9594	2.45225e-57	1.29602e-56	-1.18546	0.0659785	-17.9674	3.50972e-72	2.40694e-71
TGME49_203400	hypothetical protein	1792.09	1894.68	1812.99	975.873	1006.2	767.799	1050.43	1042.12	1101.66	1271.54	-0.998062	0.0893512	-11.1701	5.71124e-29	1.72495e-28	-0.782373	0.0885363	-8.83675	9.85445e-19	2.35162e-18
TGME49_203420	4'-phosphopantetheinyl transferase domain-containing protein	421.733	376.299	350.776	207.922	209.79	258.909	217.995	193.297	223.31	273.337	-0.75801	0.124556	-6.08568	1.16e-09	2.05908e-09	-0.851308	0.124575	-6.83371	8.27477e-12	1.60752e-11
TGME49_203430	hypothetical protein	61.9871	68.9713	53.2947	41.7933	49.7133	55.5513	28.5142	34.5506	25.8047	46.6867	-0.317134	0.241971	-1.31063	0.189984	0.217957	-1.02757	0.256204	-4.01075	6.05253e-05	8.86138e-05
TGME49_203440	anaphase-promoting complex subunit APC10	140.578	114.614	70.7366	224.639	237.63	268.829	167.406	152.209	143.911	168.95	1.16034	0.187425	6.19099	5.9786e-10	1.06981e-09	0.509402	0.190895	2.6685	0.00761908	0.00988832
TGME49_203450	DUF3228 domain-containing protein	1000.65	1026.46	911.823	195.384	175.985	233.117	219.835	196.098	231.249	465.622	-2.27301	0.110928	-20.4909	2.59729e-93	2.32091e-92	-2.1764	0.109033	-19.9609	1.20405e-88	1.04355e-87
TGME49_203460	hypothetical protein	98.5152	125.771	104.651	210.011	184.933	196.414	230.873	285.743	271.941	189.873	0.837968	0.14878	5.63226	1.77865e-08	3.02665e-08	1.25115	0.145297	8.611	7.24263e-18	1.68281e-17
TGME49_203470	hypothetical protein	0	0	0	0	0	0.991988	0	0.9338	0	0.213976	0.161045	0.69609	0.231356	0.817038	0.84101	0.145346	0.69609	0.208803	0.834602	0.85423
TGME49_203480	hypothetical protein	1129.05	1118.76	1174.42	1084.54	1084.74	1030.68	1038.47	989.828	1083.8	1081.59	-0.097206	0.0656784	-1.48003	0.138866	0.161347	-0.137576	0.0655064	-2.10019	0.0357118	0.0441089
TGME49_203490	GNL3L/Grn1 GTPase	975.189	1057.9	923.451	1178.57	1169.26	1216.18	1054.1	1063.6	979.585	1068.65	0.269487	0.0715484	3.7665	0.000165555	0.000235483	0.067656	0.0718748	0.941303	0.34655	0.382249
TGME49_203500	alanine dehydrogenase/pyridine nucleotide transhydrogenase domain-containing protein	7.74838	1.01428	4.84497	231.953	210.784	254.941	155.448	128.864	160.783	128.487	5.38764	0.367351	14.6662	1.0616e-48	4.79773e-48	4.74173	0.369061	12.8481	8.81307e-38	3.38461e-37
TGME49_203505	hypothetical protein	6.64147	2.02857	4.84497	149.411	131.243	166.654	93.8208	79.373	91.3088	80.5917	4.77463	0.379055	12.5961	2.21791e-36	7.86739e-36	4.02183	0.382223	10.5222	6.82676e-26	1.98887e-25
TGME49_203510	zinc finger, C3HC4 type (RING finger) domain-containing protein	1954.81	2029.58	1968.03	1609.04	1553.04	1530.64	2690.45	2790.19	2730.33	2095.12	-0.34309	0.053207	-6.44821	1.13183e-10	2.07513e-10	0.463605	0.0512262	9.05016	1.42765e-19	3.4878e-19
TGME49_203520	hypothetical protein	690.713	581.185	590.117	825.417	811.321	1040.6	592.359	551.876	626.259	701.094	0.523514	0.10846	4.82681	1.38739e-06	2.18369e-06	-0.0716777	0.109944	-0.651947	0.514435	0.551997
TGME49_203540	RNA binding protein, putative	9280.35	9949.11	10366.3	6995.15	7197.49	5951.93	9371.04	10489.4	9996.33	8844.12	-0.55418	0.0761893	-7.27373	3.49704e-13	6.99327e-13	0.0125426	0.0759399	0.165164	0.868815	0.885101
TGME49_203560	hypothetical protein	2197.22	2430.22	2494.19	1647.7	1614.69	1378.86	2095.33	2318.63	2188.43	2040.59	-0.617178	0.0797156	-7.74225	9.76717e-15	2.04206e-14	-0.10945	0.0787522	-1.3898	0.164589	0.189849
TGME49_203570	acyltransferase domain-containing protein	7.74838	3.04285	2.90698	198.518	217.744	256.925	108.538	122.328	126.046	115.977	5.34277	0.370004	14.4398	2.90806e-47	1.27491e-46	4.43081	0.372866	11.8831	1.44905e-32	4.97864e-32
TGME49_203580	NAD-binding domain 4 domain-containing protein	2.21382	1.01428	1.93799	70.0037	57.6674	77.375	13.7972	18.676	13.8948	28.5089	4.72179	0.530075	8.90778	5.20657e-19	1.21726e-18	2.62365	0.551591	4.75651	1.96965e-06	3.1041e-06
TGME49_203590	hypothetical protein	39.8488	63.8999	62.9846	1079.31	1003.21	1036.63	332.972	309.088	255.069	464.779	4.18618	0.148915	28.1112	7.1515e-174	1.6305e-172	2.39559	0.153828	15.5732	1.1076e-54	5.82872e-54
TGME49_203600	hypothetical protein	5714.99	5418.3	5186.06	3562.88	3479.93	3591.99	2549.72	2892.91	2579.47	3886.25	-0.616895	0.0618415	-9.97542	1.95273e-23	5.15852e-23	-1.02306	0.0622289	-16.4402	9.85689e-61	5.73945e-60
TGME49_203610	3'-5' exoribonuclease csl4, putative	920.951	1010.23	1092.06	974.828	1012.16	1006.87	1364.08	1461.4	1409.33	1139.1	-0.0153199	0.074186	-0.206507	0.836395	0.857838	0.484027	0.0725898	6.66798	2.59352e-11	4.95043e-11
TGME49_203620	hypothetical protein	607.695	733.327	687.017	779.444	803.367	1066.39	864.623	831.082	804.907	797.539	0.38362	0.114216	3.35873	0.000783001	0.00107755	0.300444	0.114197	2.63092	0.00851551	0.0110073
TGME49_203630	ribosomal protein RPL44	13435.7	13796.3	13813	13510.7	13572.7	11064.6	9308.5	9650.82	9365.11	11946.4	-0.105491	0.0717819	-1.46961	0.141668	0.164515	-0.534361	0.0718826	-7.4338	1.05521e-13	2.18449e-13
TGME49_203665	hypothetical protein	1544.14	1577.21	1450.58	5241.92	5125.44	5612.67	1365.92	1199	1446.05	2729.22	1.80294	0.072757	24.7803	1.46247e-135	2.18636e-134	-0.188655	0.0751761	-2.50951	0.0120899	0.0154654
TGME49_203682	hypothetical protein	40.9557	39.5571	36.8218	82.5417	98.4323	124.99	137.972	143.805	108.181	90.3619	1.36313	0.224029	6.08461	1.16777e-09	2.07243e-09	1.70954	0.220193	7.76382	8.24115e-15	1.7618e-14
TGME49_203685	hypothetical protein	21.0313	14.2	11.6279	39.7036	30.8222	43.6475	55.1887	56.9618	42.6769	35.0956	1.24957	0.32616	3.83116	0.000127539	0.000182673	1.68254	0.318388	5.28454	1.26021e-07	2.0865e-07
TGME49_203688	hypothetical protein	13.2829	14.2	23.2559	47.0174	45.7362	66.4632	43.2312	65.366	51.6093	41.1291	1.5855	0.317544	4.99302	5.94437e-07	9.52974e-07	1.59341	0.316301	5.03763	4.71325e-07	7.62824e-07
TGME49_203690	AP2 domain transcription factor AP2VIIa-5	2945.49	3187.89	3360.47	3026.88	3117.02	2722.01	4431.65	4631.65	4420.54	3538.18	-0.0990824	0.0676505	-1.46462	0.143024	0.166023	0.505105	0.0669807	7.54105	4.66196e-14	9.76581e-14
TGME49_203700	SFT2 family protein	667.468	563.942	550.389	160.904	115.335	136.894	183.043	177.422	170.708	302.9	-2.09915	0.131137	-16.0073	1.13665e-57	6.02933e-57	-1.73677	0.125919	-13.7927	2.82048e-43	1.21616e-42
TGME49_203705	hypothetical protein	141.685	92.2998	83.3335	39.7036	62.6387	74.3991	38.6321	14.007	28.7821	63.9423	-0.817976	0.302018	-2.70837	0.00676147	0.00879377	-1.89802	0.3187	-5.95549	2.59301e-09	4.59898e-09
TGME49_203710	AP2 domain transcription factor AP2VIIa-4	5677.35	4924.35	4766.48	3646.46	3792.13	5003.59	1765.12	1350.27	1601.87	3614.18	-0.302234	0.162541	-1.85943	0.0629657	0.0759261	-1.69034	0.163275	-10.3527	4.06636e-25	1.16233e-24
TGME49_203720	vitamin k epoxide reductase family protein	613.229	558.87	578.489	927.811	942.564	1101.11	2186.39	2512.86	2289.67	1301.22	0.762441	0.0880709	8.65713	4.83799e-18	1.10391e-17	1.99365	0.0856488	23.277	7.57667e-120	9.77164e-119
TGME49_203730	hypothetical protein	1108.02	984.87	968.994	936.169	921.684	899.733	1057.78	1037.45	995.464	990.019	-0.149641	0.0726139	-2.06078	0.0393239	0.0481573	0.0150613	0.0717614	0.20988	0.833761	0.85423
TGME49_203735	hypothetical protein	107.37	107.514	85.2715	88.8107	110.363	111.103	90.1416	72.8364	90.3163	95.9697	0.051316	0.183667	0.279397	0.77994	0.809934	-0.240447	0.186288	-1.29072	0.1968	0.224761
TGME49_203740	hypothetical protein	638.688	602.485	576.551	114.931	123.289	144.83	119.576	99.9166	120.091	282.262	-2.23539	0.123369	-18.1196	2.23034e-73	1.49979e-72	-2.41018	0.124656	-19.3346	2.74818e-83	2.21108e-82
TGME49_203750	hypothetical protein	746.059	723.184	657.947	657.199	644.284	851.126	429.552	450.092	438.679	622.014	0.0181253	0.106609	0.170017	0.864997	0.884235	-0.687155	0.108981	-6.30527	2.87693e-10	5.29602e-10
TGME49_203760	hypothetical protein	1266.31	1236.41	1204.46	1688.45	1665.4	1762.76	3134.72	3213.21	2998.3	2018.89	0.46494	0.058618	7.93169	2.16184e-15	4.59996e-15	1.33349	0.0568968	23.4369	1.79669e-121	2.37026e-120
TGME49_203770	hypothetical protein	21.0313	17.2428	21.3179	751.234	726.808	880.885	207.878	177.422	183.61	331.937	5.23296	0.209289	25.0035	5.59622e-138	8.66613e-137	3.18808	0.215109	14.8207	1.07579e-49	5.20777e-49
TGME49_203780	hypothetical protein	1784.34	1673.57	1627.91	2182.65	2282.83	2548.42	1369.6	1314.79	1384.52	1796.51	0.463802	0.0702446	6.60266	4.03838e-11	7.52872e-11	-0.320932	0.0715428	-4.48587	7.2616e-06	1.11176e-05
TGME49_203790	hypothetical protein	3096.03	2959.68	2969.97	1539.04	1487.42	1553.45	2235.14	2025.41	1889.7	2195.09	-0.977286	0.0671117	-14.5621	4.89395e-48	2.1832e-47	-0.552097	0.0660809	-8.35485	6.55132e-17	1.48544e-16
TGME49_203800	hypothetical protein	74.1631	101.428	106.589	386.588	355.947	341.244	423.114	455.694	409.897	294.963	1.92177	0.134645	14.2729	3.22832e-46	1.38786e-45	2.17173	0.133146	16.3109	8.25851e-60	4.72595e-59
TGME49_203810	kelch repeat-containing protein	2226	2103.62	2308.14	1197.38	1104.63	1101.11	1720.05	1848.92	1815.26	1713.9	-0.963125	0.0647816	-14.8673	5.37689e-50	2.50063e-49	-0.30184	0.0628244	-4.80451	1.55133e-06	2.45603e-06
TGME49_203815	hypothetical protein	247.948	268.785	240.31	447.188	389.752	339.26	175.684	171.819	148.873	269.958	0.632169	0.125489	5.03763	4.71325e-07	7.58845e-07	-0.604024	0.133699	-4.51779	6.2488e-06	9.60268e-06
TGME49_203820	hypothetical protein	4850.49	4941.59	4996.13	5479.1	5217.91	4530.41	1307.05	1391.36	1374.59	3787.63	0.0419897	0.0689396	0.60908	0.542472	0.582442	-1.85759	0.0713899	-26.0204	2.90879e-149	5.54854e-148
TGME49_203830	FHA domain-containing protein	1250.81	1098.47	972.87	1888.01	1965.66	2017.7	985.119	1067.33	993.479	1359.94	0.821388	0.0844375	9.72776	2.2959e-22	5.8747e-22	-0.123476	0.0861196	-1.43377	0.151638	0.175785
TGME49_203840	DEAD/DEAH box helicase domain-containing protein	903.24	803.313	853.684	599.733	675.106	660.664	888.538	972.086	911.103	807.496	-0.40157	0.0804147	-4.99374	5.92224e-07	9.49602e-07	0.11501	0.0780784	1.473	0.14075	0.163867
TGME49_203860	hypothetical protein	632.047	596.399	584.303	891.241	948.53	888.821	1864.46	1865.73	1860.91	1125.83	0.590432	0.0687126	8.59278	8.48906e-18	1.91926e-17	1.62416	0.0656238	24.7495	3.1361e-135	4.9723e-134
TGME49_203870	RAB43, member RAS oncogene family protein	1067.06	1065	1055.23	2245.34	2202.3	2075.24	2098.09	2068.37	2128.88	1778.39	1.03207	0.0576493	17.9026	1.12495e-71	7.353e-71	0.980986	0.0575733	17.0389	4.22508e-65	2.61525e-64
TGME49_203875	hypothetical protein	454.941	451.356	459.303	1047.97	983.329	998.932	577.642	574.287	511.131	673.21	1.14747	0.0796415	14.4079	4.6159e-47	2.01852e-46	0.284511	0.0826458	3.44253	0.000576302	0.000802162
TGME49_203880	hypothetical protein	4508.45	4547.03	4627.92	2114.74	1968.65	1729.03	3449.3	3674.5	3465.76	3342.82	-1.23384	0.0694905	-17.7554	1.56421e-70	1.01246e-69	-0.369308	0.0682261	-5.41301	6.19755e-08	1.04007e-07
TGME49_203890	hypothetical protein	147.219	165.328	160.853	408.529	354.953	294.62	445.189	462.231	443.642	320.285	1.15153	0.129871	8.86671	7.53414e-19	1.75384e-18	1.504	0.127865	11.7623	6.10146e-32	2.06432e-31
TGME49_203900	hypothetical protein	18.8175	14.2	15.5039	1042.74	904.782	919.573	432.312	401.534	403.942	461.49	5.7918	0.217227	26.6624	1.28534e-156	2.42503e-155	4.583	0.21912	20.9154	3.87587e-97	3.75044e-96
TGME49_203910	TBC domain-containing protein	3690.44	3643.31	3875.98	4920.11	5145.33	5462.88	4993.66	4978.09	5014.04	4635.98	0.469704	0.0531057	8.84469	9.1783e-19	2.13026e-18	0.418307	0.0530714	7.88197	3.22266e-15	6.96697e-15
TGME49_203930	hypothetical protein	4577.08	4337.08	4415.71	1322.76	1257.75	1177.49	368.845	284.809	334.468	2008.44	-1.82414	0.0732749	-24.8945	8.53519e-137	1.29618e-135	-3.74601	0.0823962	-45.4634	0	0
TGME49_203940	ABC1 protein	501.431	507.142	501.939	880.793	931.627	874.933	952.925	909.521	942.863	778.13	0.829855	0.0730936	11.3533	7.13968e-30	2.19864e-29	0.891601	0.0725569	12.2883	1.0469e-34	3.76145e-34
TGME49_203950	Myb family DNA-binding domain-containing protein	2270.28	2197.95	2243.22	2763.58	2879.39	2715.07	2530.4	2686.54	2703.53	2554.44	0.316433	0.0531649	5.95191	2.65036e-09	4.64822e-09	0.238706	0.0531434	4.49174	7.0643e-06	1.08289e-05
TGME49_203960	hypothetical protein	910.989	899.67	900.195	494.205	567.726	557.497	762.524	835.751	808.877	748.604	-0.740976	0.0787936	-9.40401	5.25245e-21	1.29491e-20	-0.171185	0.0757319	-2.26041	0.0237961	0.0298176
TGME49_203970	dolichyl-diphosphooligosaccharide--protein glycosyltransferase	531.318	475.699	506.784	268.522	285.354	292.636	310.896	345.506	310.648	369.707	-0.83496	0.0990859	-8.42663	3.55764e-17	7.89055e-17	-0.643767	0.096862	-6.64623	3.00687e-11	5.72551e-11
TGME49_203980	hypothetical protein	8820.98	9140.73	9124.05	10277	10687.4	10420.8	17186.7	16831.7	17162.1	12183.5	0.212363	0.0394876	5.37797	7.53312e-08	1.25228e-07	0.91752	0.0391269	23.4499	1.32546e-121	1.75664e-120
TGME49_203985	hypothetical protein	15.4968	7.09999	14.5349	327.032	273.423	301.564	57.0283	56.9618	50.6168	122.64	4.50967	0.264418	17.0551	3.20248e-65	1.90452e-64	2.07337	0.280802	7.38375	1.53893e-13	3.17069e-13
TGME49_203990	rhoptry protein ROP12	3342.87	3090.52	3050.39	1508.74	1516.26	1522.7	534.411	414.607	502.198	1720.3	-1.05835	0.0758962	-13.9447	3.38792e-44	1.41289e-43	-2.70269	0.0815359	-33.1473	6.19443e-241	2.99028e-239
TGME49_204000	hypothetical protein	48.7041	61.8713	65.8916	535.999	570.709	619.992	115.896	70.9688	94.2863	242.702	3.25935	0.167854	19.4177	5.46989e-84	4.32041e-83	0.657146	0.183698	3.57731	0.000347149	0.000488713
TGME49_204010	hypothetical protein	141.685	105.486	111.434	2043.69	2059.12	2175.43	409.316	327.764	331.491	856.158	4.12	0.115282	35.7385	9.974e-280	6.3841e-278	1.57245	0.121558	12.9358	2.82482e-38	1.09263e-37
TGME49_204020	ribosomal protein RPL8	31820.4	32206.6	30550.4	25657.9	26301.3	22401.1	27704.7	24568.3	26034.9	27471.7	-0.346498	0.0675509	-5.12943	2.90621e-07	4.71863e-07	-0.271955	0.0675284	-4.02727	5.64273e-05	8.27542e-05
TGME49_204040	hypothetical protein	865.605	969.655	916.668	567.344	642.296	671.576	725.732	803.068	744.365	767.368	-0.547447	0.0853323	-6.41547	1.40386e-10	2.56409e-10	-0.275656	0.0838775	-3.28642	0.0010147	0.00139153
TGME49_204045	hypothetical protein	78.5908	98.3855	104.651	173.442	161.071	183.518	231.793	268.934	223.31	169.299	0.867309	0.155702	5.57033	2.54262e-08	4.30041e-08	1.34841	0.151487	8.90114	5.52771e-19	1.32643e-18
TGME49_204050	subtilisin SUB1	37217.7	42055.3	44051.4	42079.6	41239.2	30159.4	38870.3	45518.1	41364.9	40284	-0.119657	0.107968	-1.10826	0.267749	0.301291	0.0280244	0.107955	0.259593	0.795178	0.819846
TGME49_204055	hypothetical protein	358.639	418.899	354.652	490.026	490.173	365.052	1058.7	1123.36	1008.37	629.764	0.246888	0.116479	2.11959	0.0340408	0.0418595	1.48913	0.112426	13.2454	4.79515e-40	1.9299e-39
TGME49_204060	SNARE domain-containing protein	1173.33	1276.98	1267.44	658.244	727.803	481.114	1795.47	1830.25	1804.34	1223.89	-0.99039	0.111243	-8.90297	5.4374e-19	1.27054e-18	0.544452	0.107824	5.04944	4.431e-07	7.18084e-07
TGME49_204070	YT521-B family protein	3309.67	3450.59	3638.57	1453.36	1348.22	997.94	2371.28	2583.82	2440.53	2399.33	-1.44825	0.105178	-13.7695	3.88918e-43	1.59197e-42	-0.490243	0.10383	-4.72159	2.34004e-06	3.66908e-06
TGME49_204080	histidine acid phosphatase superfamily protein	3579.75	3640.27	3866.29	2568.2	2594.04	2149.64	4106.96	4968.75	4575.36	3561.03	-0.59941	0.0850438	-7.04826	1.81173e-12	3.54509e-12	0.299456	0.0842079	3.55615	0.000376336	0.000528423
TGME49_204090	eIF2 kinase IF2K-C	86.3391	95.3427	89.1474	90.9004	69.5986	58.5273	65.3067	74.704	66.4966	77.3736	-0.305885	0.202257	-1.51236	0.130443	0.151928	-0.38681	0.202097	-1.91399	0.055622	0.0675801
TGME49_204100	eIF2 kinase IF2K-C	3505.59	3610.85	3668.61	3090.61	3294	2759.71	3035.38	3299.12	3243.45	3278.59	-0.237929	0.0683135	-3.4829	0.000496012	0.000689628	-0.171213	0.06814	-2.51266	0.0119824	0.015337
TGME49_204110	eIF2 kinase IF2K-C	451.62	506.128	468.993	493.161	503.098	466.234	466.345	458.496	409.897	469.33	0.0348607	0.0915089	0.380954	0.703237	0.739435	-0.0956453	0.091724	-1.04275	0.297064	0.330875
TGME49_204120	hypothetical protein	666.361	628.856	679.265	804.52	858.051	692.407	657.666	759.179	655.041	711.261	0.253375	0.0957832	2.6453	0.00816189	0.0105406	0.069485	0.0960894	0.723128	0.469601	0.507672
TGME49_204130	perforin-like protein PLP1	42411.3	45520	47097	36303.7	36453.8	28962.1	34633.7	36393	35298.8	38119.3	-0.407914	0.0805116	-5.06652	4.05149e-07	6.54127e-07	-0.344135	0.0804987	-4.27503	1.91108e-05	2.87243e-05
TGME49_204140	PHD-finger domain-containing protein	778.159	745.499	734.497	5878.22	6042.15	4666.31	4462.93	4459.83	4646.82	3601.6	2.87022	0.0893162	32.1354	1.41166e-226	5.28057e-225	2.58119	0.0894199	28.866	3.1946e-183	8.9625e-182
TGME49_204150	hypothetical protein	529.104	565.97	608.528	728.248	750.671	685.464	923.491	987.027	904.156	742.518	0.342987	0.0821142	4.17695	2.95446e-05	4.36103e-05	0.721646	0.0804666	8.96827	3.01211e-19	7.28862e-19
TGME49_204160	GYF domain-containing protein	3136.99	3172.68	3269.39	3304.8	3381.5	3012.67	5058.97	5146.17	4833.41	3812.95	0.0176807	0.0576035	0.306937	0.758891	0.79026	0.650021	0.0568597	11.432	2.89313e-30	9.44091e-30
TGME49_204270	hypothetical protein	1881.75	1815.57	1757.75	1054.24	1043.98	903.701	1227.95	1180.32	1183.04	1338.7	-0.860445	0.0709691	-12.1242	7.8611e-34	2.63184e-33	-0.601754	0.0699055	-8.60811	7.42733e-18	1.72526e-17
TGME49_204280	cell-cycle-associated protein kinase DYRK, putative	3123.71	3215.28	3141.48	1719.79	1703.18	1341.17	2388.75	2650.12	2560.62	2427.12	-0.990869	0.0855521	-11.5821	5.08153e-31	1.60841e-30	-0.318465	0.0844955	-3.76902	0.000163893	0.000234937
TGME49_204290	hypothetical protein	6.64147	8.11427	9.68994	330.167	340.039	391.835	411.156	423.011	430.739	261.266	5.24315	0.286192	18.3204	5.69159e-75	3.91881e-74	5.49413	0.28551	19.2432	1.60909e-82	1.27796e-81
TGME49_204300	hypothetical protein	5.53456	5.07142	8.72095	328.077	307.228	297.596	307.217	315.624	321.566	210.737	5.34992	0.311639	17.1671	4.68617e-66	2.81398e-65	5.36792	0.311396	17.2382	1.37157e-66	8.7081e-66
TGME49_204310	hypothetical protein	5812.39	6050.2	6271.33	3731.09	3766.28	3384.66	5520.71	5914.69	5776.27	5136.4	-0.736261	0.0582708	-12.6352	1.35133e-36	4.83114e-36	-0.0754364	0.0575964	-1.30974	0.190283	0.217693
TGME49_204315	hypothetical protein	556.777	578.142	645.35	399.126	331.09	388.859	538.09	555.611	577.627	507.852	-0.669654	0.0979955	-6.83352	8.28556e-12	1.58187e-11	-0.0924154	0.0944173	-0.978797	0.32768	0.362685
TGME49_204320	hypothetical protein	964.12	1013.27	1006.78	696.903	693.003	638.84	723.892	821.744	799.944	817.611	-0.55645	0.076708	-7.25413	4.04251e-13	8.07102e-13	-0.347568	0.0754384	-4.6073	4.07931e-06	6.31934e-06
TGME49_204325	hypothetical protein	102.943	94.3284	92.0544	479.578	514.035	595.193	92.901	111.122	110.166	243.591	2.44688	0.139882	17.4925	1.63489e-68	1.02148e-67	0.118494	0.156146	0.758868	0.447932	0.486437
TGME49_204330	hypothetical protein	98.5152	94.3284	88.1784	623.765	646.273	669.592	143.491	121.394	134.978	291.168	2.77787	0.124749	22.2677	7.60819e-110	8.39621e-109	0.507044	0.139024	3.64716	0.00026516	0.000375983
TGME49_204340	hypothetical protein	13538.6	14520.5	14701.6	15444.7	15094.9	13378.9	20341.6	20983.4	20341	16482.8	0.0383909	0.0609226	0.630159	0.528591	0.568811	0.527546	0.060793	8.67774	4.03705e-18	9.45113e-18
TGME49_204350	hypothetical protein	1005.08	937.198	914.73	426.291	445.431	473.178	391.84	286.677	370.198	583.402	-1.08286	0.104196	-10.3926	2.67967e-25	7.42863e-25	-1.44098	0.105689	-13.6342	2.50599e-42	1.05682e-41
TGME49_204360	subtilisin SUB4	844.574	874.313	868.219	1252.75	1222.95	1309.42	677.901	684.475	712.606	938.579	0.548026	0.0657396	8.33631	7.66427e-17	1.68516e-16	-0.318552	0.0686661	-4.63915	3.49851e-06	5.43325e-06
TGME49_204370	WD-40 repeat protein	1916.06	1939.31	1875.97	1159.76	1292.55	1183.44	2552.48	2381.19	2413.73	1857.17	-0.655456	0.0623545	-10.5118	7.62524e-26	2.14555e-25	0.358215	0.0598355	5.98666	2.14195e-09	3.81228e-09
TGME49_204380	hypothetical protein	1678.08	1349	1259.69	1037.52	1137.44	1217.17	1394.44	1283.04	1404.37	1306.75	-0.33545	0.10095	-3.32293	0.000890766	0.00122021	-0.0695453	0.100283	-0.693487	0.488004	0.526119
TGME49_204390	hypothetical protein	177.106	163.3	181.202	1123.19	1153.35	1261.81	1650.14	1422.18	1531.41	962.632	2.75287	0.0995951	27.6406	3.617e-168	7.75547e-167	3.13185	0.09877	31.7085	1.18748e-220	4.93317e-219
TGME49_204395	hypothetical protein	237.986	325.585	317.83	3452.12	3573.39	3831.06	4930.19	4259.06	4631.94	2839.91	3.60777	0.0961598	37.5185	4.60062e-308	3.54946e-306	3.95536	0.0958978	41.2455	0	0
TGME49_204400	ATPase synthase subunit alpha, putative	9099.92	9276.64	8900.21	3159.57	3367.58	3099.96	5243.85	5448.72	5406.08	5889.17	-1.50136	0.0486224	-30.878	2.36038e-209	7.52622e-208	-0.760242	0.0476311	-15.961	2.38737e-57	1.30896e-56
TGME49_204410	endonuclease/exonuclease/phosphatase family protein	1745.6	1714.14	1805.24	1446.05	1429.75	1368.94	2934.2	2996.56	2892.11	2036.95	-0.310863	0.0552414	-5.62735	1.82995e-08	3.11271e-08	0.744086	0.0527363	14.1096	3.31548e-45	1.47752e-44
TGME49_204420	oocyst wall protein OWP1	240.2	299.214	273.256	517.192	555.795	564.441	517.854	540.67	525.026	448.183	1.00574	0.0983082	10.2305	1.4483e-24	3.93794e-24	0.957206	0.0981203	9.75544	1.74849e-22	4.65025e-22
TGME49_204440	cyclic nucleotide-binding domain-containing protein	725.027	678.556	717.056	843.179	842.143	1031.67	1215.07	1454.86	1397.42	989.442	0.356938	0.0973636	3.66603	0.000246347	0.000347256	0.937035	0.0958908	9.77189	1.48646e-22	3.95946e-22
TGME49_204460	hydroxymethylglutaryl-CoA lyase, putative	8.8553	9.12856	16.4729	51.1968	20.8796	51.5834	92.901	107.387	125.053	53.7175	1.73618	0.362161	4.79394	1.63541e-06	2.56565e-06	3.10174	0.348923	8.88947	6.13985e-19	1.47251e-18
TGME49_204468	hypothetical protein	0	0	0	0	0	0.991988	1.83962	0.9338	0.992487	0.528655	0.33006	0.881138	0.374583	0.70797	0.743959	1.11148	0.891529	1.24672	0.212501	0.241831
TGME49_204472	cyclic nucleotide-binding domain-containing protein	0	0	0	0	0	0.991988	0.919812	0	0	0.212422	0.160339	0.69488	0.230744	0.817514	0.84101	0.144709	0.69488	0.20825	0.835033	0.85423
TGME49_204480	thioredoxin domain-containing protein	5596.55	5431.49	5514.54	3489.74	3672.82	3095.99	7565.45	7892.48	7789.04	5560.9	-0.688574	0.0623725	-11.0397	2.45844e-28	7.32025e-28	0.49035	0.0614081	7.98511	1.40394e-15	3.07671e-15
TGME49_204490	hypothetical protein	824.649	861.127	793.606	1478.44	1547.08	1309.42	2700.57	2829.41	2647.96	1665.81	0.804698	0.0749204	10.7407	6.55404e-27	1.8922e-26	1.71934	0.073288	23.46	1.04453e-121	1.38859e-120
TGME49_204500	hypothetical protein	161.609	195.757	199.613	296.732	318.165	342.236	258.467	238.119	228.272	248.774	0.774969	0.123099	6.29547	3.06471e-10	5.52978e-10	0.375777	0.12517	3.00213	0.00268096	0.00359165
TGME49_204505	hypothetical protein	0	3.04285	2.90698	14.6276	19.8853	17.8558	13.7972	14.007	19.8497	11.7747	2.65634	0.58175	4.56612	4.9684e-06	7.62692e-06	2.52291	0.582454	4.33152	1.48082e-05	2.23703e-05
TGME49_204510	WD domain, G-beta repeat-containing protein	2098.71	2195.92	2332.37	1408.43	1456.6	1305.46	2567.2	2781.79	2761.1	2100.84	-0.667812	0.0670581	-9.9587	2.31054e-23	6.0833e-23	0.290397	0.0650979	4.46093	8.16036e-06	1.24561e-05
TGME49_204520	hypothetical protein	547.921	581.185	595.931	930.945	903.788	709.271	1058.7	1330.67	1095.71	861.568	0.557429	0.113725	4.90157	9.50717e-07	1.50764e-06	1.01034	0.112594	8.9733	2.87755e-19	6.97669e-19
TGME49_204530	microneme protein MIC11	50229.5	53797.6	54828.6	67069.8	67804.9	51637.9	76933.1	86377.4	80526.4	65467.3	0.230985	0.0902681	2.55888	0.0105009	0.0134388	0.616706	0.0902507	6.83326	8.30087e-12	1.61222e-11
TGME49_204540	DUF367 domain-containing protein	116.226	88.2427	86.2405	129.559	118.318	166.654	107.618	71.9026	79.399	107.129	0.509865	0.20237	2.51947	0.0117532	0.0149881	-0.159925	0.208184	-0.768191	0.442374	0.481248
TGME49_204550	hypothetical protein	825.756	846.927	782.947	576.747	574.686	764.823	1018.23	860.964	919.043	796.68	-0.355879	0.109345	-3.25464	0.00113537	0.0015472	0.188123	0.107571	1.74882	0.0803217	0.0960126
TGME49_204560	type I fatty acid synthase, putative	11.0691	3.04285	5.81396	365.691	323.136	389.851	124.175	113.924	142.918	164.402	5.56619	0.321262	17.326	2.99496e-67	1.83152e-66	4.06998	0.325814	12.4917	8.28295e-36	3.05085e-35
TGME49_204870	hypothetical protein	4.42765	5.07142	3.87598	170.308	169.025	161.694	66.2265	73.7702	78.4065	81.4228	4.94638	0.374649	13.2027	8.46508e-40	3.26694e-39	3.75444	0.380275	9.87298	5.45209e-23	1.46856e-22
TGME49_204880	hypothetical protein	1460.02	1347.98	1480.62	1250.66	1177.21	1192.37	867.383	807.737	834.681	1157.63	-0.244321	0.0661216	-3.69503	0.000219865	0.000310992	-0.771752	0.0676469	-11.4085	3.7908e-30	1.23052e-29
TGME49_205000	phosphoglycerate mutase family protein	1261.88	1364.21	1335.27	756.458	703.94	701.335	925.331	936.601	1037.15	1002.46	-0.873266	0.073852	-11.8245	2.91526e-32	9.47021e-32	-0.450824	0.0718666	-6.27306	3.54011e-10	6.49196e-10
TGME49_205010	U2 small nuclear ribonucleoprotein family protein, putative	4167.52	4032.79	4140.51	4801	4650.18	4782.37	4569.63	4823.08	4856.24	4535.93	0.205754	0.0465452	4.42051	9.84671e-06	1.49378e-05	0.207228	0.0464469	4.46161	8.13452e-06	1.24188e-05
TGME49_205020	hypothetical protein	265.659	250.528	278.101	1280.96	1202.07	1123.92	707.335	678.873	670.921	717.597	2.17707	0.0881417	24.6997	1.07855e-134	1.60133e-133	1.36883	0.0902308	15.1703	5.56307e-52	2.77383e-51
TGME49_205030	hypothetical protein	1275.16	1331.75	1335.27	590.33	619.428	531.705	724.812	819.876	749.328	886.408	-1.17702	0.0793758	-14.8284	9.60136e-50	4.43191e-49	-0.780051	0.0771806	-10.1068	5.15274e-24	1.43351e-23
TGME49_205040	PGAP1 family protein	5250.08	5148.51	5394.39	4412.32	4636.26	4633.58	4932.03	4762.38	4658.73	4869.81	-0.20682	0.0475731	-4.34741	1.37755e-05	2.07268e-05	-0.137781	0.0474037	-2.90654	0.0036545	0.00485003
TGME49_205050	hypothetical protein	809.153	818.527	843.994	2146.08	2182.41	2031.59	944.647	1213.01	964.697	1328.23	1.36008	0.0896689	15.1677	5.78361e-52	2.77954e-51	0.336235	0.0913158	3.68211	0.000231312	0.000328636
TGME49_205060	hypothetical protein	315.47	299.214	321.706	515.102	529.944	617.016	187.642	215.708	214.377	357.353	0.825603	0.106232	7.77168	7.74522e-15	1.62364e-14	-0.598511	0.114811	-5.21301	1.85798e-07	3.05456e-07
TGME49_205070	hypothetical protein	5.53456	1.01428	2.90698	183.89	210.784	315.452	24.8349	25.2126	38.707	89.8152	5.82573	0.441584	13.1928	9.65185e-40	3.71997e-39	2.86654	0.458928	6.24617	4.20632e-10	7.69896e-10
TGME49_205080	hypothetical protein	6.64147	4.05714	3.87598	420.022	430.517	610.073	66.2265	61.6308	72.4515	186.166	6.35733	0.363769	17.4763	2.1728e-68	1.3517e-67	3.51009	0.373797	9.39035	5.97998e-21	1.51667e-20
TGME49_205090	Toxoplasma gondii family D protein	11.0691	15.2143	8.72095	689.589	712.889	973.14	119.576	77.5054	69.4741	297.464	5.9367	0.282808	20.9919	7.77018e-98	7.34597e-97	2.81094	0.293173	9.588	8.98126e-22	2.33475e-21
TGME49_205100	hypothetical protein	470.438	441.214	415.698	1876.52	1914.96	2398.63	685.26	576.155	666.951	1049.54	2.2153	0.106429	20.8148	3.17991e-96	2.93564e-95	0.537595	0.109547	4.90746	9.22651e-07	1.47614e-06
TGME49_205110	hypothetical protein	146.112	129.828	130.814	438.829	400.689	608.089	151.769	146.607	141.926	254.963	1.82039	0.157356	11.5686	5.94483e-31	1.87891e-30	0.114975	0.166373	0.69107	0.489521	0.527557
TGME49_205120	hypothetical protein	449.406	486.856	406.008	1689.49	1563.98	2007.78	718.373	598.566	654.049	952.724	1.96474	0.107453	18.2847	1.09561e-74	7.4958e-74	0.552737	0.110173	5.01698	5.24899e-07	8.46994e-07
TGME49_205130	hypothetical protein	5701.7	5782.43	5754.85	10583.1	10554.1	10355.4	4876.84	4993.96	4908.84	7056.8	0.868889	0.0383552	22.6537	1.28181e-113	1.48076e-112	-0.222015	0.0392145	-5.66154	1.5002e-08	2.58334e-08
TGME49_205140	hypothetical protein	83.0184	74.0427	70.7366	11520.3	11563.3	12266.9	3157.71	2470.84	2846.45	4894.82	7.24541	0.12443	58.2286	0	0	5.1888	0.125116	41.472	0	0
TGME49_205150	ACR, YagE family COG1723 domain-containing protein	905.454	899.67	860.467	7933.41	8118.18	8664.02	2728.16	2136.53	2593.37	3871.03	3.20652	0.0842355	38.0662	0	0	1.48116	0.0852854	17.3671	1.4643e-67	9.44254e-67
TGME49_205160	hypothetical protein	749.379	810.413	748.063	12744.9	12921.5	13061.5	4048.09	3399.03	3901.47	5820.48	4.06242	0.0715414	56.7841	0	0	2.29372	0.0723679	31.6953	1.80253e-220	7.41697e-219
TGME49_205170	hypothetical protein	2780.56	2726.4	2648.26	2878.51	2854.54	2785.5	2009.79	1938.57	2121.94	2527.12	0.0630527	0.053362	1.1816	0.237363	0.26885	-0.425629	0.0540886	-7.86911	3.57174e-15	7.71199e-15
TGME49_205180	RNA recognition motif-containing protein	4557.16	4301.58	4356.6	5250.28	5514.2	5311.1	7302.39	6859.7	6884.88	5593.1	0.282726	0.0495386	5.70718	1.14861e-08	1.96928e-08	0.671214	0.049165	13.6523	1.95682e-42	8.26842e-42
TGME49_205190	hypothetical protein	1057.1	1170.48	1057.17	1130.51	1128.49	1102.1	1743.04	1824.65	1772.58	1331.79	0.0328116	0.065072	0.504236	0.614095	0.653578	0.700097	0.0630865	11.0974	1.29114e-28	4.05848e-28
TGME49_205200	hypothetical protein	2234.86	2308.51	2368.22	1806.51	1757.86	1702.25	2947.08	3445.72	3087.63	2406.52	-0.391978	0.0677694	-5.784	7.29456e-09	1.26065e-08	0.455118	0.0663543	6.8589	6.93936e-12	1.35113e-11
TGME49_205210	hypothetical protein	154.968	147.071	157.946	434.65	412.62	394.811	828.751	861.897	841.629	470.483	1.42684	0.104025	13.7164	8.10197e-43	3.29455e-42	2.45326	0.0995896	24.6337	5.50697e-134	8.63625e-133
TGME49_205220	U5 snRNP-associated subunit, putative	1897.25	1890.63	2003.88	1963.24	1852.32	1838.15	3453.89	3356.08	3398.28	2405.97	-0.0354101	0.054653	-0.647909	0.517044	0.557369	0.81664	0.053001	15.408	1.44557e-53	7.40438e-53
TGME49_205230	hypothetical protein	8.8553	20.2857	12.5969	50.1519	69.5986	70.4311	31.2736	29.8816	15.8798	34.3283	2.10141	0.348756	6.02544	1.6865e-09	2.97895e-09	0.837326	0.365815	2.28893	0.0220832	0.0277275
TGME49_205240	cleft lip and palate transmembrane protein 1 (clptm1) protein	1624.95	1526.5	1455.43	1205.74	1231.9	1333.23	1250.94	1317.59	1243.59	1354.43	-0.287523	0.0682711	-4.21149	2.53691e-05	3.75882e-05	-0.271976	0.0679814	-4.00074	6.31435e-05	9.23532e-05
TGME49_205250	rhoptry protein ROP18	24559.1	23982.7	24211.3	5317.15	5473.43	4915.3	3797.9	3585.79	3648.38	11054.6	-2.21008	0.0508609	-43.4535	0	0	-2.71915	0.0513	-53.0049	0	0
TGME49_205265	transporter, cation channel family protein	2114.2	2176.65	2297.48	6413.18	6715.27	5856.7	3259.81	3453.19	3378.43	3962.77	1.52468	0.0631328	24.1503	7.4097e-129	1.01954e-127	0.613942	0.0637977	9.62326	6.37765e-22	1.66594e-21
TGME49_205280	hypothetical protein	11787.5	12136.9	12629.9	10502.6	10262.8	8211.68	9430.83	10913.3	10056.9	10659.2	-0.334467	0.0863733	-3.87235	0.000107793	0.000155188	-0.265376	0.0863296	-3.07399	0.00211219	0.002846
TGME49_205290	serine/threonine specific protein phosphatase	3268.71	3166.59	3440.9	4228.43	4156.03	3277.53	4928.35	6110.79	5737.57	4257.21	0.238961	0.0978833	2.44129	0.0146349	0.0185453	0.762192	0.0975671	7.81197	5.63e-15	1.20927e-14
TGME49_205300	hypothetical protein	2123.06	2097.54	2080.43	4176.19	4107.31	3347.96	4180.55	4479.44	4449.32	3449.09	0.882684	0.0788989	11.1875	4.69312e-29	1.42142e-28	1.05502	0.0787089	13.404	5.72558e-41	2.35146e-40
TGME49_205310		1.10691	0	0.968994	71.0486	95.4495	90.2709	18.3962	17.7422	26.7971	35.7534	5.6545	0.596705	9.47621	2.63699e-21	6.55719e-21	3.65268	0.60962	5.99173	2.07621e-09	3.69756e-09
TGME49_205320	hypothetical protein	8202.22	8242.07	8417.65	7932.36	8233.51	8247.39	3878.85	3970.52	4066.22	6798.98	-0.0262752	0.042072	-0.624529	0.53228	0.572282	-1.06073	0.0430046	-24.6655	2.51053e-134	3.95146e-133
TGME49_205330	hypothetical protein	3235.5	3099.65	3127.91	3608.85	3685.74	3773.52	1397.19	1427.78	1410.32	2751.83	0.226229	0.0477845	4.73436	2.19749e-06	3.43186e-06	-1.1587	0.0505804	-22.9081	3.86213e-116	4.75394e-115
TGME49_205340	ribosomal protein RPS12	14715.3	14651.3	14528.1	18939.7	19160.5	17522.5	11694.5	11678.1	11476.1	14929.6	0.341414	0.0455487	7.49558	6.60071e-14	1.34299e-13	-0.332696	0.0457545	-7.27133	3.55952e-13	7.24566e-13
TGME49_205350	integral membrane protein, GNS1/SUR4 family protein, putative	6488.72	6820.05	6770.36	4107.23	4079.47	3567.19	5127.03	5681.24	5028.93	5296.69	-0.771659	0.0684117	-11.2796	1.65443e-29	5.05871e-29	-0.341922	0.0680168	-5.02703	4.98136e-07	8.0471e-07
TGME49_205360	hypothetical protein	3858.7	3790.38	4034.89	5178.19	5141.35	4664.33	2219.51	2188.83	2119.95	3688.46	0.358333	0.0567653	6.31253	2.74505e-10	4.96858e-10	-0.838874	0.0581679	-14.4216	3.78567e-47	1.75024e-46
TGME49_205370	hypothetical protein	1819.76	1682.7	1821.71	2100.11	2020.35	2143.69	1334.65	1290.51	1249.54	1718.11	0.234417	0.0595964	3.9334	8.37513e-05	0.000121344	-0.457527	0.0610281	-7.49699	6.52993e-14	1.36161e-13
TGME49_205380	fructose-bisphospatase I	2519.33	2389.65	2338.18	793.027	740.728	737.047	1506.65	1650.02	1585	1584.41	-1.67207	0.0661066	-25.2935	3.76752e-141	6.05114e-140	-0.611045	0.062159	-9.83035	8.3327e-23	2.23542e-22
TGME49_205390	hypothetical protein	544.601	589.299	554.265	327.032	348.987	450.362	391.84	404.335	345.385	439.567	-0.580767	0.117436	-4.94539	7.59929e-07	1.20953e-06	-0.561688	0.116861	-4.80647	1.53622e-06	2.43301e-06
TGME49_205398	DNA repair and recombination protein RAD54, putative	3.32074	14.2	4.84497	21.9415	21.8738	42.6555	16.5566	9.338	12.9023	16.4037	1.79727	0.488476	3.67933	0.000233845	0.000329903	0.710007	0.506883	1.40073	0.161294	0.18623
TGME49_205402	SNF2 family N-terminal domain-containing protein	2.21382	3.04285	2.90698	42.8381	42.7534	81.343	34.033	27.0802	38.707	30.5465	3.915	0.49617	7.89044	3.01123e-15	6.38215e-15	3.18966	0.501649	6.35835	2.0393e-10	3.76853e-10
TGME49_205410	RNA pseudouridine synthase superfamily protein	210.313	193.728	189.923	157.77	142.18	210.301	137.052	109.255	110.166	162.299	-0.21596	0.161601	-1.33637	0.181428	0.208584	-0.728363	0.165734	-4.39477	1.1089e-05	1.68282e-05
TGME49_205420	aspartate-semialdehyde dehydrogenase	12.176	11.1571	10.6589	4.17933	0.994266	10.9119	0.919812	1.8676	3.96995	6.31499	-0.947011	0.636981	-1.48672	0.137089	0.159347	-1.94801	0.679103	-2.8685	0.00412427	0.00545588
TGME49_205425	hypothetical protein	0	0	0	0	0.994266	0	0.919812	0.9338	0	0.316431	0.240381	0.805715	0.298346	0.765439	0.796082	0.464026	0.805715	0.575918	0.564671	0.601346
TGME49_205430	isovaleryl-CoA dehydrogenase	5.53456	10.1428	12.5969	385.543	403.672	418.619	294.34	347.374	276.904	239.414	5.23579	0.274414	19.0799	3.71003e-81	2.81461e-80	4.84267	0.275107	17.6028	2.34244e-69	1.55341e-68
TGME49_205440	CCT chaperonin gamma subunit	3783.43	3566.22	3142.45	2246.39	2155.57	2307.36	2380.47	2249.52	2186.45	2668.65	-0.643632	0.0724767	-8.88054	6.65376e-19	1.54973e-18	-0.620651	0.0723134	-8.58279	9.2598e-18	2.14687e-17
TGME49_205450	hypothetical protein	11.0691	13.1857	14.5349	554.806	495.144	639.832	148.09	132.6	141.926	239.021	5.32561	0.249261	21.3656	2.79438e-101	2.74701e-100	3.33409	0.255656	13.0413	7.12421e-39	2.78932e-38
TGME49_205460	AN1 family Zinc finger domain-containing protein	1226.46	1144.11	1203.49	2525.36	2432.97	2800.38	1414.67	1344.67	1227.71	1702.2	1.1167	0.0749987	14.8896	3.85043e-50	1.79652e-49	0.158138	0.0764653	2.06811	0.03863	0.0475501
TGME49_205470	translation elongation factor 2 family protein, putative	32610.7	31916.5	30349.9	27840.6	28949	31695	27301.9	21117	23912	28410.3	-0.100404	0.0831346	-1.20772	0.227154	0.257827	-0.390628	0.0831556	-4.69755	2.63298e-06	4.11645e-06
TGME49_205480	IMC subcompartment protein ISP4	239.093	269.8	245.155	1874.43	2001.46	1762.76	562.925	510.789	533.958	888.93	2.89522	0.088834	32.5914	5.43615e-233	2.12551e-231	1.08803	0.0934743	11.6399	2.58243e-31	8.62909e-31
TGME49_205490	integral membrane protein, putative	10516.8	11371.1	11541.7	6725.58	6363.3	5694.01	5819.65	6052.89	5757.42	7760.27	-0.83084	0.0658645	-12.6144	1.75945e-36	6.26169e-36	-0.921989	0.0658647	-13.9982	1.59795e-44	7.02335e-44
TGME49_205500	hypothetical protein	2117.52	2298.37	2125	1753.23	1787.69	1805.42	1152.52	1113.09	1202.89	1706.19	-0.290689	0.0592687	-4.90459	9.36244e-07	1.48578e-06	-0.914652	0.0607268	-15.0618	2.89026e-51	1.42225e-50
TGME49_205510	nucleolar protein 5, putative	2162.91	2176.65	2045.55	2602.68	2377.29	2434.34	1964.72	1944.17	1980.01	2187.59	0.215483	0.0565471	3.81069	0.000138582	0.000198194	-0.116337	0.0569992	-2.04103	0.0412483	0.0506215
TGME49_205520	hypothetical protein	385.205	412.814	392.443	2691.49	2761.08	2884.7	1330.97	1260.63	1345.81	1496.13	2.80346	0.0701488	39.9645	0	0	1.72189	0.0718929	23.9508	9.05967e-127	1.30041e-125
TGME49_205530	hypothetical protein	6.64147	12.1714	15.5039	141.052	126.272	137.886	66.2265	56.9618	72.4515	70.5741	3.44247	0.288085	11.9495	6.53298e-33	2.1489e-32	2.40027	0.295779	8.11508	4.85447e-16	1.07751e-15
TGME49_205540	DEAD/DEAH box helicase domain-containing protein	2206.08	2332.85	2379.85	2112.65	2264.94	2223.04	2385.07	2511.92	2507.02	2324.83	-0.0681484	0.0566616	-1.20273	0.229082	0.259811	0.0970898	0.0562042	1.72745	0.0840872	0.100289
TGME49_205550	AGC kinase	1052.67	1069.06	1069.77	2192.06	2255.99	2119.88	1102.85	1069.2	1105.63	1448.57	1.03999	0.057826	17.9849	2.56013e-72	1.69648e-71	0.0380885	0.0602042	0.632654	0.526959	0.564105
TGME49_205558	NAC domain-containing protein	7450.62	7830.27	7513.58	1865.02	1849.33	1608.01	1133.21	1072	1113.57	3492.85	-2.09643	0.0634384	-33.0467	1.73394e-239	7.20336e-238	-2.77661	0.0649817	-42.7291	0	0
TGME49_205562	hypothetical protein	1919.39	1840.93	1866.28	1832.63	1854.31	1907.59	2335.4	2393.33	2418.69	2040.95	-0.00781284	0.052374	-0.149174	0.881416	0.899423	0.345073	0.0514182	6.71111	1.93151e-11	3.70399e-11
TGME49_205570	hypothetical protein	1388.07	1538.67	1494.19	856.762	823.252	780.694	2500.05	2633.32	2622.15	1626.35	-0.845102	0.0671236	-12.5902	2.38996e-36	8.47074e-36	0.809259	0.0625248	12.943	2.57349e-38	9.96753e-38
TGME49_205580	nuclear factor NF4	1877.32	2007.27	2015.51	2086.53	2017.37	1888.74	2597.55	2568.88	2626.12	2187.25	0.0216776	0.058561	0.370171	0.711255	0.746865	0.400396	0.0577259	6.93616	4.02897e-12	7.92857e-12
TGME49_205590	hypothetical protein	36.5281	45.6428	51.3567	247.625	285.354	323.388	386.321	371.652	326.528	230.489	2.64554	0.175056	15.1126	1.33842e-51	6.40028e-51	2.98472	0.17329	17.2238	1.76085e-66	1.11469e-65
TGME49_205600	zinc finger, C3HC4 type (RING finger) domain-containing protein	730.562	711.013	722.869	639.437	585.623	675.544	1036.63	1143.91	1175.1	824.521	-0.187052	0.082121	-2.27776	0.022741	0.0283639	0.631209	0.0789356	7.99651	1.27993e-15	2.80778e-15
TGME49_205615	hypothetical protein	1469.98	1421.01	1588.18	1127.37	1111.59	1071.35	3293.85	3554.98	3506.46	2016.08	-0.436299	0.0653957	-6.67169	2.52881e-11	4.7586e-11	1.2072	0.0619247	19.4947	1.21857e-84	9.96182e-84
TGME49_205625	hypothetical protein	841.253	873.298	918.606	703.172	694.992	734.071	799.317	831.082	824.757	802.283	-0.30477	0.0714444	-4.26584	1.99153e-05	2.97267e-05	-0.101872	0.0701688	-1.45181	0.146553	0.17021
TGME49_205630	hypothetical protein	89.6599	108.528	126.938	88.8107	94.4552	79.359	122.335	132.6	122.076	107.196	-0.309806	0.178469	-1.73591	0.0825801	0.098397	0.207481	0.170881	1.21418	0.224678	0.254949
TGME49_205640	hypothetical protein	1932.67	1901.78	1889.54	1098.12	1058.89	1133.84	1163.56	1063.6	1180.07	1380.23	-0.797484	0.0631434	-12.6297	1.44757e-36	5.16666e-36	-0.747694	0.0626734	-11.93	8.25686e-33	2.84934e-32
TGME49_205650	AP2 domain transcription factor AP2VIIa-3	7136.26	6555.32	6422.49	2247.43	2089.95	2293.48	1709.01	1462.33	1824.19	3526.72	-1.59796	0.0788226	-20.2729	2.22965e-91	1.94807e-90	-2.00599	0.0793116	-25.2925	3.85963e-141	6.56517e-140
TGME49_205658	F5/8 type C domain-containing protein	26.5659	25.3571	26.1628	583.016	601.531	579.321	229.953	201.701	155.82	269.936	4.44152	0.198202	22.4091	3.2084e-111	3.60517e-110	2.86427	0.203375	14.0837	4.78409e-45	2.1276e-44
TGME49_205662	LCCL domain-containing protein	19.9244	20.2857	33.9148	663.468	617.439	610.073	183.962	173.687	199.49	280.249	4.60474	0.190337	24.1925	2.66906e-129	3.71391e-128	2.84592	0.196408	14.4898	1.40519e-47	6.55274e-47
TGME49_205670	SF-assemblin/beta giardin protein	1964.77	1945.4	1988.38	1019.76	936.598	953.3	1108.37	1208.34	1045.09	1352.22	-1.01851	0.0688672	-14.7894	1.71469e-49	7.86448e-49	-0.809633	0.0678813	-11.9272	8.5399e-33	2.94584e-32
TGME49_205680	hypothetical protein	6518.6	7051.3	6988.38	6200.03	6192.29	5856.7	6177.46	6450.69	6278.47	6412.66	-0.172028	0.0502438	-3.42387	0.000617365	0.000854365	-0.12095	0.0501366	-2.41242	0.0158471	0.0201197
TGME49_205690	hypothetical protein	1218.71	1157.3	1118.22	2387.44	2489.64	2337.12	1386.16	1371.75	1336.88	1644.8	1.04573	0.0593908	17.6075	2.15624e-69	1.369e-68	0.229634	0.0609659	3.7666	0.000165487	0.000237064
TGME49_205700	cyclophilin precursor	16686.7	16165.7	15831.4	4522.03	4482.15	4352.84	6094.67	6510.45	6143.49	8976.6	-1.86463	0.046737	-39.8963	0	0	-1.3757	0.0461779	-29.7914	5.05626e-195	1.60629e-193
TGME49_205710	lysine-tRNA ligase	3223.33	3178.77	3034.89	1509.78	1517.25	1456.24	2096.25	1988.06	2085.21	2232.2	-1.07262	0.0545472	-19.664	4.38491e-86	3.55108e-85	-0.612429	0.0531699	-11.5183	1.0665e-30	3.51875e-30
TGME49_205720	Adenosine/AMP deaminase domain-containing protein	222.489	236.328	228.683	176.577	189.905	197.406	135.212	161.547	149.866	188.668	-0.284473	0.126235	-2.25351	0.0242269	0.0301606	-0.620127	0.12888	-4.81167	1.49675e-06	2.37181e-06
TGME49_205730	hypothetical protein	703.996	662.327	775.195	226.728	158.088	199.39	143.491	141.004	123.068	348.143	-1.86786	0.126194	-14.8015	1.43149e-49	6.57253e-49	-2.38085	0.130846	-18.1958	5.57685e-74	3.91785e-73
TGME49_205740	hypothetical protein	1935.99	1868.31	1764.54	1288.28	1248.8	1553.45	1236.23	996.365	1122.5	1446.05	-0.4435	0.0952609	-4.65563	3.22984e-06	5.0061e-06	-0.728726	0.0956448	-7.61909	2.5547e-14	5.38549e-14
TGME49_205750	histone deacetylase complex subunit Sin3	1298.41	1364.21	1307.17	473.309	433.5	560.473	658.585	724.629	610.379	825.63	-1.43188	0.0958722	-14.9353	1.94133e-50	9.11189e-50	-0.990781	0.0935677	-10.5889	3.35445e-26	9.88265e-26
TGME49_205760	membrane protein	1.10691	0	0	25.076	48.719	47.6154	26.6745	12.1394	12.9023	19.3593	4.88304	0.678524	7.19657	6.17483e-13	1.22687e-12	3.70215	0.686953	5.38924	7.0758e-08	1.18378e-07
TGME49_205770	hypothetical protein	14.3899	24.3428	29.0698	5.22416	18.891	5.95193	11.9576	13.0732	14.8873	15.3097	-1.09206	0.473331	-2.30719	0.0210445	0.0263201	-0.723698	0.458662	-1.57785	0.114601	0.13462
TGME49_206290	hypothetical protein	35.4212	26.3714	39.7288	28.2105	22.8681	28.7676	43.2312	61.6308	60.5417	38.5301	-0.337902	0.297262	-1.13671	0.255658	0.288474	0.687042	0.275036	2.49801	0.0124894	0.0159623
TGME49_206300	hypothetical protein	827.97	672.47	647.288	750.189	708.911	887.829	628.232	711.556	688.786	724.803	0.129096	0.109999	1.1736	0.240554	0.272178	-0.0807996	0.110344	-0.732253	0.464014	0.502072
TGME49_206310	prenyltransferase, UbiA family protein	832.398	802.299	849.808	701.082	659.198	729.111	596.958	548.141	557.778	697.419	-0.249601	0.0761948	-3.27583	0.00105351	0.0014379	-0.543807	0.0771795	-7.046	1.84134e-12	3.66107e-12
TGME49_206320	hypothetical protein	1671.44	1533.6	1322.68	246.58	245.584	309.5	442.43	253.06	298.739	702.623	-2.45883	0.228751	-10.749	5.99297e-27	1.73253e-26	-2.15337	0.227469	-9.46669	2.88853e-21	7.40207e-21
TGME49_206330	PHD-finger domain-containing protein	1212.07	1261.77	1265.51	970.649	973.386	887.829	2959.96	3184.26	3002.27	1746.41	-0.401146	0.0653088	-6.1423	8.13363e-10	1.44943e-09	1.2887	0.0611685	21.068	1.5647e-98	1.55053e-97
TGME49_206340	hypothetical protein	6619.33	6783.53	7008.73	10842.2	10918	9898.05	10695.6	10939.5	10261.3	9329.59	0.632489	0.0538994	11.7346	8.47138e-32	2.72427e-31	0.643368	0.0538576	11.9457	6.8342e-33	2.36217e-32
TGME49_206350	ER-retrevial receptor Ter1p, putative	1923.81	2016.4	2096.9	1660.24	1501.34	1478.06	2208.47	2592.23	2280.73	1973.13	-0.379804	0.0763689	-4.97328	6.58305e-07	1.05205e-06	0.229517	0.0752273	3.05098	0.00228095	0.00306798
TGME49_206360	peptidyl-tRNA hydrolase domain-containing protein	642.009	725.213	598.838	1402.16	1430.75	1419.53	1284.98	1351.21	1361.69	1135.15	1.11147	0.0752739	14.7657	2.4367e-49	1.11641e-48	1.02232	0.0752697	13.5821	5.11193e-42	2.14636e-41
TGME49_206380	hypothetical protein	2997.52	2959.68	3185.08	3713.33	3857.75	3290.42	3875.17	4350.57	4287.54	3613.01	0.248015	0.071755	3.45641	0.000547426	0.000759766	0.451919	0.0715068	6.31995	2.61645e-10	4.81755e-10
TGME49_206390	hypothetical protein	458.262	437.156	427.326	230.908	225.698	259.901	613.515	551.876	550.83	417.275	-0.880295	0.101881	-8.64038	5.60253e-18	1.27533e-17	0.376124	0.092858	4.05053	5.11022e-05	7.5136e-05
TGME49_206400	FAD binding domain of DNA photolyase domain-containing protein	317.684	323.557	321.706	15029.9	14707.2	15683.3	5762.62	4935.13	5467.61	6949.86	5.54908	0.077525	71.5779	0	0	4.0603	0.0780096	52.0487	0	0
TGME49_206415	myosin K	1471.09	1334.8	1325.58	7725.49	7998.87	8847.54	2821.06	2552.08	2726.36	4089.21	2.56933	0.0703164	36.5396	2.60681e-292	1.81656e-290	0.970324	0.0714248	13.5852	4.89914e-42	2.05902e-41
TGME49_206430	formin FRM1	2425.24	2363.28	2534.89	1876.52	1791.67	1736.97	986.038	1029.98	994.472	1748.78	-0.438197	0.0579563	-7.56082	4.0055e-14	8.21931e-14	-1.28129	0.0601994	-21.284	1.59662e-100	1.62694e-99
TGME49_206440	cpw-wpc domain-containing protein	34.3143	40.5714	26.1628	1083.49	1263.71	1045.56	346.769	380.99	346.378	507.549	5.02671	0.170133	29.5457	7.46373e-192	2.04743e-190	3.37174	0.173579	19.4248	4.75859e-84	3.86457e-83
TGME49_206450	autophagy-related cysteine peptidase atg4, putative	9087.75	9116.38	9293.62	9360.65	9451.49	9036.02	7380.57	7681.44	7931.96	8704.43	0.0181882	0.0446322	0.407513	0.683632	0.720573	-0.258069	0.0447477	-5.76719	8.06056e-09	1.40624e-08
TGME49_206460	hypothetical protein	1156.72	1220.18	1281.01	1930.85	1828.45	1922.47	1509.41	1524.9	1496.67	1541.19	0.633553	0.0605078	10.4706	1.17889e-25	3.30846e-25	0.307525	0.0610442	5.03775	4.71038e-07	7.62502e-07
TGME49_206470	pyruvate dehydrogenase complex subunit PDH-E3II	9239.39	9607.3	9670.56	6556.32	6756.04	5519.42	13009.8	14386.1	13638.8	9820.41	-0.597807	0.0732752	-8.15837	3.39574e-16	7.36141e-16	0.524145	0.0728437	7.19547	6.22462e-13	1.257e-12
TGME49_206480	hypothetical protein	3151.38	3421.18	3370.16	2203.55	2272.89	2075.24	4145.59	4090.04	4044.38	3197.16	-0.601615	0.0558689	-10.7683	4.85648e-27	1.4068e-26	0.304041	0.0544231	5.58661	2.31541e-08	3.9603e-08
TGME49_206490	ICE family protease (caspase) p20 domain-containing protein	1164.47	1066.01	975.777	628.989	641.301	637.848	412.996	380.057	375.16	698.068	-0.746039	0.0838956	-8.89246	5.97691e-19	1.39547e-18	-1.45159	0.0872821	-16.631	4.15711e-62	2.46376e-61
TGME49_206500	hypothetical protein	679.644	682.613	687.017	2282.96	2282.83	2128.81	1695.21	1653.76	1734.87	1536.41	1.70557	0.0627676	27.1728	1.3633e-162	2.7019e-161	1.30881	0.0633531	20.659	8.10985e-95	7.63368e-94
TGME49_206510	toxolysin TLN4	17618.7	19325.2	20098.9	27189.7	28714.4	22946.7	49794.9	52218.1	51057.5	32107.1	0.466175	0.0781693	5.96365	2.46658e-09	4.33029e-09	1.42147	0.0780819	18.2049	4.72258e-74	3.32582e-73
TGME49_206520	hypothetical protein	5.53456	4.05714	6.78296	4.17933	6.95986	2.97596	16.5566	16.8084	17.8648	9.07995	-0.186636	0.577025	-0.323445	0.746358	0.778241	1.51578	0.516457	2.93496	0.00333592	0.0044395
TGME49_206540	hypothetical protein	4281.54	4712.36	4622.1	3979.76	3879.62	3219.99	4840.05	5290.91	4961.44	4420.87	-0.297142	0.0789207	-3.76507	0.000166501	0.000236752	0.148114	0.0785494	1.88562	0.0593458	0.071862
TGME49_206550	hypothetical protein	151.647	171.414	183.14	2463.71	2487.65	2302.4	2071.42	2045.02	2073.31	1549.97	3.82665	0.0863243	44.3288	0	0	3.59808	0.0864911	41.6006	0	0
TGME49_206560	EF hand domain-containing protein	7.74838	36.5142	14.5349	129.559	152.123	117.055	57.9482	64.4322	45.6544	69.5076	2.66768	0.314172	8.49116	2.04576e-17	4.56663e-17	1.44899	0.323076	4.485	7.29151e-06	1.11614e-05
TGME49_206570	kinesin, putative	57.5594	38.5428	46.5117	52.2416	46.7305	54.5593	17.4764	28.9478	20.8422	40.3791	0.108081	0.264014	0.409376	0.682264	0.719219	-1.05106	0.288827	-3.63905	0.000273647	0.000387892
TGME49_206580	formin FRM2	2193.9	2015.38	2007.76	2538.94	2535.38	2725.98	3087.81	3286.98	3182.91	2619.45	0.32765	0.0596276	5.49494	3.90836e-08	6.57045e-08	0.620375	0.0590997	10.4971	8.90799e-26	2.58845e-25
TGME49_206590	calcium-dependent protein kinase CDPK2A	5430.51	5507.56	5610.47	5113.41	5196.03	4753.61	6665.88	7077.27	6830.29	5798.34	-0.135744	0.0509218	-2.66573	0.00768225	0.00994789	0.313736	0.0504931	6.21343	5.1839e-10	9.45022e-10
TGME49_206600	sigma-70, region 3 protein	1484.37	1411.88	1437.99	1525.45	1498.36	1586.19	1394.44	1199	1353.75	1432.38	0.0891672	0.0689485	1.29324	0.195927	0.224239	-0.13459	0.0692648	-1.94312	0.0520012	0.0633859
TGME49_206605	hypothetical protein	195.923	135.914	148.256	137.918	118.318	147.806	181.203	141.004	163.76	152.234	-0.243382	0.170512	-1.42736	0.153478	0.177584	0.0209943	0.167264	0.125516	0.900115	0.914109
TGME49_206610	pyruvate dehydrogenase complex subunit PDH-E2	1392.5	1244.53	1238.37	1246.48	1122.53	1302.48	1396.27	1111.22	1233.66	1254.23	-0.0772845	0.0921595	-0.838595	0.401696	0.44133	-0.050038	0.0919172	-0.544381	0.586179	0.622411
TGME49_206620	hypothetical protein	11.0691	14.2	12.5969	50.1519	58.6617	61.5032	69.9057	56.9618	61.5342	44.065	2.0938	0.307447	6.81027	9.74148e-12	1.85614e-11	2.23711	0.30469	7.34225	2.10034e-13	4.30277e-13
TGME49_206630	hypothetical protein	1358.18	1267.85	1384.69	1077.22	991.283	994.964	945.567	1121.49	1031.19	1130.27	-0.388324	0.0777126	-4.99692	5.82518e-07	9.34386e-07	-0.371887	0.0773973	-4.80491	1.54819e-06	2.45151e-06
TGME49_206640	hypothetical protein	4082.29	4240.72	4207.37	2273.55	2195.34	1997.86	2651.82	2606.24	2672.77	2992	-0.953791	0.0571863	-16.6787	1.87381e-62	1.07585e-61	-0.659447	0.0565187	-11.6678	1.86255e-31	6.24538e-31
TGME49_206650	zinc finger, c2h2 type domain-containing protein	81.9115	111.571	91.0854	80.452	61.6445	45.6314	86.4623	124.195	101.234	87.1319	-0.59468	0.228146	-2.60657	0.0091454	0.0117632	0.128971	0.217986	0.591651	0.554084	0.591092
TGME49_206660	hypothetical protein	43.1696	52.7428	48.4497	1681.13	1740.96	1833.19	399.198	439.82	398.98	737.516	5.15123	0.138714	37.1357	7.46759e-302	5.56271e-300	3.06869	0.142876	21.4781	2.49768e-102	2.60658e-101
TGME49_206670	hypothetical protein	5988.39	5603.92	5734.51	6493.63	6444.83	6730.64	8721.66	8256.66	8719.99	6966.02	0.183006	0.0480668	3.80733	0.000140476	0.000200803	0.568442	0.047754	11.9036	1.13397e-32	3.90539e-32
TGME49_206680	hypothetical protein	448.299	393.542	377.908	482.712	548.835	535.673	313.656	347.374	309.656	417.517	0.363053	0.100409	3.61576	0.000299472	0.000420565	-0.326099	0.103743	-3.14332	0.00167042	0.00226702
TGME49_206690	glideosome-associated protein with multiple-membrane spans GAPM2B	3725.87	3809.65	3756.79	1627.85	1490.4	1468.14	611.675	578.956	572.665	1960.22	-1.29914	0.0586956	-22.1335	1.50547e-108	1.63017e-107	-2.67533	0.0640382	-41.7772	0	0
TGME49_206695	hypothetical protein	633.154	637.985	601.745	344.794	334.073	309.5	104.859	108.321	110.166	353.844	-0.920223	0.0944122	-9.74686	1.90253e-22	4.88407e-22	-2.52436	0.113155	-22.3089	3.02846e-110	3.44328e-109
TGME49_206700	hypothetical protein	261.231	191.7	198.644	425.247	456.368	410.683	232.712	222.244	238.197	293.003	0.987823	0.122519	8.06262	7.46736e-16	1.60471e-15	0.0925025	0.127299	0.726657	0.467436	0.505583
TGME49_206710	hypothetical protein	885.53	876.341	976.746	832.731	763.596	900.725	751.486	705.953	705.658	822.085	-0.133589	0.0821085	-1.62698	0.103742	0.12218	-0.340069	0.0825311	-4.12049	3.78066e-05	5.59779e-05
TGME49_206910	hypothetical protein	0	1.01428	0	0	0.994266	0	3.67925	0	0	0.631978	-0.0123009	0.856943	-0.0143544	0.988547	0.998485	0.640096	0.868568	0.736956	0.461149	0.499598
TGME49_207005	SAG-related sequence SRS48Q	8.8553	12.1714	9.68994	7.31382	0.994266	5.95193	0.919812	1.8676	0.992487	5.4174	-0.990383	0.637062	-1.55461	0.120039	0.140454	-2.40191	0.711449	-3.37609	0.000735246	0.00101636
TGME49_207010	SAG-related sequence SRS48K	6.64147	10.1428	3.87598	1.04483	0	2.97596	0.919812	4.669	0	3.36332	-1.74482	0.81252	-2.14742	0.0317598	0.0391269	-1.44586	0.797678	-1.81259	0.0698952	0.0841411
TGME49_207015	hypothetical protein	4.42765	4.05714	3.87598	7.31382	5.96559	10.9119	2.75944	0	0	4.36794	0.850021	0.67536	1.25862	0.208168	0.237431	-1.49068	0.771989	-1.93096	0.0534886	0.0651438
TGME49_207020	hypothetical protein	206.993	190.685	206.396	471.219	415.603	505.914	355.967	310.022	368.213	336.779	1.20043	0.116619	10.2936	7.53259e-25	2.0696e-24	0.771996	0.118288	6.52639	6.73722e-11	1.26778e-10
TGME49_207030	hypothetical protein	38.7419	51.7285	35.8528	285.239	257.515	334.3	140.731	108.321	134.978	154.156	2.76428	0.192092	14.3904	5.94694e-47	2.5914e-46	1.58031	0.198803	7.94912	1.87842e-15	4.09472e-15
TGME49_207040	hypothetical protein	491.469	469.613	439.923	1783.53	1937.82	2290.5	1020.07	995.431	1029.21	1161.95	2.09712	0.0943256	22.2327	1.65756e-109	1.82458e-108	1.11753	0.0958775	11.6558	2.14357e-31	7.17928e-31
TGME49_207050	hypothetical protein	14.3899	22.3142	25.1938	505.699	549.829	626.936	282.382	268.001	287.821	286.952	4.67988	0.206619	22.6498	1.40192e-113	1.61736e-112	3.67702	0.209175	17.5787	3.5896e-69	2.37139e-68
TGME49_207060	ribonucleoside-diphosphate reductase small subunit	6841.82	6596.9	6329.47	3304.8	3457.06	3493.78	3877.93	3742.67	3765.5	4601.1	-0.94572	0.0499248	-18.9429	5.05413e-80	3.78119e-79	-0.795061	0.0496082	-16.0268	8.30369e-58	4.57895e-57
TGME49_207065	hypothetical protein	292.225	294.142	280.039	188.07	175.985	163.678	341.25	351.109	358.288	271.643	-0.712792	0.113138	-6.30019	2.97276e-10	5.36612e-10	0.277567	0.103589	2.67949	0.00737341	0.00958532
TGME49_207070	glycosyl transferase, putative	397.381	383.399	384.691	377.184	331.09	290.652	792.878	841.354	813.839	512.497	-0.222629	0.100644	-2.21205	0.0269631	0.0334416	1.0685	0.0940556	11.3603	6.58846e-30	2.12667e-29
TGME49_207080	histone lysine acetyltransferase MYST-B	708.424	750.57	727.714	367.781	361.913	394.811	390.92	380.99	398.98	498.011	-0.957676	0.0840367	-11.3959	4.38208e-30	1.35767e-29	-0.900047	0.0829498	-10.8505	1.98329e-27	6.04715e-27
TGME49_207100	hypothetical protein	835.719	674.499	649.226	701.082	711.894	910.645	454.387	352.043	421.807	634.589	0.10656	0.128034	0.832282	0.40525	0.445008	-0.808847	0.130679	-6.18955	6.03362e-10	1.0953e-09
TGME49_207110	hypothetical protein	37.635	54.7713	55.2327	100.304	60.6502	74.3991	57.9482	72.8364	75.429	65.4673	0.653186	0.244575	2.6707	0.00756936	0.00980907	0.466375	0.245744	1.89781	0.0577217	0.0699935
TGME49_207120	Sad1/UNC family protein	1193.25	1143.1	1285.85	1732.33	1756.87	1771.69	1905.85	1817.17	1863.89	1607.78	0.537328	0.0616669	8.7134	2.94899e-18	6.7628e-18	0.623949	0.061292	10.18	2.4368e-24	6.84094e-24
TGME49_207130	SAG-related sequence SRS49A	6.64147	10.1428	7.75195	24.0311	33.805	43.6475	47.8302	38.2858	54.5868	29.6359	1.93149	0.388696	4.96916	6.72445e-07	1.07365e-06	2.38813	0.381432	6.26096	3.82611e-10	7.00751e-10
TGME49_207140	SAG-related sequence SRS49B	97.4083	86.2141	89.1474	27.1656	23.8624	24.7997	61.6274	38.2858	44.6619	54.797	-1.81039	0.256032	-7.07095	1.53878e-12	3.02057e-12	-0.899987	0.230002	-3.91295	9.11736e-05	0.000132409
TGME49_207150	SAG-related sequence SRS49C	128.402	81.1427	84.3025	13.5828	28.8337	30.7516	29.434	9.338	19.8497	47.293	-1.93325	0.342141	-5.65046	1.60022e-08	2.72678e-08	-2.24003	0.347762	-6.44126	1.18483e-10	2.20554e-10
TGME49_207160	SAG-related sequence SRS49D	81.9115	75.057	52.3257	16.7173	9.94266	13.8878	14.717	15.8746	16.8723	33.034	-2.29565	0.331249	-6.93029	4.19986e-12	8.1061e-12	-2.08015	0.318353	-6.5341	6.39926e-11	1.20576e-10
TGME49_207170	hypothetical protein	2824.84	2815.65	2739.35	2551.48	2702.41	2522.62	3061.13	2999.37	3097.55	2812.71	-0.107463	0.050546	-2.12604	0.0334995	0.0412056	0.128133	0.050003	2.56251	0.0103918	0.0133485
TGME49_207180	indole-3-glycerol phosphate synthase domain-containing protein	968.548	1003.13	1053.3	3744.68	4101.35	4002.67	2397.03	2271	2337.31	2431	1.96681	0.061116	32.1816	3.18984e-227	1.20364e-225	1.2092	0.0619597	19.516	8.03032e-85	6.59601e-84
TGME49_207200	hypothetical protein	622.085	539.599	477.714	761.682	765.585	900.725	898.656	811.472	841.629	735.461	0.567035	0.103495	5.47885	4.28104e-08	7.17604e-08	0.63841	0.103055	6.19488	5.83304e-10	1.05912e-09
TGME49_207210	hypothetical protein	6.64147	12.1714	6.78296	21.9415	21.8738	45.6314	5.51887	8.4042	6.94741	15.1015	1.69415	0.463568	3.65458	0.000257603	0.000362709	-0.268697	0.512482	-0.524306	0.600066	0.635827
TGME49_207230	hypothetical protein	1427.92	1496.07	1468.99	1279.92	1089.72	1175.51	2097.17	2123.46	1973.06	1570.2	-0.309596	0.0700511	-4.41958	9.88921e-06	1.4997e-05	0.494917	0.0680768	7.26998	3.59545e-13	7.31706e-13
TGME49_207240	hypothetical protein	3214.47	3030.68	3022.29	1947.57	1873.2	1862.95	1167.24	1226.08	1195.95	2060.05	-0.704555	0.0543175	-12.9711	1.7855e-38	6.68191e-38	-1.36691	0.0559416	-24.4347	7.32357e-132	1.1161e-130
TGME49_207250	electron-transfer-flavoprotein, alpha polypeptide	30.9935	30.4285	31.0078	819.148	780.499	763.831	108.538	98.049	97.2637	306.64	4.63716	0.172568	26.8716	4.71939e-159	9.08245e-158	1.68788	0.187591	8.99767	2.3056e-19	5.60098e-19
TGME49_207350	hypothetical protein	5.53456	3.04285	3.87598	94.0349	85.5069	102.175	21.1557	35.4844	19.8497	41.1844	4.23407	0.421611	10.0426	9.90471e-24	2.63506e-23	2.38818	0.43901	5.43992	5.33032e-08	8.96269e-08
TGME49_207360	hypothetical protein	2.21382	13.1857	0	155.68	108.375	180.542	45.9906	32.683	27.7896	62.9399	3.99252	0.684944	5.82898	5.57688e-09	9.67084e-09	2.20501	0.689469	3.19812	0.00138325	0.00188706
TGME49_207365		0	0	0	0	0	0	0	0	0	0	NA	NA	NA	NA	NA	NA	NA	NA	NA	NA
TGME49_207370	hypothetical protein	8079.35	8308	8313	8803.75	8885.75	8450.74	9851.19	10443.6	9974.49	9012.21	0.0815825	0.0445397	1.83168	0.0669988	0.0805758	0.293078	0.044369	6.60546	3.96278e-11	7.51588e-11
TGME49_207380		1.10691	0	0	10.4483	0	4.95994	1.83962	3.7352	0.992487	2.56472	2.13768	0.887534	2.40856	0.0160156	0.0202237	1.23557	0.896311	1.3785	0.168047	0.193561
TGME49_207390	coatomer protein complex, gamma sub-unit, putative	1414.63	1338.85	1398.26	967.514	1025.09	1056.47	1010.87	1072	1066.92	1150.07	-0.444245	0.0649982	-6.83474	8.21563e-12	1.56887e-11	-0.39801	0.0645175	-6.16902	6.87146e-10	1.24557e-09
TGME49_207400	hypothetical protein	16991.1	18261.2	18392.5	20826.6	21187.8	15975	23419.3	26591.8	24653.4	20699.9	0.112026	0.092424	1.21209	0.225477	0.256025	0.475761	0.0923715	5.15051	2.59779e-07	4.2474e-07
TGME49_207403	hypothetical protein	47.5972	43.6142	49.4187	86.721	61.6445	66.4632	80.0236	101.784	92.3013	69.952	0.599085	0.222742	2.68959	0.00715398	0.0092847	0.948378	0.217196	4.36647	1.2627e-05	1.91153e-05
TGME49_207407	hypothetical protein	6.64147	3.04285	6.78296	80.452	65.6215	73.4071	70.8255	83.1082	49.6243	48.834	3.51853	0.388062	9.06693	1.2242e-19	2.91734e-19	3.41498	0.388155	8.79799	1.39292e-18	3.30484e-18
TGME49_207410	tetratricopeptide repeat-containing protein	55.3456	66.9427	63.9536	949.752	1071.82	1080.27	566.604	513.59	556.785	547.23	4.03049	0.133208	30.2571	4.21255e-201	1.2466e-199	3.10969	0.135142	23.0105	3.65782e-117	4.56092e-116
TGME49_207420	hypothetical protein	1063.74	1012.26	915.699	880.793	901.799	840.214	1132.29	1117.76	1027.22	987.975	-0.188465	0.0776436	-2.4273	0.0152115	0.0192421	0.132841	0.076359	1.73969	0.0819142	0.0978058
TGME49_207430	ATP-dependent RNA helicase DDX1, putative	1595.06	1683.71	1716.09	2347.74	2552.28	2421.44	2863.37	3181.46	3026.09	2376.36	0.550653	0.0627997	8.7684	1.81226e-18	4.1804e-18	0.859258	0.0622467	13.8041	2.4088e-43	1.04072e-42
TGME49_207440	ribosomal protein RPS4	21427.6	21127.5	20330.5	9029.44	9232.75	8375.35	3062.97	2635.18	2762.09	10887	-1.23787	0.0621205	-19.927	2.37608e-88	1.9895e-87	-2.89037	0.0633429	-45.6305	0	0
TGME49_207450	DNA segment, Chr 10, Wayne State University 52, expressed family protein	1701.32	1725.3	1639.54	1223.5	1276.64	1080.27	1296.02	1066.4	1252.52	1362.39	-0.499706	0.085099	-5.87205	4.30434e-09	7.49119e-09	-0.485877	0.0848591	-5.7257	1.03009e-08	1.787e-08
TGME49_207460	Rab5B protein	1411.31	1409.85	1406.98	2084.44	2067.08	1961.16	2452.22	2443.75	2294.63	1947.94	0.53115	0.0570476	9.31065	1.27057e-20	3.10491e-20	0.765655	0.0564377	13.5664	6.33706e-42	2.65303e-41
TGME49_207470	hypothetical protein	609.909	627.842	551.358	585.106	628.376	679.512	435.991	465.966	448.604	559.185	0.0825472	0.0885681	0.932019	0.351327	0.388709	-0.40395	0.0905049	-4.46329	8.07107e-06	1.23241e-05
TGME49_207480	GCC2 and GCC3 domain-containing protein	4267.15	4485.16	4446.71	2369.68	2380.27	2118.89	3016.98	3002.17	3157.1	3249.35	-0.941643	0.0587388	-16.031	7.75723e-58	4.12747e-57	-0.524224	0.0579631	-9.0441	1.50907e-19	3.68359e-19
TGME49_207590	protein phosphatase 2C domain-containing protein	809.153	786.07	727.714	339.57	377.821	311.484	261.227	282.941	267.971	462.661	-1.17112	0.095794	-12.2254	2.27407e-34	7.7272e-34	-1.51125	0.0977581	-15.4591	6.55314e-54	3.37862e-53
TGME49_207600	tubulin/FtsZ family, GTPase domain-containing protein	327.646	350.942	370.156	129.559	154.111	144.83	114.057	147.54	168.723	211.952	-1.28379	0.143237	-8.96269	3.16865e-19	7.45448e-19	-1.28135	0.142187	-9.01174	2.02815e-19	4.9353e-19
TGME49_207610	rhoptry kinase family protein ROP36 (incomplete catalytic triad)	34.3143	39.5571	33.9148	459.726	482.219	475.162	621.793	643.388	662.981	383.673	3.67971	0.160334	22.9504	1.46085e-116	1.75322e-115	4.12277	0.158927	25.9413	2.27692e-148	4.26786e-147
TGME49_207620	pyridine nucleotide-disulfide oxidoreductase domain-containing protein	5378.49	5276.31	5244.2	994.68	947.535	844.182	2240.66	2398	2413.73	2859.75	-2.50983	0.0648863	-38.6804	0	0	-1.17161	0.061144	-19.1615	7.75733e-82	6.09373e-81
TGME49_207630	peptidyl-tRNA hydrolase domain-containing protein	472.651	465.556	507.753	246.58	247.572	294.62	447.948	428.614	416.844	392.016	-0.87149	0.10205	-8.53987	1.34373e-17	3.01668e-17	-0.16064	0.0964005	-1.66638	0.0956382	0.113238
TGME49_207640	isoleucyl-tRNA synthetase family protein	2595.71	2438.34	2310.08	1280.96	1255.76	1256.85	1341.09	1272.77	1339.86	1676.82	-0.951442	0.0623676	-15.2554	1.51577e-52	7.34594e-52	-0.891877	0.0619277	-14.4019	5.03429e-47	2.32255e-46
TGME49_207650	OTU family cysteine protease	6.64147	6.0857	7.75195	85.6762	84.5126	130.942	80.0236	76.5716	89.3238	63.0588	3.69126	0.354854	10.4022	2.42316e-25	6.72398e-25	3.40089	0.356152	9.54898	1.30981e-21	3.38661e-21
TGME49_207665	kinesin motor domain-containing protein	404.023	336.742	369.187	274.791	279.389	344.22	165.566	98.049	123.068	266.115	-0.301988	0.153537	-1.96687	0.0491978	0.0598084	-1.50736	0.16193	-9.30875	1.29349e-20	3.25103e-20
TGME49_207680	suppressor of kinetochore protein 1, putative	2263.64	2326.77	2335.28	2842.99	2828.69	2799.39	4440.85	4344.04	4061.26	3138.1	0.290075	0.0528754	5.48601	4.11103e-08	6.89909e-08	0.890587	0.0519769	17.1343	8.23556e-66	5.15678e-65
TGME49_207690	programmed cell death 5 protein	1032.75	965.598	1006.78	666.603	687.038	703.319	865.543	864.699	858.501	850.093	-0.545483	0.0684951	-7.96383	1.6679e-15	3.56212e-15	-0.214451	0.0665872	-3.2206	0.00127922	0.00174763
TGME49_207700	rhoptry kinase family protein ROP22 (incomplete catalytic triad)	95.1944	61.8713	77.5195	406.44	432.506	529.721	319.175	336.168	291.791	283.376	2.53078	0.156052	16.2176	3.78962e-59	2.0634e-58	2.00218	0.157746	12.6924	6.51415e-37	2.45803e-36
TGME49_207710	phosphatidylinositol synthase, putative	483.721	499.028	446.706	602.868	578.663	810.454	870.142	621.911	771.162	631.628	0.476597	0.137683	3.46156	0.000537049	0.000745724	0.659552	0.137033	4.8131	1.48605e-06	2.35527e-06
TGME49_207720	hypothetical protein	1404.67	1392.61	1281.01	1407.39	1376.06	1640.75	1384.32	1250.36	1339.86	1386.34	0.117837	0.0802864	1.46771	0.142182	0.16509	-0.0366843	0.0804186	-0.456167	0.64827	0.682302
TGME49_207730	hypothetical protein	4.42765	3.04285	4.84497	341.66	324.131	349.18	320.095	208.237	239.189	199.423	5.97847	0.374123	15.98	1.7628e-57	9.32784e-57	5.57843	0.37471	14.8873	3.98367e-50	1.94041e-49
TGME49_207740	hypothetical protein	1.10691	2.02857	2.90698	39.7036	39.7706	48.6074	34.9529	28.9478	24.8122	24.7597	3.8713	0.517056	7.48719	7.03612e-14	1.43023e-13	3.35453	0.521225	6.43586	1.22777e-10	2.28448e-10
TGME49_207750	hypothetical protein	11908.2	12646.1	12108.5	12894.3	12949.3	11143	18813.8	18254.9	18382.8	14344.5	0.0126067	0.0615666	0.204765	0.837756	0.859132	0.596227	0.0613947	9.71138	2.69664e-22	7.13681e-22
TGME49_207760	DnaJ C terminal region domain-containing protein	3542.12	3179.78	3215.12	4441.58	4600.47	4909.35	4638.61	4013.47	4341.14	4097.96	0.489211	0.0696122	7.02766	2.10025e-12	4.09851e-12	0.386661	0.069621	5.55381	2.79512e-08	4.7676e-08
TGME49_207770	PCI domain-containing protein	2911.18	2901.87	2658.92	1418.88	1463.56	1389.77	1778	1787.29	1608.82	1990.92	-0.986155	0.0649882	-15.1744	5.22777e-52	2.51661e-51	-0.709818	0.0641361	-11.0674	1.80609e-28	5.65656e-28
TGME49_207780	hypothetical protein	39.8488	63.8999	42.6357	334.346	382.792	355.132	58.868	53.2266	49.6243	153.375	2.84644	0.176807	16.0992	2.58607e-58	1.38796e-57	0.139381	0.202452	0.688466	0.491159	0.52919
TGME49_207790	enkurin, putative	46.4903	83.1713	48.4497	403.305	396.712	454.33	68.9859	77.5054	71.4591	183.379	2.78957	0.176429	15.8113	2.60077e-56	1.35055e-55	0.283648	0.195355	1.45196	0.146513	0.170186
TGME49_207800	hypothetical protein	505.859	571.042	465.117	762.727	777.516	873.941	700.897	741.437	683.823	675.818	0.645755	0.0930161	6.94239	3.85509e-12	7.45565e-12	0.462832	0.0933205	4.95959	7.06405e-07	1.13627e-06
TGME49_207810		0	0	0	6.26899	7.95413	13.8878	0	1.8676	0.992487	3.44123	3.66883	0.866577	4.2337	2.29873e-05	3.41938e-05	1.05403	0.902276	1.16819	0.24273	0.273923
TGME49_207820	cell-cycle-associated protein kinase MAPK, putative	3166.88	3070.24	2847.87	1943.39	1976.6	2235.94	1939.88	2024.48	2004.82	2356.68	-0.560216	0.0680148	-8.23668	1.77053e-16	3.86343e-16	-0.604851	0.0679359	-8.90326	5.42288e-19	1.30164e-18
TGME49_207830	MORN repeat-containing protein	1525.32	1527.51	1507.75	1302.91	1284.59	1482.03	1648.3	1569.72	1576.07	1491.58	-0.163838	0.0676297	-2.42257	0.0154112	0.0194748	0.0721274	0.066855	1.07886	0.280649	0.313825
TGME49_207840	ribosomal protein RPS17	11629.2	11690.6	11042.7	12618.4	12886.7	12368.1	14877	13092.8	13873	12675.4	0.140274	0.0551234	2.54473	0.0109361	0.0139791	0.28397	0.055048	5.15858	2.48834e-07	4.07152e-07
TGME49_207865	GCC2 and GCC3 domain-containing protein	109.584	120.7	137.597	491.071	520.001	553.529	309.057	293.213	308.663	315.935	2.07557	0.118594	17.5015	1.39431e-68	8.71798e-68	1.2968	0.121957	10.6333	2.08692e-26	6.19267e-26
TGME49_207875	GCC2 and GCC3 domain-containing protein	95.1944	82.157	88.1784	260.163	235.641	250.973	112.217	116.725	126.046	151.922	1.48426	0.146175	10.154	3.18114e-24	8.55265e-24	0.416062	0.155024	2.68385	0.0072779	0.00946686
TGME49_207880	hypothetical protein	681.858	668.413	702.521	1037.52	1032.05	1060.43	757.005	873.103	843.614	850.724	0.60736	0.0748588	8.1134	4.92229e-16	1.06254e-15	0.267999	0.0756915	3.54067	0.000399109	0.000559764
TGME49_207900	transcription initiation factor TFIIIB	1689.15	1807.45	1799.42	1748	1758.86	1702.25	1921.49	2117.86	2030.63	1841.68	-0.0243894	0.0602077	-0.405089	0.685412	0.722362	0.195988	0.0595562	3.29081	0.000999009	0.0013711
TGME49_207910	manganese resistance 1 protein, putative	1518.68	1570.11	1515.51	844.224	958.472	899.733	993.397	1072.94	1103.65	1164.08	-0.767206	0.0704289	-10.8933	1.24007e-27	3.63483e-27	-0.538234	0.0693288	-7.76349	8.26208e-15	1.76583e-14
TGME49_207920	hypothetical protein	642.009	658.27	661.823	560.03	608.491	663.64	868.303	817.075	851.554	703.466	-0.0982906	0.0815859	-1.20475	0.2283	0.259026	0.36967	0.0793141	4.66084	3.14927e-06	4.90145e-06
TGME49_207930	phosphatidylethanolamine-binding protein	2009.05	2039.73	2051.36	1225.59	1304.48	1074.32	1715.45	2256.06	1946.27	1735.81	-0.75712	0.0963287	-7.85976	3.84866e-15	8.13112e-15	-0.0437588	0.0950412	-0.46042	0.645215	0.679501
TGME49_207940	ribosomal protein S9, putative	837.932	818.527	838.18	1193.2	1199.08	1070.35	1591.27	1509.02	1516.52	1174.9	0.472154	0.0693415	6.80911	9.82029e-12	1.87075e-11	0.887042	0.0680411	13.0369	7.55085e-39	2.95369e-38
TGME49_207950	hypothetical protein	1245.28	1130.93	1101.75	1413.66	1336.29	1461.2	1679.58	1852.66	1676.31	1433.07	0.276465	0.0729596	3.78929	0.000151076	0.00021542	0.582827	0.0721363	8.07953	6.50195e-16	1.43949e-15
TGME49_207955	hypothetical protein	7.74838	9.12856	8.72095	17.7621	12.9255	25.7917	7.3585	17.7422	12.9023	13.3422	1.05991	0.470246	2.25395	0.0241995	0.0301308	0.519681	0.481176	1.08002	0.280132	0.313349
TGME49_207960	hypothetical protein	927.592	839.827	944.769	470.174	474.265	577.337	465.425	460.363	490.289	627.782	-0.831003	0.0941943	-8.82222	1.12216e-18	2.59824e-18	-0.935479	0.094262	-9.92425	3.26563e-23	8.87369e-23
TGME49_207965	hypothetical protein	14.3899	10.1428	20.3489	34.4794	41.7592	42.6555	56.1085	84.9758	69.4741	41.5927	1.34731	0.323388	4.16622	3.09687e-05	4.56578e-05	2.15523	0.311835	6.91142	4.79817e-12	9.41473e-12
TGME49_207970	HEAT repeat-containing protein	290.011	311.385	305.233	365.691	345.01	411.675	397.359	333.367	407.912	351.96	0.306316	0.112641	2.71939	0.00654018	0.00851238	0.326269	0.112033	2.91226	0.00358825	0.00476357
TGME49_207980	PIG-P protein	233.558	235.314	240.31	176.577	170.019	173.598	240.991	237.185	268.964	219.613	-0.445729	0.120712	-3.69251	0.000222049	0.000313979	0.0735281	0.114897	0.639948	0.522206	0.559433
TGME49_207990	ribosomal RNA large subunit methyltransferase J protein	1663.69	1715.15	1659.89	1797.11	1948.76	2075.24	1801.91	1868.53	1990.93	1835.69	0.208216	0.0678491	3.06881	0.00214912	0.00287826	0.167535	0.0677584	2.47254	0.0134158	0.0171033
TGME49_208010	hypothetical protein	1623.84	1701.97	1741.28	1168.12	1209.03	1032.66	1895.73	1771.42	1852.97	1555.22	-0.571196	0.070711	-8.07789	6.58951e-16	1.41747e-15	0.122974	0.0688682	1.78565	0.0741561	0.0890348
TGME49_208020	AP2 domain transcription factor AP2Ib-1	554.563	592.342	640.505	2443.86	2668.61	2486.91	3090.57	3171.19	3211.69	2095.58	2.08308	0.0682366	30.5273	1.13201e-204	3.49345e-203	2.40057	0.0677373	35.4395	4.21232e-275	2.71632e-273
TGME49_208030	microneme protein MIC4	30081.4	31218.6	31544.6	19654.3	20340.7	17906.4	13410.9	14431.9	13836.3	21380.6	-0.680623	0.0563341	-12.0819	1.3164e-33	4.38511e-33	-1.15444	0.0564316	-20.4574	5.16347e-93	4.7415e-92
TGME49_208040	aldo-keto reductase	832.398	802.299	743.218	2063.54	2128.72	2244.87	1032.95	923.528	955.765	1303.03	1.43582	0.0717269	20.0179	3.84542e-89	3.24179e-88	0.29323	0.0741164	3.95634	7.61061e-05	0.000110974
TGME49_208050	ABC transporter, putative	1414.63	1410.87	1292.64	3808.41	4141.12	4267.53	1675.9	1344.67	1576.07	2325.76	1.56621	0.0822339	19.0458	7.12335e-81	5.38521e-80	0.158582	0.0837692	1.89308	0.0583477	0.0707128
TGME49_208070	inositol polyphosphate kinase	2773.92	2502.24	2611.44	2267.28	2439.93	2354.98	2646.3	2701.48	2805.76	2567.04	-0.15876	0.0587464	-2.70247	0.00688269	0.00894739	0.048026	0.058274	0.824141	0.40986	0.447906
TGME49_208080	hypothetical protein	40.9557	54.7713	58.1396	53.2864	61.6445	69.4391	22.9953	34.5506	34.737	47.8355	0.253048	0.248592	1.01793	0.308712	0.344471	-0.72846	0.266091	-2.73764	0.0061882	0.00808593
TGME49_208090	5-formyltetrahydrofolate cyclo-ligase	285.583	224.157	235.466	214.191	225.698	295.612	137.972	108.321	129.023	206.225	-0.0161956	0.153287	-0.105655	0.915856	0.931183	-0.980004	0.160639	-6.10068	1.05621e-09	1.90219e-09
TGME49_208200	PHD-finger domain-containing protein	1888.39	1963.65	1790.7	1196.33	1172.24	1027.7	4256.89	4434.62	4413.59	2460.46	-0.731528	0.0682799	-10.7137	8.78028e-27	2.52481e-26	1.21438	0.0647817	18.7458	2.0949e-78	1.56728e-77
TGME49_208300	hypothetical protein	941.982	786.07	785.854	673.916	619.428	794.582	502.217	373.52	404.935	653.612	-0.265826	0.121808	-2.18233	0.0290851	0.0359857	-0.967294	0.123929	-7.80522	5.93984e-15	1.27424e-14
TGME49_208310	hypothetical protein	953.051	1000.08	1024.23	910.048	926.656	1086.23	1209.55	1184.06	1184.04	1053.1	-0.0267294	0.0781873	-0.341863	0.732454	0.765868	0.26402	0.0771186	3.42356	0.000618077	0.000859341
TGME49_208320	polynucleotide kinase 3 phosphatase	583.343	551.77	507.753	1250.66	1146.39	1475.09	1159.88	892.713	1029.21	955.201	1.2332	0.112226	10.9885	4.342e-28	1.28578e-27	0.904989	0.112652	8.03348	9.47444e-16	2.08423e-15
TGME49_208330	hypothetical protein	14.3899	4.05714	5.81396	112.842	113.346	128.958	39.5519	48.5576	46.6469	57.1293	3.7584	0.334336	11.2414	2.55349e-29	7.76925e-29	2.3752	0.345718	6.87035	6.40466e-12	1.24899e-11
TGME49_208340	hypothetical protein	2188.37	2118.84	2155.04	2185.79	2112.81	2308.36	2202.95	1873.2	2108.04	2139.27	0.0320325	0.0685059	0.467587	0.64008	0.678808	-0.0632925	0.0685129	-0.923804	0.355588	0.391618
TGME49_208350	hypothetical protein	922.058	1002.11	967.056	881.838	945.547	846.166	1215.99	1269.97	1298.17	1038.77	-0.113251	0.0713321	-1.58766	0.112363	0.131902	0.38693	0.0694657	5.57009	2.54609e-08	4.34883e-08
TGME49_208360	hypothetical protein	536.852	640.013	547.482	235.087	267.457	252.957	323.774	357.645	329.506	387.864	-1.18635	0.10689	-11.0988	1.27133e-28	3.8184e-28	-0.768394	0.103009	-7.4595	8.68483e-14	1.80268e-13
TGME49_208370	myosin heavy chain, putative	10074	11094.2	11279.1	8545.68	8469.16	6994.51	13672.1	15764.4	14964.7	11206.4	-0.43375	0.0824899	-5.25822	1.45458e-07	2.38955e-07	0.451514	0.0822307	5.49082	4.00062e-08	6.77166e-08
TGME49_208380	hypothetical protein	0	0	0	0	0	0	0	0	0	0	NA	NA	NA	NA	NA	NA	NA	NA	NA	NA
TGME49_208390	hypothetical protein	505.859	483.813	523.257	2323.71	2268.91	2062.34	515.095	572.419	528.003	1087.05	2.13308	0.077566	27.5002	1.74607e-166	3.67099e-165	0.0942017	0.0831505	1.13291	0.257254	0.289218
TGME49_208400	hypothetical protein	4847.17	5034.91	5220.94	3219.13	3064.33	2880.73	1380.64	1509.95	1430.17	3176.44	-0.720376	0.0600861	-11.9891	4.05459e-33	1.33673e-32	-1.80364	0.0619383	-29.1199	2.00783e-186	5.84165e-185
TGME49_208410	hypothetical protein	881.102	938.213	1017.44	783.624	658.204	680.504	394.599	443.555	453.567	694.535	-0.418988	0.0924917	-4.53	5.8983e-06	9.02074e-06	-1.13337	0.0953137	-11.891	1.31826e-32	4.53107e-32
TGME49_208420	Sodium:neurotransmitter symporter family protein	2259.21	2222.3	2333.34	2486.7	2151.59	1977.03	3482.41	3623.14	3470.73	2667.38	-0.0432267	0.0763558	-0.566121	0.571311	0.610676	0.632962	0.0754985	8.38378	5.12561e-17	1.16615e-16
TGME49_208430	serine proteinase inhibitor PI-2, putative	357.533	337.757	343.993	238.222	203.824	265.853	131.533	169.952	141.926	243.399	-0.551096	0.127858	-4.31024	1.63081e-05	2.44437e-05	-1.22182	0.133362	-9.16165	5.11099e-20	1.264e-19
TGME49_208440	hypothetical protein	2825.95	2684.81	2610.47	1977.87	2081	2201.22	2516.61	2144.94	2235.08	2364.22	-0.374504	0.0718228	-5.21427	1.8454e-07	3.02181e-07	-0.235013	0.071479	-3.28786	0.00100951	0.00138485
TGME49_208450	protease inhibitor PI2	17905.4	19557.4	19960.3	18506.1	18758.8	12770.9	45715.6	48657.5	45448	27475.5	-0.198001	0.110262	-1.79573	0.0725377	0.0869225	1.27927	0.110138	11.6152	3.45169e-31	1.15025e-30
TGME49_208460		0	0	0	0	0.994266	0	1.83962	0	3.96995	0.755982	0.324721	0.877898	0.369884	0.711469	0.746908	1.40047	0.893133	1.56805	0.11687	0.1371
TGME49_208470		0	0	0	1.04483	0	0.991988	0.919812	0	2.97746	0.659344	0.666847	0.890283	0.749027	0.453841	0.494345	1.11351	0.896951	1.24144	0.214445	0.243882
TGME49_208480		0	0	0	0	2.9828	0.991988	2.75944	2.8014	2.97746	1.39034	1.32709	0.918453	1.44491	0.148482	0.172011	2.08971	0.913923	2.28652	0.0222236	0.0278998
TGME49_208490	hypothetical protein	1841.9	1898.74	2019.38	1634.12	1714.11	1545.52	3749.15	3831.38	3859.78	2454.9	-0.235481	0.0604149	-3.89773	9.70982e-05	0.000140048	0.98838	0.0582595	16.9651	1.4878e-64	9.16327e-64
TGME49_208500	protein phosphatase 2C domain-containing protein	4187.45	4630.21	4580.43	3535.71	3671.82	3274.55	7455.08	7912.09	7844.62	5232.44	-0.354014	0.0614044	-5.76528	8.15219e-09	1.40577e-08	0.79168	0.0604614	13.094	3.56411e-39	1.4095e-38
TGME49_208510	hypothetical protein	2384.29	2535.71	2538.76	2284	2514.5	2219.08	2535	2547.41	2725.37	2476.01	-0.0880933	0.063938	-1.37779	0.168268	0.194048	0.0653883	0.0635736	1.02854	0.303694	0.337954
TGME49_208530	nicotinate phosphoribosyltransferase	2822.63	2770.01	2692.83	1951.75	1938.82	1968.1	2243.42	2184.16	2187.44	2306.57	-0.499321	0.0495652	-10.074	7.19724e-24	1.91771e-23	-0.324199	0.0489534	-6.62261	3.529e-11	6.70199e-11
TGME49_208540	DEAD/DEAH box helicase domain-containing protein	1150.08	1225.26	1229.65	1624.71	1709.14	1617.93	3260.73	3199.2	3321.85	2037.62	0.456774	0.057835	7.89788	2.83679e-15	6.01538e-15	1.43793	0.0558848	25.7303	5.3518e-146	9.71532e-145
TGME49_208550	hypothetical protein	2779.46	3022.57	3140.51	2566.11	2621.88	2174.44	3995.66	4368.32	4131.72	3200.07	-0.280433	0.0777414	-3.60726	0.000309451	0.000434367	0.48152	0.0769233	6.25974	3.85622e-10	7.06115e-10
TGME49_208560	carrier superfamily protein	1398.03	1211.06	1085.27	1208.87	1101.65	1350.1	794.718	696.615	767.192	1068.17	-0.0122254	0.101348	-0.120628	0.903986	0.920064	-0.706802	0.102792	-6.87601	6.15501e-12	1.20166e-11
TGME49_208570	ubiquitin conjugating enzyme E2, putative	5085.15	5497.42	5178.3	2926.57	2653.7	2298.44	3643.38	4152.61	3772.44	3912	-0.998541	0.0830974	-12.0165	2.91009e-33	9.62715e-33	-0.445296	0.0825221	-5.39608	6.81133e-08	1.14041e-07
TGME49_208580	DNA ligase 1, putative	1454.48	1397.68	1480.62	850.493	921.684	1043.57	765.284	669.535	727.493	1034.54	-0.620085	0.0833226	-7.44198	9.91877e-14	2.00957e-13	-1.00063	0.0843037	-11.8693	1.709e-32	5.86477e-32
TGME49_208590	vacuolar ATP synthase subunit 54kD, putative	3278.67	3485.08	3551.36	2721.79	2592.05	2436.32	3917.48	4187.16	4070.19	3360.01	-0.412547	0.0595869	-6.92346	4.40757e-12	8.49941e-12	0.238552	0.0586683	4.06611	4.78045e-05	7.03952e-05
TGME49_208710	DNA/RNA non-specific endonuclease	664.147	650.156	613.373	1245.44	1276.64	1292.56	851.746	739.57	796.967	903.4	0.984072	0.0745868	13.1936	9.54571e-40	3.6807e-39	0.309543	0.0763953	4.05186	5.08122e-05	7.4735e-05
TGME49_208718	protein tyrosine phosphatase type IVA A, putative	3946.14	3902.96	4015.51	6288.84	6402.08	5499.58	6591.37	6557.14	6255.64	5495.48	0.61571	0.0623948	9.86796	5.7319e-23	1.49185e-22	0.708907	0.0622843	11.3818	5.15243e-30	1.6675e-29
TGME49_208722	hypothetical protein	1555.21	1750.65	1792.64	2564.02	2584.1	2222.05	2602.15	2774.32	2741.25	2287.38	0.529911	0.0759861	6.97379	3.08508e-12	5.98791e-12	0.669122	0.0757106	8.83789	9.75443e-19	2.3284e-18
TGME49_208730	microneme protein, putative	3258.75	3509.42	3487.41	30474.6	30987.3	24448.5	17711	19632.2	18315.4	16869.4	3.05993	0.0835342	36.6309	9.22908e-294	6.48362e-292	2.43496	0.0835994	29.1265	1.65611e-186	4.83462e-185
TGME49_208740	microneme protein, putative	5362.99	5262.11	5626.95	3706.02	3709.61	3314.23	1854.34	2428.81	1951.23	3690.7	-0.597702	0.0887777	-6.73256	1.66699e-11	3.15196e-11	-1.379	0.0894463	-15.4171	1.25682e-53	6.44902e-53
TGME49_208750	RWD domain-containing protein	1131.26	1099.48	1003.88	734.517	734.762	667.608	903.255	1036.52	939.885	916.797	-0.596385	0.0819066	-7.28128	3.30666e-13	6.61714e-13	-0.166606	0.0800812	-2.08046	0.0374832	0.0462043
TGME49_208760	hypothetical protein	64.2009	54.7713	79.4575	647.796	592.582	632.888	405.637	447.29	450.589	375.024	3.2145	0.136189	23.6032	3.57166e-123	4.60637e-122	2.69235	0.137594	19.5674	2.93455e-85	2.42655e-84
TGME49_208770	hypothetical protein	5.53456	8.11427	6.78296	263.298	221.721	293.628	161.887	150.342	147.881	139.91	5.03879	0.319474	15.7721	4.83846e-56	2.50504e-55	4.28409	0.32173	13.3158	1.8744e-40	7.61837e-40
TGME49_208780	ubiquitin-conjugating enzyme subfamily protein	1005.08	948.355	927.327	1217.23	1255.76	1232.05	894.057	837.619	788.035	1011.72	0.363418	0.0696807	5.21547	1.83348e-07	3.00287e-07	-0.191399	0.0711992	-2.68822	0.00718343	0.00934539
TGME49_208790	MC family transporter, putative	1883.96	1763.84	1708.34	481.667	493.156	493.018	343.09	278.272	297.746	860.343	-1.86356	0.0815204	-22.86	1.16153e-115	1.38248e-114	-2.53632	0.0857312	-29.5846	2.36108e-192	7.31257e-191
TGME49_208800	mediator complex subunit MED18	1431.24	1582.28	1564.93	825.417	837.172	766.807	960.284	1018.78	1008.37	1110.59	-0.913764	0.0703376	-12.9911	1.37388e-38	5.16385e-38	-0.615941	0.0688779	-8.9425	3.80463e-19	9.16271e-19
TGME49_208810	hypothetical protein	12.176	13.1857	17.4419	198.518	203.824	197.406	198.679	164.349	187.58	132.573	3.71222	0.247671	14.9885	8.72597e-51	4.12028e-50	3.5895	0.247819	14.4844	1.52138e-47	7.08691e-47
TGME49_208820	1-deoxy-D-xylulose-5-phosphate synthase	994.007	890.541	805.234	2684.17	3077.25	3305.3	1657.5	1473.54	1583.02	1830.06	1.75001	0.0926227	18.8939	1.27923e-79	9.51277e-79	0.808485	0.0936143	8.63634	5.80418e-18	1.35295e-17
TGME49_208830	hypothetical protein	13533.1	13835.8	13116.3	16948.2	16966.2	16311.3	8526.66	8364.05	7822.78	12824.9	0.310839	0.0479967	6.47625	9.40285e-11	1.72836e-10	-0.711454	0.0483898	-14.7026	6.20627e-49	2.96781e-48
TGME49_208842	DEAD/DEAH box helicase domain-containing protein	4551.62	4610.93	4407.95	1953.84	1965.66	2467.07	1273.94	884.309	1076.85	2576.91	-1.08325	0.112146	-9.65928	4.48988e-22	1.14075e-21	-2.06061	0.113366	-18.1766	7.90991e-74	5.54335e-73
TGME49_208850	SAG-related sequence SRS11	327.646	315.442	299.419	144.187	111.358	185.502	35.8727	47.6238	33.7446	166.755	-1.08675	0.169398	-6.41534	1.40506e-10	2.56574e-10	-2.96749	0.199786	-14.8533	6.6187e-50	3.21666e-49
TGME49_208910	hypothetical protein	1775.49	1666.47	1701.55	482.712	478.242	410.683	309.057	271.736	292.784	820.969	-1.90374	0.082026	-23.2089	3.69899e-119	4.55963e-118	-2.55197	0.0862776	-29.5786	2.81509e-192	8.68755e-191
TGME49_208970	RNA recognition motif-containing protein	3101.57	3255.85	3039.73	2632.98	2767.04	2586.11	4300.12	3504.55	3979.87	3240.87	-0.234307	0.0739634	-3.16787	0.00153558	0.00207651	0.326123	0.0733182	4.44805	8.6653e-06	1.32128e-05
TGME49_208980	hypothetical protein	385.205	395.571	344.962	724.068	676.101	702.327	272.264	301.617	271.941	452.673	0.900136	0.0913235	9.85657	6.42067e-23	1.67011e-22	-0.409634	0.0982585	-4.16894	3.06017e-05	4.55676e-05
TGME49_208990	hypothetical protein	715.065	755.642	725.776	1184.84	1124.51	1061.43	1204.03	1204.6	1126.47	1011.37	0.61629	0.0715549	8.61282	7.12823e-18	1.61667e-17	0.68558	0.0710976	9.64281	5.27271e-22	1.38107e-21
TGME49_209000	HECT-domain (ubiquitin-transferase) domain-containing protein	3673.84	3442.48	3818.81	2695.67	2638.78	2725.98	3123.68	3157.18	3388.35	3184.97	-0.439697	0.0579051	-7.5934	3.11615e-14	6.41264e-14	-0.177623	0.0574161	-3.09361	0.00197735	0.0026689
TGME49_209005	hypothetical protein	0	0	0.968994	22.9863	23.8624	30.7516	8.27831	13.0732	7.9399	11.9845	4.40187	0.69855	6.30144	2.94896e-10	5.3276e-10	3.05655	0.713199	4.28569	1.82171e-05	2.74001e-05
TGME49_209010	elongation factor TS protein	361.96	358.042	343.993	259.118	204.819	261.885	137.052	123.262	172.693	246.98	-0.549194	0.133826	-4.10378	4.06449e-05	5.96489e-05	-1.29163	0.139734	-9.24349	2.38579e-20	5.95654e-20
TGME49_209020	hypothetical protein	270.087	310.371	259.69	306.136	287.343	392.827	146.25	131.666	145.896	250.029	0.230674	0.13562	1.70089	0.0889645	0.105727	-0.981098	0.144364	-6.79598	1.07578e-11	2.08099e-11
TGME49_209030	actin ACT1	54182.2	54313.9	54050.5	17525	17857	18058.1	11849.9	12032.9	11370.9	27915.6	-1.60415	0.0383204	-41.8615	0	0	-2.20397	0.0385366	-57.1916	0	0
TGME49_209040	hypothetical protein	0	0	0	131.649	108.375	123.006	42.3114	28.9478	47.6394	53.5476	6.65262	0.649511	10.2425	1.27887e-24	3.49264e-24	5.05604	0.654654	7.72322	1.13426e-14	2.41347e-14
TGME49_209045	hypothetical protein	27.6728	26.3714	30.0388	178.666	235.641	226.173	46.9104	70.035	52.6018	99.3456	2.88546	0.226451	12.7421	3.45014e-37	1.25474e-36	0.986476	0.243074	4.05834	4.94226e-05	7.27283e-05
TGME49_209050	Tyrosine kinase-like (TKL) protein	2015.69	2045.81	2175.39	779.444	714.877	723.159	263.986	207.304	265.986	1021.29	-1.48997	0.0803416	-18.5454	8.88028e-77	6.28971e-76	-3.07433	0.0903334	-34.0331	7.2131e-254	3.94483e-252
TGME49_209060	thrombospondin type 1 domain-containing protein	1102.48	952.413	845.932	415.843	445.431	467.226	435.991	341.771	400.965	600.895	-1.12112	0.113136	-9.90947	3.78641e-23	9.89368e-23	-1.29327	0.113533	-11.3911	4.62919e-30	1.49984e-29
TGME49_209070	hypothetical protein	2606.78	2809.57	2851.75	2094.89	2035.26	1894.7	1626.23	1901.22	1639.59	2162.22	-0.456339	0.0737891	-6.18437	6.23501e-10	1.11431e-09	-0.677284	0.0740103	-9.15121	5.63015e-20	1.39159e-19
TGME49_209080	transport protein particle (trapp) component, bet3 protein	2276.92	2571.21	2560.08	1488.89	1338.28	1265.78	1150.68	1474.47	1304.13	1714.49	-0.854361	0.0931385	-9.17301	4.59975e-20	1.10869e-19	-0.912904	0.0930779	-9.80795	1.04058e-22	2.78464e-22
TGME49_209090	proteasome maturation factor ump1 protein	945.303	862.141	831.397	357.332	377.821	383.899	329.293	315.624	302.709	522.835	-1.23348	0.0881421	-13.9942	1.69039e-44	7.10442e-44	-1.47243	0.089272	-16.4938	4.06818e-61	2.38165e-60
TGME49_209095	hypothetical protein	739.417	744.484	737.404	555.85	545.852	551.545	363.326	362.314	338.438	548.737	-0.425491	0.0767102	-5.54674	2.91047e-08	4.91678e-08	-1.05899	0.0803762	-13.1754	1.21516e-39	4.8455e-39
TGME49_209100	PUB domain-containing protein	1587.31	1589.38	1628.88	719.889	706.923	659.672	700.897	669.535	714.591	997.453	-1.20265	0.0667702	-18.0118	1.57448e-72	1.04574e-71	-1.20361	0.066314	-18.1502	1.27961e-73	8.93144e-73
TGME49_209108	hypothetical protein	604.374	613.642	612.404	547.492	615.451	519.802	974.081	960.88	947.825	710.661	-0.1211	0.0814058	-1.48761	0.136855	0.159096	0.654112	0.0778934	8.39753	4.55982e-17	1.03852e-16
TGME49_209112	hypothetical protein	168.251	167.357	141.473	129.559	105.392	98.2068	183.043	188.628	160.783	149.188	-0.514099	0.157907	-3.25572	0.00113107	0.00154157	0.160317	0.149704	1.07089	0.284218	0.317385
TGME49_209120	hypothetical protein	447.192	515.256	500.001	389.722	346.999	347.196	473.703	464.099	423.792	434.218	-0.4329	0.0983667	-4.40088	1.07814e-05	1.63241e-05	-0.103382	0.0958699	-1.07836	0.280874	0.314016
TGME49_209130	regulator of chromosome condensation (RCC1) repeat-containing protein	767.09	708.984	707.366	549.581	586.617	598.169	653.986	531.332	617.327	635.606	-0.330339	0.0910171	-3.62942	0.000284063	0.00039938	-0.275168	0.0903796	-3.04458	0.00233009	0.00313276
TGME49_209140	anti-silencing protein, ASF1 family protein	1124.62	1016.31	983.529	415.843	444.437	543.609	386.321	285.743	382.107	620.28	-1.14833	0.121308	-9.46624	2.90108e-21	7.20766e-21	-1.56058	0.122809	-12.7074	5.38253e-37	2.03636e-36
TGME49_209150	non-proton pumping type-II NADH dehydrogenase I	2628.92	2533.68	2656.01	1357.24	1510.29	1230.06	755.166	732.099	790.02	1577.05	-0.930651	0.0749615	-12.4151	2.16544e-35	7.50864e-35	-1.7768	0.0772634	-22.9967	5.033e-117	6.25758e-116
TGME49_209160	myristoyl CoA:protein N-myristoyltransferase	2336.69	2241.57	2176.36	1542.17	1460.58	1448.3	793.798	819.876	833.689	1517	-0.600954	0.059065	-10.1745	2.5784e-24	6.96031e-24	-1.46286	0.0618127	-23.6659	8.09167e-124	1.11515e-122
TGME49_209170	hypothetical protein	1818.66	1634.01	1623.06	1023.94	989.294	864.021	395.519	332.433	373.175	1006.01	-0.817078	0.0863561	-9.46173	3.02883e-21	7.51425e-21	-2.19853	0.0922177	-23.8406	1.26796e-125	1.79614e-124
TGME49_209180	PAN domain-containing protein	127.295	117.657	132.752	359.422	372.85	449.37	401.958	370.719	378.138	301.129	1.63715	0.127744	12.8159	1.33637e-37	4.90135e-37	1.59875	0.127499	12.5394	4.54611e-36	1.68452e-35
TGME49_209190	ABC transporter transmembrane region domain-containing protein	1039.39	1172.51	996.126	523.461	469.293	514.842	418.514	490.245	438.679	673.674	-1.08703	0.0925763	-11.742	7.76463e-32	2.49978e-31	-1.24825	0.0929467	-13.4297	4.05047e-41	1.66826e-40
TGME49_209200	hypothetical protein	1678.08	1701.97	1607.56	329.122	347.993	259.901	186.722	217.575	185.595	723.835	-2.40622	0.0998217	-24.1052	2.20672e-128	3.00761e-127	-3.06956	0.105075	-29.2131	1.32349e-187	3.93e-186
TGME49_209210	hypothetical protein	3287.53	3288.31	3375.01	3163.75	3074.27	2998.78	2905.69	3041.39	2995.33	3125.56	-0.107628	0.0481151	-2.23689	0.0252934	0.0314565	-0.154255	0.0480436	-3.21073	0.00132399	0.00180764
TGME49_209230		11.0691	12.1714	7.75195	44.9278	37.7821	29.7596	22.9953	20.5436	29.7746	24.0862	1.77933	0.374543	4.75067	2.02747e-06	3.16863e-06	1.17835	0.383553	3.0722	0.00212485	0.00286218
TGME49_209240	RNA methyltransferase	570.06	515.256	546.513	1062.59	1011.17	860.053	575.802	607.904	637.177	709.614	0.844325	0.0928721	9.09126	9.78949e-20	2.34129e-19	0.157792	0.0948056	1.66438	0.0960371	0.113663
TGME49_209250	hypothetical protein	13715.7	13330.7	13547.5	7172.77	7326.74	5647.39	5691.8	5214.34	5506.32	8572.59	-1.00867	0.0837716	-12.0407	2.17019e-33	7.19869e-33	-1.30376	0.0838655	-15.5459	1.69728e-54	8.88323e-54
TGME49_209260	cytochrome c oxidase subunit, putative	5643.04	5813.88	5646.33	3436.45	3603.22	3269.59	3182.55	3205.74	3160.08	4106.76	-0.729836	0.0497814	-14.6608	1.14879e-48	5.18634e-48	-0.840326	0.0498092	-16.8709	7.36797e-64	4.48989e-63
TGME49_209270	hypothetical protein	663.04	682.613	720.931	1293.5	1359.16	1348.11	1296.02	1327.86	1342.83	1114.9	0.950863	0.065825	14.4453	2.68358e-47	1.1777e-46	0.938188	0.0656147	14.2984	2.23738e-46	1.01861e-45
TGME49_209280	hypothetical protein	1879.54	1841.94	1963.18	1670.69	1746.92	1607.02	2048.42	2124.4	2123.92	1889.56	-0.178129	0.0578652	-3.07835	0.00208151	0.00279031	0.147036	0.0569557	2.58158	0.00983498	0.0126596
TGME49_209290	ribosomal protein RPS28	20482.3	20989.6	19734.5	23509.8	24103	20947.8	9186.16	9611.6	9482.22	17560.8	0.163536	0.0584029	2.80014	0.00510812	0.00668675	-1.11276	0.0587353	-18.9454	4.82336e-80	3.68511e-79
TGME49_209300	WD domain, G-beta repeat-containing protein	80.8046	85.1999	89.1474	2554.61	2485.66	2349.03	1198.52	1222.34	1229.69	1255	4.8343	0.107774	44.8561	0	0	3.81798	0.108943	35.0457	4.5379e-269	2.70427e-267
TGME49_209410	hypothetical protein	28.7797	25.3571	29.0698	336.436	305.24	258.909	155.448	167.15	154.828	162.357	3.39053	0.200643	16.8983	4.63287e-64	2.70857e-63	2.48036	0.204891	12.1058	9.8449e-34	3.46094e-33
TGME49_209420	hypothetical protein	5134.96	5555.23	5250.01	1440.82	1496.37	1301.49	2732.76	2802.33	2724.38	3159.82	-1.90906	0.0618235	-30.8791	2.27724e-209	7.28801e-208	-0.947642	0.0597212	-15.8678	1.05935e-56	5.76077e-56
TGME49_209430	40S ribosomal protein S4, putative	882.209	996.027	920.544	806.61	804.361	767.799	703.656	634.984	675.884	799.119	-0.234866	0.0761738	-3.08329	0.00204723	0.00274648	-0.47403	0.0767941	-6.17274	6.71171e-10	1.21712e-09
TGME49_209440	hypothetical protein	3912.93	3620.99	3862.41	2481.48	2477.71	2301.41	1592.19	1658.43	1681.27	2620.98	-0.64981	0.0569265	-11.4149	3.52344e-30	1.09518e-29	-1.20726	0.0578855	-20.8559	1.34658e-96	1.29431e-95
TGME49_209450	TLD protein	4114.39	4217.39	4235.47	2620.44	2601.99	2491.87	2632.5	2774.32	2618.18	3145.17	-0.703808	0.0495582	-14.2016	8.94898e-46	3.82434e-45	-0.646683	0.04929	-13.12	2.53032e-39	1.00388e-38
TGME49_209460	hypothetical protein	250.162	238.357	240.31	272.701	266.463	316.444	590.519	604.169	624.274	378.156	0.231744	0.106268	2.18075	0.0292018	0.0361177	1.3162	0.099707	13.2007	8.6946e-40	3.48793e-39
TGME49_209470	hypothetical protein	4.42765	9.12856	10.6589	145.232	130.249	151.774	125.094	70.035	95.2787	82.4309	3.95269	0.33365	11.8468	2.23503e-32	7.29065e-32	3.40289	0.336142	10.1234	4.35178e-24	1.2142e-23
TGME49_209480	hypothetical protein	3.32074	2.02857	1.93799	73.1382	89.4839	109.119	34.033	59.7632	45.6544	46.4976	4.72971	0.479351	9.86691	5.79191e-23	1.50701e-22	3.78113	0.484607	7.80248	6.0704e-15	1.30127e-14
TGME49_209485	hypothetical protein	8.8553	7.09999	10.6589	199.563	209.79	253.949	103.019	124.195	113.144	114.475	4.48688	0.298433	15.0348	4.34187e-51	2.05917e-50	3.52917	0.302455	11.6684	1.84848e-31	6.2006e-31
TGME49_209490	hypothetical protein	1976.94	1932.21	1986.44	1658.15	1725.05	1470.13	2371.28	2725.76	2388.92	2026.1	-0.280276	0.0762293	-3.67674	0.00023623	0.000333104	0.344075	0.0751181	4.58045	4.63975e-06	7.17082e-06
TGME49_209500	hypothetical protein	4912.48	4837.12	5113.38	5062.21	4806.28	4148.49	6534.34	7029.65	6993.06	5493	-0.0846032	0.0713962	-1.18498	0.236025	0.267404	0.467124	0.0710198	6.57737	4.78854e-11	9.05422e-11
TGME49_209510	hypothetical protein	5.53456	9.12856	7.75195	183.89	161.071	212.285	162.807	163.415	176.663	120.283	4.44568	0.312963	14.2051	8.51244e-46	3.64139e-45	4.29786	0.313185	13.7231	7.38844e-43	3.16057e-42
TGME49_209515	hypothetical protein	2.21382	4.05714	0	103.438	129.255	93.2469	136.132	148.474	153.835	85.6281	5.09678	0.464074	10.9827	4.6293e-28	1.37039e-27	5.52132	0.462353	11.9418	7.16774e-33	2.47647e-32
TGME49_209520	WD domain, G-beta repeat-containing protein	1505.4	1603.58	1581.4	1879.65	1821.49	1696.3	2405.31	2508.19	2446.48	1938.64	0.20165	0.0602477	3.34701	0.000816873	0.00112237	0.648869	0.0592367	10.9538	6.36958e-28	1.965e-27
TGME49_209530	hypothetical protein	304.401	260.671	265.504	82.5417	71.5871	64.4792	126.014	159.68	136.963	163.538	-1.91172	0.159669	-11.973	4.92049e-33	1.62159e-32	-0.967815	0.144005	-6.72072	1.80825e-11	3.47069e-11
TGME49_209540	hypothetical protein	436.123	451.356	434.109	635.258	585.623	609.081	689.859	653.66	660.004	572.786	0.468175	0.0813074	5.75809	8.50705e-09	1.46638e-08	0.599254	0.0802999	7.46269	8.47706e-14	1.75998e-13
TGME49_209550	hypothetical protein	461.582	427.014	497.094	531.819	518.012	508.89	826.911	874.037	855.524	611.209	0.168443	0.0849093	1.9838	0.047278	0.0575798	0.881076	0.081475	10.8141	2.95283e-27	8.95907e-27
TGME49_209560	hypothetical protein	0	0	0	36.5691	38.7764	49.5994	11.9576	4.669	6.94741	16.5021	5.43932	0.726384	7.48822	6.98141e-14	1.41944e-13	3.12539	0.747517	4.18103	2.90192e-05	4.32709e-05
TGME49_209570	suppressor of mitotic defects protein	632.047	626.827	622.094	350.019	346.004	318.428	398.279	423.945	406.92	458.285	-0.889079	0.0870654	-10.2116	1.75904e-24	4.77533e-24	-0.612415	0.0843705	-7.25864	3.91012e-13	7.95184e-13
TGME49_209580	RNA methylase family UPF0020 protein	742.738	733.327	756.784	309.27	262.486	249.981	328.373	422.078	354.318	462.151	-1.43833	0.110034	-13.0717	4.77861e-39	1.81583e-38	-1.01188	0.106527	-9.49878	2.12364e-21	5.4598e-21
TGME49_209583	hypothetical protein	1.10691	2.02857	0	4.17933	10.9369	2.97596	0	6.5366	4.96243	3.6363	1.75118	0.82542	2.12156	0.0338747	0.0416611	1.22471	0.832534	1.47106	0.141274	0.164411
TGME49_209585	hypothetical protein	2.21382	9.12856	16.4729	67.9141	96.4438	102.175	28.5142	26.1464	28.7821	41.9767	3.09818	0.359667	8.61401	7.05482e-18	1.60044e-17	1.45918	0.377777	3.86254	0.000112214	0.00016231
TGME49_209590	hypothetical protein	2.21382	4.05714	5.81396	95.0797	99.4266	75.3911	28.5142	18.676	22.8272	39.1111	4.18374	0.421792	9.91896	3.44324e-23	9.00515e-23	2.27245	0.441071	5.15211	2.57577e-07	4.21219e-07
TGME49_209600	hypothetical protein	9117.63	8732.98	8844.01	3091.66	3188.61	2839.07	4086.72	4256.26	4194.25	5372.36	-1.54825	0.053624	-28.8723	2.6593e-183	6.69942e-182	-1.0894	0.052941	-20.5777	4.34668e-94	4.04302e-93
TGME49_209610	oocyst wall protein OWP2	1407.99	1455.5	1464.15	1004.08	1076.79	880.885	967.642	1116.82	1030.2	1156.01	-0.546338	0.0826929	-6.60683	3.92635e-11	7.32303e-11	-0.473812	0.0822355	-5.76164	8.32984e-09	1.45264e-08
TGME49_209620	eukaryotic aspartyl protease superfamily protein	21.0313	18.2571	17.4419	359.422	330.096	377.947	296.179	321.227	315.611	228.579	4.168	0.21297	19.5709	2.7401e-85	2.20664e-84	3.9742	0.213298	18.6321	1.76327e-77	1.30113e-76
TGME49_209630	hypothetical protein	427.268	473.671	490.311	494.205	477.248	533.689	595.118	639.653	549.838	520.111	0.111819	0.0950396	1.17656	0.239373	0.27102	0.357375	0.0935142	3.82161	0.000132585	0.000190945
TGME49_209640	hypothetical protein	359.746	359.057	361.435	220.459	257.515	251.965	612.595	602.301	601.447	402.947	-0.562523	0.0990912	-5.67683	1.37216e-08	2.34464e-08	0.748104	0.0897324	8.33706	7.61614e-17	1.72325e-16
TGME49_209650	RNA-directed DNA polymerase	1639.34	1514.33	1596.9	453.457	434.494	503.93	606.156	540.67	684.816	886.01	-1.76635	0.0924032	-19.1157	1.87062e-81	1.42918e-80	-1.37254	0.0900681	-15.2389	1.95083e-52	9.80633e-52
TGME49_209670	hypothetical protein	191.496	208.942	237.404	284.194	279.389	286.684	536.25	536.935	538.92	344.468	0.409546	0.108638	3.76983	0.000163356	0.000232509	1.33007	0.102821	12.9358	2.82832e-38	1.09349e-37
TGME49_209680	hypothetical protein	727.241	775.927	816.862	1158.72	1212.01	1189.39	2391.51	2376.52	2353.19	1444.6	0.615587	0.0646196	9.52632	1.62964e-21	4.07694e-21	1.61469	0.0621614	25.9758	9.29369e-149	1.75342e-147
TGME49_209690	small nuclear ribonucleoprotein	1060.42	1082.24	1041.67	1001.99	985.317	971.156	1775.24	1722.86	1624.7	1251.73	-0.106022	0.0645083	-1.64354	0.100271	0.118253	0.685682	0.0619489	11.0685	1.78348e-28	5.58776e-28
TGME49_209700	hypothetical protein	674.109	726.227	648.257	148.366	155.105	187.486	168.326	236.251	196.512	348.96	-2.05012	0.129534	-15.8269	2.03103e-56	1.05724e-55	-1.76136	0.125745	-14.0075	1.40325e-44	6.17071e-44
TGME49_209705	hypothetical protein	15.4968	13.1857	6.78296	103.438	96.4438	131.934	49.6698	28.014	35.7295	53.4106	3.1361	0.323991	9.67958	3.68223e-22	9.38313e-22	1.61545	0.338631	4.77054	1.83737e-06	2.8988e-06
TGME49_209710	ribosomal protein RPL28	875.567	888.513	825.583	488.981	483.213	551.545	341.25	256.795	302.709	557.128	-0.762517	0.0992235	-7.68484	1.53185e-14	3.18266e-14	-1.51823	0.103162	-14.717	5.01669e-49	2.40829e-48
TGME49_209720	hypothetical protein	1246.38	1163.38	1113.37	923.631	946.541	952.308	1764.2	1492.21	1633.63	1248.41	-0.318438	0.0777486	-4.09574	4.2082e-05	6.1716e-05	0.473055	0.0755416	6.26218	3.79641e-10	6.95459e-10
TGME49_209730	hypothetical protein	1194.36	1217.14	1215.12	417.933	401.683	438.459	510.496	526.663	517.086	715.437	-1.52512	0.074266	-20.5359	1.02848e-93	9.22859e-93	-1.22088	0.0715393	-17.0658	2.66633e-65	1.65397e-64
TGME49_209740	hypothetical protein	696.248	806.356	759.691	857.807	817.286	799.542	1629.91	1631.35	1658.45	1072.96	0.127694	0.0727345	1.75561	0.0791546	0.0945108	1.11797	0.0696054	16.0615	4.74783e-58	2.63156e-57
TGME49_209755	hypothetical protein	24.3521	30.4285	22.2869	61.6451	84.5126	91.2629	45.0708	55.0942	59.5492	52.6891	1.59028	0.264727	6.00723	1.88719e-09	3.32732e-09	1.02348	0.270722	3.78055	0.000156479	0.000224533
TGME49_209770	helicase, putative	598.839	564.956	575.582	1608	1745.93	1849.07	803.916	580.824	646.109	997.024	1.57625	0.104434	15.0932	1.79644e-51	8.56208e-51	0.223465	0.107076	2.08698	0.0368902	0.0454994
TGME49_209780	hypothetical protein	85.2322	61.8713	65.8916	153.59	177.974	200.382	91.9812	78.4392	62.5267	108.654	1.31183	0.192761	6.80547	1.00723e-11	1.91832e-11	0.134584	0.203512	0.661306	0.508416	0.546285
TGME49_209790	radical SAM domain-containing protein	751.593	748.542	744.187	1087.67	1142.41	1107.06	659.505	594.831	617.327	828.125	0.571811	0.0696178	8.21358	2.14698e-16	4.67071e-16	-0.261143	0.0725795	-3.59802	0.000320644	0.000452652
TGME49_209800	formate/nitrite transporter protein	5542.31	5918.35	5724.82	3209.72	3329.8	3248.76	3787.79	3815.51	3763.51	4260.06	-0.811648	0.046255	-17.5473	6.2406e-69	3.92182e-68	-0.596136	0.0458096	-13.0133	1.02767e-38	4.00907e-38
TGME49_209810	hypothetical protein	5.53456	5.07142	6.78296	57.4657	68.6043	72.4151	25.7547	35.4844	23.8197	33.437	3.32548	0.391673	8.49045	2.05841e-17	4.59367e-17	2.12656	0.404916	5.25185	1.5058e-07	2.4836e-07
TGME49_209820	syntaxin protein	363.067	351.957	343.993	2664.32	2633.81	2928.35	1164.48	1079.47	1188.01	1413.05	2.95312	0.0782378	37.7455	0	0	1.69316	0.0802401	21.1011	7.76444e-99	7.71179e-98
TGME49_209830	myosin heavy chain, putative	143.899	133.885	117.248	683.32	753.653	832.278	323.774	254.927	246.137	387.68	2.51226	0.134021	18.7453	2.11664e-78	1.54606e-77	1.05911	0.139255	7.60553	2.83734e-14	5.97403e-14
TGME49_209850	RNA recognition motif-containing protein	2758.42	2619.9	2701.56	2255.79	2331.55	2399.62	1665.78	1915.22	1907.56	2283.93	-0.209177	0.0646018	-3.23794	0.00120398	0.00163861	-0.557399	0.0650526	-8.56844	1.049e-17	2.42819e-17
TGME49_209860	SRP40, C-terminal domain-containing protein	457.155	475.699	457.365	364.646	347.993	339.26	480.142	575.221	491.281	443.196	-0.401609	0.0986885	-4.06946	4.71229e-05	6.89333e-05	0.153607	0.0950057	1.61682	0.105916	0.124877
TGME49_209870	HAD hydrolase, family IIA protein	1160.04	1106.58	1218.99	1300.82	1346.24	1291.57	1820.31	1790.09	1699.14	1414.86	0.175775	0.0638792	2.75168	0.00592898	0.00773058	0.606423	0.0626047	9.68654	3.43992e-22	9.06333e-22
TGME49_209880	glutamic acid-rcih protein, putative	3337.34	3311.64	3197.68	2478.34	2374.31	2293.48	2282.97	2163.61	2318.45	2639.76	-0.46208	0.0543295	-8.50515	1.81368e-17	4.05591e-17	-0.54102	0.054307	-9.96225	2.22961e-23	6.08722e-23
TGME49_209890	hypothetical protein	4685.56	4689.03	4836.25	2663.28	2821.73	2470.05	2796.23	3115.16	2984.41	3451.3	-0.836181	0.0626926	-13.3378	1.39535e-40	5.44838e-40	-0.675169	0.0623556	-10.8277	2.54415e-27	7.73267e-27
TGME49_209900	hypothetical protein	518.035	512.213	518.412	337.481	337.056	358.108	222.595	155.011	198.497	350.823	-0.582535	0.110667	-5.26388	1.4105e-07	2.31934e-07	-1.42075	0.116647	-12.1799	3.97538e-34	1.40842e-33
TGME49_209910	histone H2Bv	10231.2	10034.3	9866.3	6863.5	7018.52	6246.55	10783.9	10395.1	10557.1	9110.71	-0.581554	0.0524573	-11.0862	1.46313e-28	4.38078e-28	0.0748468	0.0520545	1.43785	0.150476	0.174508
TGME49_209920	PAN domain-containing protein	17.7106	13.1857	3.87598	350.019	362.907	408.699	145.33	118.593	153.835	174.906	4.91868	0.268671	18.3074	7.22039e-75	4.95563e-74	3.49954	0.273585	12.7914	1.83082e-37	6.97535e-37
TGME49_209930	hypothetical protein	325.432	309.357	314.923	494.205	530.938	555.513	140.731	124.195	127.038	324.704	0.73411	0.0994053	7.38502	1.52436e-13	3.07397e-13	-1.26955	0.116235	-10.9223	9.0183e-28	2.77321e-27
TGME49_209940	transporter/permease protein	571.167	536.556	540.699	1333.21	1365.13	1440.37	440.59	424.879	410.89	784.831	1.32718	0.0733238	18.1003	3.16974e-73	2.12653e-72	-0.366854	0.0800316	-4.58386	4.56461e-06	7.05595e-06
TGME49_209945	hypothetical protein	1062.64	1035.58	1123.06	420.022	472.276	417.627	454.387	524.796	528.996	671.043	-1.29524	0.0878901	-14.737	3.72836e-49	1.70279e-48	-1.09352	0.0862144	-12.6838	7.27532e-37	2.73569e-36
TGME49_209950	thioredoxin, putative	7591.2	7689.29	7541.68	3198.23	3122.99	2522.62	5589.7	5701.78	5421.96	5375.49	-1.36546	0.0769885	-17.7359	2.21379e-70	1.42757e-69	-0.448628	0.0762145	-5.88639	3.94714e-09	6.95499e-09
TGME49_209960	glycosyltransferase	2044.47	1995.1	1968.03	777.355	842.143	799.542	1108.37	1266.23	1123.5	1324.97	-1.30998	0.0703527	-18.6202	2.20507e-77	1.58256e-76	-0.778814	0.0681694	-11.4247	3.14806e-30	1.02496e-29
TGME49_209970	Spc97 / Spc98 family protein	1317.23	1444.34	1428.3	975.873	1003.21	1040.6	937.288	864.699	912.095	1102.63	-0.472329	0.0678684	-6.95948	3.41536e-12	6.61558e-12	-0.626255	0.0680951	-9.19677	3.68855e-20	9.15883e-20
TGME49_209985	cAMP-dependent protein kinase	353.105	357.028	409.884	309.27	317.171	380.923	361.486	382.858	469.446	371.241	-0.152759	0.12555	-1.21672	0.223713	0.254188	0.113241	0.12375	0.915076	0.360152	0.396341
TGME49_210095	hypothetical protein	11.0691	6.0857	3.87598	105.528	106.386	97.2148	116.816	76.5716	102.226	69.5304	3.72331	0.347361	10.7188	8.3054e-27	2.39064e-26	3.66001	0.347194	10.5417	5.54986e-26	1.62344e-25
TGME49_210100	hypothetical protein	1.10691	0	1.93799	67.9141	71.5871	86.3029	29.434	11.2056	24.8122	32.7001	5.20515	0.579906	8.97586	2.8115e-19	6.62869e-19	3.45841	0.592033	5.84158	5.17077e-09	9.06668e-09
TGME49_210210	hypothetical protein	2.21382	3.04285	6.78296	4.17933	2.9828	5.95193	4.59906	11.2056	9.92487	5.65369	0.0872987	0.664526	0.13137	0.895483	0.912269	0.933174	0.634407	1.47094	0.141307	0.164427
TGME49_210220	hypothetical protein	179.32	153.157	160.853	149.411	146.157	156.734	158.208	179.29	160.783	160.435	-0.122497	0.139024	-0.881122	0.378252	0.417163	0.0165169	0.136594	0.120919	0.903755	0.917559
TGME49_210230	hypothetical protein	1473.3	1469.7	1462.21	1420.97	1345.24	1409.61	1479.98	1398.83	1540.34	1444.47	-0.0771336	0.0609324	-1.26589	0.205554	0.234697	0.00429117	0.0604672	0.0709669	0.943424	0.9538
TGME49_210235	hypothetical protein	722.814	791.141	812.986	924.676	929.638	1010.84	849.906	986.093	912.095	882.243	0.298719	0.0817415	3.65443	0.000257752	0.00036286	0.238384	0.0816477	2.91966	0.00350413	0.00465619
TGME49_210245	hypothetical protein	1621.63	1589.38	1658.92	2011.3	2109.83	2150.63	1773.4	2170.15	1867.86	1883.68	0.364385	0.0758909	4.80143	1.5754e-06	2.47375e-06	0.254528	0.0759199	3.35259	0.00080059	0.00110421
TGME49_210255	hypothetical protein	1660.37	1576.2	1577.52	1694.72	1729.03	1830.22	2166.16	1974.99	2066.36	1808.39	0.126599	0.0616986	2.0519	0.0401793	0.0491909	0.366841	0.0610328	6.01056	1.84887e-09	3.30016e-09
TGME49_210260	NAD-dependent glycerol-3-phosphate dehydrogenase	106.264	97.3713	98.8374	2086.53	1819.51	1939.34	1844.22	1675.24	1655.47	1258.09	4.25625	0.110166	38.6348	0	0	4.08121	0.110263	37.0133	6.98525e-300	5.58884e-298
TGME49_210270	hypothetical protein	2544.79	2528.61	2542.64	1947.57	2140.65	2421.44	1905.85	1838.65	1972.07	2204.7	-0.225786	0.0745582	-3.02832	0.00245917	0.00328282	-0.413329	0.074707	-5.53267	3.154e-08	5.36596e-08
TGME49_210280	PEK kinase	1136.8	986.898	981.591	872.434	907.765	1156.66	762.524	603.235	693.748	900.184	-0.0792886	0.114714	-0.691185	0.489449	0.529527	-0.589453	0.115745	-5.09267	3.53059e-07	5.74319e-07
TGME49_210300	hypothetical protein	5094.01	5230.66	4952.53	2688.35	2813.77	2906.52	2861.54	2817.27	2895.08	3584.42	-0.860543	0.050087	-17.181	3.68752e-66	2.21893e-65	-0.832752	0.04989	-16.6918	1.50453e-62	8.97217e-62
TGME49_210310	hypothetical protein	1910.53	1939.31	2044.58	4425.91	4461.27	3755.67	3887.13	4343.1	4061.26	3425.42	1.09872	0.0750691	14.6361	1.65327e-48	7.43669e-48	1.0582	0.0750313	14.1034	3.61899e-45	1.61028e-44
TGME49_210320	SAG-related sequence SRS37A	213.634	219.085	207.365	895.421	846.12	767.799	757.005	811.472	764.215	609.124	1.96512	0.0960741	20.4542	5.51364e-93	4.90663e-92	1.86053	0.0961149	19.3574	1.76711e-83	1.4244e-82
TGME49_210330	SAG-related sequence SRS37B	32.1004	26.3714	26.1628	156.725	170.019	137.886	90.1416	78.4392	85.3539	89.2444	2.42573	0.216967	11.1802	5.09665e-29	1.54094e-28	1.56103	0.223926	6.97119	3.14264e-12	6.1999e-12
TGME49_210345	hypothetical protein	1403.56	1281.04	1312.02	2215.04	2236.1	2222.05	763.444	664.866	716.576	1423.86	0.739383	0.0648443	11.4024	4.06554e-30	1.26005e-29	-0.895741	0.0693224	-12.9214	3.40936e-38	1.31695e-37
TGME49_210360	DEAD (Asp-Glu-Ala-Asp) box polypeptide 41 family protein	1407.99	1437.24	1363.37	1176.48	1162.3	1105.07	2347.36	2339.17	2453.43	1643.6	-0.288985	0.059779	-4.83421	1.33673e-06	2.10663e-06	0.761914	0.0569306	13.3832	7.58152e-41	3.10483e-40
TGME49_210370	hypothetical protein	7017.82	7036.09	7200.59	2729.1	2802.84	2307.36	1874.58	1741.54	1871.83	3842.42	-1.43703	0.0709489	-20.2545	3.24233e-91	2.82145e-90	-1.95061	0.0715853	-27.2487	1.72283e-163	3.86675e-162
TGME49_210380	hypothetical protein	3174.62	3264.98	3336.25	2556.7	2632.82	2364.9	2874.41	2772.45	2772.02	2861.02	-0.371867	0.0558542	-6.65781	2.77944e-11	5.21771e-11	-0.215549	0.0554619	-3.88643	0.000101727	0.000147413
TGME49_210390	WD domain, G-beta repeat-containing protein	713.958	678.556	695.738	569.433	572.697	656.696	494.859	573.353	576.635	614.658	-0.214081	0.090092	-2.37625	0.0174895	0.0219981	-0.343872	0.0902665	-3.80952	0.000139238	0.000200393
TGME49_210400	hypothetical protein	167.144	178.514	196.706	4462.48	4578.59	4679.21	1376.96	1265.3	1320.01	2024.99	4.64733	0.0832429	55.8285	0	0	2.85705	0.085275	33.504	4.22161e-246	2.18437e-244
TGME49_210408	HMG (high mobility group) box domain-containing protein	17040.9	16765.1	16307.2	3502.28	3357.64	3167.42	2089.81	1884.41	2098.12	7356.99	-2.31917	0.0573814	-40.4168	0	0	-3.04197	0.0583725	-52.113	0	0
TGME49_210412	hypothetical protein	311.042	335.728	284.884	217.325	250.555	224.189	126.014	133.533	104.211	220.831	-0.425987	0.125919	-3.38302	0.000716925	0.000989608	-1.34661	0.134786	-9.99076	1.673e-23	4.5806e-23
TGME49_210420	hypothetical protein	1859.61	1757.75	1827.52	660.334	693.997	587.257	425.873	404.335	425.777	960.274	-1.48544	0.0750341	-19.7969	3.16733e-87	2.6016e-86	-2.11239	0.0781881	-27.0167	9.40351e-161	2.05191e-159
TGME49_210430	DnaJ domain-containing protein	3526.62	3445.52	3430.24	954.976	933.616	917.589	685.26	507.053	624.274	1669.46	-1.88653	0.0838488	-22.4992	4.22759e-112	4.813e-111	-2.51219	0.0858111	-29.2758	2.1105e-188	6.33224e-187
TGME49_210440	polynucleotide adenylyltransferase	1405.78	1439.27	1414.73	1482.62	1362.14	1489.97	3162.31	3172.12	3044.95	1997.1	0.0248683	0.0589145	0.422108	0.672946	0.710784	1.1377	0.056547	20.1195	4.97716e-90	4.39751e-89
TGME49_210450	hypothetical protein	163.823	134.9	115.31	122.245	88.4897	164.67	137.052	124.195	132.001	131.41	-0.136514	0.20349	-0.670863	0.502308	0.542623	-0.0705594	0.202136	-0.349069	0.727038	0.756892
TGME49_210460	hypothetical protein	1.10691	1.01428	1.93799	10.4483	35.7936	23.8077	5.51887	6.5366	7.9399	10.456	3.40491	0.651697	5.22468	1.74455e-07	2.85884e-07	1.72213	0.678819	2.53695	0.0111823	0.0143363
TGME49_210470	hypothetical protein	5.53456	7.09999	7.75195	10.4483	13.9197	14.8798	12.8774	5.6028	11.9098	10.0027	0.861867	0.507784	1.69731	0.0896382	0.106469	0.515169	0.51512	1.0001	0.317264	0.352013
TGME49_210478	hypothetical protein	1385.85	1374.35	1353.68	1112.75	1177.21	1282.64	2345.52	2226.18	2132.85	1599	-0.202672	0.0690235	-2.93628	0.00332173	0.00439154	0.704131	0.0668747	10.5291	6.3432e-26	1.85049e-25
TGME49_210482	hypothetical protein	675.216	599.442	632.753	380.319	353.959	391.835	686.18	747.974	732.455	577.793	-0.75769	0.0881059	-8.59976	7.98833e-18	1.80699e-17	0.184146	0.0825672	2.23025	0.0257306	0.0321624
TGME49_210490	hypothetical protein	741.631	755.642	777.133	190.159	148.146	193.438	344.01	366.05	385.085	433.477	-2.09082	0.106941	-19.5512	4.03078e-85	3.23699e-84	-1.05277	0.0965585	-10.903	1.1156e-27	3.42568e-27
TGME49_210600	KRUF family protein	150.54	203.871	156.977	152.545	189.905	209.309	184.882	192.363	216.362	184.084	0.109026	0.158455	0.688055	0.491418	0.531524	0.211593	0.156984	1.34787	0.177701	0.204001
TGME49_210678	OTU family cysteine protease	4.42765	1.01428	0	96.1245	87.4954	93.2469	96.5803	81.2406	77.414	59.7271	5.05367	0.491281	10.2867	8.08878e-25	2.22172e-24	4.93928	0.491382	10.0518	9.01941e-24	2.49079e-23
TGME49_210682	hypothetical protein	256.804	245.457	268.411	277.925	246.578	188.478	428.632	621.911	534.95	341.016	-0.112649	0.155484	-0.724502	0.468758	0.509117	1.03358	0.150086	6.88654	5.7164e-12	1.1178e-11
TGME49_210690	ribosomal protein RPS6	31071	31315	31012.7	21494.3	20913.4	18511.5	12879.2	12232.8	12067.6	21277.5	-0.615905	0.0590614	-10.4282	1.84299e-25	5.13222e-25	-1.32749	0.0592176	-22.4171	2.68312e-111	3.09544e-110
TGME49_210700	hypothetical protein	5365.2	5273.26	5531.99	5294.16	5117.49	5018.47	7066.92	7350.87	7456.55	5941.66	-0.0677501	0.0467694	-1.4486	0.147449	0.170884	0.435439	0.0462763	9.40955	4.98257e-21	1.26668e-20
TGME49_210715	hypothetical protein	282.263	308.342	258.721	176.577	161.071	184.51	336.651	345.506	360.273	268.213	-0.698153	0.119237	-5.85516	4.7656e-09	8.28062e-09	0.294865	0.110125	2.67755	0.00741637	0.00963826
TGME49_210730	ATP-dependent hsl protease ATP-binding subunit hslU, putative	1427.92	1390.58	1364.34	840.045	813.309	835.254	1579.32	1579.99	1554.23	1265	-0.74797	0.0604733	-12.3686	3.86566e-35	1.33559e-34	0.172731	0.0568606	3.0378	0.00238314	0.0032016
TGME49_210740	hypothetical protein	15.4968	19.2714	14.5349	245.535	250.555	259.901	184.882	177.422	178.648	149.583	3.86427	0.229803	16.8156	1.8766e-63	1.08904e-62	3.38315	0.231591	14.6083	2.48552e-48	1.17427e-47
TGME49_210750	Ferredoxin-fold anticodon binding domain-containing protein	545.708	504.099	515.505	753.324	681.072	761.847	491.18	478.106	521.056	583.544	0.488231	0.0835328	5.84479	5.07212e-09	8.80615e-09	-0.0703952	0.085681	-0.821596	0.411307	0.449431
TGME49_210760	glutamine amidotransferase-related, putative	949.73	981.827	1015.51	1040.65	968.415	949.332	1262.9	1398.83	1402.38	1107.73	0.00457507	0.0725869	0.0630288	0.949744	0.963119	0.462093	0.0710312	6.50549	7.74385e-11	1.45246e-10
TGME49_210770	hypothetical protein	141.685	110.557	151.163	221.504	212.773	229.149	200.519	233.45	211.4	190.244	0.71309	0.141786	5.02935	4.92146e-07	7.91482e-07	0.67351	0.141402	4.7631	1.90646e-06	3.0067e-06
TGME49_210778	hemimethylated DNA binding domain-containing protein	1207.64	1161.36	1066.86	576.747	581.645	685.464	906.935	901.117	833.689	880.162	-0.894832	0.0862974	-10.3692	3.4253e-25	9.4653e-25	-0.377361	0.0840161	-4.49153	7.07131e-06	1.08377e-05
TGME49_210781	ubiquitin carboxyl-terminal hydrolase	1909.42	1839.91	1881.79	3654.82	3708.61	3603.89	5343.19	5013.57	5235.37	3576.73	0.961167	0.0499079	19.2588	1.1906e-82	9.2518e-82	1.46845	0.0492534	29.8143	2.55315e-195	8.17103e-194
TGME49_210783	hypothetical protein	0	0	0	8.35865	20.8796	31.7436	3.67925	8.4042	4.96243	8.66975	4.4355	0.786515	5.63943	1.70614e-08	2.90498e-08	2.74903	0.804177	3.41844	0.000629822	0.000874826
TGME49_210787	Erv1 / Alr family protein	367.495	363.114	369.187	113.887	102.409	102.175	111.297	98.9828	94.2863	191.426	-1.78081	0.131377	-13.5549	7.40626e-42	2.96011e-41	-1.84216	0.130873	-14.076	5.3363e-45	2.36831e-44
TGME49_210790	dihydroorotate dehydrogenase reveal, putative	1204.32	1192.8	1236.44	636.303	587.611	624.952	916.133	946.873	875.373	913.422	-0.973828	0.0699971	-13.9124	5.32589e-44	2.2083e-43	-0.407343	0.0669767	-6.08185	1.18803e-09	2.13559e-09
TGME49_210800	activator of hsp90 ATPase, putative	821.329	848.956	844.963	519.281	508.07	498.97	631.911	562.148	617.327	650.328	-0.719886	0.0781035	-9.21707	3.0533e-20	7.40488e-20	-0.473249	0.076255	-6.20613	5.43044e-10	9.87882e-10
TGME49_210810	hypothetical protein	1689.15	1812.53	1745.16	731.382	636.33	603.129	806.675	996.365	875.373	1099.57	-1.41001	0.0913145	-15.4412	8.6456e-54	4.27628e-53	-0.968007	0.0895114	-10.8143	2.94386e-27	8.93499e-27
TGME49_210815	hypothetical protein	0	1.01428	1.93799	10.4483	9.94266	5.95193	1.83962	1.8676	0	3.66693	2.41043	0.779907	3.09067	0.00199707	0.00268128	0.164992	0.837559	0.196992	0.843834	0.861582
TGME49_210820	hypothetical protein	3098.25	2901.87	2944.77	2254.75	2284.82	2120.87	2060.38	1694.85	1886.72	2360.81	-0.424667	0.072344	-5.8701	4.35533e-09	7.57689e-09	-0.663585	0.0725779	-9.14308	6.06968e-20	1.49852e-19
TGME49_210830	RIO1 family protein	573.38	470.628	539.73	1218.27	1204.06	1123.92	993.397	969.284	978.592	896.807	1.16172	0.0803382	14.4603	2.15705e-47	9.49036e-47	0.892505	0.0808186	11.0433	2.36162e-28	7.36973e-28
TGME49_210840	arginyl-tRNA synthetase family protein	2603.46	2458.62	2386.63	2665.37	2690.48	2412.51	3839.3	3167.45	3567.99	2865.76	0.0607202	0.0771702	0.786835	0.431378	0.471662	0.504985	0.0766286	6.59003	4.39729e-11	8.32172e-11
TGME49_210950	oocyst wall protein	40.9557	30.4285	31.9768	1621.58	1712.13	1807.4	994.317	883.375	967.675	898.87	5.5946	0.158358	35.3288	2.12569e-273	1.28448e-271	4.74212	0.159236	29.7805	6.98499e-195	2.21089e-193
TGME49_210960	replication factor C subunit 4, putative	893.278	788.099	831.397	712.575	727.803	764.823	609.835	632.183	633.207	732.578	-0.186912	0.0759611	-2.46063	0.0138695	0.0175934	-0.420785	0.0766065	-5.49281	3.95594e-08	6.7026e-08
TGME49_210970	hypothetical protein	0	0	2.90698	0	1.98853	3.96795	0.919812	4.669	5.95492	2.26747	0.572513	0.889543	0.643603	0.519833	0.560084	1.2356	0.879442	1.40498	0.160028	0.184892
TGME49_210975	hypothetical protein	161.609	162.285	151.163	122.245	121.3	100.191	149.01	131.666	132.993	136.94	-0.463718	0.150914	-3.07273	0.00212113	0.00284165	-0.196901	0.146518	-1.34387	0.178991	0.205372
TGME49_210980	alternative splicing type 3 and, putative	2545.9	2529.62	2526.17	1568.29	1594.8	1581.23	2045.66	2123.46	2137.82	2072.55	-0.679474	0.0507111	-13.3989	6.13454e-41	2.41607e-40	-0.269302	0.0494164	-5.44964	5.04711e-08	8.49475e-08
TGME49_210990	hypothetical protein	14.3899	9.12856	17.4419	704.217	767.573	690.424	262.146	274.537	306.678	338.504	5.60694	0.2344	23.9204	1.87913e-126	2.5058e-125	4.2505	0.237168	17.9219	7.95507e-72	5.43397e-71
TGME49_211000	hypothetical protein	140.578	148.085	118.217	1028.11	1084.74	1094.16	506.816	477.172	489.296	565.243	2.97217	0.102625	28.9616	2.00315e-184	5.12107e-183	1.85178	0.105866	17.4917	1.65849e-68	1.08077e-67
TGME49_211010	hypothetical protein	5721.63	5795.62	6093.03	4470.83	4414.54	3755.67	6155.38	6201.37	6364.82	5441.43	-0.477884	0.067114	-7.12048	1.07554e-12	2.12284e-12	0.0880336	0.0666618	1.3206	0.186634	0.213688
TGME49_211015	hypothetical protein	878.888	954.441	982.56	835.865	844.132	743.991	882.1	916.992	893.238	881.356	-0.217068	0.0767472	-2.82835	0.00467893	0.0061398	-0.0655938	0.075874	-0.86451	0.387308	0.424657
TGME49_211020	RNA recognition motif-containing protein	1197.68	1227.28	1210.27	1155.58	1143.41	1089.2	1356.72	1235.42	1301.15	1212.97	-0.101722	0.0640988	-1.58695	0.112524	0.132073	0.0987568	0.0632113	1.56233	0.118211	0.138559
TGME49_211030	hypothetical protein	3293.06	2937.37	2717.06	1661.28	1640.54	1838.15	1164.48	904.852	1116.55	1919.26	-0.797175	0.0961302	-8.29267	1.10737e-16	2.42617e-16	-1.48541	0.0972032	-15.2815	1.01551e-52	5.1196e-52
TGME49_211040	Sec61beta family protein	3728.08	3992.22	3864.35	1153.49	1079.77	992.98	1632.67	1660.3	1658.45	2195.81	-1.84283	0.0632508	-29.1353	1.28457e-186	3.32334e-185	-1.2252	0.0612294	-20.01	4.50268e-89	3.9261e-88
TGME49_211050	ATPase, AAA family protein	7.74838	3.04285	4.84497	44.9278	32.8108	61.5032	16.5566	10.2718	16.8723	22.0643	2.96049	0.45306	6.53443	6.3854e-11	1.1815e-10	1.3478	0.477533	2.82243	0.00476614	0.0062733
TGME49_211060	hypothetical protein	0	0	0	0	0	0	0	0	0	0	NA	NA	NA	NA	NA	NA	NA	NA	NA	NA
TGME49_211070	hypothetical protein	0	0	0	0	0	0	0	0	0	0	NA	NA	NA	NA	NA	NA	NA	NA	NA	NA
TGME49_211080	hypothetical protein	0	0	0	0	0	0	0	0	0	0	NA	NA	NA	NA	NA	NA	NA	NA	NA	NA
TGME49_211090	aminotransferase, class V superfamily protein	2358.83	2402.84	2404.07	2930.75	2899.28	2480.96	8404.32	9167.12	8841.07	4654.36	0.213345	0.0686872	3.10604	0.00189611	0.0025481	1.87945	0.0673854	27.891	3.42746e-171	8.38998e-170
TGME49_211150	hypothetical protein	2248.14	2045.81	2085.27	870.345	914.724	1073.33	936.369	922.594	954.772	1339.04	-1.15525	0.079797	-14.4773	1.68533e-47	7.43388e-47	-1.17852	0.0795872	-14.8079	1.30163e-49	6.29755e-49
TGME49_211220	hypothetical protein	710.638	729.27	683.141	518.237	534.915	622.968	437.831	449.158	431.732	568.654	-0.339431	0.0877871	-3.86652	0.000110399	0.000158861	-0.684965	0.089141	-7.68407	1.54113e-14	3.26636e-14
TGME49_211230	eukaryotic initiation factor-2B, alpha subunit, putative	2831.48	2954.61	3083.34	1497.24	1452.62	1325.3	1689.69	1688.31	1610.81	2014.82	-1.05226	0.0636433	-16.5337	2.09687e-61	1.18116e-60	-0.829344	0.062887	-13.1878	1.03098e-39	4.12629e-39
TGME49_211240	peptidyl-tRNA hydrolase, putative	546.815	575.099	612.404	740.786	719.848	735.063	692.618	756.378	706.651	676.185	0.338229	0.0785394	4.30649	1.65864e-05	2.48436e-05	0.311884	0.0782733	3.98455	6.76086e-05	9.87669e-05
TGME49_211250	hypothetical protein	3310.77	3265.99	3363.38	1669.64	1601.76	1236.02	3658.09	3807.1	3636.47	2838.8	-1.13859	0.0893131	-12.7483	3.18703e-37	1.16003e-36	0.159086	0.0877011	1.81395	0.0696853	0.0839117
TGME49_211260	rhoptry kinase family protein ROP26 (incomplete catalytic triad)	6694.6	6536.05	6729.66	2125.19	2010.41	1708.2	2163.4	1845.19	1948.25	3528.99	-1.76906	0.0805691	-21.957	7.42562e-107	7.85371e-106	-1.74112	0.0803938	-21.6573	5.18443e-104	5.5307e-103
TGME49_211270	sushi domain (scr repeat) domain-containing protein	3349.52	3412.05	3689.93	5684.93	5665.33	4999.62	4714.04	4473.84	4624	4512.58	0.644429	0.0643148	10.0199	1.24607e-23	3.30488e-23	0.401422	0.0644253	6.23081	4.64027e-10	8.47349e-10
TGME49_211280	hypothetical protein	125.081	175.471	176.357	637.347	583.634	541.625	157.288	151.276	124.061	296.904	1.87134	0.13644	13.7155	8.20526e-43	3.33341e-42	-0.142294	0.147924	-0.961936	0.336082	0.371366
TGME49_211290	rhoptry protein ROP15	6504.21	6276.39	6627.92	1943.39	1860.27	1708.2	796.557	828.281	775.132	3035.59	-1.81459	0.0598373	-30.3253	5.31642e-202	1.60067e-200	-3.01179	0.0633886	-47.5131	0	0
TGME49_211300	DUF74 family protein, putative	344.25	348.914	313.954	1059.46	1102.64	1019.76	645.708	553.743	611.372	666.645	1.65695	0.0882805	18.7692	1.34862e-78	9.89252e-78	0.845285	0.090654	9.3243	1.11715e-20	2.81109e-20
TGME49_211310	hypothetical protein	1372.57	1295.24	1325.58	1531.72	1504.32	1612.97	1309.81	1152.31	1226.71	1370.14	0.219426	0.0668038	3.28463	0.00102116	0.00139441	-0.113838	0.0674167	-1.68857	0.0913014	0.108341
TGME49_211320	hypothetical protein	42.0627	47.6713	55.2327	199.563	238.624	259.901	64.3868	52.2928	41.6844	111.269	2.23936	0.198242	11.2961	1.37171e-29	4.20317e-29	0.123958	0.219447	0.564864	0.572166	0.608578
TGME49_211330	methionine aminopeptidase	1058.21	1138.03	1183.14	628.989	604.514	751.927	351.368	224.112	263.009	689.255	-0.763912	0.127036	-6.01334	1.81736e-09	3.20616e-09	-1.99989	0.131893	-15.163	6.21489e-52	3.09526e-51
TGME49_211340	hypothetical protein	2870.22	2887.67	2996.13	1951.75	1864.25	1681.42	1423.87	1617.34	1670.36	2107	-0.670456	0.0742456	-9.03025	1.71281e-19	4.06604e-19	-0.892773	0.0744891	-11.9853	4.24403e-33	1.47162e-32
TGME49_211350	CBS domain-containing protein	2284.67	2305.47	2341.09	1948.61	2039.24	2000.84	1805.59	1883.47	1786.48	2043.94	-0.210733	0.0520583	-4.04803	5.16515e-05	7.54684e-05	-0.33987	0.0521481	-6.5174	7.15388e-11	1.34472e-10
TGME49_211360	hypothetical protein	26.5659	23.3285	26.1628	27.1656	17.8968	23.8077	6.43868	28.014	18.8573	22.0264	-0.137239	0.402062	-0.341337	0.73285	0.766097	-0.487893	0.408082	-1.19558	0.231862	0.262516
TGME49_211370	tetratricopeptide repeat-containing protein	9.96221	11.1571	11.6279	43.8829	27.8394	48.6074	16.5566	21.4774	22.8272	23.7709	1.79253	0.374647	4.78459	1.71338e-06	2.68651e-06	0.837976	0.390709	2.14476	0.0319723	0.0396944
TGME49_211380	hypothetical protein	0	0	0	4.17933	13.9197	7.9359	4.59906	0.9338	0.992487	3.61781	3.41016	0.861683	3.95756	7.57205e-05	0.000109893	1.76543	0.881586	2.00257	0.045224	0.0552808
TGME49_211385	hypothetical protein	2.21382	1.01428	2.90698	31.345	30.8222	47.6154	23.9151	29.8816	20.8422	21.173	3.65131	0.53387	6.83933	7.95663e-12	1.52075e-11	3.11073	0.53876	5.77388	7.74685e-09	1.35233e-08
TGME49_211390	hypothetical protein	297.759	240.385	247.093	175.532	174.991	246.013	180.283	128.864	147.881	204.311	-0.391233	0.164546	-2.37765	0.0174232	0.0219179	-0.77234	0.166836	-4.62935	3.66822e-06	5.69273e-06
TGME49_211400	DEAD/DEAH box helicase domain-containing protein	576.701	622.77	594.962	768.996	727.803	743.991	909.694	915.124	981.57	760.179	0.319114	0.0753927	4.2327	2.30908e-05	3.43302e-05	0.643125	0.0738306	8.71082	3.01695e-18	7.09179e-18
TGME49_211410	translation initiation factor sui1 protein	1282.91	1315.53	1190.89	775.265	693.997	772.759	1132.29	1026.25	1090.74	1031.18	-0.755712	0.075857	-9.96232	2.22794e-23	5.87478e-23	-0.221052	0.0736657	-3.00074	0.00269322	0.00360696
TGME49_211420	RNA recognition motif-containing protein	7074.27	7351.53	7317.84	10059.6	10392.1	9549.87	11081	10523	10960	9367.69	0.464008	0.048338	9.59924	8.05357e-22	2.03126e-21	0.582174	0.0482404	12.0682	1.5555e-33	5.44834e-33
TGME49_211430	leucine rich repeat-containing protein	74.1631	67.957	63.9536	1743.82	1776.75	2071.27	1165.4	998.232	1128.46	1010	4.73787	0.132344	35.7997	1.11555e-280	7.19364e-279	3.97495	0.133172	29.8482	9.25027e-196	2.97143e-194
TGME49_211440	hypothetical protein	1881.75	1737.47	1822.68	8557.17	8684.91	8116.44	6457.08	5617.74	5972.79	5427.56	2.21787	0.0635296	34.9108	5.10298e-267	2.92019e-265	1.72779	0.0637365	27.1084	7.84101e-162	1.73284e-160
TGME49_211450	hypothetical protein	899.919	947.341	899.226	5725.68	5850.26	5371.61	3597.38	3152.51	3608.68	3339.18	2.62148	0.0695874	37.6717	0	0	1.91202	0.0700608	27.2908	5.45348e-164	1.23038e-162
TGME49_211460	hypothetical protein	8035.07	8458.11	8351.76	7187.4	7003.61	6485.62	7214.09	7339.67	7528.01	7511.48	-0.264922	0.0516341	-5.13076	2.88576e-07	4.68631e-07	-0.170114	0.0515154	-3.3022	0.000959303	0.00131744
TGME49_211470	Fcf2 pre-rRNA processing protein	174.892	183.585	173.45	1458.59	1417.82	1293.55	325.613	380.057	365.235	641.421	2.96207	0.0998688	29.6596	2.55401e-193	7.09621e-192	1.00454	0.106281	9.45168	3.33429e-21	8.52919e-21
TGME49_211480	GTP-binding protein engA, putative	712.851	679.57	651.164	2383.26	2593.05	2436.32	1164.48	1130.83	1126.47	1430.89	1.85788	0.0657636	28.2508	1.39033e-175	3.21225e-174	0.743842	0.0679434	10.948	6.79555e-28	2.09342e-27
TGME49_211600	hypothetical protein	4067.9	4104.81	4543.61	4348.59	4458.29	3867.76	2269.18	2544.61	2397.85	3622.51	-0.00499205	0.071893	-0.0694372	0.944642	0.95862	-0.817249	0.0726333	-11.2517	2.27149e-29	7.2696e-29
TGME49_211610	hypothetical protein	2221.57	2576.28	2512.6	2334.15	2319.62	2019.69	1818.47	2033.82	1868.85	2189.45	-0.131828	0.0791811	-1.66489	0.0959339	0.113448	-0.35339	0.0793681	-4.45255	8.48574e-06	1.29436e-05
TGME49_211630	hypothetical protein	10306.5	10843.7	11101.8	2542.08	2619.89	2020.68	1121.25	1355.88	1302.14	4801.54	-2.16156	0.0926215	-23.3376	1.84252e-120	2.30742e-119	-3.08547	0.0938348	-32.882	3.98053e-237	1.85923e-235
TGME49_211640	hypothetical protein	1678.08	1686.75	1650.2	1626.8	1424.78	1425.49	1624.39	1769.55	1690.21	1619.58	-0.163837	0.0682133	-2.40183	0.0163133	0.0205907	0.0197655	0.0676172	0.292315	0.770046	0.797647
TGME49_211650	hypothetical protein	1845.22	1800.35	1802.33	1206.78	1204.06	1169.55	403.797	394.064	426.769	1139.21	-0.604911	0.059799	-10.1157	4.70499e-24	1.25714e-23	-2.15091	0.0677735	-31.7367	4.8386e-221	2.01982e-219
TGME49_211660	hypothetical protein	244.628	264.728	287.791	432.56	430.517	404.731	155.448	170.885	166.738	284.225	0.664974	0.106476	6.24527	4.23065e-10	7.60337e-10	-0.692644	0.116778	-5.93132	3.00516e-09	5.31905e-09
TGME49_211670	S1 RNA binding domain-containing protein	1313.9	1253.65	1222.87	1124.24	1159.31	1018.77	483.821	488.377	449.597	946.061	-0.198212	0.0730435	-2.71361	0.00665536	0.00865838	-1.41086	0.0779681	-18.0953	3.47051e-73	2.40679e-72
TGME49_211675	hypothetical protein	35.4212	39.5571	36.8218	733.472	707.917	809.462	164.646	193.297	187.58	323.13	4.29445	0.165026	26.0228	2.73603e-149	4.7284e-148	2.25465	0.172751	13.0515	6.23271e-39	2.44804e-38
TGME49_211680	protein disulfide isomerase	21394.4	20912.5	20359.5	8423.43	8618.3	7955.74	19485.3	18068.1	17876.7	15899.3	-1.32482	0.052234	-25.3632	6.42975e-142	1.04044e-140	-0.176809	0.0517695	-3.4153	0.000637113	0.000884526
TGME49_211690	AAA family protein	2299.06	2323.72	2244.19	2079.22	2063.1	2131.78	1757.76	1785.43	1692.19	2041.83	-0.129982	0.0517229	-2.51304	0.0119696	0.015246	-0.390668	0.0521243	-7.49493	6.63355e-14	1.38255e-13
TGME49_211695	hypothetical protein	333.181	403.685	351.745	449.278	456.368	473.178	422.194	485.576	459.521	426.081	0.339066	0.1005	3.3738	0.000741376	0.00102222	0.326577	0.100101	3.26246	0.0011045	0.00151252
TGME49_211700	hypothetical protein	2530.4	2599.61	2660.86	3573.32	3589.3	3325.14	6328.31	6097.71	6256.64	4106.81	0.428084	0.0515849	8.29863	1.05316e-16	2.30797e-16	1.26057	0.0506608	24.8826	1.14939e-136	1.84951e-135
TGME49_211710	TB2/DP1, HVA22 family protein	3243.25	3297.44	3188.96	3369.58	3490.87	3365.81	4127.2	4352.44	4039.42	3608.33	0.0718724	0.0499178	1.43981	0.14992	0.173608	0.363584	0.0494371	7.35449	1.91664e-13	3.93296e-13
TGME49_211720	AP2 domain transcription factor AP2IV-5	19124.1	19402.2	19457.4	8309.55	8186.78	7611.52	6666.8	7270.57	7078.42	11456.4	-1.26525	0.0512307	-24.6971	1.14834e-134	1.70203e-133	-1.46311	0.0512959	-28.5229	6.08511e-179	1.63805e-177
TGME49_211730	histone lysine methyltransferase SET8	2708.61	2379.51	2318.8	1023.94	1033.04	1134.83	516.015	392.196	494.258	1333.47	-1.21093	0.094479	-12.8169	1.31822e-37	4.83683e-37	-2.39394	0.0983019	-24.3529	5.39519e-131	8.15032e-130
TGME49_211850	hypothetical protein	2180.62	2267.94	2319.77	1356.19	1216.98	1082.26	1486.42	1555.71	1552.25	1668.68	-0.887967	0.0769187	-11.5442	7.89442e-31	2.48962e-30	-0.55831	0.075974	-7.34869	2.00155e-13	4.1033e-13
TGME49_211860	hypothetical protein	1479.94	1495.05	1597.87	2707.16	2750.14	2723.01	1754.08	1793.83	1796.4	2010.83	0.837696	0.0537051	15.5981	7.50267e-55	3.79348e-54	0.223914	0.0547368	4.09074	4.30002e-05	6.34937e-05
TGME49_211870	LSU ribosomal protein L18P, putative	473.758	493.956	425.388	407.484	367.878	428.539	728.491	705.953	720.545	527.999	-0.209166	0.0933967	-2.23954	0.0251207	0.0312552	0.628941	0.0888948	7.07511	1.49327e-12	2.97724e-12
TGME49_211880	hypothetical protein	133.936	136.928	128.876	87.7659	105.392	134.91	223.514	185.826	207.43	149.398	-0.280052	0.167856	-1.66841	0.0952344	0.112698	0.621724	0.158425	3.9244	8.69452e-05	0.000126395
TGME49_211890	RAP domain-containing protein	2120.84	2146.22	2126.94	750.189	760.613	829.302	1718.21	1879.74	1776.55	1567.62	-1.44796	0.0649174	-22.3046	3.33116e-110	3.69506e-109	-0.250366	0.0607186	-4.12339	3.73336e-05	5.5306e-05
TGME49_211910	kinesin-related protein 3A, putative	0	0	0	1.04483	1.98853	3.96795	1.83962	8.4042	1.98497	2.13668	1.83944	0.904157	2.03443	0.0419085	0.0512571	2.46129	0.897288	2.74303	0.00608756	0.00795683
TGME49_211920	hypothetical protein	0	1.01428	0	1.04483	2.9828	2.97596	1.83962	0	5.95492	1.75694	1.34366	0.907525	1.48058	0.138719	0.161198	1.44314	0.905727	1.59335	0.111081	0.130609
TGME49_212030	hypothetical protein	0	0	0	1.04483	0	0.991988	0	0	2.97746	0.557142	0.568547	0.85157	0.667646	0.50436	0.544703	0.781706	0.856557	0.912615	0.361445	0.397714
TGME49_212045	hypothetical protein	6.64147	2.02857	11.6279	30.3001	21.8738	32.7356	61.6274	53.2266	55.5793	30.6268	1.9158	0.405283	4.72706	2.2779e-06	3.55488e-06	2.89978	0.391477	7.40728	1.28913e-13	2.65984e-13
TGME49_212060	hypothetical protein	1.10691	0	4.84497	8.35865	8.94839	15.8718	11.9576	10.2718	7.9399	7.7	2.02601	0.648858	3.12243	0.00179365	0.00241454	1.90182	0.649523	2.92802	0.00341132	0.00453565
TGME49_212075	hypothetical protein	22.1382	20.2857	21.3179	49.1071	51.7018	53.5673	19.3161	44.8224	38.707	35.6626	1.238	0.317587	3.89813	9.69377e-05	0.000139839	0.663668	0.325126	2.04126	0.0412248	0.0506
TGME49_212090	hypothetical protein	1958.13	2038.71	2253.88	1116.93	1122.53	939.412	3533.92	3645.56	3568.98	2242	-0.974481	0.0780815	-12.4803	9.56126e-36	3.33275e-35	0.780274	0.0749872	10.4054	2.34208e-25	6.73922e-25
TGME49_212100	ThiF family protein	689.606	680.585	719.962	669.737	626.387	649.752	655.826	748.908	684.816	680.62	-0.103628	0.079762	-1.29922	0.193869	0.22206	-0.000764974	0.0789118	-0.00969404	0.992265	0.996417
TGME49_212110	histone lysine demethylase JMJD5	273.407	224.157	226.745	443.009	491.167	431.515	174.764	183.025	160.783	289.841	0.914562	0.115029	7.9507	1.85466e-15	3.95219e-15	-0.475922	0.124286	-3.82925	0.000128533	0.000185327
TGME49_212130	phospholipase, patatin family protein	2249.25	2141.15	2152.14	1106.48	1148.38	916.597	2965.47	3226.28	3008.23	2101.55	-1.04277	0.0795324	-13.1112	2.84058e-39	1.08512e-38	0.49116	0.0766881	6.40464	1.50724e-10	2.79366e-10
TGME49_212140	hypothetical protein	1316.12	1055.87	1126.94	924.676	890.862	953.3	806.675	746.106	750.32	952.319	-0.335865	0.0860629	-3.90255	9.51862e-05	0.000137405	-0.600731	0.0866211	-6.93516	4.05774e-12	7.98155e-12
TGME49_212145	hypothetical protein	16.6037	21.3	13.5659	15.6725	28.8337	24.7997	4.59906	10.2718	18.8573	17.1671	0.409124	0.43426	0.942117	0.346133	0.383556	-0.576241	0.457114	-1.26061	0.207451	0.236395
TGME49_212150	hypothetical protein	690.713	625.813	583.334	666.603	715.871	719.191	387.241	373.52	336.453	566.527	0.147143	0.0896644	1.64104	0.100789	0.118848	-0.787345	0.0939495	-8.38052	5.26964e-17	1.19829e-16
TGME49_212160	hypothetical protein	407.344	474.685	396.319	784.669	836.178	783.67	426.793	401.534	307.671	535.429	0.908058	0.113829	7.97742	1.49427e-15	3.19445e-15	-0.16811	0.117479	-1.43098	0.152437	0.176617
TGME49_212170	GIY-YIG catalytic domain-containing protein	1393.6	1344.94	1280.04	2750	2644.75	3008.7	2323.45	2150.54	2155.68	2116.86	1.06348	0.0679431	15.6524	3.19678e-55	1.62682e-54	0.721952	0.0682898	10.5719	4.02287e-26	1.18237e-25
TGME49_212180	hypothetical protein	101.836	96.357	100.775	429.426	444.437	461.274	378.963	331.499	420.814	307.265	2.14773	0.130777	16.4229	1.31207e-60	7.30516e-60	1.90824	0.131417	14.5206	8.97635e-48	4.20632e-47
TGME49_212190	RNA recognition motif-containing protein	2669.87	2436.31	2515.51	1986.23	1809.56	2022.66	1789.95	1776.09	1787.47	2088.18	-0.388782	0.0617004	-6.30114	2.95469e-10	5.33574e-10	-0.508701	0.0617594	-8.23682	1.76851e-16	3.96104e-16
TGME49_212200	hypothetical protein	1027.21	1161.36	1039.73	322.853	315.182	235.101	514.175	712.489	573.657	655.751	-1.87771	0.130942	-14.34	1.23081e-46	5.32838e-46	-0.838766	0.12597	-6.65848	2.76682e-11	5.27539e-11
TGME49_212210	hypothetical protein	2268.06	2340.97	2499.04	743.92	779.504	673.56	815.873	858.162	850.561	1314.41	-1.69197	0.0720641	-23.4787	6.72768e-122	8.5491e-121	-1.49183	0.0708487	-21.0566	1.98821e-98	1.9612e-97
TGME49_212220	hypothetical protein	4946.79	4978.11	4876.95	5724.63	5677.26	6505.46	2823.82	2623.98	2767.05	4547.12	0.274568	0.0615964	4.45753	8.2911e-06	1.26199e-05	-0.848461	0.0625804	-13.5579	7.11094e-42	2.97126e-41
TGME49_212230		0	0	0	0	0	0	0	0	0	0	NA	NA	NA	NA	NA	NA	NA	NA	NA	NA
TGME49_212240	beta-1 tubulin, putative	6.64147	11.1571	11.6279	620.63	624.399	719.191	252.948	263.332	254.077	307.111	5.88906	0.265028	22.2206	2.17302e-109	2.38894e-108	4.54166	0.267661	16.9679	1.41844e-64	8.74854e-64
TGME49_212250	XPG N-terminal domain-containing protein	4657.89	4866.53	4925.4	5002.65	4814.23	4563.14	5014.82	4974.35	5028.93	4871.99	-0.0073294	0.0501902	-0.146032	0.883896	0.901528	0.0553745	0.0500433	1.10653	0.268496	0.301113
TGME49_212260	Sjogren's syndrome/scleroderma autoantigen 1 (Autoantigen p27) protein	1599.49	1609.67	1533.92	794.072	723.825	755.895	571.203	592.029	550.83	970.103	-1.05954	0.0678217	-15.6224	5.12334e-55	2.59805e-54	-1.46568	0.0694556	-21.1023	7.56972e-99	7.52704e-98
TGME49_212270	hypothetical protein	17988.4	19221.7	19549.5	22259.1	22125.4	16911.4	29995.1	31909.8	30713.5	23408.2	0.110623	0.0884935	1.25007	0.211276	0.24088	0.704781	0.0884209	7.97074	1.57723e-15	3.45034e-15
TGME49_212275	hypothetical protein	95.1944	147.071	135.659	1321.71	1263.71	1113.01	183.043	212.906	218.347	521.184	3.26906	0.129865	25.1727	7.98172e-140	1.26551e-138	0.688388	0.139461	4.93607	7.9714e-07	1.28008e-06
TGME49_212280	hypothetical protein	61.9871	86.2141	69.7676	208.966	185.928	218.237	65.3067	63.4984	72.4515	114.706	1.47718	0.171339	8.6214	6.61417e-18	1.50126e-17	-0.118036	0.188285	-0.626902	0.530724	0.567994
TGME49_212290	ribosomal protein RPS19	15427	15185.9	14685.1	13987.2	13867	13602.1	6641.04	5661.63	5931.1	11665.3	-0.127692	0.0592954	-2.15348	0.0312807	0.0385696	-1.31132	0.0597761	-21.9373	1.14548e-106	1.2593e-105
TGME49_212300	hypothetical protein	17208.1	18662.8	19036.9	14623.5	14617.7	12043.7	18790.8	20754.6	19893.4	17292.4	-0.410749	0.0770227	-5.33283	9.66937e-08	1.60094e-07	0.114149	0.0769086	1.48421	0.137753	0.160464
TGME49_212310	vacuolar ATP synthetase	7080.92	6815.99	6637.61	7398.45	7134.85	7296.07	4876.84	4335.63	4496.96	6230.37	0.0882666	0.0545462	1.6182	0.10562	0.12429	-0.582122	0.0549795	-10.588	3.38797e-26	9.978e-26
TGME49_212410	dense granule protein GRA11	430.589	382.385	446.706	264.342	305.24	319.42	184.882	172.753	152.843	295.462	-0.500142	0.115534	-4.32894	1.49826e-05	2.24999e-05	-1.29583	0.1217	-10.6477	1.78754e-26	5.31709e-26
TGME49_212420	hypothetical protein	143.899	107.514	126.938	90.9004	92.4667	104.159	41.3915	40.1534	47.6394	88.3401	-0.389994	0.180995	-2.15472	0.0311837	0.0384556	-1.53092	0.200602	-7.63164	2.31779e-14	4.89204e-14
TGME49_212710	phenylalanine-4-hydroxylase	9.96221	8.11427	2.90698	9.40349	10.9369	15.8718	3.67925	2.8014	1.98497	7.2957	0.73338	0.562631	1.30348	0.19241	0.220564	-1.08071	0.631622	-1.71101	0.0870793	0.103643
TGME49_212725	hypothetical protein	810.26	755.642	772.288	394.946	366.884	333.308	1020.99	955.277	971.645	709.027	-1.0922	0.0846032	-12.9097	3.97007e-38	1.47233e-37	0.334481	0.0769364	4.34749	1.37702e-05	2.08312e-05
TGME49_212735	hypothetical protein	558.991	432.085	458.334	460.771	464.322	458.298	768.043	661.13	673.899	548.43	-0.0649779	0.10582	-0.614041	0.539188	0.579133	0.537771	0.10308	5.21705	1.81795e-07	2.99046e-07
TGME49_212740	aromatic amino acid hydrolase AAH2	2.21382	5.07142	9.68994	9.40349	1.98853	14.8798	5.51887	6.5366	4.96243	6.6961	0.528378	0.643877	0.82062	0.411863	0.451638	-0.0106687	0.656036	-0.0162624	0.987025	0.9915
TGME49_212750		0	0	0	9.40349	6.95986	10.9119	7.3585	13.0732	4.96243	5.85215	3.42955	0.803595	4.26776	1.97444e-05	2.94819e-05	3.34179	0.803554	4.15876	3.19984e-05	4.75737e-05
TGME49_212760	hypothetical protein	232.452	216.042	194.768	216.28	239.618	226.173	331.132	340.837	345.385	260.299	0.0873055	0.116753	0.747782	0.454592	0.495038	0.661357	0.111852	5.91281	3.36325e-09	5.94798e-09
TGME49_212770	hypothetical protein	11903.7	11842.8	12209.3	6627.37	6804.75	6140.4	4128.12	3529.76	3708.92	7432.8	-0.876401	0.0637624	-13.7448	5.47361e-43	2.23312e-42	-1.6593	0.0642764	-25.815	6.01303e-147	1.10082e-145
TGME49_212775	hypothetical protein	0	1.01428	0.968994	74.1831	70.5929	86.3029	67.1463	105.519	77.414	53.6824	5.39364	0.575213	9.37676	6.80295e-21	1.67096e-20	5.50689	0.574462	9.58618	9.14097e-22	2.37555e-21
TGME49_212780	hypothetical protein	2853.62	2584.4	2528.11	2382.22	2356.41	2367.87	1438.59	1318.53	1404.37	2137.12	-0.163984	0.0621725	-2.63757	0.00835024	0.0107758	-0.935084	0.063583	-14.7065	5.85406e-49	2.80094e-48
TGME49_212800	hypothetical protein	865.605	862.141	781.009	570.478	522.984	568.409	514.175	438.886	463.491	620.798	-0.592405	0.0869462	-6.81346	9.52782e-12	1.81583e-11	-0.821648	0.0876675	-9.37232	7.09583e-21	1.79494e-20
TGME49_212810	hypothetical protein	162.716	173.443	118.217	520.326	510.058	569.401	235.472	197.966	240.182	303.087	1.80989	0.134963	13.4102	5.26631e-41	2.07696e-40	0.567049	0.140681	4.03074	5.56017e-05	8.15573e-05
TGME49_212820	ubiquitin family protein	1553	1401.74	1462.21	2149.22	2111.82	2278.6	2156.96	2150.54	2163.62	1936.41	0.566279	0.0596027	9.50089	2.08102e-21	5.18665e-21	0.551012	0.0594652	9.26612	1.93036e-20	4.83205e-20
TGME49_212830	expressed protein JLP1	11.0691	9.12856	12.5969	32.3898	38.7764	27.7757	47.8302	36.4182	41.6844	28.6299	1.51983	0.355661	4.27326	1.92635e-05	2.87737e-05	1.861	0.348818	5.33515	9.54676e-08	1.58978e-07
TGME49_212840	HIT zinc finger protein	706.21	654.213	710.273	401.215	361.913	386.875	546.368	604.169	501.206	541.382	-0.846578	0.0939563	-9.01034	2.05416e-19	4.86035e-19	-0.324533	0.0905634	-3.58349	0.000339038	0.000477838
TGME49_212850	hypothetical protein	3081.64	3155.44	3235.47	1795.02	1912.97	1668.52	2054.86	2139.34	2027.65	2341.21	-0.816407	0.0612053	-13.3388	1.37624e-40	5.37617e-40	-0.60586	0.0606027	-9.99725	1.56685e-23	4.29813e-23
TGME49_212860	hypothetical protein	1895.03	1874.4	1926.36	1027.07	989.294	879.893	1195.76	1196.2	1257.48	1360.16	-0.974926	0.068069	-14.3226	1.58034e-46	6.83128e-46	-0.641733	0.0667045	-9.62054	6.54866e-22	1.71009e-21
TGME49_212880	surface antigen repeat-containing protein	7932.13	7948.94	7983.54	11065.8	11170.6	10165.9	8000.52	7871	8442.09	8953.39	0.440833	0.0515408	8.55309	1.19838e-17	2.69596e-17	0.0267756	0.0516981	0.517922	0.604513	0.63999
TGME49_212900	hypothetical protein	6578.38	6615.16	7150.21	3162.71	3268.15	2366.88	5863.8	6812.07	6363.83	5353.46	-1.20588	0.100872	-11.9546	6.14152e-33	2.02167e-32	-0.0953549	0.100209	-0.95156	0.34132	0.376769
TGME49_212910	rhomboid protease ROM3	22.1382	25.3571	29.0698	47.0174	31.8165	30.7516	21.1557	30.8154	29.7746	29.7663	0.495256	0.31422	1.57615	0.114992	0.134805	0.0851819	0.320879	0.265464	0.790652	0.816283
TGME49_212920	hypothetical protein	460.475	455.413	381.784	298.822	251.549	272.797	228.113	296.015	230.257	319.469	-0.653103	0.127447	-5.1245	2.98328e-07	4.84103e-07	-0.777169	0.127674	-6.08713	1.14952e-09	2.06787e-09
TGME49_212930	NifU family domain-containing protein	452.727	434.114	411.822	444.053	475.259	513.85	299.859	297.882	286.829	401.822	0.143523	0.0937484	1.53093	0.125786	0.146781	-0.550875	0.0976831	-5.6394	1.70639e-08	2.93139e-08
TGME49_212937	hypothetical protein	3.32074	9.12856	11.6279	176.577	151.128	199.39	47.8302	44.8224	50.6168	77.1601	4.27516	0.32024	13.3498	1.18689e-40	4.64069e-40	2.41276	0.333663	7.23111	4.7906e-13	9.715e-13
TGME49_212940	hypothetical protein	480.4	480.771	490.311	869.3	920.69	964.212	1147.93	872.169	1039.13	807.212	0.921367	0.0997394	9.23774	2.51765e-20	6.11611e-20	1.07235	0.0991534	10.815	2.92248e-27	8.87321e-27
TGME49_212950	ADP-ribosylation factor family protein 2, putative	565.632	560.899	545.544	285.239	338.05	336.284	462.665	396.865	463.491	439.408	-0.797425	0.100884	-7.90437	2.69285e-15	5.71576e-15	-0.336935	0.0974211	-3.45855	0.000543101	0.000757048
TGME49_212955	hypothetical protein	541.28	539.599	547.482	846.314	720.843	679.512	737.689	729.298	729.478	674.61	0.462377	0.089224	5.1822	2.19278e-07	3.57911e-07	0.430678	0.0890142	4.8383	1.30954e-06	2.07972e-06
TGME49_212960	hypothetical protein	920.951	866.198	881.784	1003.04	943.558	927.509	1352.12	1288.64	1209.84	1043.74	0.106865	0.0716977	1.49049	0.136094	0.158233	0.529041	0.0701631	7.54016	4.69378e-14	9.8301e-14
TGME49_212970	protein kinase (incomplete catalytic triad)	1235.31	1130.93	1103.68	3365.4	3221.42	3267.61	658.585	555.611	624.274	1684.76	1.5047	0.0697145	21.5837	2.55552e-103	2.58877e-102	-0.913775	0.0755861	-12.0892	1.20451e-33	4.22752e-33
TGME49_212980	hypothetical protein	16548.3	16773.2	17109.5	17755.9	17643.2	15097.1	15310.3	14196.6	14522.1	16106.2	0.00180954	0.0648308	0.0279118	0.977733	0.98918	-0.195627	0.0648553	-3.01637	0.00255821	0.00343039
TGME49_212990	hypothetical protein	1778.81	1955.54	2058.14	1516.05	1515.26	1363.98	1938.04	1936.7	1918.48	1775.67	-0.398566	0.0697071	-5.71772	1.07965e-08	1.85288e-08	-0.000525649	0.0687194	-0.00764921	0.993897	0.997823
TGME49_213000	replication factor C, subunit 5, putative	415.092	445.271	418.605	600.778	591.588	570.393	350.448	301.617	360.273	450.452	0.46132	0.0918064	5.02492	5.03632e-07	8.09804e-07	-0.33731	0.0957918	-3.52128	0.000429463	0.000601262
TGME49_213010	hypothetical protein	1478.83	1566.05	1447.68	998.859	1009.18	1019.76	991.557	1080.41	993.479	1176.2	-0.568437	0.0655841	-8.6673	4.42497e-18	1.01154e-17	-0.550545	0.0652	-8.44394	3.06821e-17	7.02501e-17
TGME49_213020	hypothetical protein	1094.74	1046.74	1112.41	1146.18	1091.7	1138.8	1016.39	1185.93	1136.4	1107.7	0.0532246	0.0729466	0.729638	0.465612	0.505954	0.0367546	0.0727327	0.505338	0.613321	0.648203
TGME49_213030	hypothetical protein	2830.37	2805.51	2815.9	1837.86	1791.67	1874.86	1708.09	1690.18	1766.63	2124.56	-0.61818	0.0505644	-12.2256	2.26924e-34	7.71382e-34	-0.710179	0.0505669	-14.0444	8.34189e-45	3.68519e-44
TGME49_213040	hypothetical protein	2124.16	2016.4	2018.41	7340.99	7656.84	7149.26	3520.12	3217.88	3282.15	4258.47	1.84508	0.0555781	33.1979	1.1534e-241	4.86171e-240	0.701937	0.0564849	12.427	1.86562e-35	6.82217e-35
TGME49_213050	hypothetical protein	14735.2	16023.7	16013.6	13735.4	14130.5	10742.2	7735.62	8301.48	7811.86	12136.6	-0.276189	0.0878016	-3.1456	0.00165746	0.00223644	-0.969543	0.0879608	-11.0224	2.97874e-28	9.27208e-28
TGME49_213060	WD domain, G-beta repeat-containing protein	2696.44	2806.52	3040.7	4602.48	4676.03	4697.06	4909.96	4645.66	4661.71	4081.84	0.708773	0.0558185	12.6978	6.08015e-37	2.19276e-36	0.733533	0.0557149	13.1658	1.37993e-39	5.49745e-39
TGME49_213065	hypothetical protein	143.899	166.343	151.163	169.263	163.06	163.678	157.288	160.614	162.768	159.786	0.102339	0.13528	0.756499	0.44935	0.4897	0.0572783	0.134796	0.424924	0.670892	0.703541
TGME49_213067	hypothetical protein	862.284	732.313	788.761	391.812	435.488	421.595	406.557	398.733	378.138	535.076	-0.928728	0.0907151	-10.2378	1.34187e-24	3.65662e-24	-1.0062	0.0906287	-11.1025	1.22023e-28	3.83836e-28
TGME49_213069	hypothetical protein	303.294	357.028	342.055	143.142	127.266	113.087	61.6274	63.4984	68.4816	175.498	-1.38187	0.139298	-9.9202	3.40074e-23	8.8967e-23	-2.35817	0.154657	-15.2478	1.70287e-52	8.56489e-52
TGME49_213072	Sec1 family protein	2183.94	2008.28	2118.22	543.312	511.053	446.395	347.689	311.889	317.596	976.486	-2.06883	0.0824973	-25.0776	8.73947e-139	1.36314e-137	-2.6847	0.086108	-31.1782	2.10188e-213	7.86247e-212
TGME49_213100	hypothetical protein	346.463	351.957	391.474	415.843	428.529	434.491	368.845	348.307	409.897	388.423	0.22882	0.0992892	2.30458	0.0211899	0.0264905	0.0458165	0.0998259	0.458964	0.64626	0.680435
TGME49_213115	hypothetical protein	655.292	671.456	680.234	774.22	760.613	659.672	630.991	581.757	614.349	669.843	0.127816	0.0831877	1.53648	0.124421	0.145286	-0.135564	0.0839094	-1.61559	0.106182	0.125139
TGME49_213240	hypothetical protein	926.485	971.684	1008.72	882.883	881.914	816.406	592.359	667.667	526.018	808.238	-0.171733	0.0874777	-1.96316	0.0496277	0.0603056	-0.700687	0.0890989	-7.86416	3.71594e-15	8.01534e-15
TGME49_213255	hypothetical protein	1529.75	1688.78	1700.58	16716.3	15844.6	12753	8409.84	9017.71	8949.25	8512.2	3.19549	0.0891599	35.8401	2.62667e-281	1.71947e-279	2.41656	0.0893176	27.0558	3.26613e-161	7.1631e-160
TGME49_213280	SAG-related sequence SRS25	13098.1	14777.1	14549.4	6470.64	6276.8	5103.78	7397.13	8691.81	8258.48	9402.59	-1.24605	0.0894493	-13.9302	4.14966e-44	1.72556e-43	-0.79933	0.0892464	-8.95644	3.35332e-19	8.08934e-19
TGME49_213290	hypothetical protein	16.6037	15.2143	16.4729	554.806	489.179	494.01	255.708	243.722	256.062	260.197	4.90567	0.222554	22.0426	1.12443e-107	1.19953e-106	3.88303	0.225214	17.2415	1.29595e-66	8.23404e-66
TGME49_213300	hypothetical protein	1161.15	1108.61	1138.57	1709.34	1792.66	1898.66	1355.8	1335.33	1351.77	1427.99	0.663874	0.0619603	10.7145	8.70334e-27	2.50435e-26	0.246287	0.0627497	3.92492	8.67602e-05	0.000126148
TGME49_213310	hypothetical protein	1044.92	939.227	912.792	436.74	411.626	493.018	297.099	276.405	310.648	569.164	-1.10702	0.0941818	-11.7541	6.72847e-32	2.17267e-31	-1.70719	0.0975986	-17.4919	1.65109e-68	1.07758e-67
TGME49_213325	TBC domain-containing protein	1550.78	1655.31	1619.19	668.692	602.525	630.904	691.699	667.667	689.778	975.172	-1.34207	0.0691706	-19.4024	7.3688e-84	5.80965e-83	-1.23441	0.0681408	-18.1156	2.40121e-73	1.66926e-72
TGME49_213340	GMC oxidoreductase	66.4147	79.1141	39.7288	3814.68	3629.07	3350.93	2430.14	1872.27	2088.19	1930.06	5.78734	0.208544	27.7511	1.69008e-169	3.66934e-168	5.03833	0.208805	24.1293	1.23107e-128	1.8122e-127
TGME49_213350	ribosomal protein RPS15	12763.8	12491.9	12027.2	8401.49	8153.97	6798.09	6991.49	6538.47	6563.32	8969.97	-0.673817	0.0738786	-9.1206	7.4708e-20	1.7932e-19	-0.890295	0.0739336	-12.0418	2.14191e-33	7.45699e-33
TGME49_213360	leucine rich repeat-containing protein	2.21382	2.02857	2.90698	156.725	128.26	131.934	50.5897	45.7562	35.7295	61.7938	5.35212	0.458112	11.683	1.55714e-31	4.97788e-31	3.71321	0.466764	7.95521	1.78833e-15	3.90129e-15
TGME49_213370	formin FRM3	1961.45	1973.8	2075.58	1798.16	1766.81	1611.98	1416.51	1326.93	1390.47	1702.41	-0.21574	0.0628398	-3.43317	0.000596572	0.000826383	-0.539735	0.0634011	-8.51303	1.69449e-17	3.90457e-17
TGME49_213380	hypothetical protein	0	0	0.968994	0	0	2.97596	0	0.9338	0	0.542084	0.498063	0.855114	0.582452	0.560262	0.600053	-0.035612	0.847967	-0.0419969	0.966501	0.974508
TGME49_213388	hypothetical protein	821.329	682.613	781.009	510.923	455.374	492.026	357.807	327.764	341.415	530.029	-0.646002	0.0936745	-6.89624	5.33957e-12	1.02714e-11	-1.14983	0.0961624	-11.9572	5.95381e-33	2.06035e-32
TGME49_213392	surface antigen repeat-containing protein	6155.54	6104.98	6124.04	5331.78	5494.31	5135.52	7261.92	7716.92	7332.49	6295.28	-0.203743	0.0469649	-4.3382	1.43653e-05	2.15992e-05	0.279149	0.0465036	6.00274	1.94011e-09	3.45873e-09
TGME49_213400	zinc finger (CCCH type) motif-containing protein	2228.21	2230.41	2170.55	2043.69	1881.15	1972.07	1976.68	1994.6	1955.2	2050.28	-0.16879	0.0536782	-3.14447	0.00166386	0.00224401	-0.16128	0.0534593	-3.01688	0.00255387	0.00342564
TGME49_213410	small nuclear ribonucleoprotein f (snrnp-f), putative	2520.44	2674.67	2509.69	2126.23	2299.74	2287.52	2214.91	2247.66	2198.36	2342.14	-0.198326	0.0554518	-3.57655	0.000348165	0.000487284	-0.20985	0.0553008	-3.7947	0.000147823	0.000212323
TGME49_213415	hypothetical protein	159.395	161.271	178.295	222.549	180.956	259.901	119.576	147.54	156.813	176.255	0.406976	0.157465	2.58455	0.00975059	0.0125174	-0.235801	0.161956	-1.45596	0.145404	0.168944
TGME49_213420	RAP domain-containing protein	474.865	432.085	455.427	496.295	482.219	565.433	283.302	298.816	287.821	419.585	0.180985	0.094702	1.9111	0.0559923	0.0678297	-0.644529	0.0993093	-6.49012	8.57706e-11	1.60421e-10
TGME49_213430	hypothetical protein	1.10691	2.02857	5.81396	3.1345	0.994266	3.96795	4.59906	2.8014	1.98497	2.93684	-0.127892	0.781418	-0.163667	0.869994	0.889027	0.0416518	0.772796	0.0538976	0.957017	0.96596
TGME49_213445	hypothetical protein	4947.9	5306.73	5392.45	5508.35	5664.33	4759.56	7233.4	8156.74	7271.95	6026.82	0.0258235	0.0751303	0.343716	0.73106	0.764596	0.533392	0.0748335	7.12772	1.02043e-12	2.04915e-12
TGME49_213460	hypothetical protein	170.464	176.485	156.008	128.514	138.203	215.261	534.411	522.928	483.341	280.624	-0.0586143	0.162894	-0.35983	0.718974	0.75378	1.60524	0.153514	10.4566	1.36621e-25	3.95359e-25
TGME49_213480	hypothetical protein	105.157	84.1856	84.3025	55.3761	36.7878	35.7116	274.104	241.854	278.889	132.93	-1.08168	0.201677	-5.36345	8.16464e-08	1.3557e-07	1.5313	0.165672	9.24298	2.39734e-20	5.98366e-20
TGME49_213490	hypothetical protein	731.669	674.499	724.807	607.047	493.156	498.97	1412.83	1283.98	1366.65	865.957	-0.413943	0.0906225	-4.56777	4.92943e-06	7.57114e-06	0.929475	0.0859767	10.8108	3.06086e-27	9.28356e-27
TGME49_213500		0	0	0	3.1345	0	0	0.919812	0	0	0.450479	0.681641	0.794502	0.857947	0.390922	0.430368	0.205498	0.791286	0.259702	0.795094	0.819846
TGME49_213510		0	0	0.968994	2.08966	2.9828	2.97596	6.43868	1.8676	0	1.92486	1.50185	0.89974	1.6692	0.095078	0.112544	1.54678	0.898234	1.72202	0.0850662	0.101331
TGME49_213520	peptidase M20D, amidohydrolase	1144.55	1162.37	1153.1	520.326	586.617	606.105	2088.89	2223.38	2085.21	1285.62	-1.01165	0.0725376	-13.9466	3.3004e-44	1.37705e-43	0.885671	0.0659595	13.4275	4.1731e-41	1.71795e-40
TGME49_213530	hypothetical protein	34.3143	33.4714	47.4807	335.391	344.016	382.907	378.963	339.903	381.115	253.062	3.16414	0.169687	18.6469	1.33868e-77	9.65571e-77	3.21367	0.169159	18.9979	1.7734e-80	1.36699e-79
TGME49_213550	DHHC zinc finger domain-containing protein	2787.2	2879.55	2768.42	2035.33	2018.36	1927.43	3047.34	3114.22	3085.64	2629.28	-0.495781	0.0500906	-9.89768	4.26046e-23	1.11122e-22	0.132482	0.0486978	2.72049	0.00651849	0.00850336
TGME49_213560	hypothetical protein	154.968	119.686	117.248	4168.88	4324.06	4613.74	1886.53	1480.07	1720.97	2065.13	5.04857	0.114858	43.955	0	0	3.68642	0.115831	31.8259	2.83839e-222	1.19061e-220
TGME49_213570	hypothetical protein	4021.41	4097.71	3751.94	5791.5	5949.69	6173.14	9368.29	9201.67	9190.43	6393.97	0.593535	0.0502921	11.8017	3.82328e-32	1.23827e-31	1.22495	0.0498318	24.5817	1.98046e-133	3.08902e-132
TGME49_213580	hypothetical protein	8337.26	7863.74	7175.4	14282.8	15467.8	15948.2	12750.4	9554.64	10884.6	11362.8	0.964786	0.0924076	10.4405	1.61882e-25	4.52253e-25	0.504523	0.0924796	5.45551	4.88334e-08	8.22232e-08
TGME49_213590	hypothetical protein	1789.88	1906.85	1865.31	830.641	813.309	724.151	667.784	695.681	709.628	1111.47	-1.23086	0.0706688	-17.4173	6.09917e-68	3.77258e-67	-1.42239	0.0711174	-20.0006	5.43914e-89	4.73309e-88
TGME49_213600	hypothetical protein	751.593	806.356	857.56	1477.39	1533.16	1297.52	2272.86	2526.86	2435.56	1550.98	0.831804	0.081665	10.1856	2.30013e-24	6.21689e-24	1.57859	0.0803479	19.6469	6.14742e-86	5.13235e-85
TGME49_213610	hypothetical protein	6521.93	6361.59	6336.25	4167.83	4123.22	3764.59	4818.9	5148.97	4960.45	5133.75	-0.672342	0.0538296	-12.4902	8.445e-36	2.94841e-35	-0.364168	0.053438	-6.81477	9.44177e-12	1.82929e-11
TGME49_213620	ABC1 family protein	1876.22	2120.87	2196.71	1948.61	1832.43	1802.44	1047.67	1169.12	1151.28	1682.82	-0.15025	0.0739126	-2.0328	0.0420725	0.0514432	-0.878332	0.0753049	-11.6637	1.95406e-31	6.54968e-31
TGME49_213635	hypothetical protein	6199.81	6994.5	7125.98	5115.5	4929.57	3932.24	3809.86	3920.09	3775.42	5089.22	-0.538813	0.0886694	-6.07665	1.22723e-09	2.17572e-09	-0.818819	0.088787	-9.22227	2.90864e-20	7.23893e-20
TGME49_213650	ATP-binding domain 1 family protein	1445.63	1492.01	1432.17	2219.22	2104.86	2388.71	1823.99	1938.57	1823.2	1852.04	0.618645	0.0639962	9.66691	4.16772e-22	1.06046e-21	0.35383	0.0643073	5.50217	3.75152e-08	6.3625e-08
TGME49_213660	zinc finger (CCCH type) motif-containing protein	16448.7	15455.7	15184.1	6673.34	6432.9	7268.29	3762.03	3681.04	3679.15	8731.7	-1.20738	0.0565429	-21.3533	3.63514e-101	3.56541e-100	-2.07982	0.0571927	-36.3651	1.51929e-289	1.09402e-287
TGME49_213670	hypothetical protein	1973.62	1921.05	1836.24	1400.07	1237.86	1442.35	1607.83	1415.64	1484.76	1591.05	-0.489099	0.0747799	-6.54052	6.1304e-11	1.13554e-10	-0.345206	0.074264	-4.64836	3.34578e-06	5.20167e-06
TGME49_213680	MmgE/PrpD family protein	468.224	379.342	400.194	153.59	182.945	201.374	437.831	456.628	412.875	343.667	-1.20499	0.123253	-9.77649	1.42047e-22	3.65632e-22	0.0690658	0.113359	0.609267	0.542348	0.579645
TGME49_213690	ring box protein 1 family protein	611.015	557.856	529.071	438.829	425.546	522.778	333.892	331.499	327.521	453.112	-0.289206	0.100403	-2.88045	0.00397103	0.00522915	-0.770277	0.10269	-7.50099	6.33377e-14	1.32166e-13
TGME49_213700	hypothetical protein	49.811	49.6999	43.6047	78.3624	99.4266	124.99	73.585	70.9688	84.3614	74.9789	1.06866	0.221761	4.819	1.44279e-06	2.26881e-06	0.667073	0.225292	2.96093	0.00306711	0.00409438
TGME49_213710	WD domain, G-beta repeat-containing protein	1426.81	1259.74	1204.46	1094.98	1091.7	1406.64	1924.25	1372.69	1636.61	1379.76	-0.113718	0.123167	-0.923283	0.35586	0.393472	0.341463	0.12243	2.78905	0.00528627	0.00693152
TGME49_213720	hypothetical protein	55.3456	55.7856	51.3567	403.305	378.815	415.643	175.684	185.826	150.858	208.069	2.86218	0.15546	18.411	1.07129e-75	7.47738e-75	1.64332	0.16187	10.1521	3.24253e-24	9.07049e-24
TGME49_213730	lanthionine synthetase C family protein	3677.16	3668.67	3738.38	5626.42	5757.79	5642.43	7812.88	8437.82	7805.91	5796.38	0.618797	0.0485071	12.7568	2.85529e-37	1.04016e-36	1.11714	0.0480795	23.2352	2.00649e-119	2.57241e-118
TGME49_213740	hypothetical protein	1916.06	2035.67	2053.3	1492.02	1449.64	1433.42	2715.29	3007.77	2889.13	2110.26	-0.456947	0.0612614	-7.45896	8.72076e-14	1.76934e-13	0.519144	0.0591854	8.77149	1.76315e-18	4.1638e-18
TGME49_213746	hypothetical protein	416.199	486.856	452.52	273.746	276.406	264.861	261.227	269.868	277.896	331.064	-0.733054	0.101956	-7.1899	6.48394e-13	1.28711e-12	-0.744131	0.10128	-7.34729	2.02262e-13	4.1455e-13
TGME49_213748	hypothetical protein	187.068	220.1	169.574	397.036	350.976	341.244	269.505	296.015	270.949	278.052	0.913187	0.122958	7.42683	1.11234e-13	2.25151e-13	0.534571	0.12465	4.28858	1.79821e-05	2.70514e-05
TGME49_213752	herpesviridae ul52/ul70 dna primase	297.759	262.7	285.853	149.411	120.306	137.886	154.528	135.401	149.866	188.19	-1.04914	0.133933	-7.83333	4.75101e-15	1.00228e-14	-0.939205	0.131461	-7.14437	9.04103e-13	1.81809e-12
TGME49_213760	hypothetical protein	9.96221	11.1571	18.4109	441.964	434.494	551.545	293.42	288.544	273.926	258.158	5.04387	0.246206	20.4864	2.84774e-93	2.54208e-92	4.30806	0.247803	17.385	1.07182e-67	6.92714e-67
TGME49_213770	Superkiller viralicidic activity 2 family 2, putative	1882.86	1904.83	1852.72	1969.51	1902.03	1888.74	2086.13	2099.18	2117.97	1967.11	0.03025	0.0513543	0.589045	0.555831	0.595824	0.160221	0.0508486	3.15095	0.00162743	0.00221145
TGME49_213780	radical SAM domain-containing protein	632.047	746.513	758.722	369.87	323.136	331.324	321.934	275.471	360.273	457.699	-1.05883	0.113418	-9.33563	1.00394e-20	2.45961e-20	-1.156	0.113456	-10.189	2.22104e-24	6.23928e-24
TGME49_213790	hypothetical protein	1630.48	1539.68	1497.1	761.682	793.424	776.726	573.963	598.566	594.5	974.013	-0.999047	0.0668407	-14.9467	1.63711e-50	7.69656e-50	-1.3989	0.0684215	-20.4453	6.61347e-93	6.06656e-92
TGME49_213800	protein phosphatase 2b regulatory subunit, putative	2459.56	2396.75	2606.59	2679.99	2680.54	2278.6	2624.22	2744.44	2741.25	2579.11	0.033299	0.0707958	0.470353	0.638103	0.676795	0.11954	0.0705721	1.69388	0.0902889	0.107227
TGME49_213810	iron-sulfur cluster protein ISCA	824.649	797.227	771.319	807.655	844.132	672.568	1008.11	1095.35	1003.4	869.38	-0.0417897	0.0894269	-0.467306	0.640281	0.678873	0.376278	0.0879245	4.27956	1.87263e-05	2.81563e-05
TGME49_213820	hypothetical protein	1555.21	1425.07	1439.92	1077.22	1140.42	1216.18	794.718	713.423	729.478	1121.29	-0.362886	0.0731647	-4.95985	7.05486e-07	1.12412e-06	-0.979658	0.0749696	-13.0674	5.05694e-39	1.98894e-38
TGME49_213830	Ufm1-conjugating enzyme 1, putative	1051.57	1052.83	932.172	335.391	335.068	366.044	225.354	248.391	220.332	529.683	-1.54623	0.0918888	-16.8272	1.5426e-63	8.96407e-63	-2.12241	0.0961468	-22.0747	5.53581e-108	6.14056e-107
TGME49_213840	hypothetical protein	4.42765	7.09999	6.78296	5.22416	9.94266	11.9039	12.8774	27.0802	16.8723	11.3568	0.500044	0.533908	0.936573	0.348978	0.386407	1.49451	0.506615	2.94999	0.00317782	0.00423824
TGME49_213850	MORN repeat-containing protein	19.9244	23.3285	10.6589	43.8829	40.7649	48.6074	130.613	121.394	104.211	60.3762	1.27321	0.286441	4.44494	8.79181e-06	1.3375e-05	2.67482	0.269639	9.92002	3.40691e-23	9.24884e-23
TGME49_213860	hypothetical protein	0	2.02857	0	67.9141	57.6674	52.5754	47.8302	35.4844	36.722	33.358	5.10526	0.594298	8.59041	8.66608e-18	1.95825e-17	4.5468	0.59694	7.61684	2.59955e-14	5.4787e-14
TGME49_213870	UBA/TS-N domain-containing protein	2673.19	2689.88	2555.24	781.534	711.894	671.576	1883.78	2120.66	1947.26	1781.67	-1.86836	0.0726531	-25.7162	7.69814e-146	1.29164e-144	-0.411178	0.0681457	-6.03381	1.6014e-09	2.86436e-09
TGME49_213880	hypothetical protein	112.905	106.5	87.2095	148.366	159.083	167.646	128.774	133.533	169.715	134.859	0.630504	0.166318	3.79096	0.000150065	0.000214049	0.49175	0.16675	2.94903	0.00318778	0.00424956
TGME49_213885	hypothetical protein	26.5659	28.4	32.9458	207.922	225.698	258.909	187.642	150.342	149.866	140.921	2.93176	0.205691	14.2532	4.28012e-46	1.83729e-45	2.42974	0.208017	11.6805	1.60324e-31	5.38631e-31
TGME49_213890	Myb family DNA-binding domain-containing protein	784.801	725.213	717.056	1302.91	1269.68	1411.6	1290.5	1118.69	1246.56	1096.33	0.83857	0.0790284	10.611	2.64914e-26	7.52753e-26	0.714524	0.0791052	9.03258	1.6767e-19	4.08815e-19
TGME49_213900	regulator of chromosome condensation RCC1	5848.92	5879.8	5957.37	4036.18	4029.76	3895.54	5365.26	5428.18	5575.79	5112.98	-0.564051	0.0427912	-13.1815	1.12199e-39	4.31853e-39	-0.111752	0.0421433	-2.65171	0.0080086	0.0103717
TGME49_213910	hypothetical protein	820.222	705.942	780.04	594.509	532.926	503.93	516.934	432.349	504.183	599.004	-0.498132	0.0982836	-5.06831	4.01356e-07	6.48125e-07	-0.66381	0.0986271	-6.7305	1.69077e-11	3.24666e-11
TGME49_213920	hypothetical protein	2853.62	2711.18	2691.87	1070.95	975.375	995.956	1081.7	1025.31	1082.8	1609.86	-1.43896	0.0619177	-23.2399	1.79922e-119	2.22419e-118	-1.37043	0.0613333	-22.344	1.38043e-110	1.57365e-109
TGME49_213930	3' exoribonuclease family, domain 1 domain-containing protein	721.707	660.299	733.528	2515.95	2636.79	2592.06	2054.86	2246.72	2207.29	1818.8	1.86983	0.0661458	28.2684	8.46643e-176	1.97725e-174	1.61903	0.0663847	24.3887	2.25665e-131	3.421e-130
TGME49_213940	CHCH domain-containing protein	9693.23	9859.85	9432.19	6497.81	6798.79	5657.31	11690.8	11620.2	11457.3	9189.72	-0.612095	0.0642526	-9.52639	1.62854e-21	4.07537e-21	0.262174	0.0638323	4.10724	4.00423e-05	5.91867e-05
TGME49_213950	hypothetical protein	753.807	757.67	774.226	709.441	667.152	660.664	636.51	663.932	658.019	697.936	-0.166464	0.0726229	-2.29217	0.0218958	0.0273531	-0.223019	0.0724555	-3.07802	0.00208383	0.00280911
TGME49_213960	hypothetical protein	0	0	0	0	0	0	0	0	0	0	NA	NA	NA	NA	NA	NA	NA	NA	NA	NA
TGME49_213970	ribosomal RNA small subunit methyltransferase B, putative	960.8	1072.1	1034.89	755.413	852.086	779.702	1311.65	1462.33	1325.96	1061.66	-0.361522	0.0787148	-4.59281	4.37316e-06	6.73112e-06	0.417164	0.0761603	5.47745	4.31492e-08	7.29081e-08
TGME49_214070	hypothetical protein	15.4968	33.4714	38.7598	52.2416	58.6617	77.375	96.5803	104.586	96.2712	63.7159	1.06203	0.270009	3.93332	8.37797e-05	0.000121365	1.71041	0.262244	6.5222	6.92834e-11	1.30317e-10
TGME49_214080	toxofilin	3694.87	3857.32	3814.93	701.082	648.261	589.241	608.916	584.559	654.049	1683.69	-2.54904	0.0716178	-35.5923	1.84051e-277	1.16086e-275	-2.61825	0.0715044	-36.6167	1.55164e-293	1.17612e-291
TGME49_214090	signal peptidase	6773.19	6967.12	6826.56	4671.44	4860.97	4333	5073.68	5510.35	5250.26	5585.18	-0.56837	0.0559067	-10.1664	2.80076e-24	7.54641e-24	-0.376966	0.055666	-6.77192	1.27086e-11	2.45014e-11
TGME49_214100	hypothetical protein	2883.51	2804.5	2834.31	1685.31	1723.06	1643.72	2099.01	2175.75	2112.01	2217.91	-0.753658	0.0508483	-14.8217	1.06067e-49	4.88811e-49	-0.415683	0.0497881	-8.34904	6.882e-17	1.5596e-16
TGME49_214110	protein yipf5, putative	1178.86	1030.51	1078.49	2990.31	3104.1	2784.51	3030.78	3103.02	3104.5	2378.34	1.43227	0.0658921	21.7367	9.2389e-105	9.54944e-104	1.48946	0.0657173	22.6646	1.00151e-113	1.18875e-112
TGME49_214115	hypothetical protein	0	1.01428	0	0	0.994266	2.97596	1.83962	5.6028	1.98497	1.60132	0.85422	0.913222	0.935392	0.349586	0.386981	1.71564	0.903676	1.89851	0.0576283	0.0698999
TGME49_214120	hypothetical protein	438.337	482.799	473.838	449.278	449.408	450.362	665.024	508.921	570.68	498.739	-0.0489241	0.104699	-0.467282	0.640298	0.678873	0.321249	0.10267	3.12896	0.00175426	0.00237733
TGME49_214130	hypothetical protein	1841.9	1768.91	1798.45	683.32	657.21	642.808	779.081	910.455	828.727	1101.21	-1.44543	0.0726132	-19.9059	3.61461e-88	3.01777e-87	-1.10132	0.0707002	-15.5773	1.03771e-54	5.46758e-54
TGME49_214140	hypothetical protein	6776.52	6497.5	6631.79	10399.2	10676.4	10701.6	5497.72	5832.52	5901.33	7657.17	0.674524	0.0453144	14.8854	4.09953e-50	1.91171e-49	-0.208033	0.0458439	-4.53786	5.68279e-06	8.75311e-06
TGME49_214150	mitochondrial inner membrane translocase subunit TIM17, putative	1411.31	1563.01	1540.7	1409.48	1503.33	1506.83	2163.4	1990.86	2113	1689.1	-0.0312293	0.0655621	-0.476332	0.633838	0.672601	0.471824	0.0643325	7.33415	2.23138e-13	4.56471e-13
TGME49_214160	hypothetical protein	0	0	0	0	0	0	0	0	0	0	NA	NA	NA	NA	NA	NA	NA	NA	NA	NA
TGME49_214170	hypothetical protein	757.128	717.099	691.862	2239.07	2081.99	2267.68	1418.35	1139.24	1254.5	1396.33	1.60227	0.08423	19.0225	1.11056e-80	8.37376e-80	0.814561	0.0853897	9.53934	1.43747e-21	3.71002e-21
TGME49_214180	ENTH domain-containing protein	5110.61	5195.16	5360.47	1674.87	1715.11	1476.08	2401.63	2573.55	2388.92	3099.6	-1.68505	0.0646626	-26.0591	1.06151e-149	1.85304e-148	-1.08784	0.0633895	-17.1612	5.18083e-66	3.25582e-65
TGME49_214190	SAG-related sequence SRS46	392.954	416.871	452.52	309.27	255.526	361.084	235.472	260.53	242.167	325.155	-0.446197	0.12421	-3.59226	0.000327816	0.000459251	-0.771429	0.125781	-6.13312	8.61703e-10	1.55611e-09
TGME49_214200	WD domain, G-beta repeat-containing protein	1062.64	987.913	992.25	1364.55	1392.97	1513.77	1494.69	1347.47	1516.52	1296.98	0.489325	0.0731439	6.68989	2.23344e-11	4.20919e-11	0.518109	0.0728771	7.10936	1.16583e-12	2.33464e-12
TGME49_214210	rRNA pseudouridine synthase	5993.93	6320	5992.26	7650.26	8260.36	7841.66	10132.6	9697.51	9858.37	7971.89	0.375493	0.048685	7.71271	1.23178e-14	2.56602e-14	0.697072	0.048459	14.3848	6.44998e-47	2.96301e-46
TGME49_214220	hypothetical protein	9565.93	9984.61	10156	5947.18	6350.38	5580.92	9726.09	10979.6	9676.75	8663.06	-0.731681	0.0660669	-11.0749	1.66155e-28	4.96798e-28	0.032381	0.0656699	0.493087	0.621951	0.656681
TGME49_214230	Dopey, N-terminal domain-containing protein	935.341	988.927	973.839	561.075	610.479	609.081	888.538	912.323	965.69	827.255	-0.701476	0.0740166	-9.47728	2.6099e-21	6.49169e-21	-0.0678364	0.0708208	-0.957859	0.338134	0.373442
TGME49_214240	bromodomain-containing protein	2517.12	2460.65	2515.51	2618.35	2730.25	2701.18	4769.23	4664.33	4883.04	3317.74	0.103454	0.0482017	2.14628	0.0318506	0.0392332	0.933375	0.0469097	19.8973	4.29729e-88	3.68747e-87
TGME49_214250	hypothetical protein	3560.94	3648.38	3346.91	2350.87	2506.54	2181.38	5012.98	4422.48	4736.15	3529.62	-0.583733	0.0693267	-8.42003	3.76394e-17	8.33527e-17	0.424493	0.0681754	6.22649	4.77008e-10	8.70503e-10
TGME49_214260	alpha-glucan water dikinase 1, putative	1579.56	1442.31	1451.55	1816.96	1925.89	1981	1422.03	1381.09	1435.14	1603.95	0.356168	0.0625196	5.69691	1.22e-08	2.08835e-08	-0.0771803	0.0632978	-1.21932	0.222723	0.252924
TGME49_214270	translation initiation factor IF-2, putative	4858.24	4291.44	4015.51	2908.81	2779.97	3189.24	1813.87	1842.39	1711.05	3045.61	-0.567035	0.0776483	-7.30261	2.82238e-13	5.6572e-13	-1.2916	0.0784789	-16.4579	7.36262e-61	4.28998e-60
TGME49_214280	phosphoadenosine phosphosulfate reductase family protein	1071.49	1015.3	1093.99	834.821	863.023	751.927	975.001	1176.59	1070.89	983.671	-0.376101	0.0855136	-4.39814	1.09181e-05	1.65229e-05	0.0186137	0.0840797	0.221381	0.824795	0.847954
TGME49_214290	DJ-1 family protein	2931.1	3049.95	2886.63	1113.79	1145.39	1219.15	632.831	577.088	586.56	1571.39	-1.34842	0.0625312	-21.564	3.91624e-103	3.94408e-102	-2.29999	0.0663354	-34.6722	2.06755e-263	1.18316e-261
TGME49_214295	hypothetical protein	12.176	19.2714	18.4109	165.083	167.037	215.261	50.5897	63.4984	54.5868	85.1016	3.3761	0.259519	13.0091	1.08683e-38	4.10281e-38	1.69364	0.273148	6.20046	5.62985e-10	1.02308e-09
TGME49_214300	hypothetical protein	2375.43	2127.97	2121.13	5384.02	5520.16	6005.49	2565.36	2462.43	2635.05	3466.34	1.35096	0.0650633	20.7638	9.2066e-96	8.46321e-95	0.210262	0.0660736	3.18224	0.00146142	0.00199119
TGME49_214310	hypothetical protein	981.831	939.227	916.668	912.138	875.948	915.605	533.491	649.925	619.312	816.016	-0.0692064	0.0803677	-0.861123	0.38917	0.428658	-0.65322	0.0822999	-7.93707	2.0702e-15	4.50594e-15
TGME49_214320	facilitative glucose transporter GT1	7789.34	7882	7741.29	12021.8	12143	12521.9	16282.5	14399.2	15099.7	11764.5	0.64746	0.0526226	12.3038	8.63762e-35	2.96416e-34	0.966719	0.0524881	18.4179	9.44448e-76	6.82356e-75
TGME49_214330	DnaJ domain-containing protein	0	0	0	0	0	0	0	0	0	0	NA	NA	NA	NA	NA	NA	NA	NA	NA	NA
TGME49_214340	hypothetical protein	907.668	1020.37	905.04	1651.88	1650.48	1646.7	1131.37	1028.11	1099.68	1226.81	0.803435	0.0691937	11.6114	3.60705e-31	1.14422e-30	0.201576	0.0704792	2.86007	0.00423544	0.00559781
TGME49_214350	GTP-binding protein, putative	2597.92	2507.31	2495.16	931.99	874.954	993.972	912.454	887.11	890.261	1454.57	-1.43829	0.063279	-22.7293	2.30127e-114	2.67995e-113	-1.49653	0.0631461	-23.6995	3.652e-124	5.04911e-123
TGME49_214360		5.53456	13.1857	8.72095	36.5691	26.8452	27.7757	6.43868	21.4774	10.9174	17.4961	1.61549	0.451565	3.57752	0.000346864	0.000485542	0.451107	0.473304	0.953103	0.340538	0.376002
TGME49_214370	hypothetical protein	887.743	906.77	901.164	2168.03	2174.46	2164.52	1347.52	1498.75	1338.86	1487.54	1.26962	0.0639073	19.8666	7.92483e-88	6.57814e-87	0.633804	0.065052	9.74305	1.97539e-22	5.24726e-22
TGME49_214380	hypothetical protein	979.617	937.198	963.18	1123.19	1288.57	1076.31	791.038	918.859	890.261	996.469	0.27607	0.0848612	3.25319	0.00114116	0.00155484	-0.147277	0.0857688	-1.71714	0.0859537	0.10236
TGME49_214385	hypothetical protein	167.144	160.257	152.132	151.501	143.174	148.798	118.656	121.394	99.2487	140.256	-0.111093	0.143639	-0.773418	0.439275	0.479628	-0.4926	0.147183	-3.34686	0.000817313	0.00112651
TGME49_214390	hypothetical protein	343.143	323.557	327.52	194.339	195.87	151.774	123.255	164.349	134.978	217.643	-0.871072	0.136404	-6.38598	1.70305e-10	3.10334e-10	-1.22681	0.139171	-8.81513	1.19545e-18	2.841e-18
TGME49_214400	hypothetical protein	1039.39	980.813	949.614	837.955	822.258	716.215	220.755	269.868	302.709	682.175	-0.32052	0.0990991	-3.23433	0.00121927	0.00165891	-1.89934	0.106762	-17.7905	8.37574e-71	5.64106e-70
TGME49_214410	hypothetical protein	6889.42	7618.29	7526.18	9669.92	9593.67	7725.6	7922.34	9556.51	8660.44	8351.37	0.291841	0.0903003	3.2319	0.00122972	0.00167233	0.245819	0.0902872	2.72263	0.00647639	0.00845099
TGME49_214420	hypothetical protein	142.792	168.371	170.543	1446.05	1435.72	1094.16	949.246	1058.93	1049.06	834.985	3.02757	0.123113	24.5919	1.54368e-133	2.24939e-132	2.64979	0.123578	21.4423	5.39216e-102	5.60693e-101
TGME49_214430	hypothetical protein	902.133	919.956	944.769	7682.65	7739.36	6114.61	5221.77	5893.21	5490.44	4545.43	2.95313	0.0887876	33.2606	1.43297e-242	6.09965e-241	2.57883	0.088906	29.0062	5.49518e-185	1.57231e-183
TGME49_214440	4'-phosphopantetheinyl transferase superfamily protein	11578.3	12800.3	12506.8	5441.48	5316.34	4570.09	8879.87	9819.84	9132.86	8893.98	-1.26507	0.0724929	-17.451	3.38326e-68	2.10019e-67	-0.405717	0.0720381	-5.63197	1.78164e-08	3.05824e-08
TGME49_214450		33.2074	62.8856	44.5737	9.40349	10.9369	8.92789	18.3962	26.1464	12.9023	25.2644	-2.15895	0.393982	-5.47983	4.25746e-08	7.13928e-08	-1.24665	0.356309	-3.49879	0.000467376	0.000652861
TGME49_214470	Ulp1 protease family, C-terminal catalytic domain-containing protein	1037.18	1075.14	1058.14	1272.61	1248.8	1134.83	985.119	926.33	933.93	1074.67	0.204876	0.0684443	2.99332	0.0027596	0.00367172	-0.15587	0.0692979	-2.24928	0.0244948	0.030653
TGME49_214480	replication factor a protein 3 protein	1210.96	1213.08	1197.68	694.813	654.227	599.161	561.085	502.384	535.943	796.593	-0.893578	0.0767367	-11.6447	2.44106e-31	7.76913e-31	-1.17693	0.0777254	-15.1421	8.54347e-52	4.24033e-51
TGME49_214490	peptidase M16 inactive domain-containing protein	1421.28	1290.17	1236.44	814.969	999.237	786.646	1112.97	994.497	1050.05	1078.47	-0.599681	0.0949506	-6.31572	2.68914e-10	4.86839e-10	-0.320805	0.093994	-3.41303	0.000642438	0.000891633
TGME49_214500	ankyrin repeat-containing protein	1009.5	1103.54	951.552	434.65	411.626	335.292	362.406	345.506	369.205	591.476	-1.3717	0.101112	-13.5662	6.35419e-42	2.54197e-41	-1.50419	0.101364	-14.8394	8.14693e-50	3.95492e-49
TGME49_214510	hypothetical protein	108.477	130.843	133.721	683.32	656.215	637.848	510.496	464.099	513.116	426.459	2.39176	0.111593	21.4328	6.602e-102	6.51232e-101	1.98213	0.112751	17.5797	3.52449e-69	2.33015e-68
TGME49_214520	general transcription factor IIH polypeptide 4 GTF2H4	1447.84	1468.68	1393.41	913.183	929.638	823.35	975.001	988.894	964.697	1100.52	-0.69199	0.0675821	-10.2392	1.32276e-24	3.60794e-24	-0.556418	0.0667334	-8.33792	7.56099e-17	1.71122e-16
TGME49_214530	DnaJ domain-containing protein	2293.52	2429.21	2395.35	4000.66	4071.52	3409.46	1846.98	1831.18	1801.36	2675.47	0.688498	0.0701962	9.80818	1.03819e-22	2.68112e-22	-0.376987	0.0714374	-5.27716	1.31204e-07	2.17066e-07
TGME49_214540	hypothetical protein	1280.7	1154.26	1077.52	1190.06	1146.39	1204.27	530.732	301.617	451.582	926.348	0.0118514	0.137466	0.0862135	0.931297	0.946077	-1.44289	0.140754	-10.2512	1.16925e-24	3.30936e-24
TGME49_214545	hypothetical protein	59.7732	54.7713	53.2947	398.081	374.838	431.515	111.297	64.4322	70.4666	179.83	2.81851	0.184196	15.3017	7.45299e-53	3.63438e-52	0.54887	0.199709	2.74835	0.00598963	0.0078312
TGME49_214550	hypothetical protein	16.6037	16.2285	6.78296	199.563	150.134	247.005	70.8255	40.1534	51.6093	88.7673	3.80818	0.312307	12.1937	3.35838e-34	1.13714e-33	1.96357	0.324328	6.05427	1.41053e-09	2.52609e-09
TGME49_214560	hypothetical protein	2544.79	2406.9	2428.3	1345.74	1300.5	1384.81	1982.19	2025.41	2017.73	1937.38	-0.871313	0.0551042	-15.8121	2.5679e-56	1.33429e-55	-0.292028	0.0533235	-5.47654	4.3373e-08	7.3229e-08
TGME49_214570	hypothetical protein	3.32074	5.07142	1.93799	94.0349	98.4323	121.023	19.3161	28.9478	19.8497	43.5482	4.60122	0.43666	10.5373	5.81405e-26	1.64019e-25	2.43487	0.456763	5.3307	9.78346e-08	1.62888e-07
TGME49_214575	hypothetical protein	2198.33	2343	2245.16	5526.11	5615.61	5332.93	2057.62	2453.09	2161.64	3325.94	1.27769	0.0671398	19.0303	9.57666e-81	7.22725e-80	-0.0245434	0.068373	-0.358963	0.719623	0.749549
TGME49_214580	tetratricopeptide repeat-containing protein	702.889	666.385	717.056	1423.06	1391.97	1427.47	659.505	698.482	666.951	928.197	1.02253	0.0668382	15.2986	7.80858e-53	3.80349e-52	-0.0430555	0.0703076	-0.612389	0.540281	0.57765
TGME49_214590	micro-fibrillar-associated protein 1	1892.82	1802.38	1850.78	958.111	921.684	980.084	1041.23	1115.89	1085.78	1294.31	-0.954248	0.0617045	-15.4648	5.99598e-54	2.97937e-53	-0.773246	0.0606771	-12.7436	3.38343e-37	1.28454e-36
TGME49_214600	hypothetical protein	3035.15	2797.4	2896.32	4519.94	4732.71	4707.97	4334.15	4047.09	4121.8	3910.28	0.677339	0.0529874	12.783	2.03974e-37	7.44314e-37	0.518374	0.0530557	9.77037	1.50894e-22	4.01688e-22
TGME49_214610	hypothetical protein	1231.99	1228.3	1116.28	1101.25	1283.6	1235.02	757.925	598.566	726.5	1031.05	0.0179891	0.09293	0.193577	0.846507	0.867181	-0.777583	0.0948578	-8.19735	2.45738e-16	5.47838e-16
TGME49_214620	hypoxia- inducible factor prolyl hydroxylase (phd2), putative	1051.57	1048.77	1116.28	1535.9	1546.08	1444.33	736.769	759.179	744.365	1109.25	0.491589	0.0636567	7.7225	1.14067e-14	2.37852e-14	-0.521658	0.0668277	-7.80602	5.90211e-15	1.26645e-14
TGME49_214630	hypothetical protein	1041.6	996.027	1014.54	1625.76	1617.67	1582.22	591.439	606.036	619.312	1077.18	0.660537	0.0607273	10.8771	1.48225e-27	4.34026e-27	-0.747415	0.0658379	-11.3524	7.2191e-30	2.32588e-29
TGME49_214740	hypothetical protein	4285.96	4598.76	4581.4	4863.69	4968.35	4556.2	3157.71	3542.84	3216.65	4196.84	0.0952197	0.0614738	1.54895	0.121394	0.141886	-0.44098	0.0619002	-7.12405	1.04803e-12	2.10312e-12
TGME49_214750	hypothetical protein	3438.07	3545.94	3580.43	2081.3	2066.08	1858.99	1897.57	2042.22	1934.36	2493.88	-0.814141	0.060251	-13.5125	1.31958e-41	5.25944e-41	-0.846008	0.0601347	-14.0685	5.92794e-45	2.62819e-44
TGME49_214760	erythronate-4-phosphate dehydrogenase domain-containing protein	421.733	431.071	448.644	468.085	477.248	408.699	150.849	156.878	176.663	348.874	0.0560814	0.100746	0.556663	0.577758	0.617261	-1.42254	0.11237	-12.6594	9.92267e-37	3.72143e-36
TGME49_214770	small GTP binding protein rab1a, putative	2296.84	2246.64	2147.29	1964.28	1876.18	1984.97	1789.95	1905.89	1820.22	2003.58	-0.199257	0.0565068	-3.52625	0.000421487	0.000587715	-0.277829	0.0564795	-4.91911	8.69392e-07	1.39299e-06
TGME49_214780	hydrolase, NUDIX family protein	382.992	346.885	400.194	319.719	312.199	331.324	176.604	159.68	192.542	291.349	-0.229879	0.107454	-2.13932	0.0324099	0.0398994	-1.09275	0.114313	-9.55928	1.18584e-21	3.07344e-21
TGME49_214783	hypothetical protein	1.10691	0	0.968994	8.35865	9.94266	9.91988	5.51887	4.669	8.93238	5.49082	2.74918	0.737999	3.72517	0.00019518	0.000276665	2.23155	0.746181	2.99063	0.00278407	0.00372575
TGME49_214787	hypothetical protein	0	1.01428	0	7.31382	3.97706	3.96795	3.67925	1.8676	0.992487	2.53472	2.33819	0.854395	2.73666	0.00620661	0.00808553	1.36273	0.870207	1.56598	0.117353	0.137629
TGME49_214790	glycoprotein	6877.24	6944.8	6357.57	4165.74	4432.44	4340.94	4756.35	4462.63	4652.78	5221.17	-0.640364	0.0539511	-11.8693	1.70818e-32	5.57627e-32	-0.540131	0.0537646	-10.0462	9.54594e-24	2.63451e-23
TGME49_214800	hypothetical protein	643.116	629.87	565.892	5893.9	6373.24	6265.39	5401.14	4570.95	4893.95	3915.27	3.32828	0.0774286	42.9851	0	0	3.01069	0.0775525	38.8214	0	0
TGME49_214810	hypothetical protein	547.921	529.456	574.613	515.102	530.938	473.178	440.59	382.858	398.98	488.182	-0.121119	0.0904583	-1.33895	0.180587	0.207728	-0.4333	0.0917041	-4.72498	2.30136e-06	3.61105e-06
TGME49_214820	G-patch domain-containing protein	2183.94	2381.54	2404.07	2425.05	2482.68	2156.58	3495.29	3408.37	3317.88	2695.05	0.0188994	0.0669844	0.282146	0.777831	0.808036	0.551403	0.0662045	8.32879	8.16708e-17	1.84598e-16
TGME49_214830	hypothetical protein	1059.31	943.284	906.009	1075.13	961.455	1002.9	768.963	773.186	822.772	923.668	0.0642966	0.0794387	0.809387	0.418293	0.458223	-0.2971	0.0803247	-3.69873	0.000216678	0.000308505
TGME49_214835	hypothetical protein	61.9871	86.2141	75.5815	603.913	634.342	541.625	158.208	158.746	165.745	276.262	2.96995	0.139526	21.286	1.52925e-100	1.48809e-99	1.09375	0.149346	7.32358	2.41438e-13	4.93441e-13
TGME49_214840	AP2 domain transcription factor AP2X-7	26768.5	26578.3	27508.8	29298.1	31797.6	29976.9	19562.6	20073.9	19572.8	25681.9	0.171572	0.0442664	3.8759	0.000106231	0.000152965	-0.449275	0.0443818	-10.123	4.37004e-24	1.2189e-23
TGME49_214850	1-deoxy-D-xylulose 5-phosphate reductoisomerase, putative	346.463	337.757	313.954	693.768	679.084	617.016	257.547	244.656	223.31	412.617	0.993715	0.0962784	10.3213	5.64711e-25	1.55354e-24	-0.456176	0.104429	-4.36827	1.25233e-05	1.89617e-05
TGME49_214860	hypothetical protein	0	0	0	0	0	0	0	0	0	0	NA	NA	NA	NA	NA	NA	NA	NA	NA	NA
TGME49_214870	ribosomal protein L9, N-terminal domain-containing protein	366.388	352.971	347.869	728.248	814.304	775.734	505.897	494.914	462.499	538.758	1.11792	0.0868054	12.8785	5.95128e-38	2.19859e-37	0.455643	0.089286	5.10319	3.33979e-07	5.43691e-07
TGME49_214880	hypothetical protein	9045.68	8436.81	9242.26	2776.12	2741.19	2521.63	1049.51	998.232	1060.97	4208.05	-1.73155	0.0589489	-29.3737	1.19192e-189	3.17882e-188	-3.10048	0.0620158	-49.995	0	0
TGME49_214900	hypothetical protein	3086.07	3232.52	3060.08	4074.84	4260.43	4037.39	5850	5910.02	5823.91	4370.59	0.39945	0.0473409	8.43775	3.23505e-17	7.18614e-17	0.906221	0.0467297	19.3928	8.87294e-84	7.17894e-83
TGME49_214910	hypothetical protein	368.602	430.056	409.884	1075.13	1066.85	1169.55	623.633	545.339	636.184	702.803	1.44939	0.0903581	16.0405	6.6668e-58	3.55385e-57	0.575338	0.0928346	6.19745	5.73837e-10	1.04214e-09
TGME49_214920	GPI-anchored wall transfer protein GWT1, putative	2720.79	2791.31	2600.78	4982.8	5199.02	4572.07	1752.24	1845.19	1745.78	3134.44	0.861992	0.061414	14.0357	9.4196e-45	3.97629e-44	-0.601542	0.063224	-9.51445	1.82669e-21	4.70334e-21
TGME49_214930	hypothetical protein	0	0	0	0	0	0	0	0	0	0	NA	NA	NA	NA	NA	NA	NA	NA	NA	NA
TGME49_214940	MIC2-associated protein M2AP	47845.2	51385.7	52174.5	30400.4	29901.5	23785.9	40412.9	43808.3	40215.6	39992.2	-0.846729	0.083535	-10.1362	3.81592e-24	1.02306e-23	-0.282432	0.0834809	-3.38319	0.000716492	0.000991228
TGME49_214950	hypothetical protein	10527.8	10834.6	10775.2	21148.4	20458	16853.9	17686.1	18813.3	17647.4	16082.8	0.861697	0.0754282	11.4241	3.16989e-30	9.86354e-30	0.751335	0.0754314	9.96051	2.26896e-23	6.19269e-23
TGME49_214960	AP2 domain transcription factor AP2X-8	2770.6	2842.02	2950.59	2948.52	3059.36	2739.87	5183.14	5747.54	5365.38	3734.11	0.0304258	0.0621933	0.489214	0.62469	0.663873	0.927034	0.0612325	15.1396	8.87745e-52	4.40356e-51
TGME49_214970	DNA replication licensing factor, putative	5799.11	5225.59	5002.92	3340.33	3282.07	4069.13	2580.99	2022.61	2333.34	3739.57	-0.582216	0.0988901	-5.8875	3.92079e-09	6.83744e-09	-1.2045	0.0993269	-12.1267	7.6292e-34	2.68748e-33
TGME49_214980	hypothetical protein	11582.7	12861.1	13460.3	7642.94	7750.3	6117.59	12354.9	12999.4	12508.3	10808.6	-0.81566	0.0852847	-9.56397	1.13321e-21	2.84735e-21	-0.00165151	0.0850197	-0.019425	0.984502	0.989311
TGME49_214990	hypothetical protein	2290.2	2281.12	2384.69	5074.75	5206.97	5426.17	5464.6	5380.56	5449.75	4328.76	1.17414	0.0483012	24.3088	1.58196e-130	2.24094e-129	1.22694	0.04817	25.4711	4.11973e-143	7.22082e-142
TGME49_215010	hypothetical protein	2189.47	2064.07	2111.44	1240.22	1289.56	1336.21	1517.69	1384.83	1386.5	1613.33	-0.717981	0.062947	-11.4061	3.89694e-30	1.20867e-29	-0.568299	0.062283	-9.12446	7.20946e-20	1.77585e-19
TGME49_215020	hypothetical protein	633.154	583.213	586.241	539.133	575.68	527.738	538.09	489.311	526.018	555.398	-0.132798	0.0837572	-1.58552	0.112849	0.132401	-0.213303	0.0837016	-2.54838	0.0108225	0.0138894
TGME49_215030	hypothetical protein	1372.57	1282.05	1312.99	1396.94	1480.46	1407.63	1236.23	1196.2	1167.16	1316.91	0.111547	0.0613434	1.81841	0.0690022	0.0828781	-0.13949	0.0618085	-2.25681	0.0240199	0.0300806
TGME49_215040	HEAT repeat-containing protein	1976.94	1889.61	1818.8	2114.74	2179.43	2157.57	2774.15	2569.82	2571.53	2228.07	0.182923	0.0582169	3.14209	0.00167745	0.00226129	0.477733	0.0575591	8.29987	1.04223e-16	2.34835e-16
TGME49_215050	hypothetical protein	189.282	140.985	142.442	96.1245	77.5527	82.335	152.689	118.593	135.971	126.219	-0.874202	0.179243	-4.87718	1.07615e-06	1.70406e-06	-0.209662	0.170035	-1.23305	0.217557	0.247325
TGME49_215055	hypothetical protein	21.0313	24.3428	22.2869	64.7796	45.7362	58.5273	99.3397	46.69	55.5793	48.7014	1.27472	0.31823	4.00568	6.18404e-05	9.00814e-05	1.52623	0.314508	4.85277	1.21749e-06	1.93709e-06
TGME49_215060	small GTP-binding protein sar1, putative	1360.39	1308.43	1242.25	480.623	463.328	470.202	650.307	545.339	645.116	796.221	-1.46427	0.0845686	-17.3145	3.65421e-67	2.2331e-66	-1.08501	0.0821105	-13.214	7.28322e-40	2.92582e-39
TGME49_215070	ferodoxin FD	2390.93	2490.07	2437.02	1822.19	1745.93	1678.44	3337.08	3256.16	3124.35	2475.8	-0.480048	0.0558082	-8.60174	7.85131e-18	1.77646e-17	0.408827	0.054016	7.56862	3.77213e-14	7.92293e-14
TGME49_215080	hypothetical protein	1942.63	1968.73	1994.19	1127.37	1158.32	982.068	2749.32	2610.91	2772.02	1922.84	-0.852933	0.0682402	-12.499	7.5621e-36	2.6423e-35	0.460824	0.0652584	7.06152	1.64696e-12	3.2776e-12
TGME49_215090	ATP binding protein, putative	990.686	1091.37	978.684	643.616	677.095	601.145	514.175	633.116	541.898	741.309	-0.669873	0.0914873	-7.32203	2.44248e-13	4.89913e-13	-0.855375	0.0918868	-9.30901	1.29033e-20	3.24404e-20
TGME49_215100	PP-loop family protein	883.316	940.241	826.552	723.024	712.889	589.241	1108.37	1102.82	1203.89	898.927	-0.38723	0.0905865	-4.27469	1.91401e-05	2.85943e-05	0.365045	0.088039	4.1464	3.37738e-05	5.01787e-05
TGME49_215110		2.21382	1.01428	0	7.31382	4.97133	5.95193	5.51887	1.8676	1.98497	3.42629	1.87628	0.783089	2.39599	0.0165755	0.0209001	1.07821	0.800014	1.34773	0.177744	0.204024
TGME49_215120		0	0	0.968994	4.17933	5.96559	3.96795	6.43868	2.8014	0	2.70244	2.14547	0.867499	2.47317	0.0133921	0.0170004	1.67354	0.872889	1.91724	0.0552076	0.0671144
TGME49_215130	adaptor-related protein complex 3, sigma 2 subunit	811.366	739.413	766.474	146.276	139.197	126.974	542.689	664.866	578.62	501.764	-2.48031	0.114037	-21.7501	6.8984e-105	7.13882e-104	-0.374093	0.0953562	-3.92311	8.74144e-05	0.000127056
TGME49_215140	hypothetical protein	42.0627	51.7285	62.0156	275.836	209.79	227.165	440.59	582.691	502.198	266.009	2.15963	0.179344	12.0418	2.14202e-33	7.10798e-33	3.25255	0.174823	18.6048	2.93532e-77	2.15132e-76
TGME49_215150	AP2 domain transcription factor AP2X-9	10043	9507.9	9453.5	37680.8	38884.7	38325.4	19130.3	16370.4	17914.4	21923.4	1.98396	0.0593461	33.4303	4.98462e-245	2.24334e-243	0.880141	0.0595024	14.7917	1.65744e-49	8.00107e-49
TGME49_215160	hypothetical protein	8952.7	8980.47	9053.31	12335.3	12536.7	11732.2	13622.4	14784.9	14324.6	11813.6	0.439437	0.0477575	9.20143	3.53233e-20	8.53787e-20	0.662587	0.04764	13.9082	5.64667e-44	2.46927e-43
TGME49_215165	hypothetical protein	2.21382	5.07142	6.78296	244.491	266.463	246.013	135.212	165.283	135.971	134.167	5.426	0.356037	15.24	1.91842e-52	9.28687e-52	4.63538	0.358213	12.9403	2.66686e-38	1.03199e-37
TGME49_215170	serine/threonine-protein phosphatase 2A catalytic subunit beta isoform, putative	3056.18	3050.97	2876.94	1718.75	1681.3	1608.01	2569.95	2819.14	2727.35	2456.51	-0.84217	0.0589771	-14.2796	2.93249e-46	1.26131e-45	-0.146221	0.0574679	-2.5444	0.0109465	0.0140402
TGME49_215180	hypothetical protein	267.873	243.428	263.566	1918.31	1891.09	1623.88	1059.62	1059.86	1101.66	1047.7	2.80304	0.0907826	30.8764	2.47698e-209	7.86896e-208	2.05008	0.0920062	22.2819	5.53046e-110	6.27148e-109
TGME49_215185	hypothetical protein	12.176	19.2714	19.3799	624.809	630.364	512.858	192.241	189.561	173.685	263.816	5.0222	0.223844	22.4362	1.74663e-111	1.96775e-110	3.35881	0.228819	14.6789	8.80211e-49	4.19752e-48
TGME49_215195	tetratricopeptide repeat-containing protein	211.42	177.5	208.334	2195.19	2139.66	1695.31	711.935	554.677	672.906	951.881	3.32087	0.124779	26.6141	4.66735e-156	8.76752e-155	1.69041	0.127381	13.2705	3.43149e-40	1.38688e-39
TGME49_215210	hypothetical protein	2217.14	2471.81	2610.47	4577.41	4685.97	4154.44	3879.77	4473.84	3961.02	3670.21	0.876163	0.0784965	11.1618	6.27066e-29	1.89193e-28	0.752671	0.0785192	9.58582	9.17295e-22	2.38315e-21
TGME49_215220	hypothetical protein	26722	27750.8	28175.4	23147.2	23586	18863.6	19112.8	21235.5	19551	23127.1	-0.332782	0.0786301	-4.23225	2.31368e-05	3.43928e-05	-0.46361	0.0786358	-5.89566	3.73196e-09	6.58522e-09
TGME49_215230	RNA recognition motif-containing protein	2260.31	2321.7	2376.94	3460.48	3653.93	3349.94	1996.91	2117.86	2107.05	2627.24	0.587724	0.0554913	10.5913	3.2708e-26	9.27566e-26	-0.161839	0.0565254	-2.86312	0.00419497	0.00554601
TGME49_215250	thiamin pyrophosphokinase, catalytic domain-containing protein	965.227	1067.03	991.281	1101.25	1042.98	1012.82	959.364	1090.68	1019.28	1027.77	0.0616036	0.0748037	0.823537	0.410202	0.449931	0.0212094	0.074651	0.284114	0.776323	0.803666
TGME49_215260	carbamoylphosphate synthetase	2496.09	2330.82	2210.28	1209.92	1326.35	1329.26	1908.61	1864.8	1865.88	1838	-0.862281	0.0654893	-13.1667	1.36362e-39	5.24155e-39	-0.318455	0.0640026	-4.97566	6.50262e-07	1.04655e-06
TGME49_215270	hypothetical protein	0	0	0	0	0	0	0	0	0	0	NA	NA	NA	NA	NA	NA	NA	NA	NA	NA
TGME49_215280	succinate dehydrogenase [ubiquinone] iron-sulfur protein	2692.01	2807.54	2677.33	2302.81	2348.46	2049.45	4123.52	4197.43	4211.12	3045.52	-0.287082	0.0603963	-4.75331	2.00112e-06	3.12827e-06	0.615329	0.0590951	10.4125	2.17375e-25	6.25905e-25
TGME49_215290	saccharopine dehydrogenase domain-containing protein	1133.48	1238.44	1268.41	1960.1	1997.48	1835.18	2537.76	2666.93	2512.98	1905.64	0.668243	0.0649021	10.2962	7.33294e-25	2.01539e-24	1.08186	0.0640755	16.8841	5.88888e-64	3.59109e-63
TGME49_215300	hypothetical protein	937.554	959.513	951.552	2634.02	2590.06	2284.55	3110.8	3129.16	3099.54	2188.53	1.39601	0.0663372	21.0442	2.58675e-98	2.46712e-97	1.71068	0.0658202	25.9901	6.40616e-149	1.21929e-147
TGME49_215320	hypothetical protein	7.74838	10.1428	12.5969	318.674	362.907	274.781	260.307	228.781	273.926	194.429	4.81277	0.275964	17.4399	4.11061e-68	2.54805e-67	4.48794	0.27662	16.2242	3.40136e-59	1.92099e-58
TGME49_215328	hypothetical protein	2.21382	0	0	38.6588	55.6789	57.5353	8.27831	8.4042	11.9098	20.2977	4.99537	0.632834	7.89364	2.93493e-15	6.22197e-15	2.6557	0.658387	4.03365	5.49182e-05	8.05687e-05
TGME49_215340	AP2 domain transcription factor AP2X-10	147.219	127.8	125	1596.5	1582.87	1912.55	280.543	246.523	241.174	695.576	3.65938	0.117315	31.1926	1.3408e-213	4.52572e-212	0.939491	0.126006	7.45591	8.92492e-14	1.85163e-13
TGME49_215343	hypothetical protein	94.0875	94.3284	111.434	1291.41	1259.73	1438.38	177.524	188.628	168.723	536.028	3.71666	0.117438	31.648	8.07883e-220	2.86103e-218	0.825968	0.129971	6.35504	2.08371e-10	3.84894e-10
TGME49_215347	hypothetical protein	492.576	482.799	436.047	1316.49	1285.59	1213.2	712.854	726.496	677.869	815.991	1.43346	0.0776841	18.4525	4.98251e-76	3.49463e-75	0.585723	0.080078	7.3144	2.58533e-13	5.28128e-13
TGME49_215350	hypothetical protein	2880.19	3068.21	2986.44	1221.41	1067.84	1047.54	1562.76	1639.75	1552.25	1891.82	-1.41984	0.067855	-20.9247	3.19265e-97	2.99866e-96	-0.908999	0.0662616	-13.7183	7.88519e-43	3.36807e-42
TGME49_215360	hypothetical protein	2873.54	3393.79	3266.48	1156.63	1122.53	935.445	1061.46	1255.03	1064.94	1792.2	-1.56474	0.0958655	-16.3223	6.85532e-60	3.77304e-59	-1.49155	0.0955023	-15.6179	5.49494e-55	2.90764e-54
TGME49_215370	hypothetical protein	1052.67	1020.37	1057.17	1301.86	1325.36	1469.13	1233.47	1170.05	1114.56	1193.85	0.387776	0.0710765	5.45576	4.87634e-08	8.15176e-08	0.168703	0.0714089	2.3625	0.0181522	0.0229586
TGME49_215380	hypothetical protein	850.108	903.727	908.916	422.112	442.448	451.354	665.944	823.612	761.237	692.162	-1.01449	0.091042	-11.1432	7.73338e-29	2.3308e-28	-0.242732	0.0870478	-2.78849	0.00529536	0.00694237
TGME49_215385	transporter, major facilitator family protein	117.333	138.957	121.124	248.67	188.91	249.981	139.811	150.342	160.783	168.435	0.858039	0.152499	5.62653	1.83874e-08	3.12705e-08	0.252915	0.156627	1.61476	0.106363	0.125318
TGME49_215390	TIM10 family protein, putative	185.961	169.385	142.442	73.1382	68.6043	63.4872	111.297	106.453	92.3013	112.563	-1.26472	0.176557	-7.16322	7.88047e-13	1.5611e-12	-0.673564	0.16573	-4.06422	4.81935e-05	7.09437e-05
TGME49_215400	RNA recognition motif-containing protein	589.984	584.228	556.203	510.923	475.259	550.553	395.519	438.886	431.732	503.698	-0.170258	0.0887099	-1.91926	0.0549508	0.0666148	-0.449473	0.0897672	-5.00709	5.52589e-07	8.91343e-07
TGME49_215410	DPCD family protein	28.7797	17.2428	9.68994	1116.93	998.243	1066.39	518.774	488.377	451.582	521.778	5.77576	0.207479	27.8378	1.5144e-170	3.33825e-169	4.65388	0.209078	22.2591	9.2153e-110	1.04091e-108
TGME49_215420	SNARE protein	433.91	442.228	439.923	1045.88	894.839	938.42	1056.86	989.828	994.472	804.04	1.12627	0.082747	13.611	3.4448e-42	1.38578e-41	1.20586	0.0822568	14.6597	1.16722e-48	5.55086e-48
TGME49_215425	hypothetical protein	1959.23	1981.91	1804.27	1287.23	1387.99	1336.21	1638.19	1484.74	1534.38	1601.57	-0.517027	0.0662781	-7.80087	6.14814e-15	1.29198e-14	-0.302	0.0655223	-4.60911	4.04389e-06	6.26559e-06
TGME49_215430	hypothetical protein	2521.55	2452.54	2413.76	1483.66	1480.46	1487.98	2020.83	1867.6	1860.91	1954.37	-0.729698	0.0565649	-12.9002	4.48979e-38	1.66151e-37	-0.360885	0.0554186	-6.51199	7.41601e-11	1.39248e-10
TGME49_215440	WWE domain-containing protein	3047.33	3110.81	3121.13	2227.58	2063.1	1977.03	4087.64	4471.97	4417.56	3169.35	-0.565831	0.0609263	-9.28715	1.58479e-20	3.86295e-20	0.483207	0.0594104	8.13339	4.17461e-16	9.27798e-16
TGME49_215450	aquaporin 1	820.222	741.442	778.102	1286.19	1387	1592.14	392.76	351.109	334.468	853.715	0.864989	0.0924625	9.35503	8.35782e-21	2.05054e-20	-1.11268	0.099329	-11.202	3.9885e-29	1.26755e-28
TGME49_215460	ribosomal protein RPS24	16431	16567.3	15921.5	12325.9	12106.2	10435.7	17373.4	15401.2	16879.2	14826.8	-0.487857	0.0693496	-7.03475	1.99622e-12	3.90079e-12	0.0214653	0.0692024	0.310181	0.756423	0.785041
TGME49_215470	ribosomal protein RPL10A	24228.1	25037.6	24014.6	17053.7	16839.9	14126.9	9398.64	9169.92	9263.87	16570.4	-0.608995	0.0673575	-9.04124	1.54906e-19	3.68237e-19	-1.39478	0.0675573	-20.6458	1.06407e-94	9.97253e-94
TGME49_215480	Adenosine/AMP deaminase domain-containing protein	847.895	846.927	870.157	766.906	865.011	860.053	410.236	492.113	429.747	709.894	-0.0413014	0.0839024	-0.492255	0.622539	0.661831	-0.94309	0.0875798	-10.7684	4.85612e-27	1.46565e-26
TGME49_215490	transporter, major facilitator family protein	7562.42	7575.69	7191.87	10600.9	10645.6	10756.1	5848.16	5958.58	5912.24	8005.73	0.519129	0.040743	12.7416	3.47411e-37	1.26293e-36	-0.33337	0.0412988	-8.07213	6.90799e-16	1.52665e-15
TGME49_215500	TPR repeat-containing protein	375.243	389.485	361.435	3308.98	3416.3	3814.19	1140.57	1230.75	1163.19	1688.91	3.22077	0.0796691	40.4268	0	0	1.64661	0.081874	20.1115	5.85434e-90	5.16724e-89
TGME49_215510	MraW methylase family protein	1937.1	2053.93	2294.58	3779.16	3668.84	3701.11	3039.06	3211.34	3029.07	2968.24	0.824917	0.065152	12.6614	9.67389e-37	3.47432e-36	0.560509	0.0653358	8.57888	9.57995e-18	2.21872e-17
TGME49_215520	hypothetical protein	1993.55	1930.18	1969	1008.26	974.38	943.38	887.619	728.364	837.659	1252.49	-1.00853	0.0742438	-13.584	4.98057e-42	1.99801e-41	-1.2619	0.0748139	-16.8672	7.83896e-64	4.76682e-63
TGME49_215530	hypothetical protein	5503.57	5131.26	5164.74	819.148	782.487	755.895	406.557	418.342	431.732	2157.08	-2.74196	0.0620733	-44.173	0	0	-3.64802	0.0672763	-54.2244	0	0
TGME49_215540	hypothetical protein	24.3521	33.4714	34.8838	286.284	280.383	248.989	156.368	130.732	130.016	147.275	3.0899	0.195279	15.823	2.15782e-56	1.12256e-55	2.12881	0.200487	10.6182	2.4519e-26	7.2508e-26
TGME49_215550	hypothetical protein	778.159	806.356	798.451	2182.65	2287.81	2491.87	935.449	698.482	871.403	1316.74	1.54268	0.0952613	16.1942	5.5391e-59	3.00084e-58	0.0717569	0.0977459	0.734117	0.462877	0.501156
TGME49_215560	histone arginine methyltransferase PRMT5	661.933	657.256	582.365	959.156	915.719	1082.26	389.08	334.3	325.536	656.4	0.636377	0.0955416	6.66073	2.72465e-11	5.11709e-11	-0.853707	0.101391	-8.41994	3.76669e-17	8.59693e-17
TGME49_215570	AP2 domain transcription factor AP2X-11	1878.43	1692.84	1717.06	853.628	805.355	787.638	525.213	561.214	573.657	1043.89	-1.1102	0.0718909	-15.4429	8.42572e-54	4.16991e-53	-1.66886	0.0741285	-22.5131	3.0918e-112	3.60543e-111
TGME49_215580	hypothetical protein	244.628	226.185	202.52	151.501	159.083	118.047	63.467	62.5646	67.4891	143.943	-0.646491	0.152763	-4.23197	2.31652e-05	3.4429e-05	-1.78243	0.16849	-10.5789	3.7346e-26	1.09876e-25
TGME49_215590	flavoprotein subunit of succinate dehydrogenase	8667.12	9114.36	9016.49	5491.64	5547.01	4505.61	16116.9	15380.6	15662.4	9944.69	-0.784627	0.0728007	-10.7777	4.38567e-27	1.27298e-26	0.814159	0.0721613	11.2825	1.60154e-29	5.13693e-29
TGME49_215600	hypothetical protein	1070.38	1224.24	1116.28	1213.05	1335.3	1146.74	3188.99	3089.01	3273.22	1850.8	0.114838	0.0744855	1.54174	0.123136	0.143844	1.48277	0.0720313	20.5851	3.73231e-94	3.47531e-93
TGME49_215610	hypothetical protein	1633.8	1753.7	1676.36	855.717	924.667	762.839	1710.85	1748.07	1647.53	1412.61	-0.992205	0.0745492	-13.3094	2.04127e-40	7.94173e-40	0.0120221	0.0715609	0.167997	0.866585	0.883142
TGME49_215620	hypothetical protein	1280.7	1349	1397.29	1643.52	1686.27	1503.85	1802.83	1855.46	1970.09	1609.89	0.262308	0.0683516	3.83763	0.000124229	0.00017805	0.481456	0.0677367	7.10776	1.17941e-12	2.36129e-12
TGME49_215640	zinc finger, C3HC4 type (RING finger) domain-containing protein	2276.92	2308.51	2362.41	1471.12	1436.71	1326.29	831.51	847.89	916.065	1530.83	-0.714134	0.0633737	-11.2686	1.87492e-29	5.73087e-29	-1.41961	0.0654107	-21.703	1.92062e-104	2.05907e-103
TGME49_215650	hypothetical protein	0	0	0	0	0	0	0	0	0	0	NA	NA	NA	NA	NA	NA	NA	NA	NA	NA
TGME49_215660	hypothetical protein	561.204	445.271	432.171	251.804	264.475	308.508	309.057	271.736	312.633	350.762	-0.796412	0.125726	-6.33452	2.38083e-10	4.32201e-10	-0.68266	0.124404	-5.48743	4.07832e-08	6.89913e-08
TGME49_215670	cAMP-dependent protein kinase	6.64147	3.04285	9.68994	194.339	199.847	223.197	94.7406	88.711	102.226	102.493	4.78525	0.328743	14.5562	5.3333e-48	2.37674e-47	3.67819	0.33353	11.028	2.7988e-28	8.71824e-28
TGME49_215680	SAG-related sequence SRS18	557.884	613.642	607.559	239.266	179.962	191.454	373.444	364.182	319.581	382.997	-1.53898	0.116099	-13.2557	4.18055e-40	1.62137e-39	-0.748102	0.109229	-6.84896	7.43908e-12	1.44712e-11
TGME49_215690	hypothetical protein	936.448	899.67	911.823	519.281	526.961	574.361	840.708	854.427	884.306	771.998	-0.759804	0.074147	-10.2473	1.21729e-24	3.32656e-24	-0.0911379	0.0705017	-1.2927	0.196113	0.224037
TGME49_215700	phosphatidylinositol 3- and 4-kinase	1148.97	1122.81	1150.2	734.517	788.453	779.702	734.93	706.887	772.155	882.07	-0.570331	0.0688383	-8.28508	1.1803e-16	2.58398e-16	-0.627797	0.0686862	-9.14008	6.24083e-20	1.54033e-19
TGME49_215710	hypothetical protein	1224.24	1273.94	1263.57	597.644	599.542	542.617	1132.29	1239.15	1263.44	1015.16	-1.11118	0.0745224	-14.9107	2.80901e-50	1.31488e-49	-0.0500782	0.0699541	-0.715872	0.474071	0.512248
TGME49_215730	Gas41, putative	885.53	884.456	924.42	390.767	431.511	393.819	494.859	465.966	444.634	590.662	-1.14542	0.0826923	-13.8517	1.2432e-43	5.12523e-43	-0.936787	0.0807257	-11.6046	3.90683e-31	1.29942e-30
TGME49_215740	notchless, putative	1025	1026.46	1035.85	1766.81	1687.27	1666.54	2889.13	2694.95	2761.1	1839.23	0.728818	0.0593978	12.2701	1.31062e-34	4.47455e-34	1.43314	0.0579203	24.7434	3.65545e-135	5.78511e-134
TGME49_215750	cytidine and deoxycytidylate deaminase zinc-binding region domain-containing protein	487.041	477.728	483.528	758.548	721.837	741.015	698.137	671.402	609.387	627.625	0.615852	0.0813705	7.56849	3.77591e-14	7.75373e-14	0.450431	0.0816752	5.5149	3.48973e-08	5.92781e-08
TGME49_215775	rhoptry protein ROP8	4185.23	4373.59	4114.35	1895.32	1893.08	1707.21	1153.44	986.093	1029.21	2370.84	-1.20393	0.0689065	-17.4719	2.34706e-68	1.45906e-67	-1.99654	0.0706138	-28.2741	7.19768e-176	1.87335e-174
TGME49_215785	rhoptry protein ROP2A	80.8046	87.2284	92.0544	38.6588	33.805	30.7516	8.27831	9.338	8.93238	43.3168	-1.31821	0.245991	-5.35878	8.37873e-08	1.38965e-07	-3.18339	0.323338	-9.84541	7.17462e-23	1.92953e-22
TGME49_215885	hypothetical protein	22.1382	23.3285	25.1938	253.894	292.314	333.308	306.297	255.861	266.979	197.702	3.57745	0.210624	16.985	1.06044e-64	6.2848e-64	3.49243	0.210601	16.5831	9.22955e-62	5.43644e-61
TGME49_215890	hypothetical protein	1341.58	1269.88	1312.02	587.195	634.342	561.465	2056.7	2110.39	2067.35	1326.77	-1.13575	0.0676375	-16.7918	2.80441e-63	1.62528e-62	0.66776	0.0609765	10.9511	6.56457e-28	2.0237e-27
TGME49_215895	AP2 domain-containing protein	4343.52	4269.12	4437.99	4600.39	4463.26	3551.32	3846.65	4518.66	4025.53	4228.49	-0.0489835	0.0904239	-0.541709	0.588019	0.627525	-0.0746754	0.0903836	-0.826205	0.408688	0.446795
TGME49_215900	hypothetical protein	25.459	37.5285	44.5737	809.745	745.699	714.231	1134.13	1080.41	1063.95	628.413	4.34104	0.157915	27.4897	2.32901e-166	4.87287e-165	4.87145	0.156906	31.047	1.2521e-211	4.5845e-210
TGME49_215910	hypothetical protein	12585.6	13757.7	13613.4	14191.9	14857.3	12471.3	29392.6	29671.5	29887.8	18936.6	0.055228	0.0656209	0.841623	0.399999	0.439745	1.15306	0.0654051	17.6295	1.46149e-69	9.71442e-69
TGME49_215920	hypothetical protein	1598.38	1709.07	1638.57	1672.78	1477.48	1368.94	1076.18	1266.23	1094.71	1433.59	-0.130405	0.0857545	-1.52068	0.128341	0.149601	-0.523912	0.0863799	-6.06521	1.31778e-09	2.36439e-09
TGME49_215930	mediator complex subunit MED21	208.099	202.857	225.776	496.295	428.529	480.122	250.189	243.722	315.611	316.8	1.13561	0.122207	9.29253	1.50668e-20	3.67359e-20	0.341934	0.125931	2.71525	0.00662267	0.00863275
TGME49_215940	Acetyl-coenzyme A transporter, putative	950.837	838.813	931.203	1142	1151.36	1131.86	665.944	701.284	694.741	912.005	0.332122	0.0702929	4.72483	2.30304e-06	3.59217e-06	-0.399133	0.0726769	-5.49188	3.97667e-08	6.73376e-08
TGME49_215950	hypothetical protein	6017.17	6445.77	6416.68	7246.95	7299.9	6494.54	5072.76	5368.42	5172.84	6170.56	0.156041	0.0587051	2.65804	0.00785963	0.0101684	-0.273858	0.0589292	-4.64723	3.36414e-06	5.22834e-06
TGME49_215955	hypothetical protein	58.6663	80.1284	69.7676	860.941	868.988	700.343	282.382	284.809	293.776	388.867	3.51605	0.142435	24.6853	1.53789e-134	2.27161e-133	2.02376	0.147251	13.7436	5.56156e-43	2.38617e-42
TGME49_215960	hypothetical protein	8002.97	8822.24	8977.73	8521.65	8802.23	6981.61	4166.75	4434.62	4264.72	6997.17	-0.0862193	0.0814956	-1.05796	0.290072	0.32472	-1.00207	0.081901	-12.2352	2.01705e-34	7.21412e-34
TGME49_215970	hypothetical protein	0	0	0	0	0	0	0	0	0	0	NA	NA	NA	NA	NA	NA	NA	NA	NA	NA
TGME49_215980	hypothetical protein	0	0	0	0	0	0	0	0	0	0	NA	NA	NA	NA	NA	NA	NA	NA	NA	NA
TGME49_215990	helicase, putative	1592.85	1701.97	1547.48	11555.8	11753.2	10016.1	3685.69	3340.2	3544.17	5415.28	2.77857	0.0725743	38.2859	0	0	1.12438	0.0734155	15.3153	6.0429e-53	3.05361e-52
TGME49_216000	alveolin domain containing intermediate filament IMC3	26249.3	25216.1	25729.7	9343.93	9647.36	8353.53	5252.13	3859.4	4753.02	13156.1	-1.49356	0.091698	-16.2878	1.2049e-59	6.60629e-59	-2.47092	0.0920495	-26.8434	1.00799e-158	2.14006e-157
TGME49_216010	ribosomal protein RPL24	737.203	905.756	819.769	1028.11	953.501	977.108	1212.31	1320.39	1122.5	1008.52	0.262973	0.0888392	2.9601	0.00307538	0.00407833	0.567807	0.0878831	6.46093	1.04061e-10	1.94084e-10
TGME49_216020	peptidase family c78 protein	1388.07	1422.03	1376.94	857.807	854.074	835.254	569.364	514.524	637.177	939.47	-0.715942	0.0762998	-9.38327	6.39552e-21	1.57312e-20	-1.28142	0.0783624	-16.3525	4.17291e-60	2.40067e-59
TGME49_216030	hypothetical protein	988.472	1007.18	1063.96	1703.08	1780.73	1731.02	1101.01	1030.92	1053.03	1273.27	0.767771	0.062158	12.3519	4.75622e-35	1.63935e-34	0.0572494	0.0638662	0.896397	0.370041	0.406602
TGME49_216040	30S ribosomal protein S15, putative	1271.84	1476.8	1353.68	1172.3	1203.06	1076.31	976.84	940.337	945.84	1157.45	-0.249396	0.0741649	-3.36273	0.000771761	0.00106242	-0.518481	0.0746989	-6.94095	3.8947e-12	7.66608e-12
TGME49_216050	tetratricopeptide repeat-containing protein	1179.97	1149.18	1050.39	1286.19	1441.69	1309.42	1616.11	1551.98	1648.52	1359.27	0.257228	0.0713629	3.6045	0.00031275	0.000438713	0.511156	0.0705875	7.24145	4.43922e-13	9.01088e-13
TGME49_216053	hypothetical protein	23.2452	26.3714	25.1938	468.085	530.938	468.218	246.51	220.377	242.167	250.123	4.2379	0.192138	22.0565	8.2682e-108	8.84227e-107	3.19139	0.195503	16.324	6.66306e-60	3.81801e-59
TGME49_216055	hypothetical protein	791.442	778.97	725.776	833.776	866.005	869.973	949.246	853.493	926.983	843.963	0.163164	0.0743234	2.19532	0.0281403	0.0348667	0.249891	0.0736867	3.39126	0.000695719	0.00096326
TGME49_216060	hypothetical protein	2936.64	2877.52	2789.73	2539.99	2698.44	2332.16	4778.42	5032.25	4819.52	3422.74	-0.184196	0.0615363	-2.99329	0.00275984	0.00367172	0.765306	0.0603711	12.6767	7.96101e-37	2.98832e-36
TGME49_216070	hypothetical protein	1082.56	980.813	870.157	968.559	1009.18	1131.86	1037.55	972.086	1109.6	1018.04	0.0852873	0.0932201	0.914902	0.360243	0.398115	0.0891862	0.0929914	0.95908	0.337519	0.372858
TGME49_216080	apical complex lysine methyltransferase	5278.86	5299.63	5444.78	3587.95	3587.31	3400.53	3502.64	3122.63	3350.64	4063.89	-0.599017	0.0549533	-10.9005	1.14664e-27	3.36438e-27	-0.683108	0.0549448	-12.4326	1.73847e-35	6.36801e-35
TGME49_216090	hypothetical protein	15.4968	12.1714	7.75195	544.357	613.462	690.424	163.727	118.593	130.016	255.111	5.59214	0.263685	21.2076	8.11727e-100	7.81954e-99	3.43901	0.270074	12.7336	3.84801e-37	1.46028e-36
TGME49_216120	hypothetical protein	1757.78	1748.63	1703.49	2611.03	2663.64	2638.69	3130.12	2791.13	2946.69	2443.47	0.602692	0.0577294	10.4399	1.62904e-25	4.54962e-25	0.766887	0.0573565	13.3705	8.98996e-41	3.67639e-40
TGME49_216130	ubiquitin conjugating enzyme E2, putative	1869.57	2031.61	2028.1	1490.97	1570.94	1412.59	2048.42	2263.53	2197.37	1879.23	-0.406065	0.0671329	-6.04868	1.46035e-09	2.58426e-09	0.133901	0.0658884	2.03223	0.0421302	0.0516452
TGME49_216140	tetratricopeptide repeat-containing protein	254.59	237.342	221.9	551.671	544.858	578.329	387.241	386.593	371.19	392.635	1.22944	0.0966999	12.714	4.94286e-37	1.78633e-36	0.682263	0.0990601	6.88737	5.68344e-12	1.1116e-11
TGME49_216150	peptidase family M3 protein	3.32074	1.01428	0	120.156	134.226	159.71	64.3868	56.9618	51.6093	65.7094	5.80293	0.511573	11.3433	8.00695e-30	2.46396e-29	4.55478	0.516318	8.82165	1.12787e-18	2.68335e-18
TGME49_216155	hypothetical protein	1.10691	0	0.968994	112.842	99.4266	128.958	50.5897	31.7492	36.722	51.3737	5.98359	0.577836	10.3552	3.96463e-25	1.09452e-24	4.48363	0.584115	7.67592	1.64229e-14	3.47905e-14
TGME49_216160	hypothetical protein	19.9244	34.4857	23.2559	121.2	109.369	150.782	93.8208	88.711	83.3689	80.5465	2.24928	0.23891	9.41478	4.74071e-21	1.17008e-20	1.73469	0.242604	7.15027	8.66078e-13	1.74325e-12
TGME49_216170	SufS subfamily cysteine desulfurase	1119.09	1115.71	1156.01	617.496	596.559	589.241	1643.7	1726.6	1751.74	1146.24	-0.910269	0.0672263	-13.5404	9.03292e-42	3.60857e-41	0.593975	0.0611861	9.70768	2.79635e-22	7.39617e-22
TGME49_216180	hypothetical protein	6339.29	6789.62	6611.45	3322.56	3402.38	3388.63	3200.03	3595.13	3256.35	4433.94	-0.964023	0.0567382	-16.9907	9.62023e-65	5.70545e-64	-0.97288	0.0566372	-17.1774	3.9201e-66	2.46892e-65
TGME49_216190	hypothetical protein	1021.68	1010.23	1070.74	1801.29	1845.36	1912.55	1763.28	1385.76	1574.08	1487.22	0.839481	0.0834214	10.0631	8.03936e-24	2.14143e-23	0.604829	0.0836567	7.2299	4.83365e-13	9.79999e-13
TGME49_216200	hypothetical protein	39.8488	51.7285	31.0078	53.2864	43.7477	58.5273	46.9104	26.1464	24.8122	41.7795	0.336364	0.295256	1.13923	0.254608	0.287365	-0.310055	0.304776	-1.01732	0.309001	0.343374
TGME49_216210	hypothetical protein	2137.45	1917	1990.31	3346.6	3249.26	3326.14	2186.39	2099.18	2049.49	2477.98	0.714826	0.057061	12.5274	5.28631e-36	1.85461e-35	0.0684079	0.0579234	1.18101	0.2376	0.268555
TGME49_216220	AP2 domain transcription factor AP2XI-5	2371.01	2083.34	2034.89	2550.43	2595.03	2859.9	2535.92	2255.13	2371.05	2406.3	0.303119	0.0759251	3.99234	6.54254e-05	9.52073e-05	0.14276	0.0760098	1.87818	0.0603562	0.0730548
TGME49_216230	hypothetical protein	866.712	764.77	776.164	981.097	982.335	1019.76	1009.95	848.824	974.622	913.805	0.309692	0.0833613	3.71506	0.000203154	0.00028778	0.235353	0.0833132	2.82492	0.00472929	0.00622669
TGME49_216240	hypothetical protein	1201	1203.96	1080.43	623.765	660.192	633.88	606.156	586.426	629.237	802.782	-0.859545	0.0754714	-11.389	4.74365e-30	1.46812e-29	-0.934092	0.0753891	-12.3903	2.95006e-35	1.07333e-34
TGME49_216250	RecF/RecN/SMC N terminal domain-containing protein	523.569	504.099	488.373	795.117	768.567	849.142	941.888	907.654	847.584	736.221	0.670085	0.0804438	8.32985	8.09444e-17	1.77884e-16	0.830955	0.0795777	10.4421	1.59307e-25	4.60238e-25
TGME49_216260	eukaryotic initiation factor-2B, gamma subunit, putative	1805.37	1832.81	1708.34	1347.83	1341.26	1240.98	1273.02	1370.82	1375.59	1477.34	-0.443405	0.0644419	-6.88069	5.95637e-12	1.14325e-11	-0.411097	0.0641026	-6.41311	1.42579e-10	2.64554e-10
TGME49_216270	hypothetical protein	240.2	240.385	217.055	297.777	242.601	285.692	406.557	465.966	474.409	318.96	0.243138	0.119459	2.03533	0.0418177	0.0511532	0.946072	0.114936	8.23131	1.85171e-16	4.14523e-16
TGME49_216275	ACR, YggU family COG1872 domain-containing protein	280.049	311.385	303.295	357.332	417.592	432.507	560.166	518.259	527.011	411.955	0.430693	0.103419	4.16453	3.11996e-05	4.59747e-05	0.839886	0.100954	8.31945	8.8369e-17	1.99425e-16
TGME49_216280	adenylate and guanylate cyclase catalytic domain-containing protein	17.7106	7.09999	11.6279	25.076	28.8337	28.7676	53.3491	53.2266	34.737	28.9365	1.13672	0.369503	3.07636	0.00209543	0.0028081	1.89171	0.356121	5.31198	1.0844e-07	1.8006e-07
TGME49_216285	hypothetical protein	179.32	207.928	264.535	204.787	234.647	251.965	282.382	282.008	289.806	244.153	0.0816213	0.142332	0.573459	0.566334	0.605655	0.383993	0.139821	2.74631	0.00602698	0.00787884
TGME49_216290	hypothetical protein	5627.54	6099.9	6169.58	4466.66	4207.73	3930.26	2812.79	3080.61	2943.72	4370.98	-0.50548	0.0638771	-7.91332	2.50614e-15	5.32207e-15	-1.01705	0.0643155	-15.8135	2.51123e-56	1.35538e-55
TGME49_216335	hypothetical protein	20279.7	21070.7	21920.6	14517.9	14427.8	13786.6	11888.6	11827.5	12294.9	15779.4	-0.565962	0.0463395	-12.2134	2.63712e-34	8.94675e-34	-0.812712	0.0463999	-17.5154	1.09333e-68	7.15172e-68
TGME49_216370	hypothetical protein	466.01	456.428	431.202	188.07	247.572	219.229	340.33	294.147	311.641	328.292	-1.04142	0.115104	-9.04764	1.46097e-19	3.47776e-19	-0.514043	0.110226	-4.66355	3.10804e-06	4.8399e-06
TGME49_216375	hypothetical protein	237.986	227.2	222.869	244.491	316.177	307.516	314.576	253.994	257.054	264.651	0.335565	0.13195	2.54312	0.0109867	0.0140397	0.26317	0.131834	1.99622	0.0459105	0.0561041
TGME49_216380	phospholipid-translocating P-type ATPase, flippase subfamily protein	1576.24	1557.94	1500	1037.52	1026.08	1112.02	896.817	1023.44	987.524	1190.84	-0.544081	0.0695666	-7.82102	5.23987e-15	1.10353e-14	-0.671437	0.069687	-9.63503	5.68734e-22	1.48787e-21
TGME49_216390	RNA methyltransferase, TrmH family protein	1109.13	1101.51	1050.39	1371.86	1430.75	1496.91	1386.16	1332.53	1303.14	1286.93	0.399124	0.0639155	6.24456	4.24983e-10	7.63625e-10	0.302909	0.0639292	4.73819	2.15631e-06	3.38899e-06
TGME49_216400	meiotic recombination protein DMC1 family protein	194.817	165.328	121.124	538.088	514.035	659.672	361.486	252.126	299.731	345.156	1.81988	0.165835	10.9741	5.09351e-28	1.50729e-27	0.920269	0.16852	5.46088	4.73774e-08	7.98961e-08
TGME49_216410	hypothetical protein	497.003	528.442	552.327	397.036	411.626	427.547	286.981	287.61	238.197	402.974	-0.351722	0.0975889	-3.60411	0.000313219	0.0004393	-0.953334	0.101177	-9.42242	4.40809e-21	1.12228e-20
TGME49_216415	hypothetical protein	232.452	273.857	213.179	211.056	208.796	256.925	119.576	137.269	126.046	197.684	-0.0869389	0.139154	-0.624766	0.532125	0.572186	-0.903837	0.146104	-6.18626	6.16076e-10	1.11791e-09
TGME49_216420	hypothetical protein	0	0	0	0	0	0	0	0	0	0	NA	NA	NA	NA	NA	NA	NA	NA	NA	NA
TGME49_216430	TBC domain-containing protein	8074.92	8221.79	8565.91	13444.9	13840.2	12124.1	15643.2	15680.4	15827.2	12380.3	0.663817	0.0558319	11.8896	1.34099e-32	4.3892e-32	0.922353	0.0557294	16.5506	1.58627e-61	9.33082e-61
TGME49_216435	hypothetical protein	1506.51	1596.48	1449.61	679.141	654.227	687.448	550.048	465.966	506.168	899.511	-1.16976	0.0769647	-15.1987	3.60687e-52	1.74117e-51	-1.57737	0.0785925	-20.0703	1.34244e-89	1.17767e-88
TGME49_216440	OTU family cysteine protease	1027.21	1081.23	1033.92	849.448	820.269	847.158	687.1	677.939	646.109	852.264	-0.320072	0.0673021	-4.75575	1.97714e-06	3.09221e-06	-0.642621	0.0683674	-9.39953	5.48057e-21	1.39164e-20
TGME49_216450	peptidase, T1 family protein	2416.39	2310.54	2281.01	1304.99	1260.73	1313.39	993.397	874.037	897.208	1516.86	-0.852019	0.0638179	-13.3508	1.17206e-40	4.58477e-40	-1.33951	0.0651401	-20.5635	5.8223e-94	5.40392e-93
TGME49_216460	hypothetical protein	1839.69	1978.87	2010.66	609.137	588.605	592.217	201.439	195.164	231.249	916.337	-1.70162	0.0744752	-22.8482	1.52427e-115	1.81173e-114	-3.21025	0.086559	-37.0874	4.4813e-301	3.65311e-299
TGME49_216470	hypothetical protein	343.143	345.871	314.923	440.919	501.11	395.803	183.043	188.628	159.79	319.248	0.413533	0.114022	3.62679	0.000286968	0.000403333	-0.911172	0.12285	-7.41694	1.19856e-13	2.47652e-13
TGME49_216480	NMD3 family protein	987.366	1028.48	866.281	806.61	898.816	1000.92	1035.71	1000.1	980.577	956.095	-0.0894845	0.0909307	-0.984095	0.325069	0.362114	0.0662735	0.0902635	0.734222	0.462814	0.501149
TGME49_216490	hypothetical protein	332.074	320.514	316.861	200.608	176.979	210.301	200.519	253.06	177.655	243.175	-0.717545	0.135362	-5.30092	1.15218e-07	1.90036e-07	-0.613992	0.133723	-4.59152	4.40026e-06	6.80556e-06
TGME49_216500	tRNA synthetase, putative	1102.48	907.784	985.467	841.09	858.051	958.26	1038.47	921.661	1086.77	966.671	-0.171429	0.0927262	-1.84876	0.0644919	0.0777122	0.0248708	0.0919608	0.27045	0.786814	0.812872
TGME49_216510	thioredoxin, putative	1404.67	1501.14	1500.97	1748	1796.64	1572.3	1529.65	1663.1	1607.83	1591.59	0.214667	0.0690434	3.10916	0.00187621	0.00252175	0.122758	0.0690453	1.77794	0.075414	0.0904491
TGME49_216530	ribosome recycling factor protein	529.104	594.37	558.141	622.72	602.525	585.273	467.265	476.238	496.243	547.986	0.105231	0.0821204	1.28142	0.200046	0.228802	-0.224872	0.0833746	-2.69713	0.00699398	0.00910577
TGME49_216540	dolichyl-phosphate beta-glucosyltransferase	522.462	470.628	492.249	301.956	346.004	412.667	300.779	236.251	225.295	367.588	-0.482267	0.129959	-3.71091	0.000206518	0.000292401	-0.955636	0.132205	-7.22842	4.88631e-13	9.90443e-13
TGME49_216550		0	0	0	0	0	0	0	0	0	0	NA	NA	NA	NA	NA	NA	NA	NA	NA	NA
TGME49_216560	methyltransferase domain-containing protein	1173.33	1163.38	1134.69	446.143	431.511	441.435	794.718	733.033	725.508	782.639	-1.39356	0.0747669	-18.6387	1.5586e-77	1.12326e-76	-0.621912	0.0698426	-8.90448	5.3636e-19	1.28777e-18
TGME49_216570		2.21382	6.0857	1.93799	0	4.97133	8.92789	11.9576	5.6028	6.94741	5.40494	0.352537	0.725926	0.485638	0.627224	0.666155	1.03453	0.70762	1.46198	0.143746	0.167152
TGME49_216580	hypothetical protein	1756.67	1761.81	1798.45	2271.46	2325.59	2157.57	2885.45	2741.64	2922.87	2291.28	0.344729	0.0556814	6.1911	5.9747e-10	1.06933e-09	0.684431	0.0549579	12.4537	1.3344e-35	4.89827e-35
TGME49_216585	hypothetical protein	4.42765	3.04285	5.81396	96.1245	134.226	164.67	27.5944	22.4112	29.7746	54.2317	4.6125	0.409836	11.2545	2.20038e-29	6.71144e-29	2.3409	0.428985	5.45684	4.84682e-08	8.17037e-08
TGME49_216590	HEAT repeat-containing protein	6313.83	6172.93	6211.25	6324.37	6416.99	6520.34	6961.14	6488.04	7000.01	6489.88	0.0429279	0.046408	0.925011	0.35496	0.392528	0.129086	0.0462723	2.7897	0.00527562	0.00691964
TGME49_216600	exonuclease III APE	1530.86	1656.33	1575.58	1064.68	1140.42	1062.42	1996.91	1904.02	2024.67	1550.66	-0.543105	0.0632129	-8.59167	8.5712e-18	1.93732e-17	0.314391	0.0607241	5.17737	2.25038e-07	3.68775e-07
TGME49_216610	ribosomal RNA large subunit methyltransferase J protein	963.013	1038.63	920.544	2541.03	2776.98	2761.69	2203.87	2191.63	2214.24	1956.85	1.46584	0.0644238	22.7531	1.33727e-114	1.56153e-113	1.17622	0.06472	18.174	8.29621e-74	5.80937e-73
TGME49_216620	EF hand domain-containing protein	5545.63	5417.29	5695.75	2013.39	2207.27	1978.02	1556.32	1339.07	1483.77	3026.28	-1.4244	0.0662943	-21.486	2.10556e-102	2.09369e-101	-1.92506	0.0671244	-28.679	6.97931e-181	1.90849e-179
TGME49_216630	trigger factor protein, putative	479.293	419.914	376.939	888.107	898.816	951.316	587.76	468.768	528.003	622.102	1.10036	0.103642	10.6169	2.48612e-26	7.07361e-26	0.313581	0.105887	2.96146	0.0030618	0.00408792
TGME49_216640	GHMP kinase, putative	206.993	192.714	201.551	1163.94	1179.2	1275.7	478.302	400.6	416.844	612.871	2.58296	0.0988283	26.1358	1.42771e-150	2.51772e-149	1.10474	0.103426	10.6815	1.24277e-26	3.7043e-26
TGME49_216650	S15 sporozoite-expressed protein	4449.79	4425.32	4498.07	3088.52	3091.17	2885.69	2295.85	2426.95	2131.86	3254.8	-0.560455	0.0582265	-9.62543	6.24476e-22	1.57873e-21	-0.962911	0.0587026	-16.4032	1.81373e-60	1.05113e-59
TGME49_216660	hypothetical protein	1184.4	1309.44	1316.86	2253.7	2487.65	2559.33	1395.35	1489.41	1579.05	1730.58	0.935955	0.0742589	12.6039	2.00848e-36	7.13036e-36	0.226752	0.0752831	3.01199	0.00259541	0.00347866
TGME49_216670	FUSE-binding protein 2 / KH-type splicing regulatory protein	8710.29	8682.27	8345.94	8610.46	8993.13	9265.17	8026.28	7551.64	7858.51	8449.3	0.0621148	0.0479023	1.2967	0.194736	0.222964	-0.134993	0.0479645	-2.81444	0.00488628	0.00642325
TGME49_216680	ankyrin repeat-containing protein	917.63	888.513	908.916	1778.3	1751.9	1727.05	1206.79	1119.63	1120.52	1268.81	0.952364	0.0617554	15.4216	1.17236e-53	5.79211e-53	0.34441	0.0631294	5.45562	4.88013e-08	8.22012e-08
TGME49_216700	hypothetical protein	224.703	196.771	229.652	471.219	453.385	424.571	166.486	124.195	129.023	268.89	1.04659	0.122748	8.52638	1.51005e-17	3.38391e-17	-0.627975	0.134632	-4.66437	3.09561e-06	4.8214e-06
TGME49_216710	transporter, major facilitator family protein	194.817	205.9	220.931	3197.19	3031.52	2532.54	1421.11	1491.28	1467.89	1529.24	3.80267	0.101303	37.5376	0	0	2.80469	0.102326	27.4095	2.11207e-165	4.87978e-164
TGME49_216720	hypothetical protein	0	0	0	0	0	0	0	0	0	0	NA	NA	NA	NA	NA	NA	NA	NA	NA	NA
TGME49_216730	MCM2/3/5 family protein	6378.03	5729.69	5692.84	3837.67	3799.09	3893.55	3066.65	2835.95	2997.31	4247.86	-0.625572	0.0584418	-10.7042	9.72785e-27	2.79356e-26	-0.99876	0.0587765	-16.9925	9.33405e-65	5.76935e-64
TGME49_216740	riboflavin kinase	765.983	792.156	760.66	2608.94	2726.28	2861.88	2802.67	2766.85	2730.33	2090.64	1.81982	0.0606135	30.0234	4.85943e-198	1.39503e-196	1.83767	0.0604602	30.3947	6.45776e-203	2.21434e-201
TGME49_216750	Paf1/RNA polymerase II complex component LEO1	2414.18	2590.48	2557.17	1984.14	1837.4	1871.88	4608.26	5090.14	4779.82	3081.5	-0.409521	0.0608334	-6.73184	1.67525e-11	3.16689e-11	0.935811	0.0588975	15.8888	7.57566e-57	4.13005e-56
TGME49_216760	RNA pseudouridine synthase superfamily protein	584.45	596.399	646.319	2580.73	2698.44	2759.71	1817.55	1713.52	1776.55	1685.96	2.13338	0.0655921	32.5249	4.74139e-232	1.82903e-230	1.5349	0.0664237	23.1077	3.87306e-118	4.88571e-117
TGME49_216770	hypothetical protein	1578.46	1759.78	1624.03	1609.04	1659.43	1492.94	963.963	894.58	917.058	1388.81	-0.059891	0.0686341	-0.872613	0.382874	0.422071	-0.837088	0.0705555	-11.8643	1.81514e-32	6.21912e-32
TGME49_216780	hypothetical protein	1287.34	1273.94	1262.6	4519.94	4147.08	4579.02	3218.42	2846.22	2958.6	2899.24	1.79028	0.0653266	27.4051	2.38634e-165	4.87479e-164	1.23721	0.0657818	18.8078	6.5191e-79	4.9284e-78
TGME49_216785	hypothetical protein	421.733	403.685	391.474	339.57	312.199	354.14	554.647	546.273	500.213	424.882	-0.273068	0.0964292	-2.83179	0.00462876	0.00607489	0.396563	0.0919323	4.31364	1.6059e-05	2.42132e-05
TGME49_216790	ATP-binding cassette sub-family E member 1, putative	1819.76	1895.7	1776.17	1519.19	1469.52	1600.08	2828.42	2458.7	2665.82	2003.71	-0.258651	0.0681851	-3.79336	0.000148623	0.000212098	0.533672	0.0666379	8.00853	1.16091e-15	2.54864e-15
TGME49_216800	flagellar/basal body protein	985.152	1114.7	1066.86	997.814	982.335	824.342	1004.43	1131.77	986.532	1010.44	-0.175646	0.0905687	-1.93937	0.0524563	0.0636622	-0.0204348	0.0899233	-0.227247	0.820232	0.843564
TGME49_216810	5'-nucleotidase, C-terminal domain-containing protein	4257.18	4146.39	4320.74	2878.51	2816.75	2463.11	6306.23	6770.98	6297.33	4473.03	-0.640619	0.0650448	-9.84889	6.93069e-23	1.80169e-22	0.605868	0.0638428	9.48999	2.31051e-21	5.93494e-21
TGME49_216820	transporter, major facilitator family protein	9992.09	11044.5	11216.1	10176.7	9931.72	7901.18	14594.7	15779.4	15215.8	11761.3	-0.203174	0.086094	-2.35991	0.0182795	0.0229716	0.498132	0.0859113	5.79822	6.70239e-09	1.17143e-08
TGME49_216830	DTW domain-containing protein	226.917	275.885	277.132	3303.76	3153.81	2619.84	2262.74	2402.67	2261.88	1864.96	3.52644	0.101185	34.8516	4.03352e-266	2.26322e-264	3.13749	0.101445	30.9281	5.00994e-210	1.80379e-208
TGME49_216840	hypothetical protein	376.35	348.914	339.148	1453.36	1476.48	1305.46	1242.67	1339.07	1371.62	1028.12	1.98952	0.0838879	23.7164	2.44515e-124	3.18681e-123	1.89014	0.083905	22.5271	2.25148e-112	2.63261e-111
TGME49_216850	hypothetical protein	307.722	315.442	267.442	1026.02	1070.82	994.964	857.265	832.016	798.952	718.961	1.79345	0.0859389	20.8689	1.02621e-96	9.56575e-96	1.48096	0.086588	17.1035	1.39796e-65	8.70925e-65
TGME49_216860	DEAD (Asp-Glu-Ala-Asp) box polypeptide DDX39	15401.6	15293.4	15146.3	16489.5	16945.3	16659.4	18204.9	17286.5	16828.6	16472.8	0.127968	0.0429321	2.98071	0.00287581	0.00382012	0.190695	0.0428828	4.44689	8.71219e-06	1.32819e-05
TGME49_216870	DNA excision repair helicase	929.806	968.641	841.087	791.982	667.152	846.166	1298.77	1318.53	1403.38	1007.28	-0.248007	0.0920838	-2.69328	0.00707527	0.00918807	0.552479	0.0897961	6.1526	7.62226e-10	1.37791e-09
TGME49_216875	cpw-wpc domain-containing protein	9.96221	13.1857	11.6279	297.777	331.09	386.875	103.019	111.122	91.3088	150.663	4.74747	0.26829	17.6953	4.55962e-70	2.92934e-69	3.02408	0.2758	10.9648	5.64473e-28	1.74387e-27
TGME49_216880	guanine nucleotide-binding protein	31628.9	31706.5	30479.7	18836.2	18817.5	16599.9	14946.9	13215.1	13736	21107.4	-0.789168	0.0637414	-12.3808	3.32185e-35	1.14863e-34	-1.16151	0.0638066	-18.2036	4.83427e-74	3.40171e-73
TGME49_216890	hypothetical protein	1599.49	1630.97	1626.94	933.035	942.564	904.693	1353.96	1434.32	1310.08	1304.01	-0.804238	0.0623088	-12.9073	4.09456e-38	1.51655e-37	-0.244732	0.0600771	-4.07363	4.62854e-05	6.82396e-05
TGME49_216900	cytokine induced apoptosis inhibitor 1 family protein	1673.65	1719.21	1839.15	1090.8	1204.06	1039.6	1395.35	1418.44	1349.78	1414.45	-0.64936	0.0706724	-9.18831	3.99045e-20	9.63709e-20	-0.329409	0.0695649	-4.73528	2.18752e-06	3.43679e-06
TGME49_216910	hypothetical protein	1296.19	1285.1	1336.24	713.62	691.015	619.992	972.241	1021.58	953.78	987.751	-0.951524	0.0724633	-13.1311	2.18437e-39	8.3778e-39	-0.40981	0.0698897	-5.86367	4.52749e-09	7.95163e-09
TGME49_216920	mediator complex subunit MED8	850.108	951.398	906.009	637.347	646.273	661.656	765.284	826.413	790.02	781.612	-0.4768	0.07494	-6.36243	1.98592e-10	3.61271e-10	-0.185468	0.0732537	-2.53186	0.011346	0.0145397
TGME49_216930	cholinephosphate cytidylyltransferase	2757.32	2668.58	2555.24	1366.64	1296.52	1208.24	1253.7	1220.48	1245.57	1730.25	-1.04259	0.0627606	-16.6121	5.69288e-62	3.23633e-61	-1.0998	0.0626608	-17.5517	5.77367e-69	3.79394e-68
TGME49_216940	hypothetical protein	26.5659	32.4571	34.8838	604.958	564.743	606.105	327.453	321.227	374.168	321.396	4.18977	0.173533	24.144	8.62824e-129	1.18532e-127	3.39486	0.175612	19.3316	2.91136e-83	2.34019e-82
TGME49_216950	helicase	780.373	747.527	735.466	1324.85	1302.49	1489.97	1069.74	1118.69	1060.97	1070.01	0.862666	0.0737954	11.69	1.4345e-31	4.59774e-31	0.521574	0.0744435	7.00631	2.44677e-12	4.84254e-12
TGME49_216960	elongation factor Tu GTP binding domain-containing protein	604.374	633.927	653.102	1019.76	928.644	1067.38	909.694	907.654	957.75	853.587	0.67091	0.0774185	8.66602	4.47483e-18	1.02212e-17	0.550888	0.0775092	7.10739	1.18257e-12	2.36706e-12
TGME49_216965	leucine rich repeat-containing protein	16.6037	21.3	27.1318	182.846	173.997	203.358	89.2218	84.042	84.3614	98.0956	3.0447	0.226259	13.4567	2.81095e-41	1.11471e-40	1.93176	0.234268	8.24593	1.63878e-16	3.67238e-16
TGME49_216970	coronin, putative	2744.03	2665.54	2789.73	2993.44	3045.44	2882.72	3904.6	3711.86	3646.4	3153.75	0.121615	0.0520488	2.33656	0.0194622	0.0244047	0.457746	0.0514673	8.89394	5.89816e-19	1.41494e-18
TGME49_216980	WDR8 protein isoform 3 family protein	394.061	385.428	360.466	544.357	490.173	554.521	682.501	604.169	574.65	510.036	0.478591	0.0979729	4.88493	1.03467e-06	1.63896e-06	0.707082	0.0966366	7.31692	2.53734e-13	5.18447e-13
TGME49_216990	LysM domain-containing protein	369.709	318.485	367.249	310.315	288.337	332.316	724.812	659.263	717.568	454.228	-0.179935	0.102536	-1.75485	0.0792843	0.0946527	0.991474	0.0959846	10.3295	5.18247e-25	1.47795e-24
TGME49_217000	hypothetical protein	2045.57	2110.72	2097.87	1891.15	1955.72	1842.12	2703.33	2606.24	2684.68	2215.27	-0.13676	0.0523901	-2.61042	0.00904302	0.011635	0.353617	0.0512108	6.90512	5.0161e-12	9.83305e-12
TGME49_217010	hypothetical protein	1601.7	1763.84	1796.51	2304.9	2267.92	2129.8	2665.62	2622.11	2810.72	2218.12	0.375418	0.063865	5.8783	4.14493e-09	7.21958e-09	0.647994	0.0633182	10.2339	1.39735e-24	3.94206e-24
TGME49_217020	ATPase, AFG1 family protein	4999.92	5417.29	5373.07	6755.88	6462.73	5569.02	4511.68	4675.54	4691.49	5384.07	0.250148	0.0706839	3.53897	0.000401696	0.000560752	-0.186062	0.0708965	-2.62442	0.00867975	0.0112093
TGME49_217030	hypothetical protein	241.307	223.142	230.621	776.31	708.911	587.257	443.349	425.813	475.401	456.901	1.57008	0.115036	13.6486	2.05848e-42	8.30795e-42	0.948003	0.116956	8.10562	5.24757e-16	1.16387e-15
TGME49_217040	hypothetical protein	12.176	10.1428	7.75195	426.291	403.672	399.771	194.08	183.025	164.753	200.185	5.22462	0.269753	19.3681	1.43392e-83	1.12744e-82	4.04731	0.273083	14.8208	1.07476e-49	5.2057e-49
TGME49_217050	ADA2-A transcriptional co-activator SAGA component	3195.65	3317.72	3203.49	2125.19	2329.56	2128.81	2173.52	2251.39	2276.76	2555.79	-0.561021	0.0557582	-10.0617	8.15995e-24	2.17288e-23	-0.53568	0.0555368	-9.64549	5.13661e-22	1.34624e-21
TGME49_217160	Der1 family protein	756.021	708.984	756.784	485.847	488.184	444.411	609.835	679.806	682.831	623.634	-0.646206	0.0842364	-7.67134	1.70208e-14	3.53041e-14	-0.171762	0.0813589	-2.11116	0.0347587	0.0429808
TGME49_217170	hypothetical protein	15.4968	5.07142	19.3799	270.611	318.165	267.837	210.637	199.833	229.264	170.7	4.31555	0.252802	17.0709	2.44486e-65	1.45797e-64	3.89533	0.253978	15.3373	4.30705e-53	2.18667e-52
TGME49_217178	hypothetical protein	7.74838	12.1714	7.75195	125.38	123.289	116.063	94.7406	69.1012	81.3839	70.8476	3.58956	0.309305	11.6052	3.87623e-31	1.22916e-30	3.02259	0.312632	9.66821	4.11502e-22	1.08111e-21
TGME49_217182	RNA-dependent RNA polymerase RDP	2894.57	2836.95	2858.53	3900.36	4074.5	3557.27	2816.46	2641.72	2704.53	3142.77	0.424495	0.0600721	7.06642	1.58982e-12	3.11724e-12	-0.0734161	0.0605627	-1.21223	0.225423	0.255661
TGME49_217220	zinc finger, C3HC4 type (RING finger) domain-containing protein	1860.72	2022.48	1937.02	3702.88	3469.99	3323.16	2933.28	2972.29	2939.75	2795.73	0.849309	0.0582886	14.5708	4.31098e-48	1.92812e-47	0.60287	0.0584831	10.3084	6.45358e-25	1.8362e-24
TGME49_217340	hypothetical protein	1874	1924.1	2131.79	1213.05	1277.63	1071.35	1412.83	1538.9	1498.66	1549.14	-0.734526	0.0791959	-9.2748	1.7795e-20	4.33024e-20	-0.41389	0.0782727	-5.28779	1.238e-07	2.05051e-07
TGME49_217350	methyltransferase MTA70, putative	850.108	913.87	868.219	1875.47	1778.74	1642.73	656.746	715.291	776.125	1119.7	1.00663	0.0788579	12.7651	2.56844e-37	9.3645e-37	-0.293648	0.0820731	-3.57788	0.000346395	0.00048773
TGME49_217360	hypothetical protein	1183.29	1144.11	1174.42	2215.04	2196.33	2160.55	942.807	829.214	910.11	1417.32	0.907303	0.0622813	14.5678	4.50046e-48	2.01078e-47	-0.384126	0.0655167	-5.86302	4.54514e-09	7.98101e-09
TGME49_217370	hypothetical protein	17.7106	0	2.90698	300.912	307.228	318.428	66.2265	56.028	65.5041	126.105	4.48203	0.697079	6.42973	1.27835e-10	2.3398e-10	2.50566	0.699641	3.58136	0.000341812	0.000481591
TGME49_217380	hypothetical protein	3.32074	8.11427	6.78296	930.945	879.925	932.469	207.878	216.642	216.362	378.049	6.95494	0.309841	22.4468	1.3763e-111	1.55256e-110	4.86018	0.313258	15.5149	2.74985e-54	1.43228e-53
TGME49_217390	hypothetical protein	0	4.05714	1.93799	15.6725	10.9369	39.6795	4.59906	5.6028	6.94741	9.93703	2.91823	0.648635	4.49902	6.82661e-06	1.04165e-05	1.14635	0.679723	1.68649	0.0917016	0.108785
TGME49_217400	hypothetical protein	1772.17	1710.08	1835.27	151.501	130.249	97.2148	189.481	184.892	163.76	692.736	-3.80049	0.113985	-33.3421	9.4866e-244	4.18233e-242	-3.29381	0.105576	-31.1984	1.12159e-213	4.25072e-212
TGME49_217410	hypothetical protein	1481.05	1591.41	1586.24	276.88	321.148	244.029	279.623	198.899	224.302	689.287	-2.45913	0.114487	-21.4796	2.41678e-102	2.39763e-101	-2.71767	0.115796	-23.4694	8.36915e-122	1.1143e-120
TGME49_217420	hypothetical protein	2256.99	2136.08	2238.38	519.281	573.691	513.85	230.873	296.948	276.904	1004.78	-2.04115	0.0820371	-24.8808	1.20106e-136	1.82077e-135	-3.03681	0.0886532	-34.2549	3.68713e-257	2.05552e-255
TGME49_217430	protease inhibitor PI1	1044.92	1104.56	1112.41	538.088	546.846	481.114	715.614	719.026	676.876	771.05	-1.05759	0.0772507	-13.6904	1.15867e-42	4.69611e-42	-0.626576	0.0745861	-8.4007	4.43817e-17	1.01108e-16
TGME49_217440	HCNGP family protein	2111.99	2116.81	2177.33	1659.19	1632.58	1517.74	2559.84	2527.8	2387.92	2076.8	-0.413533	0.0585838	-7.05883	1.67915e-12	3.28866e-12	0.22258	0.0570938	3.89849	9.67933e-05	0.000140475
TGME49_217450	general transcription factor IIH polypeptide 5 GTF2H5	428.375	432.085	431.202	1486.8	1461.57	1401.68	1584.84	1535.17	1502.63	1140.48	1.74877	0.0696964	25.0913	6.19588e-139	9.69902e-138	1.83677	0.0692925	26.5075	7.9439e-155	1.61895e-153
TGME49_217460	glutaminyl-tRNA synthetase (GlnRS)	7227.03	7373.84	7095.94	7451.74	7886.52	7100.65	9392.2	9182.06	9314.49	8002.72	0.0485161	0.0494423	0.981267	0.326461	0.363618	0.361973	0.0492108	7.35556	1.90133e-13	3.90247e-13
TGME49_217470	hypothetical protein	778.159	851.999	920.544	1000.95	1030.06	1096.15	1295.1	1425.91	1272.37	1074.58	0.292247	0.0811316	3.60213	0.000315616	0.000442518	0.644344	0.080037	8.05057	8.24096e-16	1.81612e-15
TGME49_217480	hypothetical protein	2138.55	2302.42	2201.55	2972.55	3062.34	3076.15	2575.47	2578.22	2622.15	2614.38	0.455312	0.0506526	8.98892	2.49662e-19	5.89434e-19	0.226687	0.0508794	4.45538	8.37451e-06	1.27784e-05
TGME49_217490	hypothetical protein	28.7797	30.4285	16.4729	731.382	744.705	842.198	418.514	400.6	410.89	402.663	4.88942	0.185966	26.292	2.3671e-152	4.30613e-151	3.97674	0.187776	21.1781	1.51976e-99	1.52701e-98
TGME49_217500	HMG (high mobility group) box domain-containing protein	860.071	871.27	796.513	1004.08	912.736	1104.08	498.538	512.656	520.063	786.668	0.257092	0.0833076	3.08605	0.00202832	0.00272196	-0.721281	0.0867568	-8.31382	9.26711e-17	2.0897e-16
TGME49_217510	hypothetical protein	6952.51	7333.27	7632.77	3416.6	3429.22	3199.16	2995.83	3168.38	2954.63	4564.71	-1.12491	0.0562026	-20.0153	4.05546e-89	3.41552e-88	-1.26416	0.0562657	-22.4677	8.59332e-112	9.9671e-111
TGME49_217520	hypothetical protein	3037.37	2867.38	2914.73	3694.52	3527.65	3095	1653.82	1780.76	1710.05	2697.92	0.225967	0.0696124	3.24607	0.00117011	0.00159353	-0.776323	0.0708833	-10.9521	6.49003e-28	2.00144e-27
TGME49_217530	hypothetical protein	1238.63	1331.75	1337.21	1316.49	1235.87	1017.78	920.732	1023.44	994.472	1157.38	-0.13072	0.0910802	-1.43521	0.151226	0.17505	-0.410604	0.0915272	-4.48614	7.25245e-06	1.11055e-05
TGME49_217540	RNA recognition motif-containing protein	3615.17	3645.34	3493.22	2227.58	2242.07	2177.41	3475.97	3794.96	3538.22	3134.44	-0.693356	0.0534352	-12.9757	1.68155e-38	6.30109e-38	0.00758176	0.0521745	0.145315	0.884462	0.899133
TGME49_217550	hypothetical protein	2398.68	2763.92	2701.56	2066.68	1982.57	1857	2071.42	2255.13	1954.21	2227.91	-0.41292	0.0757678	-5.44981	5.04235e-08	8.42439e-08	-0.324019	0.0754939	-4.29199	1.77082e-05	2.66486e-05
TGME49_217555	hypothetical protein	2306.8	2216.21	2142.45	1367.68	1323.37	1424.49	1208.63	1406.3	1232.67	1625.4	-0.694274	0.0705011	-9.84771	7.01236e-23	1.82182e-22	-0.791126	0.0705157	-11.2192	3.28406e-29	1.04714e-28
TGME49_217560	DNA-directed RNA polymerase II RPB10	1116.87	1183.67	1146.32	893.331	956.484	831.286	1548.96	1687.38	1577.06	1215.71	-0.362176	0.0723493	-5.00594	5.55902e-07	8.92521e-07	0.480875	0.0697357	6.89568	5.36076e-12	1.04944e-11
TGME49_217570	ribosomal protein RPS27	22406.1	23270.7	22705.5	18751.6	18174.2	14629.8	16925.5	17425.6	17407.2	19077.4	-0.406798	0.0781601	-5.20468	1.94328e-07	3.18029e-07	-0.401121	0.0781433	-5.13315	2.84939e-07	4.65173e-07
TGME49_217580	DNA-directed RNA polymerase III RPC6	847.895	918.941	788.761	1368.73	1389.98	1513.77	1445.02	1419.38	1330.92	1224.82	0.740693	0.0760122	9.74438	1.94958e-22	5.00187e-22	0.714553	0.0758708	9.41803	4.59627e-21	1.1695e-20
TGME49_217590	50S ribosomal protein L17, putative	698.461	723.184	762.598	505.699	429.523	465.242	685.26	704.085	659.011	625.896	-0.641405	0.0850742	-7.53936	4.72296e-14	9.65943e-14	-0.0929795	0.0818819	-1.13553	0.256152	0.28813
TGME49_217600	calcium-dependent protein kinase CDPK9	3317.42	3344.09	3378.88	1567.25	1615.68	1576.27	1680.5	1961.91	1821.21	2251.47	-1.07581	0.0625034	-17.212	2.15867e-66	1.30168e-65	-0.877082	0.0618604	-14.1784	1.24628e-45	5.59726e-45
TGME49_217610	hypothetical protein	3547.65	3772.12	3899.23	2767.76	2737.21	2564.29	2177.2	2347.57	2251.95	2896.11	-0.475419	0.058823	-8.0822	6.36094e-16	1.36899e-15	-0.726918	0.059082	-12.3035	8.66947e-35	3.12137e-34
TGME49_217620	hypothetical protein	187.068	162.285	120.155	469.129	512.047	548.569	202.359	182.091	190.557	286.029	1.7006	0.137762	12.3445	5.21797e-35	1.79779e-34	0.295864	0.144846	2.04262	0.0410904	0.0504421
TGME49_217630	hypothetical protein	646.437	789.113	764.536	2026.97	1993.5	1690.35	1637.27	1819.04	1660.43	1447.52	1.37119	0.0924666	14.8291	9.50477e-50	4.38967e-49	1.21329	0.0925603	13.1081	2.95962e-39	1.17151e-38
TGME49_217640	hypothetical protein	1557.43	1795.28	1638.57	1274.69	1285.59	1091.19	2413.59	2576.35	2412.74	1782.82	-0.450643	0.078985	-5.70543	1.16049e-08	1.98925e-08	0.567376	0.0770203	7.36657	1.75073e-13	3.5985e-13
TGME49_217650	hypothetical protein	1.10691	5.07142	1.93799	379.274	381.798	354.14	45.9906	70.9688	55.5793	143.985	6.59409	0.421394	15.6483	3.41325e-55	1.73493e-54	3.91507	0.430851	9.08682	1.01981e-19	2.50417e-19
TGME49_217660	Tctex-1 family protein	40.9557	52.7428	45.5427	22.9863	25.8509	31.7436	9.19812	6.5366	11.9098	27.4963	-0.770649	0.305235	-2.52477	0.0115775	0.0147706	-2.24228	0.359516	-6.23695	4.46193e-10	8.15472e-10
TGME49_217665	hypothetical protein	638.688	638.999	716.087	446.143	408.643	355.132	276.863	333.367	279.881	454.867	-0.719606	0.108027	-6.66135	2.71325e-11	5.09678e-11	-1.15956	0.110175	-10.5247	6.64621e-26	1.93758e-25
TGME49_217670	ribosomal protein RPS6	564.525	609.585	546.513	487.936	476.253	450.362	699.977	735.834	681.838	583.647	-0.282194	0.0844694	-3.34079	0.000835402	0.00114674	0.299386	0.0811531	3.68915	0.000225001	0.000319985
TGME49_217680	hypothetical protein	23060.3	24750.6	24973.9	27265.9	27879.2	22221.5	35996.8	38697.6	37745.3	29176.8	0.0878773	0.0781313	1.12474	0.260699	0.293933	0.626289	0.0780702	8.02212	1.03936e-15	2.28468e-15
TGME49_217688	hypothetical protein	781.48	820.556	794.575	448.233	485.202	400.763	669.623	645.256	644.124	632.201	-0.843564	0.0846084	-9.97022	2.05778e-23	5.43272e-23	-0.290374	0.0812164	-3.57531	0.000349807	0.000492294
TGME49_217692	hypothetical protein	354.212	344.857	320.737	431.515	369.867	445.403	402.878	324.962	374.168	374.289	0.28958	0.112074	2.58382	0.0097713	0.0125403	0.112414	0.112529	0.998972	0.317808	0.352481
TGME49_217700	AP2 domain transcription factor AP2XII-2	1092.52	956.47	1028.1	1987.27	1993.5	2205.19	491.18	419.276	462.499	1181.78	1.00642	0.0783471	12.8456	9.09984e-38	3.35173e-37	-1.16091	0.0849955	-13.6585	1.79551e-42	7.59422e-42
TGME49_217710	DnaJ domain-containing protein	2.21382	0	5.81396	204.787	194.876	306.524	51.5095	47.6238	41.6844	95.0037	5.93703	0.443741	13.3795	7.96893e-41	3.12856e-40	3.63828	0.4538	8.01736	1.08038e-15	2.37304e-15
TGME49_217720	hypothetical protein	990.686	1010.23	988.374	530.775	460.345	382.907	982.359	900.183	1016.31	806.907	-1.11907	0.100635	-11.1202	1.00078e-28	3.0121e-28	-0.0444101	0.0963837	-0.460764	0.644968	0.679323
TGME49_217722	hypothetical protein	34.3143	43.6142	26.1628	39.7036	35.7936	38.6875	62.5472	76.5716	81.3839	48.7532	0.132275	0.268345	0.492928	0.622064	0.661407	1.06444	0.251807	4.22721	2.36602e-05	3.54206e-05
TGME49_217724	hypothetical protein	172.678	175.471	255.814	124.335	126.272	128.958	199.599	191.429	203.46	175.335	-0.66797	0.162279	-4.11618	3.85207e-05	5.66083e-05	-0.0261993	0.155565	-0.168413	0.866258	0.882913
TGME49_217726	hypothetical protein	307.722	320.514	297.481	232.997	208.796	251.965	408.397	423.011	294.769	305.072	-0.413535	0.139595	-2.96238	0.00305271	0.00404888	0.282848	0.135065	2.09417	0.0362451	0.0447355
TGME49_217728	hypothetical protein	353.105	368.185	384.691	258.073	257.515	260.893	346.769	279.206	326.528	314.996	-0.509373	0.109859	-4.63661	3.54173e-06	5.47676e-06	-0.2158	0.10698	-2.0172	0.0436742	0.0534621
TGME49_217730	hypothetical protein	895.492	913.87	948.645	2166.98	2061.11	2051.43	1175.52	1135.5	1183.04	1392.4	1.18492	0.0604433	19.6038	1.43541e-85	1.15811e-84	0.34005	0.062308	5.45757	4.82701e-08	8.13857e-08
TGME49_217740	3-ketoacyl-(acyl-carrier-protein) reductase	1518.68	1539.68	1395.35	663.468	706.923	696.375	498.538	395.931	414.86	869.979	-1.10479	0.0862264	-12.8127	1.39197e-37	5.10093e-37	-1.76096	0.0889829	-19.7899	3.6387e-87	3.08861e-86
TGME49_217750	hypothetical protein	612.122	611.613	505.815	246.58	204.819	282.717	139.811	109.255	134.978	316.412	-1.22945	0.134197	-9.16155	5.11589e-20	1.23172e-19	-2.15778	0.142152	-15.1793	4.84613e-52	2.42055e-51
TGME49_217760	GTP-binding protein	1316.12	1412.9	1407.95	1011.4	1103.63	858.069	1911.37	2011.41	2024.67	1450.83	-0.476052	0.0844629	-5.63623	1.73818e-08	2.95894e-08	0.522237	0.0822343	6.35059	2.14487e-10	3.95768e-10
TGME49_217770	hypothetical protein	3556.51	3975.99	3844	3048.82	3518.71	2866.84	5094.84	5561.71	5397.14	4096.06	-0.269718	0.0773648	-3.48632	0.000489724	0.000680995	0.495782	0.0767221	6.46205	1.03293e-10	1.92694e-10
TGME49_217780	Sec20 protein	1034.96	1051.81	1035.85	960.2	969.409	912.629	2704.25	3438.25	3033.04	1682.27	-0.135515	0.0864201	-1.56809	0.116859	0.136901	1.55187	0.0833617	18.6161	2.38008e-77	1.74735e-76
TGME49_217790	S1 RNA binding domain-containing protein	833.505	957.484	956.397	772.131	839.16	742.999	1218.75	1286.78	1222.74	981.105	-0.223446	0.079447	-2.81252	0.00491547	0.00644531	0.438563	0.0771458	5.68487	1.30915e-08	2.26247e-08
TGME49_217800	hypothetical protein	0	2.02857	0.968994	34.4794	53.6904	62.4952	19.3161	13.0732	9.92487	21.7752	4.67812	0.604183	7.74289	9.71849e-15	2.03237e-14	2.90895	0.62113	4.68332	2.82268e-06	4.40664e-06
TGME49_217810	hypothetical protein	2.21382	3.04285	0	1.04483	4.97133	0.991988	4.59906	0	1.98497	2.09432	0.279769	0.878838	0.318339	0.750228	0.781898	0.219358	0.878343	0.24974	0.802788	0.827298
TGME49_217820	PCI domain-containing protein	2794.95	2700.02	2537.8	1801.29	1728.03	1798.47	1580.24	1447.39	1517.51	1989.52	-0.591351	0.0604046	-9.78983	1.24499e-22	3.20941e-22	-0.820176	0.0607297	-13.5054	1.45415e-41	6.04393e-41
TGME49_217830	hypothetical protein	2105.35	2135.07	2171.52	2597.45	2622.87	2776.57	2080.61	1956.31	1912.52	2262.03	0.318299	0.0561117	5.6726	1.40646e-08	2.40134e-08	-0.107815	0.0567188	-1.90087	0.0573191	0.069554
TGME49_217850	Sucrose-6F-phosphate phosphohydrolase	167.144	188.657	161.822	968.559	891.856	1077.3	545.449	474.37	480.364	550.613	2.49543	0.111429	22.3947	4.43168e-111	4.96682e-110	1.5288	0.114048	13.4049	5.6629e-41	2.32791e-40
TGME49_217855	hypothetical protein	0	5.07142	0.968994	66.8692	62.6387	74.3991	94.7406	66.2998	76.4215	49.7122	4.47152	0.48592	9.20218	3.50765e-20	8.48058e-20	4.68999	0.484274	9.68458	3.50651e-22	9.22928e-22
TGME49_217860	hypothetical protein	53.1318	59.8428	35.8528	1312.31	1292.55	1510.8	1789.03	1747.14	1763.65	1062.7	4.76142	0.140882	33.7972	2.16624e-250	1.04572e-248	5.12553	0.140399	36.507	8.58774e-292	6.39713e-290
TGME49_217870	DHHC zinc finger domain-containing protein	2831.48	3045.89	3065.9	1573.52	1562.99	1360.02	2395.19	2380.26	2543.74	2306.55	-0.991136	0.0688415	-14.3974	5.37511e-47	2.34933e-46	-0.289193	0.0673989	-4.29077	1.78054e-05	2.67902e-05
TGME49_217875	hypothetical protein	246.841	256.614	239.342	121.2	119.312	130.942	202.359	253.994	252.092	202.522	-0.993446	0.137632	-7.21813	5.27073e-13	1.05014e-12	-0.0687967	0.127088	-0.541332	0.588279	0.624332
TGME49_217880	RNA-binding protein Nova-1, putative	720.6	694.785	709.304	409.574	431.511	368.027	746.887	859.096	737.418	630.8	-0.811176	0.0923537	-8.78336	1.58667e-18	3.66393e-18	0.141546	0.0874264	1.61903	0.105441	0.124384
TGME49_217890	alkyl hydroperoxide reductase/ Thiol specific antioxidant/ Mal allergen, putative	6524.14	7018.84	6714.16	4624.43	4599.47	4132.62	5430.57	5608.4	5284.99	5548.63	-0.600467	0.0580958	-10.3358	4.85293e-25	1.33591e-24	-0.311159	0.0577823	-5.38502	7.24366e-08	1.21139e-07
TGME49_217900	hypothetical protein	1188.82	1161.36	1268.41	774.22	709.906	844.182	704.576	685.409	745.358	898.027	-0.635276	0.079742	-7.96665	1.63038e-15	3.48284e-15	-0.760284	0.0798756	-9.51834	1.75959e-21	4.53328e-21
TGME49_217910	DNA polymerase (pol2) superfamily protein	3578.65	3051.98	2806.21	2763.58	2568.19	3076.15	1491.94	1397.9	1405.36	2459.99	-0.165674	0.0902042	-1.83666	0.0662606	0.0797434	-1.13222	0.0913435	-12.3952	2.77509e-35	1.01052e-34
TGME49_217915	hypothetical protein	166.037	142	169.574	192.249	209.79	223.197	112.217	167.15	128.031	167.805	0.386512	0.156783	2.46527	0.0136912	0.0173698	-0.227298	0.161268	-1.40944	0.158705	0.18351
TGME49_217920	hypothetical protein	8.8553	8.11427	9.68994	242.401	181.951	192.446	75.4246	67.2336	86.3464	96.9401	4.3838	0.306356	14.3095	1.90864e-46	8.24216e-46	2.96477	0.314008	9.44173	3.66682e-21	9.36595e-21
TGME49_217930	hypothetical protein	71.9493	102.443	65.8916	328.077	291.32	353.148	174.764	187.694	209.415	198.3	2.00072	0.162213	12.3339	5.95022e-35	2.04763e-34	1.23799	0.166018	7.45699	8.85235e-14	1.83701e-13
TGME49_217940	hypothetical protein	268.98	292.114	340.117	1009.31	1081.76	1101.11	666.864	621.911	647.101	669.918	1.81687	0.0919243	19.7648	5.98138e-87	4.88517e-86	1.09652	0.0938463	11.6842	1.53511e-31	5.16345e-31
TGME49_217951	hypothetical protein	2321.19	2249.68	2178.3	1248.57	1217.98	1036.63	1244.51	1441.79	1265.42	1578.23	-0.944286	0.0821548	-11.494	1.41438e-30	4.43457e-30	-0.770428	0.0815451	-9.44788	3.45749e-21	8.8391e-21
TGME49_217961	hypothetical protein	391.847	430.056	450.582	1669.64	1717.1	1575.28	980.52	1048.66	1062.95	1036.29	1.95757	0.0775981	25.2271	2.0208e-140	3.22172e-139	1.27592	0.0789592	16.1592	9.77458e-59	5.481e-58
TGME49_218000	hypothetical protein	1143.44	1119.77	1198.65	1621.58	1604.74	1578.25	1842.38	2014.21	2051.47	1574.94	0.47185	0.0643511	7.33243	2.26015e-13	4.53763e-13	0.769568	0.0635467	12.1103	9.3185e-34	3.27855e-33
TGME49_218070	hypothetical protein	1745.6	1669.51	1735.47	1154.54	1118.55	1219.15	803.916	871.235	943.855	1251.31	-0.559643	0.0706036	-7.92655	2.25324e-15	4.79274e-15	-0.974973	0.0716636	-13.6049	3.7467e-42	1.57774e-41
TGME49_218130	hypothetical protein	12.176	21.3	19.3799	301.956	316.177	293.628	169.245	154.077	147.881	159.536	4.02511	0.224227	17.9511	4.70804e-72	3.10314e-71	3.07739	0.228185	13.4864	1.88013e-41	7.79568e-41
TGME49_218188	hypothetical protein	37.635	91.2856	73.6435	608.092	614.456	624.952	351.368	287.61	340.423	336.607	3.14973	0.169553	18.5767	4.96352e-77	3.53876e-76	2.23909	0.172037	13.0152	1.00306e-38	3.91484e-38
TGME49_218192	hypothetical protein	68.6285	66.9427	77.5195	494.205	522.984	564.441	286.981	240.92	289.806	290.27	2.87192	0.141294	20.3258	7.60683e-92	6.68674e-91	1.92231	0.145	13.2573	4.09469e-40	1.65183e-39
TGME49_218195	hypothetical protein	339.822	318.485	341.086	391.812	356.941	368.027	371.604	364.182	384.092	359.561	0.159399	0.0962528	1.65604	0.0977128	0.115457	0.163562	0.0956321	1.71032	0.0872059	0.103766
TGME49_218200	UDP-sugar pyrophospharylase	1225.35	1297.27	1207.37	1017.67	1008.19	917.589	1215.99	1314.79	1270.38	1163.84	-0.34145	0.069471	-4.91501	8.87788e-07	1.41018e-06	0.0271565	0.0680621	0.398996	0.689896	0.721893
TGME49_218210	Chromosome-associated kinesin KLP1, putative	42.0627	31.4428	33.9148	776.31	827.229	836.246	1002.6	885.242	967.675	600.302	4.46982	0.158767	28.1533	2.18428e-174	5.00647e-173	4.69621	0.158241	29.6775	1.498e-193	4.67301e-192
TGME49_218215	hypothetical protein	3.32074	2.02857	0.968994	19.8518	25.8509	33.7276	25.7547	19.6098	17.8648	16.5531	3.20566	0.552484	5.80226	6.54266e-09	1.13252e-08	2.88862	0.555423	5.20076	1.98471e-07	3.25919e-07
TGME49_218220	cell-cycle-associated protein kinase CDK, putative	2372.11	2371.4	2512.6	2407.29	2433.96	2422.43	3235.9	2955.48	3166.03	2653.02	0.00121513	0.0555764	0.0218642	0.982556	0.993479	0.36625	0.0548688	6.67502	2.47203e-11	4.7227e-11
TGME49_218230	histone lysine methyltransferase, SET, putative	628.726	586.256	631.784	1296.64	1300.5	1362	502.217	540.67	480.364	814.35	1.09875	0.073661	14.9164	2.57961e-50	1.20881e-49	-0.276569	0.0786357	-3.51709	0.000436309	0.000610649
TGME49_218240	hypothetical protein	6106.83	5897.05	5967.06	3589	3736.45	3459.06	1809.27	1515.56	1683.26	3751.5	-0.735784	0.0640304	-11.4912	1.46118e-30	4.57798e-30	-1.84088	0.065557	-28.0806	1.6925e-173	4.32689e-172
TGME49_218250	TAP42 family protein	1567.39	1596.48	1535.86	2214	2306.7	2086.15	1633.59	1898.42	1684.25	1835.87	0.490732	0.0700695	7.00351	2.49636e-12	4.86053e-12	0.150367	0.0704944	2.13303	0.0329224	0.0408505
TGME49_218260	histone H3.3	16804	17345.3	17548.5	11562.1	12107.2	9879.21	11941.9	13077.9	12376.3	13626.9	-0.622967	0.0713404	-8.73232	2.49494e-18	5.73372e-18	-0.466542	0.0712716	-6.54598	5.91068e-11	1.11467e-10
TGME49_218270	hypothetical protein	3544.33	3366.41	3689.93	1350.97	1265.7	1201.3	581.321	518.259	482.349	1777.84	-1.47144	0.0734165	-20.0423	2.35509e-89	1.99123e-88	-2.73844	0.0779657	-35.1236	2.93838e-270	1.77556e-268
TGME49_218280	eukaryotic porin, putative	3180.16	3122.98	2957.37	3144.94	3273.12	3655.48	5130.71	4190.89	4613.08	3696.53	0.121435	0.0803369	1.51157	0.130643	0.152141	0.588609	0.0799223	7.36477	1.77458e-13	3.64578e-13
TGME49_218290	WD domain, G-beta repeat-containing protein	28.7797	28.4	20.3489	447.188	414.609	494.01	135.212	131.666	128.031	203.138	4.08713	0.195658	20.8891	6.72345e-97	6.27401e-96	2.31483	0.20394	11.3505	7.37104e-30	2.37395e-29
TGME49_218300	zinc finger (CCCH type) motif-containing protein	5413.91	5739.83	5538.77	5623.28	5790.6	5631.51	7660.19	7573.12	7736.44	6300.85	0.0300509	0.0431817	0.695918	0.48648	0.526644	0.460113	0.0427475	10.7635	5.11826e-27	1.5437e-26
TGME49_218310	microneme protein MIC14	4160.88	4435.46	4540.71	2719.7	2652.7	2606.94	5352.39	6300.35	5504.33	4252.61	-0.718556	0.0685969	-10.4751	1.1247e-25	3.15742e-25	0.38448	0.0675136	5.69485	1.23481e-08	2.137e-08
TGME49_218340	hypothetical protein	25.459	24.3428	29.0698	36.5691	59.6559	56.5433	38.6321	21.4774	38.707	36.7174	0.927005	0.30889	3.00109	0.00269018	0.00358345	0.31106	0.317522	0.979646	0.327261	0.362314
TGME49_218350	hypothetical protein	1.10691	0	0	3.1345	3.97706	1.98398	0	0	0	1.13361	1.73675	0.919551	1.8887	0.0589324	0.0712415	-0.484813	0.915277	-0.52969	0.596327	0.632253
TGME49_218358	zinc knuckle domain-containing protein	1026.11	1087.31	962.211	557.94	592.582	533.689	339.411	352.976	381.115	648.149	-0.866823	0.0833231	-10.4032	2.39853e-25	6.65993e-25	-1.51588	0.0867568	-17.4728	2.31036e-68	1.5023e-67
TGME49_218362	zinc finger protein ZFP1	1673.65	1683.71	1591.09	2052.05	2062.11	2206.18	975.921	837.619	973.63	1561.77	0.352875	0.0696791	5.0643	4.09914e-07	6.61697e-07	-0.826888	0.0723046	-11.4362	2.75753e-30	9.00523e-30
TGME49_218370	hypothetical protein	558.991	582.199	503.877	195.384	138.203	221.213	130.613	97.1152	99.2487	280.76	-1.5579	0.15374	-10.1334	3.92854e-24	1.05293e-23	-2.31156	0.160545	-14.3982	5.31093e-47	2.44495e-46
TGME49_218380		0	2.02857	0	9.40349	9.94266	10.9119	0	0	3.96995	4.0285	2.79984	0.81626	3.43009	0.000603387	0.000835556	0.457791	0.861402	0.531449	0.595108	0.631192
TGME49_218390	hypothetical protein	241.307	233.285	297.481	313.45	262.486	327.356	59.7878	66.2998	70.4666	207.991	0.223451	0.137702	1.62271	0.104652	0.123218	-1.95998	0.162386	-12.0699	1.52325e-33	5.33755e-33
TGME49_218400	NEK kinase	1006.18	917.927	917.637	1181.7	1202.07	1351.09	352.288	268.001	306.678	833.73	0.394125	0.0917359	4.2963	1.7367e-05	2.59904e-05	-1.61008	0.0997861	-16.1353	1.4411e-58	8.05988e-58
TGME49_218410	ribosomal protein RPP0	25101.4	25436.2	23872.1	15452	15894.3	14216.2	12274.9	12296.3	11953.5	17388.6	-0.707065	0.0523661	-13.5023	1.51492e-41	6.02691e-41	-1.02574	0.0524412	-19.5598	3.40255e-85	2.81084e-84
TGME49_218420	WD domain, G-beta repeat-containing protein	3044.01	3165.58	3064.93	2893.14	2908.23	2918.43	3707.76	3752.01	3560.05	3223.79	-0.0889902	0.0475736	-1.87058	0.0614032	0.0741144	0.248664	0.0469195	5.29981	1.15921e-07	1.92187e-07
TGME49_218430		0	1.01428	0	3.1345	5.96559	2.97596	4.59906	4.669	8.93238	3.47675	2.0309	0.830227	2.44619	0.0144373	0.0183029	2.53911	0.81942	3.09866	0.00194396	0.00262506
TGME49_218440		0	1.01428	0	1.04483	3.97706	2.97596	0	0	4.96243	1.55273	1.3966	0.918219	1.52099	0.128263	0.149531	0.942532	0.919675	1.02485	0.305432	0.339758
TGME49_218450	hypothetical protein	6.64147	5.07142	3.87598	130.604	150.134	132.926	84.6227	95.2476	108.181	79.7005	4.49769	0.362835	12.396	2.74753e-35	9.51558e-35	3.97716	0.364992	10.8966	1.19689e-27	3.67139e-27
TGME49_218460	hypothetical protein	3.32074	0	3.87598	22.9863	23.8624	26.7837	21.1557	14.007	15.8798	14.6524	2.95839	0.544413	5.43408	5.50785e-08	9.18967e-08	2.45115	0.550774	4.45037	8.57238e-06	1.30734e-05
TGME49_218470	protein disulfide-isomerase, putative	33.2074	23.3285	31.9768	108.662	103.404	97.2148	104.859	167.15	135.971	89.5303	1.77112	0.239559	7.39325	1.43283e-13	2.89143e-13	2.16677	0.235691	9.19325	3.81157e-20	9.45616e-20
TGME49_218480		0	0	0	7.31382	6.95986	2.97596	0	0	1.98497	2.13718	2.96779	0.902325	3.28905	0.00100526	0.00137335	0.778743	0.919145	0.847247	0.396857	0.434467
TGME49_218490	hypothetical protein	905.454	958.498	992.25	661.378	623.405	686.456	1249.1	1134.57	1293.21	944.925	-0.534762	0.0789898	-6.77001	1.28774e-11	2.44343e-11	0.362757	0.0755939	4.79876	1.59653e-06	2.5262e-06
TGME49_218500	hypothetical protein	210.313	264.728	274.225	9245.72	9462.43	8697.75	1326.37	1354.01	1400.4	3581.77	5.1776	0.0809323	63.9745	0	0	2.43293	0.0833913	29.1749	4.042e-187	1.19613e-185
TGME49_218510	hypothetical protein	0	0	0	0	0	0	0	0	0	0	NA	NA	NA	NA	NA	NA	NA	NA	NA	NA
TGME49_218520	microneme protein MIC6	39613.1	41350.3	42028.2	30713.9	32084	25836.3	29113.9	31544.7	29280.3	33507.2	-0.471881	0.0741609	-6.36294	1.9793e-10	3.60142e-10	-0.450819	0.074149	-6.07991	1.20252e-09	2.16119e-09
TGME49_218530	proteasome-interacting thioredoxin domain-containing protein	629.833	602.485	600.776	247.625	227.687	253.949	130.613	82.1744	104.211	319.928	-1.32475	0.118066	-11.2205	3.23468e-29	9.81766e-29	-2.51744	0.131061	-19.2081	3.16618e-82	2.50311e-81
TGME49_218540	peptidase S15, putative	1468.87	1452.45	1346.9	515.102	556.789	639.832	140.731	101.784	116.121	704.288	-1.31401	0.0978552	-13.4282	4.13604e-41	1.63418e-40	-3.55654	0.117223	-30.3399	3.41096e-202	1.15585e-200
TGME49_218550	PIK3R4 kinase-related protein	18618.3	18550.2	19319.8	6815.44	7424.18	6274.32	10210.8	10467	10445.9	12014	-1.45982	0.0599809	-24.3382	7.73841e-131	1.0998e-129	-0.859075	0.0596561	-14.4005	5.14026e-47	2.36891e-46
TGME49_218560	acetyl-coA carboxylase ACC2	4385.59	4343.16	4440.9	2820	3069.3	2694.24	3376.63	3658.63	3643.42	3603.54	-0.616902	0.0602396	-10.2408	1.30149e-24	3.5533e-24	-0.302304	0.0597416	-5.06019	4.18834e-07	6.79525e-07
TGME49_218570	Nin one binding (NOB1) Zn-ribbon family protein	1357.07	1272.93	1263.57	1775.17	1739.97	1688.36	1891.13	2086.11	1978.03	1672.48	0.418441	0.0627738	6.66585	2.63143e-11	4.94632e-11	0.613003	0.0621958	9.85602	6.45552e-23	1.73668e-22
TGME49_218580	RNA methyltransferase, TrmH family protein	1420.17	1573.15	1651.17	2132.5	1958.7	1948.26	2089.81	2186.03	2119.95	1897.75	0.377206	0.0686175	5.49722	3.85817e-08	6.48986e-08	0.460023	0.0683305	6.73231	1.66985e-11	3.20719e-11
TGME49_218590	protein phosphatase 2C domain-containing protein	1578.46	1581.27	1531.98	1333.21	1227.92	1232.05	3363.75	3211.34	3377.43	2048.6	-0.306552	0.0591723	-5.18067	2.21091e-07	3.60803e-07	1.08415	0.0560981	19.326	3.24457e-83	2.60077e-82
TGME49_218600	RNA recognition motif-containing protein	1181.08	1168.46	1140.51	1686.36	1764.82	1778.63	1569.2	1538.9	1603.86	1492.42	0.583519	0.0576606	10.1199	4.50922e-24	1.20595e-23	0.432849	0.057807	7.48784	7.00158e-14	1.45855e-13
TGME49_218610	ATPase (DUF699) protein	1390.28	1462.6	1486.44	3024.79	2871.44	3094.01	2278.37	2400.8	2349.22	2261.99	1.04922	0.05698	18.4138	1.01855e-75	7.11502e-75	0.694342	0.0573891	12.0988	1.07103e-33	3.76363e-33
TGME49_218720	calcium-dependent protein kinase CDPK6	3531.05	3594.62	3808.15	2016.53	2082.99	1691.34	2063.14	2337.3	2122.93	2583.12	-0.915475	0.0806251	-11.3547	7.02682e-30	2.16466e-29	-0.743816	0.0802526	-9.26844	1.88893e-20	4.73108e-20
TGME49_218730	hypothetical protein	1653.73	1768.91	1821.71	2034.29	1901.04	1722.09	1868.14	1960.98	1701.12	1825.78	0.108516	0.0781932	1.3878	0.165199	0.190687	0.076296	0.078099	0.976914	0.328612	0.363577
TGME49_218740	membrane protein, putative	1589.53	1624.88	1720.93	399.126	377.821	282.717	350.448	412.74	382.107	793.367	-2.21346	0.107646	-20.5624	5.95522e-94	5.38275e-93	-2.10106	0.106446	-19.7383	1.01158e-86	8.56125e-86
TGME49_218750	hypothetical protein	339.822	307.328	351.745	1044.83	1015.15	712.247	531.651	573.353	554.8	603.436	1.46499	0.128974	11.3588	6.70769e-30	2.06783e-29	0.728576	0.130595	5.57889	2.42054e-08	4.13685e-08
TGME49_218760	SNAP protein (soluble N-ethylmaleimide-sensitive factor Attachment Protein), putative	2310.13	2240.55	2312.99	709.441	685.049	612.056	923.491	984.225	923.013	1300.1	-1.77238	0.0691919	-25.6154	1.02888e-144	1.69666e-143	-1.27605	0.0666277	-19.152	9.3164e-82	7.30517e-81
TGME49_218770	carrier superfamily protein	231.345	249.514	250.969	196.428	179.962	230.141	222.595	236.251	217.355	223.84	-0.270379	0.1254	-2.15613	0.0310736	0.0383307	-0.114245	0.123246	-0.926964	0.353945	0.389908
TGME49_218780	phosphoserine aminotransferase, putative	5959.61	5825.03	5507.76	1768.9	1708.15	1875.85	727.571	644.322	660.996	2742.02	-1.68971	0.0625234	-27.0252	7.48251e-161	1.46613e-159	-3.08386	0.0669514	-46.0612	0	0
TGME49_218790	elongation factor G C-terminus domain-containing protein	1007.29	1004.14	986.436	678.096	691.015	699.351	654.906	644.322	629.237	777.199	-0.534299	0.0679107	-7.86767	3.61309e-15	7.63902e-15	-0.635114	0.0679607	-9.34531	9.16228e-21	2.30955e-20
TGME49_218800	hypothetical protein	849.002	866.198	843.025	409.574	401.683	524.762	211.557	269.868	246.137	513.534	-0.933468	0.111158	-8.3977	4.55325e-17	1.00626e-16	-1.80726	0.116066	-15.571	1.14615e-54	6.0279e-54
TGME49_218810	histidyl-tRNA synthetase	587.77	583.213	566.861	339.57	380.804	483.098	135.212	140.07	157.805	374.934	-0.526903	0.12109	-4.35133	1.35316e-05	2.03775e-05	-1.99514	0.131907	-15.1253	1.10333e-51	5.45418e-51
TGME49_218820	alba 2	8118.09	7902.29	7698.66	8633.44	9028.93	8379.32	18837.8	18689.1	18110.9	11710.9	0.134839	0.0465224	2.89836	0.00375118	0.00494718	1.22943	0.0460349	26.7064	3.9668e-157	8.29955e-156
TGME49_218830	hypothetical protein	975.189	932.127	927.327	1783.53	1630.6	1719.11	1214.15	1119.63	1184.04	1276.19	0.855982	0.0657169	13.0253	8.78524e-39	3.32079e-38	0.311636	0.0668523	4.66157	3.13809e-06	4.88492e-06
TGME49_218840	mutS domain protein	1131.26	1075.14	1037.79	1452.32	1265.7	1252.88	1346.6	1362.41	1366.65	1254.53	0.291341	0.0729102	3.99588	6.44538e-05	9.38093e-05	0.329301	0.0726009	4.53577	5.73937e-06	8.83711e-06
TGME49_218850	ribosomal protein RPS9	377.457	395.571	374.032	199.563	145.163	139.87	155.448	147.54	182.618	235.251	-1.2384	0.140199	-8.8332	1.01724e-18	2.35845e-18	-1.23476	0.139236	-8.86813	7.43841e-19	1.78048e-18
TGME49_218860	hypothetical protein	13.2829	17.2428	24.2248	263.298	261.492	175.582	257.547	247.457	241.174	166.811	3.58303	0.2436	14.7086	5.6737e-49	2.58442e-48	3.6749	0.242903	15.1291	1.0414e-51	5.15097e-51
TGME49_218870	TBC domain-containing protein	1028.32	1025.44	1040.7	529.73	432.506	408.699	837.949	910.455	853.539	785.26	-1.17295	0.0913258	-12.8435	9.34959e-38	3.44226e-37	-0.249569	0.0870272	-2.86772	0.00413445	0.00546851
TGME49_218880	SF-assemblin, putative	2410.85	2453.55	2411.83	1775.17	1869.22	1579.24	1594.03	1436.18	1516.52	1894.07	-0.477561	0.0701959	-6.80326	1.02277e-11	1.94749e-11	-0.67733	0.0704188	-9.6186	6.67354e-22	1.74218e-21
TGME49_218890	hypothetical protein	19.9244	21.3	19.3799	1256.93	1332.32	1327.28	896.817	804.002	875.373	728.147	5.93017	0.193227	30.6901	7.71339e-207	2.42369e-205	5.32636	0.193802	27.4836	2.7597e-166	6.42766e-165
TGME49_218900	hypothetical protein	8.8553	3.04285	6.78296	103.438	105.392	82.335	21.1557	21.4774	15.8798	40.9288	3.80055	0.376148	10.1039	5.31027e-24	1.41667e-23	1.53234	0.404479	3.78843	0.000151603	0.000217645
TGME49_218910	hypothetical protein	4157.56	4087.56	4285.86	1151.4	1073.81	992.98	434.151	434.217	413.867	1892.38	-1.95957	0.0645966	-30.3355	3.90296e-202	1.17921e-200	-3.28353	0.0710613	-46.207	0	0
TGME49_218920	proteasome subunit beta type, putative	1479.94	1424.05	1406.01	939.304	921.684	985.044	650.307	727.43	648.094	1020.21	-0.59747	0.0691657	-8.63824	5.70852e-18	1.29809e-17	-1.08687	0.0708332	-15.344	3.8827e-53	1.9724e-52
TGME49_218930	BTB/POZ domain-containing protein	23.2452	15.2143	12.5969	602.868	625.393	627.928	287.901	238.119	243.159	297.381	5.11621	0.219364	23.3229	2.59507e-120	3.23579e-119	3.84933	0.222466	17.303	4.46826e-67	2.8579e-66
TGME49_218940	hypothetical protein	1891.71	1995.1	1933.14	948.707	959.466	891.797	1286.82	1177.52	1272.37	1372.96	-1.05465	0.0644959	-16.3522	4.19724e-60	2.32043e-59	-0.638816	0.0627571	-10.1792	2.45605e-24	6.89051e-24
TGME49_218950	hypothetical protein	1309.48	1310.45	1227.72	982.142	974.38	888.821	1130.45	1213.01	1150.29	1131.86	-0.434595	0.068958	-6.30231	2.93244e-10	5.29887e-10	-0.138536	0.0676927	-2.04654	0.0407031	0.0500022
TGME49_218955	hypothetical protein	1021.68	1003.13	982.56	564.209	531.932	442.427	463.585	505.186	492.273	667.442	-0.965189	0.0906335	-10.6494	1.75556e-26	5.01978e-26	-1.03901	0.0905447	-11.4751	1.7602e-30	5.78543e-30
TGME49_218960	AP2 domain transcription factor AP2XII-1	15916.3	15985.1	16539.8	9478.71	9598.64	7973.6	8536.78	9074.67	8889.71	11332.6	-0.839469	0.0682943	-12.2919	1.00081e-34	3.4236e-34	-0.869022	0.0682707	-12.7291	4.07758e-37	1.54469e-36
TGME49_219070	cyclic nucleotide-binding domain-containing protein	3411.5	3300.48	3565.9	4388.29	4474.2	3922.32	2000.59	2160.81	2197.37	3269.05	0.314334	0.0655956	4.792	1.65127e-06	2.59005e-06	-0.692105	0.0666922	-10.3776	3.13533e-25	9.0008e-25
TGME49_219080	edge expressed protein, putative	861.178	854.027	858.529	1536.95	1601.76	1489.97	745.968	774.12	669.929	1043.6	0.845603	0.0704844	11.997	3.683e-33	1.21608e-32	-0.231647	0.0735605	-3.14907	0.00163792	0.00222466
TGME49_219090	hypothetical protein	6.64147	10.1428	6.78296	79.4072	64.6273	53.5673	23.9151	17.7422	26.7971	32.1804	2.93008	0.372303	7.87015	3.54212e-15	7.49264e-15	1.43413	0.392276	3.65592	0.000256259	0.000363602
TGME49_219100	cyclin-dependent kinase regulatory subunit protein	798.084	733.327	687.017	1326.94	1387.99	1267.76	634.67	641.521	612.364	898.853	0.844376	0.0754755	11.1874	4.69852e-29	1.42256e-28	-0.229992	0.0787974	-2.91878	0.00351404	0.00466864
TGME49_219110	hypothetical protein	0	0	0	0	0	0	0	0	0	0	NA	NA	NA	NA	NA	NA	NA	NA	NA	NA
TGME49_219120	zinc finger (CCCH type) motif-containing protein	8402.57	8852.67	8928.31	4606.66	4692.93	3783.44	6095.59	7111.82	6731.05	6578.34	-0.999078	0.0824295	-12.1204	8.23711e-34	2.75666e-33	-0.392409	0.0820582	-4.78208	1.73491e-06	2.74215e-06
TGME49_219125	hypothetical protein	76.3769	91.2856	58.1396	60.6002	87.4954	105.151	89.2218	70.9688	80.3914	79.9589	0.166752	0.232028	0.718671	0.472343	0.512368	0.0920183	0.231839	0.396905	0.691437	0.723418
TGME49_219130	NADPH-glutathione reductase	1413.53	1336.83	1349.81	1312.31	1267.69	1412.59	1806.51	1804.1	1678.3	1486.85	-0.0377957	0.0659013	-0.57352	0.566292	0.605655	0.367551	0.064734	5.67787	1.36383e-08	2.35461e-08
TGME49_219140	EF-1 guanine nucleotide exchange domain-containing protein	2558.07	2719.3	2461.24	2900.45	2689.49	2682.34	1111.13	1204.6	1263.44	2176.67	0.0960205	0.0659046	1.45696	0.145127	0.168373	-1.11132	0.068109	-16.3167	7.50393e-60	4.29698e-59
TGME49_219150	zinc finger, zz type domain-containing protein	1139.01	1105.57	1156.98	946.618	899.811	1022.74	997.996	1096.28	972.637	1037.52	-0.245136	0.0746239	-3.28495	0.00101999	0.00139304	-0.148929	0.074028	-2.0118	0.0442411	0.0541407
TGME49_219160	hypothetical protein	35.4212	35.4999	37.7908	225.684	277.4	260.893	270.425	208.237	212.392	173.749	2.7773	0.1919	14.4726	1.80513e-47	7.95416e-47	2.63364	0.192158	13.7056	9.39274e-43	4.00408e-42
TGME49_219170	hypothetical protein	1371.46	1223.23	1420.55	452.412	446.425	493.018	264.906	274.537	234.227	686.751	-1.525	0.0893667	-17.0646	2.72467e-65	1.62371e-64	-2.36823	0.0949116	-24.952	2.0337e-137	3.29703e-136
TGME49_219175	hypothetical protein	215.848	195.757	223.838	63.7347	34.7993	56.5433	46.9104	34.5506	44.6619	101.849	-2.01543	0.202306	-9.96225	2.2295e-23	5.8771e-23	-2.30579	0.206928	-11.143	7.7486e-29	2.45079e-28
TGME49_219180	acetyltransferase, GNAT family protein	1137.91	1179.61	1219.96	621.675	567.726	595.193	1154.36	1171.92	1142.35	976.746	-0.986782	0.0693524	-14.2285	6.09644e-46	2.61047e-45	-0.0288551	0.0648431	-0.444999	0.656321	0.690103
TGME49_219190	nuclear movement protein domain containing protein	941.982	1039.64	1015.51	789.893	831.206	762.839	753.326	759.179	686.801	842.264	-0.330372	0.075636	-4.36792	1.25437e-05	1.89295e-05	-0.445875	0.0757348	-5.88731	3.92524e-09	6.9178e-09
TGME49_219200	DEAD/DEAH box RNA helicase family protein	1589.53	1455.5	1531.98	1186.93	1224.94	1153.68	1536.09	1649.09	1529.42	1428.57	-0.359441	0.0643674	-5.58422	2.34753e-08	3.97512e-08	0.0432137	0.0630329	0.685574	0.492982	0.531022
TGME49_219210	ankyrin repeat-containing protein	620.978	651.17	602.714	465.995	423.557	509.882	771.722	680.74	711.613	604.264	-0.420679	0.0918518	-4.57998	4.65024e-06	7.1474e-06	0.206865	0.0886197	2.3343	0.0195802	0.024678
TGME49_219218	hypothetical protein	315.47	376.299	394.381	238.222	236.635	232.125	193.161	202.635	198.497	265.269	-0.619603	0.115398	-5.36929	7.90487e-08	1.31358e-07	-0.868961	0.116857	-7.43613	1.03679e-13	2.14687e-13
TGME49_219222	hypothetical protein	13.2829	17.2428	9.68994	10.4483	8.94839	13.8878	9.19812	11.2056	10.9174	11.6468	-0.252109	0.456721	-0.551998	0.58095	0.620431	-0.335689	0.456446	-0.735441	0.462071	0.500408
TGME49_219230	AMP-binding enzyme domain-containing protein	3138.1	3148.34	3392.45	1904.73	1885.13	1492.94	2310.57	2450.29	2296.61	2446.57	-0.872043	0.0850895	-10.2485	1.2015e-24	3.28652e-24	-0.454836	0.0843987	-5.38914	7.0795e-08	1.18417e-07
TGME49_219240	Peptidyl-tRNA hydrolase PTH2 domain-containing protein	903.24	1039.64	1079.46	2436.55	2421.04	1767.72	2193.75	2242.99	2227.14	1812.39	1.1275	0.108577	10.3844	2.92063e-25	8.08365e-25	1.13599	0.108481	10.4719	1.16334e-25	3.3767e-25
TGME49_219250	acetyltransferase, GNAT family protein	4368.98	4822.92	4720.94	3112.55	3202.53	2660.51	2979.27	3210.4	3070.75	3572.1	-0.631591	0.0736065	-8.58064	9.43463e-18	2.12636e-17	-0.586509	0.0734641	-7.98361	1.42112e-15	3.11356e-15
TGME49_219260	cation-transporting ATPase, putative	2886.83	2937.37	2980.63	4783.24	4945.48	4919.27	5816.89	5831.58	5950.95	4561.36	0.733741	0.0436945	16.7925	2.76826e-63	1.60541e-62	0.998292	0.0433351	23.0366	2.00432e-117	2.51005e-116
TGME49_219270	multi-pass transmembrane protein	20673.8	20370.9	20903.1	16049.7	16808.1	15704.2	11617.2	9061.6	10046	15692.7	-0.350632	0.0760502	-4.61054	4.01632e-06	6.19179e-06	-1.00989	0.0761866	-13.2555	4.19489e-40	1.69146e-39
TGME49_219280	actin like protein ALP1	2711.93	2570.2	2554.27	2090.71	2002.45	1835.18	2153.28	2227.11	2147.74	2254.76	-0.402076	0.0613434	-6.5545	5.58278e-11	1.03499e-10	-0.262871	0.0609175	-4.31519	1.59466e-05	2.4048e-05
TGME49_219290	F-actin-capping protein subunit beta, putative	927.592	883.441	838.18	2094.89	2154.57	1948.26	1889.29	1997.4	1851.98	1620.62	1.22541	0.0680695	18.0024	1.86555e-72	1.23811e-71	1.11473	0.0681036	16.3682	3.22654e-60	1.85994e-59
TGME49_219300	ran binding protein	827.97	927.056	854.653	794.072	847.114	826.326	641.109	552.81	663.974	770.565	-0.0808385	0.0842176	-0.959876	0.337118	0.374234	-0.490056	0.0854462	-5.73525	9.73665e-09	1.69387e-08
TGME49_219310	DnaK family protein	6172.14	5929.5	5795.55	4391.43	4465.25	4122.7	5910.71	5582.26	5769.33	5348.76	-0.463005	0.0516635	-8.96195	3.18976e-19	7.5021e-19	-0.051868	0.0512021	-1.01301	0.311058	0.345526
TGME49_219320	acid phosphatase GAP50	31628.9	31184.2	31448.7	12896.4	12872.8	10719.4	12059.7	10122.4	10878.6	18201.2	-1.36677	0.0786086	-17.387	1.03456e-67	6.3718e-67	-1.50879	0.0786217	-19.1904	4.44834e-82	3.51033e-81
TGME49_219348	SAG-related sequence SRS55M	24.3521	15.2143	18.4109	20.8966	21.8738	20.8317	14.717	16.8084	16.8723	18.8863	0.134442	0.36235	0.371029	0.710616	0.746285	-0.244541	0.370783	-0.659525	0.509559	0.547309
TGME49_219370	hypothetical protein	46.4903	62.8856	45.5427	3468.84	3405.36	2940.25	860.944	731.165	769.177	1370.07	5.94507	0.14298	41.5797	0	0	3.89435	0.145096	26.8398	1.11094e-158	2.35285e-157
TGME49_219430	tRNA ligase class II core domain (G, H, P, S and T) domain-containing protein	530.211	502.071	427.326	962.29	881.914	899.733	442.43	357.645	383.1	598.524	0.909568	0.100801	9.02341	1.82321e-19	4.32337e-19	-0.299654	0.10511	-2.85087	0.00436004	0.00575632
TGME49_219440	hypothetical protein	1917.17	1862.23	2002.91	1432.46	1510.29	1617.93	1812.03	1820.91	1855.95	1759.1	-0.341873	0.0623685	-5.4815	4.21742e-08	7.07351e-08	-0.0753478	0.061556	-1.22405	0.220932	0.250963
TGME49_219450	WD domain, G-beta repeat-containing protein	25.459	29.4142	24.2248	1072	1146.39	1314.38	619.953	594.831	642.139	607.643	5.41782	0.181722	29.8138	2.58672e-195	7.30453e-194	4.49133	0.182968	24.547	4.65197e-133	7.21682e-132
TGME49_219460	hypothetical protein	1202.11	1246.55	1253.88	1524.41	1550.06	1533.61	1298.77	1255.03	1242.59	1345.22	0.314911	0.0574954	5.47715	4.32225e-08	7.24371e-08	0.0358148	0.058043	0.617038	0.537209	0.574508
TGME49_219470	hypothetical protein	283.369	264.728	287.791	412.709	397.706	353.148	263.066	293.213	297.746	317.053	0.475031	0.107391	4.4234	9.71591e-06	1.47549e-05	0.030099	0.109675	0.27444	0.783747	0.810478
TGME49_219485	hypothetical protein	1512.04	1455.5	1425.39	1155.58	1108.61	1215.19	915.213	832.95	848.576	1163.23	-0.335451	0.0668598	-5.01723	5.2423e-07	8.42611e-07	-0.756702	0.0680057	-11.127	9.26649e-29	2.92553e-28
TGME49_219500	hypothetical protein	1958.13	1992.05	2065.9	1039.61	1031.05	974.132	917.972	800.267	875.373	1294.94	-0.981666	0.0674298	-14.5583	5.16919e-48	2.3048e-47	-1.2125	0.0679456	-17.8451	3.15618e-71	2.1407e-70
TGME49_219510	GTP binding protein 7 isoform 2 family protein, putative	965.227	1010.23	898.257	1644.57	1682.3	1492.94	1506.65	1313.86	1444.07	1328.68	0.744991	0.0782135	9.5251	1.64886e-21	4.12144e-21	0.568809	0.0783819	7.2569	3.96071e-13	8.05282e-13
TGME49_219520	histone arginine methyltransferase PRMT1	2292.41	2231.42	2209.31	1704.12	1860.27	1811.37	2473.37	2369.98	2357.16	2145.49	-0.323961	0.05602	-5.78295	7.34027e-09	1.26804e-08	0.097133	0.0549714	1.76698	0.0772324	0.0925354
TGME49_219530	hypothetical protein	608.802	611.613	607.559	2868.06	2981.8	2720.03	1443.19	1354.01	1454.99	1627.78	2.22612	0.0663042	33.5743	3.97841e-247	1.83837e-245	1.21594	0.0679259	17.9009	1.16013e-71	7.90592e-71
TGME49_219540	cytosolic tRNA-Ala synthetase	10206.8	10725	10492.3	4688.16	4730.72	4145.52	7919.58	7540.44	7538.93	7554.16	-1.21096	0.0584746	-20.7091	2.8651e-95	2.62816e-94	-0.449874	0.0578831	-7.77213	7.71802e-15	1.65119e-14
TGME49_219550	dihydrolipoyllysine-residue succinyltransferase component of oxoglutarate dehydrogenase	3477.92	3460.74	3594.97	3330.92	3368.57	2787.49	6150.78	5735.4	5753.45	4184.47	-0.150936	0.072181	-2.09108	0.0365208	0.0448389	0.742682	0.0714224	10.3985	2.51996e-25	7.23901e-25
TGME49_219560		0	0	0	14.6276	7.95413	7.9359	15.6368	11.2056	10.9174	7.58638	3.54703	0.780044	4.54721	5.43613e-06	8.32275e-06	3.84434	0.775648	4.9563	7.18478e-07	1.15526e-06
TGME49_219570	hypothetical protein	21.0313	37.5285	40.6977	456.591	442.448	454.33	240.071	281.074	246.137	246.657	3.71363	0.176953	20.9865	8.70476e-98	8.2026e-97	2.89783	0.17972	16.1242	1.72549e-58	9.63796e-58
TGME49_219580		1.10691	0	3.87598	12.538	4.97133	5.95193	3.67925	4.669	8.93238	5.08053	1.72982	0.726093	2.38236	0.0172019	0.0216458	1.34494	0.732556	1.83596	0.0663632	0.0800341
TGME49_219590	RuvB family 1 protein	3837.66	3870.51	3728.69	2439.68	2462.8	2250.82	3535.76	3598.87	3507.45	3248.03	-0.676484	0.0521593	-12.9696	1.82045e-38	6.80975e-38	-0.10368	0.0511132	-2.02844	0.0425154	0.05211
TGME49_219600	hypothetical protein	1341.58	1296.25	1316.86	1257.98	1284.59	1207.25	2254.46	2255.13	2290.66	1611.64	-0.076477	0.0572079	-1.33683	0.18128	0.208442	0.781535	0.0548045	14.2604	3.86047e-46	1.75201e-45
TGME49_219610	hypothetical protein	468.224	416.871	401.163	281.06	260.498	346.204	179.363	214.774	214.377	309.17	-0.530999	0.125719	-4.2237	2.40322e-05	3.56441e-05	-1.07422	0.129072	-8.32263	8.60308e-17	1.943e-16
TGME49_219620	hypothetical protein	639.795	652.185	602.714	2207.73	2124.75	2053.41	1800.07	1741.54	1624.7	1494.1	1.75084	0.0691192	25.3307	1.46673e-141	2.36898e-140	1.44596	0.069497	20.806	3.81785e-96	3.65338e-95
TGME49_219630	flavodoxin domain-containing protein	4505.13	4500.38	4510.67	3417.64	3408.34	2905.53	3292.93	3605.4	3538.22	3742.69	-0.473432	0.0682074	-6.94107	3.89139e-12	7.52249e-12	-0.37261	0.0680111	-5.47867	4.28535e-08	7.24227e-08
TGME49_219640	hypothetical protein	1562.96	1704	1795.55	807.655	809.332	740.023	1058.7	1361.48	1182.05	1224.64	-1.10064	0.0935922	-11.76	6.27684e-32	2.02835e-31	-0.490269	0.09176	-5.34295	9.14452e-08	1.52368e-07
TGME49_219650	transporter, small conductance mechanosensitive ion channel (MscS) family protein	806.939	882.427	938.955	1114.84	1030.06	1041.59	435.991	440.754	462.499	794.894	0.2758	0.0774282	3.56201	0.000368023	0.000514661	-0.972451	0.0824691	-11.7917	4.30764e-32	1.46084e-31
TGME49_219660	hypothetical protein	715.065	619.727	665.699	1753.23	1842.37	1946.28	1496.53	1126.16	1388.49	1283.73	1.4664	0.0997813	14.6961	6.82812e-49	3.10372e-48	1.00118	0.100337	9.97814	1.89999e-23	5.19386e-23
TGME49_219670	zinc finger (CCCH type) motif-containing protein	9.96221	10.1428	7.75195	109.707	90.4782	109.119	45.0708	55.0942	57.5642	54.9878	3.3579	0.318729	10.5353	5.94046e-26	1.67531e-25	2.39581	0.326683	7.33375	2.23805e-13	4.57727e-13
TGME49_219678	hypothetical protein	637.581	665.37	637.598	393.902	322.142	312.476	832.43	764.782	849.569	601.761	-0.914729	0.096886	-9.44128	3.68236e-21	9.11206e-21	0.333379	0.0903569	3.68958	0.000224626	0.000319506
TGME49_219682	pyruvate dehydrogenase kinase, putative	1236.42	1227.28	1222.87	672.872	613.462	715.223	1145.17	1218.61	1133.42	1020.59	-0.879695	0.0731274	-12.0296	2.48286e-33	8.22955e-33	-0.0757232	0.0697521	-1.08561	0.277654	0.310738
TGME49_219690	hypothetical protein	8139.12	7933.73	8206.41	6428.85	6663.57	5857.69	6057.88	6740.17	6149.45	6908.54	-0.35715	0.0617539	-5.78344	7.31896e-09	1.26461e-08	-0.357292	0.0616993	-5.79086	7.00249e-09	1.22363e-08
TGME49_219700	DNA replication licensing factor MCM4, putative	6378.03	6486.35	6100.79	3716.47	3746.39	4233.8	3078.61	2517.53	2861.34	4346.59	-0.695938	0.0767903	-9.06283	1.27103e-19	3.02812e-19	-1.16295	0.0771357	-15.0767	2.30396e-51	1.13568e-50
TGME49_219710	hypothetical protein	3272.03	3159.49	3378.88	4306.8	4277.33	4370.7	6119.51	6176.15	6165.33	4580.69	0.400725	0.0452419	8.85739	8.19094e-19	1.90468e-18	0.911408	0.0446275	20.4226	1.05381e-92	9.65637e-92
TGME49_219720	Ras-related protein Rab-5C, putative	1870.68	1787.17	1812.02	4428	4466.24	3967.95	3887.13	3925.7	3973.92	3346.53	1.23245	0.0589443	20.9087	4.46063e-97	4.17598e-96	1.10664	0.0589781	18.7636	1.49862e-78	1.1241e-77
TGME49_219730	hypothetical protein	6515.28	6809.9	6957.38	4283.81	4040.7	3434.26	3469.53	3930.36	3656.32	4788.62	-0.785285	0.0786997	-9.97824	1.89806e-23	5.01718e-23	-0.873875	0.0786979	-11.1042	1.1972e-28	3.76729e-28
TGME49_219738	hypothetical protein	3389.36	3487.11	3625.01	4597.26	4565.67	4085.01	2904.77	3259.9	3127.33	3671.27	0.334477	0.0651587	5.13327	2.84754e-07	4.62598e-07	-0.176582	0.0655673	-2.69314	0.0070782	0.00921263
TGME49_219742	hypothetical protein	74.1631	72.0142	93.0234	268.522	235.641	293.628	80.9435	76.5716	70.4666	140.553	1.72172	0.162935	10.5669	4.24241e-26	1.20074e-25	-0.0708679	0.179757	-0.394242	0.693403	0.724772
TGME49_219750	cytochrome c, putative	4196.3	4253.91	4139.54	1476.35	1515.26	1168.56	4282.64	4147.94	4116.84	3255.26	-1.59462	0.0810865	-19.6657	4.24303e-86	3.4394e-85	-0.00479861	0.0789325	-0.0607938	0.951523	0.960976
TGME49_219760	N-acetyltransferase family protein	648.65	637.985	600.776	1671.73	1600.77	1476.08	2259.06	2049.69	2052.46	1444.13	1.32926	0.075583	17.5867	3.11303e-69	1.96923e-68	1.75093	0.0747071	23.4373	1.7826e-121	2.35526e-120
TGME49_219770	30S ribosomal protein S12, putative	525.783	594.37	565.892	292.553	293.308	325.372	271.345	292.279	294.769	383.964	-0.885802	0.0976908	-9.0674	1.21888e-19	2.90547e-19	-0.972676	0.0976561	-9.96021	2.27581e-23	6.20943e-23
TGME49_219780	hypothetical protein	0	0	0	0	0	0	0	0	0	0	NA	NA	NA	NA	NA	NA	NA	NA	NA	NA
TGME49_219790	pre-mRNA processing factor PRP3	1374.78	1379.43	1400.2	982.142	968.415	927.509	894.057	987.961	895.223	1089.97	-0.529199	0.0662271	-7.99068	1.342e-15	2.87177e-15	-0.580162	0.0660765	-8.78017	1.63233e-18	3.8612e-18
TGME49_219800	vacuolar ATP synthase subunit b, putative	4873.73	4880.73	4757.76	2437.59	2301.73	2351.01	1822.15	1810.64	1762.66	2999.78	-1.03276	0.0479362	-21.5445	5.95686e-103	5.97831e-102	-1.42619	0.04865	-29.3153	6.61688e-189	1.99221e-187
TGME49_219810	hypothetical protein	12066.4	13375.4	13064	9568.57	9794.51	7917.05	10004.8	10797.5	10154.1	10749.2	-0.49643	0.0777163	-6.38772	1.68373e-10	3.07007e-10	-0.314326	0.0776313	-4.04895	5.14474e-05	7.56178e-05
TGME49_219820	polyubiquitin UbC, putative	5804.65	5375.7	5791.68	2275.64	2062.11	2021.67	5246.61	4984.62	4733.17	4255.09	-1.41467	0.0645017	-21.9323	1.27821e-106	1.34531e-105	-0.18125	0.0629519	-2.87918	0.00398714	0.00527933
TGME49_219828	HMG (high mobility group) box domain-containing protein	13.2829	13.1857	22.2869	81.4969	80.5355	113.087	32.1934	65.366	40.692	51.3473	2.40664	0.32293	7.45251	9.1581e-14	1.8572e-13	1.43496	0.331773	4.32513	1.52445e-05	2.30212e-05
TGME49_219832	cyclin-dependent kinase regulatory subunit protein	394.061	455.413	443.799	1836.81	1809.56	2090.12	1592.19	1319.46	1495.68	1270.79	2.14209	0.0938844	22.8163	3.16209e-115	3.7481e-114	1.76256	0.094312	18.6886	6.13426e-78	4.55379e-77
TGME49_219840	hypothetical protein	33.2074	42.5999	35.8528	56.4209	36.7878	43.6475	20.2359	14.007	10.9174	32.6307	0.283487	0.293306	0.966523	0.333783	0.370865	-1.25328	0.331165	-3.78446	0.000154044	0.000221111
TGME49_219850	prolyl-tRNA synthetase (ProRS)	7504.86	7213.59	7081.41	4967.13	5189.07	4627.62	8443.87	7664.63	7905.16	6733.04	-0.559631	0.0589814	-9.48825	2.34943e-21	5.84718e-21	0.139546	0.058473	2.38651	0.0170091	0.0215444
TGME49_219860	replication licensing factor, putative	6026.03	5740.85	5507.76	3145.99	3242.3	3654.48	3270.85	2549.27	2953.64	4010.13	-0.780592	0.0867131	-9.00202	2.21611e-19	5.23637e-19	-0.975094	0.0868021	-11.2335	2.79101e-29	8.91577e-29
TGME49_220025	hypothetical protein	25.459	28.4	30.0388	1466.94	1407.88	1404.65	664.104	700.35	676.876	711.634	5.61104	0.167687	33.4613	1.76235e-245	8.0574e-244	4.54441	0.169066	26.8795	3.8127e-159	8.15484e-158
TGME49_220060	hypothetical protein	513.607	529.456	537.792	100.304	99.4266	132.926	286.981	232.516	280.874	301.543	-2.23581	0.132019	-16.9355	2.46268e-64	1.45058e-63	-0.979036	0.117008	-8.36727	5.89684e-17	1.33809e-16
TGME49_220070	hypothetical protein	39.8488	41.5856	39.7288	148.366	83.5183	105.151	207.878	200.767	258.047	124.988	1.44708	0.226559	6.38718	1.68969e-10	3.08029e-10	2.42284	0.219625	11.0317	2.68614e-28	8.37034e-28
TGME49_220080	Toxoplasma gondii family C protein	16.6037	25.3571	17.4419	12.538	23.8624	9.91988	114.057	86.8434	116.121	46.9716	-0.34089	0.348411	-0.978412	0.327871	0.364953	2.35724	0.297053	7.9354	2.09817e-15	4.56567e-15
TGME49_220090	hypothetical protein	873.354	905.756	932.172	1443.96	1448.65	1257.84	975.001	1001.97	945.84	1087.17	0.61251	0.0742318	8.25133	1.56645e-16	3.42244e-16	0.107823	0.0753496	1.43097	0.152437	0.176617
TGME49_220100	phosphoribosylpyrophosphate synthetase	2253.67	2405.88	2375	1526.5	1539.12	1590.16	3033.54	2894.78	3059.84	2297.61	-0.595167	0.0553726	-10.7484	6.03058e-27	1.74282e-26	0.352794	0.0532469	6.62562	3.45786e-11	6.57123e-11
TGME49_220110	hypothetical protein	694.034	709.999	758.722	1809.65	1756.87	1704.24	1238.07	1211.14	1260.46	1238.13	1.28225	0.0648287	19.779	4.51157e-87	3.69871e-86	0.776074	0.0658421	11.7869	4.56081e-32	1.5461e-31
TGME49_220120	hypothetical protein	367.495	370.214	293.605	129.559	136.214	140.862	155.448	99.9166	152.843	205.129	-1.33121	0.161807	-8.22714	1.91741e-16	4.17864e-16	-1.32701	0.160818	-8.25164	1.56233e-16	3.50469e-16
TGME49_220125	hypothetical protein	57.5594	47.6713	45.5427	63.7347	62.6387	60.5113	74.5048	55.0942	67.4891	59.4163	0.308828	0.225048	1.37228	0.169977	0.195914	0.38487	0.222452	1.73012	0.0836087	0.0997463
TGME49_220128	hypothetical protein	47.5972	42.5999	58.1396	40.7484	41.7592	64.4792	71.7453	51.359	64.5116	53.66	-0.0133602	0.259311	-0.0515218	0.95891	0.971616	0.330425	0.252613	1.30803	0.190863	0.218327
TGME49_220132	hypothetical protein	409.557	370.214	400.194	359.422	370.861	391.835	490.26	434.217	490.289	412.983	-0.0714057	0.0972203	-0.734474	0.46266	0.503064	0.261379	0.094764	2.75821	0.00581187	0.00760338
TGME49_220140	EF hand domain-containing protein	203.672	192.714	217.055	257.029	217.744	284.701	328.373	295.081	273.926	252.255	0.3058	0.131212	2.33059	0.0197752	0.0247864	0.546407	0.12907	4.23342	2.30162e-05	3.44804e-05
TGME49_220145	hypothetical protein	4.42765	3.04285	0.968994	75.2279	109.369	89.2789	70.8255	56.028	82.3764	54.6162	4.60139	0.454089	10.1333	3.93344e-24	1.05392e-23	4.21527	0.455673	9.25065	2.23136e-20	5.57583e-20
TGME49_220150	50S ribosomal protein L16, putative	412.878	378.328	373.063	415.843	438.471	389.851	435.991	427.68	382.107	406.024	0.0967579	0.0981584	0.985732	0.324265	0.361265	0.0995881	0.0976204	1.02016	0.307654	0.342053
TGME49_220160	WD domain-containing protein	753.807	766.799	689.924	458.681	485.202	516.826	505.897	478.106	542.89	577.57	-0.595253	0.0876504	-6.79122	1.11186e-11	2.11295e-11	-0.532656	0.086825	-6.13482	8.52575e-10	1.53995e-09
TGME49_220170	hypothetical protein	898.813	761.727	816.862	1415.75	1457.59	1263.79	1411.91	1404.44	1378.56	1201.05	0.739344	0.0788163	9.3806	6.55996e-21	1.61265e-20	0.759529	0.0785785	9.66587	4.21043e-22	1.10551e-21
TGME49_220175	hypothetical protein	490.362	493.956	508.722	1244.39	1247.8	1098.13	1099.18	1001.97	1210.83	932.816	1.26229	0.08898	14.1863	1.11461e-45	4.75389e-45	1.1458	0.0890382	12.8686	6.76103e-38	2.60232e-37
TGME49_220180	hypothetical protein	94.0875	118.671	131.783	273.746	254.532	215.261	210.637	217.575	258.047	197.149	1.09603	0.155616	7.04313	1.87968e-12	3.6764e-12	0.980612	0.155767	6.29538	3.06652e-10	5.63543e-10
TGME49_220190	hypothetical protein	334.287	338.771	387.598	498.385	576.674	513.85	404.717	376.321	421.807	428.046	0.580107	0.101004	5.7434	9.27955e-09	1.59826e-08	0.178812	0.102545	1.74374	0.0812045	0.097012
TGME49_220200	hypothetical protein	1426.81	1508.24	1505.82	1000.95	998.243	847.158	842.548	860.03	930.953	1102.31	-0.641228	0.0784502	-8.1737	2.99083e-16	6.4934e-16	-0.753281	0.0785188	-9.59364	8.50277e-22	2.21169e-21
TGME49_220208	hypothetical protein	875.567	802.299	881.784	3972.45	4153.05	3319.19	1189.32	1248.49	1358.71	1977.87	2.15567	0.0892339	24.1576	6.21669e-129	8.56754e-128	0.566963	0.0910786	6.22499	4.81601e-10	8.78698e-10
TGME49_220212	pseudouridine synthase	274.514	242.414	292.636	1379.18	1439.7	1165.59	571.203	654.594	716.576	748.489	2.28994	0.113152	20.2378	4.55253e-91	3.93385e-90	1.25604	0.115257	10.8978	1.18129e-27	3.62483e-27
TGME49_220230	leucine rich repeat-containing protein	1908.32	1876.43	1975.78	27136.4	28619.9	21958.6	21029.7	20626.7	20550.4	16186.9	3.7461	0.0829669	45.1517	0	0	3.42561	0.0829948	41.2749	0	0
TGME49_220240	hypothetical protein	16036.9	16935.5	16869.2	22704.2	22869.1	17927.2	20815.3	21105.7	20936.5	19577.8	0.348714	0.0798911	4.36487	1.27199e-05	1.91886e-05	0.334081	0.0798806	4.18226	2.8863e-05	4.30475e-05
TGME49_220250	Nucleotide-sensitive chloride conductance regulator (ICln) protein	1861.83	2100.58	1986.44	4713.24	4909.68	4236.78	2615.95	2671.6	2613.22	3078.81	1.21814	0.0676682	18.0017	1.89087e-72	1.25395e-71	0.408419	0.0683849	5.97235	2.33859e-09	4.15626e-09
TGME49_220260	hypothetical protein	872.247	967.627	967.056	4142.76	4187.85	3850.9	2536.84	2354.11	2411.74	2476.79	2.11377	0.0649395	32.5499	2.1032e-232	8.14965e-231	1.37649	0.0656833	20.9565	1.63857e-97	1.59089e-96
TGME49_220270	alveolin domain containing intermediate filament IMC6	13678.1	13180.6	13326.6	8968.84	9080.63	8174.97	5003.78	4208.64	4525.74	8905.32	-0.614956	0.0667429	-9.2138	3.14768e-20	7.62948e-20	-1.54633	0.0672137	-23.0062	4.04289e-117	5.0338e-116
TGME49_220280	mucin family glycoprotein	18.8175	16.2285	28.1008	476.443	448.414	399.771	99.3397	95.2476	91.3088	185.963	4.32085	0.212039	20.3777	2.63926e-92	2.33189e-91	2.12012	0.22365	9.47963	2.55188e-21	6.54714e-21
TGME49_220290	hypothetical protein	598.839	592.342	628.877	544.357	574.686	558.489	601.557	612.573	609.387	591.234	-0.117709	0.0773359	-1.52204	0.127999	0.149242	0.00214761	0.0762338	0.0281714	0.977525	0.982986
TGME49_220300	ribosomal protein L15 protein	833.505	798.241	832.366	366.736	418.586	325.372	424.953	403.402	428.754	536.879	-1.14655	0.0944186	-12.1433	6.22542e-34	2.09071e-33	-0.968708	0.0927183	-10.4479	1.49859e-25	4.33378e-25
TGME49_220310	hypothetical protein	3.32074	8.11427	1.93799	7.31382	6.95986	13.8878	10.1179	6.5366	8.93238	7.45794	0.942232	0.597889	1.57593	0.115042	0.134845	0.81551	0.598857	1.36178	0.173268	0.199176
TGME49_220320	BSD domain-containing protein	338.715	373.256	347.869	107.618	109.369	113.087	209.717	211.039	196.512	223.02	-1.67518	0.125967	-13.2986	2.35824e-40	9.17081e-40	-0.77706	0.113029	-6.87488	6.20416e-12	1.21098e-11
TGME49_220330	hypothetical protein	2219.36	2142.17	2032.95	416.888	465.316	316.444	878.42	952.476	784.065	1134.23	-2.4066	0.11227	-21.4359	6.18625e-102	6.10919e-101	-1.28522	0.10782	-11.9201	9.30065e-33	3.20698e-32
TGME49_220340	hypothetical protein	611.015	631.899	655.04	941.393	886.885	849.142	842.548	946.873	896.216	806.779	0.494347	0.0782068	6.32102	2.59837e-10	4.70683e-10	0.499018	0.077886	6.40702	1.48388e-10	2.75096e-10
TGME49_220350	tRNA ligases class II (D, K and N) domain-containing protein	2318.98	2186.8	2022.29	603.913	586.617	603.129	732.17	729.298	747.343	1170.06	-1.86044	0.0721423	-25.7884	1.19519e-146	2.01711e-145	-1.56074	0.0702024	-22.2321	1.68179e-109	1.89223e-108
TGME49_220360	FAD binding domain-containing protein	1865.15	1691.83	1802.33	719.889	785.47	680.504	683.42	879.64	853.539	1106.86	-1.29026	0.0949167	-13.5936	4.37197e-42	1.75549e-41	-1.14646	0.0941616	-12.1754	4.20106e-34	1.48654e-33
TGME49_220370	hypothetical protein	1690.25	1639.08	1812.02	2105.34	2054.15	1864.94	1443.19	1442.72	1540.34	1732.45	0.227857	0.0680157	3.35007	0.000807906	0.00111058	-0.216357	0.0687201	-3.14837	0.00164181	0.00222959
TGME49_220380	hypothetical protein	4547.19	5014.62	5089.16	3457.35	3523.68	2711.1	3345.36	3652.09	3406.22	3860.75	-0.594927	0.0900458	-6.60693	3.92364e-11	7.31955e-11	-0.492858	0.0898964	-5.48251	4.19322e-08	7.08934e-08
TGME49_220390	hypothetical protein	2806.02	2884.62	2898.26	2606.86	2496.6	2080.2	3485.17	3781.89	3647.39	2965.22	-0.257607	0.0775492	-3.32185	0.000894215	0.00122474	0.344981	0.0768308	4.49014	7.11751e-06	1.09028e-05
TGME49_220400	actin depolymerizing factor ADF	19654.3	19073.6	18088.2	17051.7	18624.6	16508.7	19327.1	19197.1	18637.9	18462.6	-0.122483	0.0559834	-2.18784	0.0286814	0.0355117	0.00882761	0.0559322	0.157827	0.874593	0.889939
TGME49_220420	3'5'-cyclic nucleotide phosphodiesterase domain-containing protein	128.402	119.686	109.496	701.082	658.204	692.407	268.585	265.199	228.272	352.37	2.51357	0.116534	21.5694	3.47932e-103	3.52047e-102	1.09011	0.122946	8.86656	7.54377e-19	1.8052e-18
TGME49_220425		0	2.02857	0	3.1345	18.891	8.92789	0	1.8676	4.96243	4.42356	2.69837	0.828105	3.25848	0.00112009	0.00152709	0.943023	0.853535	1.10484	0.269227	0.301855
TGME49_220430	hypothetical protein	753.807	671.456	656.009	540.178	563.749	597.177	523.373	619.109	519.071	604.881	-0.288782	0.0949547	-3.04126	0.00235591	0.00314789	-0.322572	0.094704	-3.40611	0.000658966	0.000913545
TGME49_220440	cyclin-dependent kinase regulatory subunit protein	769.304	616.685	570.737	150.456	147.151	163.678	152.689	131.666	167.73	318.9	-2.07211	0.137395	-15.0814	2.14552e-51	1.02146e-50	-2.10256	0.136728	-15.3777	2.31178e-53	1.17992e-52
TGME49_220450	ribonuclease HI protein	338.715	334.714	285.853	204.787	220.727	229.149	230.873	227.847	244.152	257.424	-0.546671	0.11616	-4.7062	2.52381e-06	3.9287e-06	-0.44584	0.114454	-3.89535	9.80565e-05	0.000142189
TGME49_220460	SNF7 family protein	230.238	201.843	226.745	2576.56	2510.52	2090.12	1537.01	1521.16	1446.05	1371.14	3.43531	0.0992787	34.6027	2.30098e-262	1.24267e-260	2.7648	0.0999994	27.6482	2.93371e-168	6.96433e-167
TGME49_220470	hypothetical protein	4386.69	4843.21	4910.86	6283.62	6314.58	5502.56	5379.06	5327.33	5211.55	5351.05	0.355407	0.0662661	5.36334	8.16969e-08	1.35628e-07	0.170342	0.0663249	2.5683	0.0102198	0.0131374
TGME49_220480	hypothetical protein	965.227	990.955	1052.33	1143.05	1168.26	965.204	1220.59	1181.26	1178.08	1096.11	0.122051	0.080491	1.51633	0.129436	0.150796	0.24993	0.0799321	3.12678	0.00176735	0.00239405
TGME49_220490	pre-rRNA-processing protein PNO1, putative	1358.18	1382.47	1398.26	1640.39	1580.88	1516.75	1631.75	1745.27	1826.18	1564.46	0.194345	0.0639772	3.03773	0.00238369	0.00318402	0.329132	0.0634751	5.18522	2.15764e-07	3.5378e-07
TGME49_220500	UBX domain-containing protein	3719.22	3881.66	3755.82	1578.74	1489.41	1174.51	2350.12	2654.79	2464.34	2563.18	-1.41734	0.0916231	-15.4693	5.59242e-54	2.78044e-53	-0.603104	0.0903678	-6.67387	2.49138e-11	4.75861e-11
TGME49_220510	hypothetical protein	2116.42	2266.92	2344	2923.44	2787.92	2519.65	2598.47	2808.87	2634.06	2555.53	0.290002	0.0692912	4.18526	2.84835e-05	4.21015e-05	0.256636	0.0692194	3.70757	0.000209259	0.000298286
TGME49_220520	hypothetical protein	3420.36	3633.17	3849.81	3943.19	3895.53	3838	4273.45	4256.26	4445.35	3950.57	0.0982431	0.054591	1.79962	0.0719204	0.0862067	0.250162	0.0543357	4.60401	4.14438e-06	6.419e-06
TGME49_220525	hypothetical protein	281.156	336.742	342.055	330.167	367.878	353.148	332.052	340.837	309.656	332.632	0.128566	0.10805	1.18988	0.234095	0.265356	0.0315746	0.108087	0.292121	0.770194	0.797704
TGME49_220530	AP2 domain transcription factor AP2V-1	1431.24	1530.55	1445.74	1383.36	1238.86	1295.54	1391.68	1463.26	1391.47	1396.85	-0.170268	0.0649949	-2.61971	0.0088004	0.0113313	-0.0537524	0.0644421	-0.834119	0.404214	0.442128
TGME49_220540	hypothetical protein	697.355	768.827	792.637	493.161	436.483	315.452	387.241	536.001	398.98	536.237	-0.854789	0.148893	-5.74095	9.41451e-09	1.62053e-08	-0.767753	0.148252	-5.17871	2.2342e-07	3.66194e-07
TGME49_220550		2.21382	1.01428	2.90698	7.31382	6.95986	6.94391	3.67925	3.7352	1.98497	4.08357	1.47249	0.702164	2.09708	0.0359866	0.0441893	0.468215	0.731368	0.64019	0.522049	0.559333
TGME49_220560	hypothetical protein	39.8488	35.4999	46.5117	198.518	234.647	238.077	72.6651	91.5124	71.4591	114.304	2.43281	0.194066	12.536	4.74598e-36	1.66979e-35	0.934132	0.206509	4.52344	6.08419e-06	9.35471e-06
TGME49_220570	hypothetical protein	1721.25	1693.85	1609.5	679.141	623.405	535.673	976.84	1165.38	1072.88	1119.77	-1.44756	0.0915434	-15.8129	2.53628e-56	1.31865e-55	-0.642573	0.088638	-7.2494	4.18621e-13	8.50731e-13
TGME49_220580	hypothetical protein	150.54	157.214	120.155	76.2727	59.6559	83.327	95.6605	117.659	95.2787	106.196	-0.953069	0.188748	-5.04944	4.43112e-07	7.1422e-07	-0.464798	0.180544	-2.57443	0.0100407	0.0129186
TGME49_220585	hypothetical protein	313.256	322.542	347.869	363.601	371.855	321.404	497.618	611.639	544.875	410.518	0.101736	0.109916	0.925573	0.354668	0.392254	0.746178	0.106293	7.02004	2.21805e-12	4.39691e-12
TGME49_220600	hypothetical protein	1581.78	1631.98	1660.86	1720.84	1762.83	1650.67	2535.92	2491.38	2591.38	1958.63	0.074321	0.0555446	1.33804	0.180883	0.208013	0.643138	0.0541797	11.8705	1.68543e-32	5.78619e-32
TGME49_220610	protein phosphatase 2C domain-containing protein	1346	1301.33	1221.9	1273.65	1334.3	1443.34	841.628	798.399	815.824	1152.93	0.0672127	0.0702544	0.956704	0.338717	0.375912	-0.654044	0.0722375	-9.05408	1.37726e-19	3.36849e-19
TGME49_220620		0	1.01428	0	7.31382	6.95986	21.8237	8.27831	5.6028	6.94741	6.4378	3.3398	0.770266	4.33591	1.45161e-05	2.18222e-05	2.61982	0.779065	3.36278	0.000771626	0.00106563
TGME49_220630	hypothetical protein	11780.9	12013.2	11977.7	8369.1	8180.82	7521.25	9058.31	11186	9632.09	9968.82	-0.570641	0.074047	-7.70646	1.29355e-14	2.69338e-14	-0.259404	0.0739044	-3.51	0.000448109	0.000626555
TGME49_220640	hypothetical protein	2362.15	2742.62	2752.91	2786.57	2757.1	2581.15	2026.35	2124.4	2087.2	2468.94	0.0474676	0.0683179	0.694805	0.487178	0.52725	-0.333224	0.0687357	-4.8479	1.24776e-06	1.98416e-06
TGME49_220650	hypothetical protein	185.961	155.185	187.985	425.247	397.706	349.18	304.458	329.631	299.731	292.787	1.14208	0.121682	9.38576	6.24625e-21	1.53728e-20	0.81627	0.122957	6.63864	3.1659e-11	6.02302e-11
TGME49_220720	hypothetical protein	546.815	597.413	559.109	293.598	302.257	271.805	563.845	578.956	548.845	473.627	-0.97131	0.0912849	-10.6404	1.93245e-26	5.51828e-26	-0.0100677	0.0842104	-0.119554	0.904836	0.918441
TGME49_220730	hypothetical protein	632.047	649.142	612.404	418.978	445.431	339.26	671.463	628.447	650.079	560.806	-0.652007	0.0986358	-6.61025	3.83676e-11	7.16366e-11	0.0424682	0.0948911	0.447546	0.654481	0.688504
TGME49_220740	hypothetical protein	22.1382	54.7713	54.2637	13.5828	21.8738	14.8798	27.5944	21.4774	31.7596	29.149	-1.32655	0.374558	-3.54165	0.000397627	0.000555341	-0.681202	0.355855	-1.91427	0.0555858	0.0675456
TGME49_220840	threonine synthase	21.0313	14.2	12.5969	824.372	730.785	721.175	188.561	193.297	207.43	323.717	5.49627	0.223045	24.6419	4.49156e-134	6.57823e-133	3.55101	0.228185	15.562	1.31891e-54	6.91967e-54
TGME49_220850	hypothetical protein	0	0	0	0	0	0	0	0	0	0	NA	NA	NA	NA	NA	NA	NA	NA	NA	NA
TGME49_220860	DEAD/DEAH box helicase	1562.96	1532.58	1579.46	1567.25	1536.14	1483.02	2248.94	2253.26	2218.21	1775.76	-0.0278262	0.0543549	-0.511934	0.608697	0.648232	0.52318	0.0528239	9.90424	3.99005e-23	1.08082e-22
TGME49_220870	hypothetical protein	1289.55	1441.3	1368.22	3721.69	3790.14	3457.08	3023.42	3048.86	2889.13	2669.93	1.41776	0.0621403	22.8154	3.22533e-115	3.8126e-114	1.12661	0.0623686	18.0638	6.14356e-73	4.25373e-72
TGME49_220880	hypothetical protein	630.94	678.556	593.024	2980.9	2965.89	2747.81	1408.23	1340.94	1384.52	1636.76	2.18952	0.0689196	31.7692	1.72292e-221	6.15197e-220	1.11815	0.0705984	15.8381	1.69766e-56	9.18566e-56
TGME49_220890	hypothetical protein	4841.63	5281.38	5434.12	3512.72	3450.1	2510.72	3511.84	3589.53	3624.56	3972.96	-0.713654	0.101526	-7.02926	2.07628e-12	4.05357e-12	-0.534975	0.101342	-5.2789	1.2996e-07	2.15049e-07
TGME49_220900	hypothetical protein	17897.7	17694.2	17861.5	11188.1	11206.4	10247.2	10569.6	8546.14	9443.51	12739.4	-0.71051	0.0715861	-9.92525	3.23289e-23	8.47298e-23	-0.902929	0.0716187	-12.6075	1.92108e-36	7.16445e-36
TGME49_220910	HEAT repeat-containing protein	2621.17	2605.7	2469	4069.62	4272.36	4511.56	1723.73	1584.66	1631.65	2832.16	0.739656	0.0592819	12.4769	9.97693e-36	3.47483e-35	-0.63844	0.0612295	-10.427	1.86682e-25	5.37884e-25
TGME49_220920	hypothetical protein	626.512	634.942	581.396	1022.89	1150.37	1131.86	669.623	682.608	707.643	800.871	0.842429	0.0772266	10.9085	1.04948e-27	3.0835e-27	0.160666	0.0792692	2.02684	0.0426788	0.0523029
TGME49_220930	hypothetical protein	3642.85	3554.05	3474.81	5403.87	5617.6	5145.44	1307.97	1248.49	1211.83	3400.77	0.598961	0.0539014	11.1122	1.09478e-28	3.29272e-28	-1.49968	0.0574195	-26.1179	2.28426e-150	4.40587e-149
TGME49_220940	ribosomal RNA methyltransferase (FtsJ) family protein	891.064	940.241	995.157	5833.3	5979.51	5210.91	1707.17	1583.72	1633.63	2752.75	2.58572	0.0709187	36.4604	4.71215e-291	3.25742e-289	0.798715	0.0728346	10.9661	5.5591e-28	1.71865e-27
TGME49_220950	hypothetical protein	43693.1	46734.1	45937.1	41986.6	43237.6	33655.2	54318.6	54406	54413.1	46486.8	-0.19762	0.0793253	-2.49126	0.0127293	0.0161803	0.258135	0.0792904	3.25556	0.00113169	0.00154901
TGME49_221160	acetyltransferase, GNAT family protein	1246.38	1231.34	1375.97	4454.12	4752.59	4370.7	2578.23	2540.87	2526.87	2786.34	1.81419	0.060747	29.8646	5.66954e-196	1.61153e-194	0.986569	0.0615874	16.019	9.41579e-58	5.18889e-57
TGME49_221170	CAAX metallo endopeptidase	1803.16	1720.23	1638.57	5156.24	5168.19	5090.88	3074.01	2971.35	2934.78	3284.16	1.57796	0.0520431	30.3202	6.20631e-202	1.86211e-200	0.799102	0.0528354	15.1244	1.11869e-51	5.52691e-51
TGME49_221180	hypothetical protein	9285.88	10112.4	10591.1	9388.86	9718.95	8295	12106.6	12733.3	12122.2	10483.8	-0.130101	0.0689022	-1.8882	0.0589987	0.0713118	0.301054	0.0687339	4.37999	1.18686e-05	1.79924e-05
TGME49_221190	mrna cleavage factor family protein, putative	1596.17	1739.5	1677.33	2360.27	2320.62	2165.51	1456.06	1570.65	1528.43	1823.84	0.448601	0.0621688	7.21585	5.35987e-13	1.0674e-12	-0.138544	0.0631702	-2.19319	0.0282934	0.0352536
TGME49_221200	CW-type Zinc Finger protein	3129.24	3061.11	3072.68	2995.53	3064.33	2920.41	2114.65	2172.95	2197.37	2747.59	-0.0445663	0.0477483	-0.933358	0.350635	0.388035	-0.51405	0.0484761	-10.6042	2.8495e-26	8.4122e-26
TGME49_221210	cyclophilin	12209.2	12552.8	12046.5	8289.69	8784.34	7576.8	15411.5	13820.2	14268	11662.1	-0.577727	0.0632995	-9.12687	7.05085e-20	1.69381e-19	0.24071	0.0629853	3.82169	0.000132539	0.000190909
TGME49_221220	hypothetical protein	98.5152	86.2141	95.9304	1462.76	1339.28	1356.05	585	587.36	644.124	695.026	3.87441	0.112484	34.4441	5.52425e-260	2.96491e-258	2.68104	0.115007	23.312	3.34771e-120	4.34347e-119
TGME49_221230	hypothetical protein	2159.59	2027.55	2084.31	1463.81	1430.75	1371.92	2261.82	2401.73	2219.2	1935.63	-0.555061	0.0595142	-9.32654	1.09386e-20	2.67838e-20	0.13451	0.0577659	2.32855	0.0198832	0.0250525
TGME49_221240	hypothetical protein	3.32074	3.04285	0	61.6451	80.5355	82.335	20.2359	9.338	25.8047	31.8064	4.63426	0.52127	8.89033	6.09253e-19	1.42055e-18	2.66203	0.539356	4.93557	7.99185e-07	1.28312e-06
TGME49_221250	hypothetical protein	4702.16	4658.61	4817.84	2678.95	2608.95	2553.38	857.265	601.367	737.418	2690.66	-0.852678	0.0890406	-9.57628	1.00603e-21	2.53001e-21	-2.68371	0.0924661	-29.0237	3.30633e-185	9.4917e-184
TGME49_221260	Class-II DAHP synthetase family protein	728.348	725.213	699.614	832.731	831.206	1028.69	614.434	578.956	585.567	736.085	0.32241	0.0912266	3.53417	0.000409057	0.00057075	-0.274291	0.0929886	-2.94972	0.0031806	0.00424129
TGME49_221265	hypothetical protein	19.9244	8.11427	12.5969	467.04	408.643	593.209	98.4199	91.5124	109.174	200.959	5.07973	0.2627	19.3366	2.64105e-83	2.06715e-82	2.79797	0.271711	10.2976	7.22378e-25	2.05061e-24
TGME49_221270	oxidoreductase, 2OG-Fe(II) oxygenase family protein	2181.72	2308.51	2080.43	491.071	452.391	466.234	247.429	242.788	215.37	965.105	-2.21752	0.0776723	-28.5496	2.83905e-179	6.91048e-178	-3.21076	0.0855381	-37.536	0	0
TGME49_221275	hypothetical protein	0	2.02857	0	31.345	18.891	32.7356	6.43868	0	8.93238	11.1524	4.08977	0.714262	5.72587	1.02906e-08	1.76869e-08	1.86185	0.744803	2.49979	0.0124268	0.015887
TGME49_221280	hypothetical protein	2651.05	2509.34	2510.66	2010.26	2058.13	2166.5	1337.41	1174.72	1376.58	1977.18	-0.298305	0.0675161	-4.41828	9.94879e-06	1.50847e-05	-0.978846	0.0687584	-14.236	5.47506e-46	2.47696e-45
TGME49_221290		1.10691	0	0	0	1.98853	0.991988	1.83962	0.9338	0	0.762317	0.589882	0.913857	0.645486	0.518612	0.558908	0.541814	0.914146	0.5927	0.553382	0.590483
TGME49_221295	hypothetical protein	489.255	466.571	544.575	577.792	507.076	603.129	115.896	113.924	140.933	395.461	0.168646	0.106278	1.58684	0.112549	0.132084	-2.01	0.123626	-16.2587	1.93919e-59	1.10241e-58
TGME49_221310	aminopeptidase N protein	85.2322	63.8999	73.6435	1646.65	1590.83	1980.01	451.628	377.255	397.987	740.793	4.52771	0.138549	32.6795	3.05834e-234	1.20672e-232	2.44584	0.142745	17.1344	8.21911e-66	5.1502e-65
TGME49_221320	acetyl-CoA carboxylase ACC1	5708.35	4804.66	4633.73	4080.07	4009.87	4350.86	1482.74	1071.07	1288.25	3492.18	-0.282848	0.102413	-2.76183	0.00574777	0.00750363	-1.9724	0.104054	-18.9554	3.98318e-80	3.0459e-79
TGME49_221330	DNA gyrase/topoisomerase IV, A subunit domain-containing protein	2999.73	3237.59	3207.37	2157.58	2171.48	2459.14	2000.59	1922.69	2003.83	2462.22	-0.475991	0.0646057	-7.36764	1.73678e-13	3.49743e-13	-0.671666	0.064785	-10.3676	3.4811e-25	9.97022e-25
TGME49_221340	hypothetical protein	1492.12	1744.57	1864.34	771.086	755.642	806.486	587.76	561.214	604.425	1020.85	-1.12691	0.0863	-13.058	5.71961e-39	2.17054e-38	-1.53834	0.0875764	-17.5657	4.51375e-69	2.97735e-68
TGME49_221350	Ctr copper transporter family protein	673.002	641.027	571.706	1783.53	1824.48	1865.93	1140.57	1195.26	1134.41	1203.32	1.53715	0.0713218	21.5524	5.03228e-103	5.06216e-102	0.880457	0.0725963	12.1281	7.49474e-34	2.64119e-33
TGME49_221360	hypothetical protein	1515.36	1534.61	1509.69	1644.57	1601.76	1599.08	2263.66	2408.27	2255.92	1814.77	0.0874867	0.0560669	1.5604	0.118666	0.138942	0.60307	0.0547275	11.0195	3.0771e-28	9.57479e-28
TGME49_221370	hypothetical protein	1392.5	1455.5	1439.92	3840.8	3606.2	3625.72	2608.59	2799.53	2850.42	2624.35	1.36682	0.0580318	23.553	1.16916e-122	1.4967e-121	0.944058	0.0584519	16.151	1.11715e-58	6.26022e-58
TGME49_221380	alba 1	12398.5	11829.6	11572.7	6009.87	5776.68	5383.52	4082.13	4321.63	4212.11	7287.42	-1.05918	0.05476	-19.3422	2.37093e-83	1.85741e-82	-1.50335	0.0550682	-27.2997	4.27406e-164	9.69347e-163
TGME49_221390	hypothetical protein	1522	1435.21	1479.65	1455.45	1410.86	1377.87	839.788	961.814	891.253	1263.77	-0.0638636	0.0662479	-0.96401	0.335041	0.372215	-0.719215	0.068005	-10.5759	3.85449e-26	1.13327e-25
TGME49_221400	hypothetical protein	13356	13929.2	14525.2	11129.5	10693.3	9773.06	12484.6	12606.3	12624.4	12346.9	-0.403886	0.0566309	-7.1319	9.89912e-13	1.9565e-12	-0.148662	0.0565059	-2.63091	0.00851569	0.0110073
TGME49_221410	actin-like protein ALP4	1105.81	1086.3	1114.34	1696.81	1576.91	1724.07	878.42	861.897	826.742	1207.92	0.595211	0.0634583	9.37956	6.62477e-21	1.62766e-20	-0.364301	0.0661266	-5.50915	3.6057e-08	6.11758e-08
TGME49_221415	hypothetical protein	6.64147	5.07142	7.75195	277.925	260.498	267.837	104.859	130.732	113.144	130.495	5.16043	0.322258	16.0134	1.03088e-57	5.47503e-57	3.95676	0.326534	12.1174	8.53869e-34	3.00663e-33
TGME49_221420	Chromosome-associated kinesin KLP1, putative	39.8488	43.6142	44.5737	971.693	890.862	987.028	211.557	188.628	156.813	392.735	4.4396	0.159198	27.8874	3.79823e-171	8.4589e-170	2.09429	0.167529	12.501	7.3687e-36	2.71758e-35
TGME49_221430	hypothetical protein	215.848	221.114	208.334	266.432	260.498	287.676	288.821	299.75	291.791	260.029	0.335528	0.110981	3.0233	0.0025003	0.00333567	0.446971	0.109468	4.08311	4.44376e-05	6.55712e-05
TGME49_221440	RPGR, putative	1189.93	1255.68	1262.6	1275.74	1321.38	1435.41	1486.42	1400.7	1531.41	1351.03	0.120583	0.0686747	1.75585	0.0791137	0.0944821	0.251781	0.0681338	3.69538	0.000219555	0.000312446
TGME49_221450	SPRY domain-containing protein	876.674	957.484	925.389	858.852	763.596	848.15	1386.16	1298.92	1400.4	1035.07	-0.160202	0.0744472	-2.15189	0.0314062	0.0387079	0.564493	0.071953	7.84529	4.3194e-15	9.30772e-15
TGME49_221455	hypothetical protein	127.295	117.657	102.713	107.618	107.381	77.375	137.972	116.725	159.79	117.17	-0.245935	0.186369	-1.31961	0.186964	0.214692	0.252265	0.180055	1.40105	0.1612	0.186171
TGME49_221460	phosphoglycerate mutase family protein	2147.41	2141.15	2085.27	1793.98	1909.98	1771.69	2612.27	2196.3	2505.04	2129.23	-0.218633	0.0708119	-3.08752	0.00201838	0.00270904	0.198219	0.0700077	2.83138	0.00463473	0.00610964
TGME49_221470	hypothetical protein	4103.32	3807.62	3657.95	2984.04	2914.19	3002.75	3609.34	3027.38	3131.3	3359.77	-0.377371	0.0721886	-5.22757	1.71751e-07	2.81559e-07	-0.243319	0.0719535	-3.38161	0.000720616	0.000996614
TGME49_221480	hypothetical protein	9178.51	9864.93	9740.33	4323.51	4274.35	3404.5	5051.61	5832.52	5180.78	6316.78	-1.25925	0.0872524	-14.4322	3.24336e-47	1.42119e-46	-0.839502	0.0869555	-9.65439	4.70976e-22	1.23549e-21
TGME49_221490	cell cycle regulator protein	526.89	570.028	494.187	735.562	718.854	660.664	492.099	467.834	429.747	566.207	0.409834	0.0897281	4.56751	4.9355e-06	7.57911e-06	-0.193549	0.0920385	-2.10292	0.0354729	0.0438389
TGME49_221500	dual specificity phosphatase, catalytic domain-containing protein	1112.45	1094.41	1090.12	1844.13	1971.63	1715.15	2890.97	2936.8	2906.99	1951.41	0.745616	0.0637102	11.7033	1.22662e-31	3.93438e-31	1.40421	0.0624951	22.4691	8.3178e-112	9.6605e-111
TGME49_221510	hypothetical protein	3465.74	3418.14	3513.57	1734.42	1722.07	1771.69	1610.59	1424.05	1530.41	2243.41	-0.990931	0.0571479	-17.3398	2.35684e-67	1.44334e-66	-1.18637	0.0574103	-20.6648	7.18716e-95	6.77994e-94
TGME49_221518	hypothetical protein	263.445	265.742	260.659	275.836	234.647	292.636	244.67	249.325	220.332	256.366	0.0238038	0.117873	0.201945	0.83996	0.861188	-0.143367	0.118463	-1.21023	0.22619	0.256498
TGME49_221522	adaptor complexes medium subunit family protein	1617.2	1591.41	1521.32	1323.8	1346.24	1218.16	1322.69	1417.51	1352.76	1412.34	-0.282108	0.0644717	-4.37568	1.21052e-05	1.82806e-05	-0.208006	0.0640188	-3.24913	0.00115757	0.00158368
TGME49_221530	hypothetical protein	1898.35	1730.37	1800.39	907.959	926.656	1094.16	424.953	463.165	469.446	1079.49	-0.888103	0.0824125	-10.7763	4.45337e-27	1.29219e-26	-1.99549	0.0867149	-23.0121	3.52774e-117	4.40509e-116
TGME49_221540	hypothetical protein	941.982	1005.16	1051.36	555.85	601.531	464.25	1257.38	1487.54	1323.98	965.448	-0.884853	0.0994464	-8.89779	5.69716e-19	1.33088e-18	0.438747	0.0953397	4.60194	4.18583e-06	6.47971e-06
TGME49_221550	CMGC kinase, MAPK family, MEK kinase-related (incomplete catalytic triad)	14.3899	12.1714	31.9768	22.9863	38.7764	25.7917	42.3114	34.5506	37.7145	28.9632	0.545981	0.368478	1.48172	0.138415	0.160867	0.919423	0.360771	2.54849	0.0108189	0.0138869
TGME49_221560	hypothetical protein	5.53456	10.1428	3.87598	76.2727	74.5699	94.2388	30.3538	29.8816	25.8047	38.9639	3.48434	0.371353	9.38283	6.42276e-21	1.57937e-20	2.00031	0.387458	5.16264	2.43491e-07	3.98486e-07
TGME49_221570	pre-rRNA-processing protein, putative	277.835	236.328	265.504	195.384	170.019	161.694	187.642	166.216	189.565	205.576	-0.562367	0.130186	-4.31971	1.56233e-05	2.34255e-05	-0.517887	0.128832	-4.01986	5.82336e-05	8.53599e-05
TGME49_221580	ribosomal RNA large subunit methyltransferase J protein	3587.5	3490.15	3406.01	4046.63	4109.3	4406.41	2535	2694.95	2615.2	3432.35	0.261081	0.0536929	4.86249	1.15918e-06	1.83284e-06	-0.417702	0.0544686	-7.66867	1.73786e-14	3.6797e-14
TGME49_221585	hypothetical protein	449.406	478.742	449.613	710.486	704.934	735.063	356.887	388.461	357.295	514.543	0.641016	0.0821733	7.80078	6.15258e-15	1.2926e-14	-0.320518	0.0869235	-3.68736	0.000226595	0.000322199
TGME49_221590	dual specificity phosphatase, catalytic domain-containing protein	14215	15793.4	15396.3	9355.42	9443.54	7838.69	9014.16	10073.8	9044.53	11130.5	-0.768096	0.0776258	-9.89485	4.38246e-23	1.14235e-22	-0.68941	0.0775698	-8.88761	6.24365e-19	1.49699e-18
TGME49_221600	hypothetical protein	725.027	642.042	629.846	755.413	779.504	856.085	503.137	442.621	467.461	644.571	0.260896	0.088399	2.95134	0.00316396	0.00419193	-0.49598	0.0912429	-5.43581	5.45467e-08	9.16644e-08
TGME49_221610	ubiquitin carboxyl-terminal hydrolase	1928.24	1800.35	1721.9	1331.12	1283.6	1249.9	1550.8	1262.5	1364.67	1499.23	-0.494793	0.0804064	-6.15365	7.57199e-10	1.35018e-09	-0.382199	0.0799635	-4.77967	1.75581e-06	2.77418e-06
TGME49_221620	beta-tubulin, putative	10945.1	10649	10749	9550.81	10037.1	9191.76	6365.1	5087.34	5726.65	8700.21	-0.168129	0.0727891	-2.30981	0.0208986	0.0261527	-0.911317	0.0730737	-12.4712	1.07194e-35	3.93985e-35
TGME49_221630	hypothetical protein	2094.28	2144.2	2195.74	728.248	708.911	638.84	1120.33	1261.56	1328.94	1357.89	-1.62958	0.0783441	-20.8003	4.29714e-96	3.95859e-95	-0.793449	0.0752429	-10.5452	5.34808e-26	1.566e-25
TGME49_221640	hypothetical protein	2848.08	3157.47	3369.19	3324.65	3303.95	2814.27	4281.72	4616.71	4502.91	3579.88	0.0099246	0.0790727	0.125512	0.900118	0.916667	0.514169	0.0785989	6.54169	6.08278e-11	1.14687e-10
TGME49_221660	DEAD/DEAH box helicase domain-containing protein	2499.41	2355.17	2366.28	2693.58	2818.74	2663.49	2507.41	2672.54	2619.17	2577.31	0.179479	0.0542457	3.30863	0.000937553	0.00128268	0.111358	0.0542085	2.05426	0.0399504	0.0491055
TGME49_221665	hypothetical protein	21.0313	36.5142	43.6047	817.058	840.155	906.677	509.576	481.841	506.168	462.514	4.60169	0.163646	28.1199	5.60223e-174	1.28066e-172	3.82716	0.165124	23.1775	7.68702e-119	9.75383e-118
TGME49_221670	transcriptional elongation factor FACT140	4143.17	3961.79	3853.69	2767.76	2893.31	2845.02	3222.1	3384.09	3347.66	3379.84	-0.490665	0.050875	-9.64451	5.18568e-22	1.31522e-21	-0.264264	0.0503946	-5.2439	1.5722e-07	2.59016e-07
TGME49_221675	hypothetical protein	3972.71	4180.88	4337.22	2593.27	2744.17	2643.65	1663.02	1841.45	1714.02	2854.49	-0.645774	0.058641	-11.0123	3.33268e-28	9.89271e-28	-1.25811	0.0596066	-21.1069	6.87312e-99	6.85013e-98
TGME49_221685	hypothetical protein	84.1253	79.1141	89.1474	347.929	370.861	293.628	294.34	361.381	255.069	241.733	1.98663	0.161721	12.2843	1.09978e-34	3.75768e-34	1.83602	0.161985	11.3345	8.85077e-30	2.8484e-29
TGME49_221690	hypothetical protein	1968.09	1963.65	2027.14	1620.53	1602.76	1551.47	2435.66	2495.11	2546.72	2023.46	-0.319695	0.0532333	-6.00555	1.90683e-09	3.35989e-09	0.326884	0.0515571	6.34025	2.294e-10	4.23014e-10
TGME49_221700	hypothetical protein	1276.27	1160.34	1178.3	883.928	827.229	792.598	728.491	867.5	817.809	948.051	-0.528638	0.0819141	-6.45356	1.09251e-10	2.00476e-10	-0.581239	0.0817803	-7.10732	1.18315e-12	2.36768e-12
TGME49_221710	TBC domain-containing protein	1295.09	1240.47	1295.54	890.197	847.114	878.901	845.307	983.292	962.712	1026.51	-0.549492	0.0733392	-7.49248	6.75854e-14	1.37478e-13	-0.456487	0.0726844	-6.28041	3.37691e-10	6.19926e-10
TGME49_221720	hypothetical protein	2802.7	2776.1	2703.49	3583.77	3797.1	3759.63	3223.02	3084.34	3076.71	3200.76	0.427759	0.049718	8.60371	7.71813e-18	1.74679e-17	0.180392	0.0499342	3.6126	0.000303143	0.000428437
TGME49_221818	hypothetical protein	795.87	790.127	893.412	5710.01	5155.27	4116.75	6253.8	6477.77	6210.98	4044.89	2.58662	0.100091	25.8426	2.94326e-147	4.9868e-146	2.92423	0.0999126	29.2679	2.6575e-188	7.94583e-187
TGME49_221830	subtilisin SUB12	47.5972	27.3857	31.9768	22.9863	15.9083	28.7676	38.6321	28.014	29.7746	30.1158	-0.63207	0.333036	-1.8979	0.0577087	0.0697916	-0.137791	0.31929	-0.431556	0.666064	0.699157
TGME49_221840	hypothetical protein	32.1004	39.5571	24.2248	38.6588	35.7936	42.6555	15.6368	28.014	14.8873	30.1698	0.282895	0.314037	0.900831	0.367678	0.406176	-0.681375	0.334374	-2.03776	0.0415737	0.0509847
TGME49_221850	prohibitin family protein, putative	371.922	386.442	395.35	358.377	385.775	379.931	550.048	507.053	485.326	424.469	-0.0378239	0.0944998	-0.400254	0.68897	0.725669	0.417792	0.0913598	4.57304	4.807e-06	7.42135e-06
TGME49_221855	hypothetical protein	54.2387	50.7142	66.8606	58.5106	61.6445	78.367	80.9435	84.9758	74.4365	67.8546	0.20385	0.217119	0.938887	0.347789	0.385238	0.475839	0.211923	2.24534	0.0247464	0.0309634
TGME49_221860	hypothetical protein	16.6037	14.2	12.5969	21.9415	24.8566	27.7757	29.434	16.8084	12.9023	19.6799	0.749148	0.391735	1.91238	0.0558271	0.0676391	0.433008	0.396762	1.09135	0.275117	0.308178
TGME49_221865	hypothetical protein	35.4212	29.4142	14.5349	15.6725	20.8796	22.8157	20.2359	33.6168	23.8197	24.0456	-0.389597	0.378622	-1.02899	0.303486	0.338946	-0.0210304	0.367901	-0.0571633	0.954415	0.963671
TGME49_221870	hypothetical protein	3937.29	4235.65	4201.56	2632.98	2599.01	2294.47	3776.75	4139.54	4116.84	3548.23	-0.716706	0.0671723	-10.6697	1.4113e-26	4.04077e-26	-0.0405789	0.0663141	-0.61192	0.540591	0.57791
TGME49_221880	hypothetical protein	267.873	272.842	269.38	473.309	349.982	294.62	652.147	663.932	659.011	433.677	0.460434	0.137943	3.33786	0.000844248	0.00115851	1.27882	0.134786	9.48779	2.35977e-21	6.05967e-21
TGME49_221890	WD domain, G-beta repeat-containing protein	38.7419	34.4857	49.4187	545.402	530.938	486.074	676.982	527.597	622.289	390.214	3.62857	0.167595	21.6509	5.96657e-104	6.10144e-103	3.85379	0.166821	23.1013	4.49154e-118	5.65764e-117
TGME49_221895	hypothetical protein	11.0691	3.04285	2.90698	111.797	139.197	115.071	192.241	165.283	193.535	103.794	4.23089	0.352874	11.9898	4.01859e-33	1.32537e-32	4.81677	0.350129	13.7571	4.61586e-43	1.98535e-42
TGME49_221900	hypothetical protein	584.45	678.556	693.8	467.04	449.408	383.899	888.538	848.824	869.419	651.548	-0.590046	0.0957724	-6.16091	7.23268e-10	1.29021e-09	0.411379	0.0912314	4.50918	6.5079e-06	9.99196e-06
TGME49_221905	hypothetical protein	1451.16	1574.17	1522.29	669.737	599.542	513.85	1030.19	994.497	1081.81	1048.58	-1.34872	0.0882294	-15.2865	9.41068e-53	4.57098e-52	-0.54917	0.0851269	-6.45119	1.10975e-10	2.06757e-10
TGME49_221910	AN1 family Zinc finger domain-containing protein	4176.38	4332.01	4295.55	2381.17	2330.56	1829.23	4316.68	4372.99	4370.91	3600.61	-0.967304	0.0829288	-11.6643	1.94049e-31	6.19652e-31	0.0285171	0.0819058	0.348169	0.727713	0.757428
TGME49_221922	NifU family domain-containing protein	1116.87	1174.54	1173.45	5330.73	5060.81	3911.41	5789.3	5852.13	5539.07	3883.15	2.03953	0.0951367	21.4379	5.92293e-102	5.85584e-101	2.30347	0.0949696	24.2548	5.88713e-130	8.81642e-129
TGME49_221930	hypothetical protein	3.32074	2.02857	6.78296	316.584	328.108	354.14	126.014	108.321	141.926	154.136	5.9924	0.371296	16.1391	1.35399e-58	7.29418e-58	4.58764	0.375017	12.2331	2.06769e-34	7.39217e-34
TGME49_221940	adaptin n terminal region domain-containing protein	1636.02	1710.08	1705.43	4326.65	4558.71	4254.64	5063.57	4906.19	4902.89	3673.8	1.37765	0.051585	26.7065	3.95807e-157	7.51686e-156	1.55625	0.0513207	30.324	5.52863e-202	1.86613e-200
TGME49_221950	splicesome-associated protein, putative	2661.02	2764.94	2837.21	2717.61	2597.02	2493.86	3935.88	3976.12	4012.62	3110.7	-0.0821837	0.0528891	-1.55389	0.120211	0.140618	0.52833	0.0519029	10.1792	2.45567e-24	6.89051e-24
TGME49_221970	hypothetical protein	816.901	807.37	798.451	1186.93	1197.1	1221.14	895.897	783.458	793.99	944.581	0.572902	0.0714833	8.01449	1.10595e-15	2.37075e-15	0.0305365	0.0729575	0.418552	0.675544	0.707989
TGME49_221980	U1 zinc finger protein	586.663	593.356	603.683	1407.39	1334.3	1413.58	552.807	561.214	579.612	848.068	1.21797	0.0689597	17.6621	8.2179e-70	5.26006e-69	-0.0754388	0.0735546	-1.02562	0.305073	0.33941
TGME49_221990	hypothetical protein	2828.16	2755.81	2757.76	1223.5	1162.3	1201.3	554.647	510.789	557.778	1505.78	-1.21645	0.058153	-20.9181	3.661e-97	3.43482e-96	-2.35891	0.0633038	-37.2634	6.42861e-304	5.49996e-302
TGME49_222000	brix domain-containing protein	994.007	1053.84	1031.98	852.583	837.172	914.613	658.585	599.5	703.673	849.55	-0.241726	0.0769549	-3.14114	0.00168294	0.00226834	-0.650555	0.0782273	-8.31622	9.08132e-17	2.04887e-16
TGME49_222010	HAD hydrolase, family IIID protein	829.077	857.07	818.8	565.254	553.806	607.097	615.354	581.757	559.763	665.331	-0.536066	0.0774302	-6.92321	4.41513e-12	8.51209e-12	-0.510255	0.0768202	-6.6422	3.09027e-11	5.88129e-11
TGME49_222020	phosphoglycerate kinase PGKII	1475.51	1291.18	1159.89	836.91	944.552	1111.03	750.567	446.356	622.289	959.809	-0.435012	0.208221	-2.08918	0.0366914	0.0450356	-1.09526	0.209022	-5.23993	1.60639e-07	2.64548e-07
TGME49_222030	hypothetical protein	358.639	363.114	277.132	360.467	403.672	551.545	297.099	245.589	292.784	350.005	0.396416	0.155269	2.55308	0.0106774	0.0136565	-0.254823	0.157626	-1.61662	0.105959	0.124911
TGME49_222040	Ran-interacting Mog1 protein	645.33	593.356	650.195	330.167	308.222	344.22	269.505	252.126	280.874	408.222	-0.940486	0.0941357	-9.99075	1.67309e-23	4.42791e-23	-1.23225	0.0957964	-12.8632	7.25242e-38	2.78897e-37
TGME49_222050	hypothetical protein	6725.6	7269.37	7415.71	7828.92	7595.2	6526.29	10088.5	9750.74	10439	8182.14	0.0356642	0.0710015	0.502302	0.615455	0.654783	0.499056	0.0707873	7.05008	1.78821e-12	3.55625e-12
TGME49_222060	hypothetical protein	669.682	787.084	812.017	808.7	812.315	801.526	620.873	681.674	674.891	740.974	0.0927265	0.0847738	1.09381	0.274038	0.307847	-0.199827	0.0855313	-2.3363	0.0194754	0.0245532
TGME49_222070	elongation factor Tu GTP binding domain-containing protein	3128.13	3464.79	3400.2	2719.7	2513.5	2227.01	3126.44	3467.2	3217.64	3029.4	-0.421415	0.0773077	-5.45114	5.00481e-08	8.36329e-08	-0.0266573	0.0767886	-0.347151	0.728478	0.758041
TGME49_222075	hypothetical protein	0	4.05714	0.968994	10.4483	17.8968	27.7757	9.19812	3.7352	4.96243	8.78252	2.88887	0.659766	4.37863	1.19427e-05	1.80478e-05	1.38887	0.686362	2.02352	0.0430191	0.0526975
TGME49_222080	hypothetical protein	26.5659	20.2857	38.7598	22.9863	10.9369	38.6875	24.8349	24.2788	18.8573	25.1326	-0.228433	0.399588	-0.57167	0.567546	0.606875	-0.317738	0.399552	-0.795237	0.426476	0.465143
TGME49_222090	hypothetical protein	947.517	954.441	1000	1022.89	974.38	1068.37	1011.79	1050.53	1029.21	1006.57	0.078545	0.0668914	1.17422	0.240308	0.271936	0.0906253	0.0665386	1.362	0.173199	0.199124
TGME49_222100	hypothetical protein	1664.8	1805.43	1714.15	1883.83	1846.35	1825.26	955.685	974.887	923.013	1510.38	0.099205	0.0579544	1.71178	0.0869378	0.103432	-0.860455	0.0605807	-14.2035	8.7208e-46	3.92686e-45
TGME49_222110	PUB domain-containing protein	1710.18	1812.53	1902.14	1492.02	1518.24	1324.3	1956.44	2284.08	1974.06	1774.89	-0.323607	0.0809245	-3.99887	6.36461e-05	9.26648e-05	0.195394	0.0798928	2.44571	0.0144568	0.0184032
TGME49_222120	hypothetical protein	1443.41	1440.28	1450.58	2869.11	2730.25	2400.61	3090.57	3176.79	3095.57	2410.8	0.882699	0.068469	12.8919	4.99668e-38	1.8483e-37	1.10962	0.0680904	16.2963	1.04815e-59	5.98618e-59
TGME49_222130	hypothetical protein	1548.57	1628.94	1623.06	1920.4	1942.8	1651.66	2577.31	2637.99	2523.89	2006.07	0.19933	0.0696028	2.86382	0.00418566	0.00550759	0.68779	0.068696	10.0121	1.34881e-23	3.70591e-23
TGME49_222140	DEAD/DEAH box helicase domain-containing protein	666.361	600.456	567.83	424.202	415.603	402.747	491.18	444.489	536.935	505.534	-0.559443	0.0977348	-5.72409	1.03989e-08	1.78678e-08	-0.315694	0.0959465	-3.29031	0.00100077	0.0013733
TGME49_222150	hypothetical protein	74.1631	66.9427	52.3257	61.6451	79.5413	61.5032	121.415	105.519	88.3313	79.043	0.0718045	0.218713	0.328305	0.742681	0.775155	0.70214	0.209712	3.34812	0.000813623	0.00112183
TGME49_222155	hypothetical protein	323.218	303.271	340.117	267.477	264.475	276.765	463.585	441.687	434.709	346.145	-0.256844	0.101444	-2.53187	0.0113456	0.0144832	0.469897	0.0958116	4.90439	9.37189e-07	1.49884e-06
TGME49_222160	aldehyde dehydrogenase	603.267	591.328	520.35	121.2	100.421	82.335	98.4199	68.1674	111.159	255.183	-2.48047	0.159691	-15.533	2.07526e-54	1.03955e-53	-2.60954	0.160246	-16.2846	1.2686e-59	7.23564e-59
TGME49_222170	dense-granule antigen DG32	15417.1	15561.1	15403.1	10220.5	10803.7	9794.89	14130.2	14440.3	13922.6	13299.3	-0.589338	0.0466319	-12.6381	1.30188e-36	4.65628e-36	-0.126219	0.0463987	-2.72031	0.00652214	0.00850684
TGME49_222180	hypothetical protein	378.564	404.699	398.257	219.415	241.607	238.077	159.127	171.819	146.888	262.05	-0.754624	0.109049	-6.92006	4.51459e-12	8.70189e-12	-1.30052	0.113964	-11.4117	3.65537e-30	1.18745e-29
TGME49_222188	hypothetical protein	27.6728	28.4	26.1628	250.76	246.578	258.909	66.2265	67.2336	71.4591	115.933	3.1646	0.201071	15.7387	8.20952e-56	4.22756e-55	1.29093	0.216689	5.95754	2.56069e-09	4.54444e-09
TGME49_222192	hypothetical protein	874.46	863.156	863.374	936.169	998.243	1058.45	796.557	796.531	808.877	888.424	0.202783	0.0698483	2.90318	0.00369389	0.00487385	-0.114638	0.0706922	-1.62165	0.104879	0.123755
TGME49_222200	LMBR1 family region protein, putative	537.959	566.985	578.489	1668.6	1580.88	2076.23	699.977	612.573	726.5	1005.35	1.65586	0.105072	15.7593	5.93254e-56	3.06414e-55	0.27463	0.107725	2.54937	0.0107919	0.0138563
TGME49_222210	SPFH domain / Band 7 family protein	629.833	562.928	620.156	1470.08	1443.67	1733	407.477	367.917	371.19	845.139	1.35531	0.0904724	14.9804	9.86e-51	4.65067e-50	-0.658175	0.0971432	-6.77531	1.24139e-11	2.39546e-11
TGME49_222220	alveolin domain containing intermediate filament IMC7	21544.9	21457.2	20428.3	13559.8	14133.5	14786.6	13971	12813.6	13358.9	16228.2	-0.577856	0.0521896	-11.0723	1.71034e-28	5.11033e-28	-0.659429	0.0521865	-12.636	1.33669e-36	5.00448e-36
TGME49_222230	hypothetical protein	1580.67	1588.37	1666.67	1995.63	1910.98	2061.35	2533.16	2568.88	2610.24	2057.33	0.302785	0.0558279	5.42354	5.84293e-08	9.74122e-08	0.672304	0.054962	12.2322	2.09307e-34	7.47673e-34
TGME49_222240	hypothetical protein	6635.94	7456	7413.77	4294.26	4498.06	3872.72	5310.07	5710.19	5406.08	5621.9	-0.763006	0.0688078	-11.0889	1.41954e-28	4.2532e-28	-0.388334	0.0684762	-5.67108	1.41904e-08	2.447e-08
TGME49_222245	hypothetical protein	3577.54	3896.88	4067.84	2401.02	2375.3	2177.41	2925.92	3248.69	3011.21	3075.76	-0.73052	0.0683315	-10.6908	1.12382e-26	3.22516e-26	-0.329332	0.0676928	-4.8651	1.144e-06	1.82352e-06
TGME49_222250	hypothetical protein	164.93	154.171	149.225	628.989	600.537	651.736	814.953	638.719	734.44	504.189	1.99908	0.116065	17.2237	1.76343e-66	1.06558e-65	2.21664	0.115147	19.2506	1.39668e-82	1.1113e-81
TGME49_222260	hypothetical protein	2.21382	4.05714	3.87598	142.097	120.306	100.191	145.33	126.997	149.866	88.326	4.7514	0.409201	11.6114	3.60631e-31	1.14422e-30	4.97074	0.408015	12.1827	3.84252e-34	1.36246e-33
TGME49_222270	hypothetical protein	665.254	609.585	567.83	259.118	305.24	300.572	320.095	241.854	330.498	400.005	-1.08482	0.122795	-8.83442	1.00623e-18	2.33355e-18	-1.04137	0.121928	-8.54085	1.33233e-17	3.07825e-17
TGME49_222280	hypothetical protein	628.726	684.642	641.474	590.33	583.634	571.385	1152.52	1281.17	1216.79	816.742	-0.163784	0.0780245	-2.09913	0.0358053	0.043973	0.899161	0.0736839	12.2029	2.99776e-34	1.06731e-33
TGME49_222290	LSM domain-containing protein	896.599	889.527	866.281	800.341	748.682	722.167	825.991	847.89	891.253	832.081	-0.22367	0.0723049	-3.09343	0.00197859	0.00265729	-0.0483219	0.0712239	-0.678451	0.497486	0.535665
TGME49_222300	hypothetical protein	1126.84	1054.86	968.025	1432.46	1524.21	1467.15	1425.71	1404.44	1581.03	1331.64	0.490469	0.0753144	6.51229	7.4016e-11	1.36585e-10	0.485827	0.0751321	6.46631	1.00426e-10	1.87467e-10
TGME49_222305	hypothetical protein	106.264	119.686	129.845	502.564	526.961	540.633	614.434	584.559	586.56	412.39	2.12866	0.111673	19.0615	5.27383e-81	3.99397e-80	2.31366	0.110637	20.9123	4.14079e-97	4.0023e-96
TGME49_222310	hypothetical protein	1153.4	1174.54	1187.02	1815.92	1899.05	1885.77	2622.38	2510.05	2444.5	1854.74	0.671254	0.0575974	11.6542	2.18321e-31	6.95874e-31	1.10695	0.0565958	19.5589	3.46305e-85	2.85809e-84
TGME49_222330	hypothetical protein	584.45	537.57	573.644	1145.14	1174.23	1149.71	703.656	665.799	629.237	795.937	1.03158	0.0740551	13.9299	4.16852e-44	1.73257e-43	0.237918	0.0765643	3.10743	0.00188721	0.00255122
TGME49_222340	NOL1/NOP2/sun family protein	374.136	410.785	396.319	425.247	455.374	407.707	368.845	374.454	359.28	396.905	0.124036	0.0928551	1.3358	0.181615	0.208772	-0.099803	0.0936893	-1.06526	0.28676	0.320059
TGME49_222350	hypothetical protein	3304.13	3355.25	3424.42	1279.92	1233.88	1046.55	797.477	834.817	772.155	1783.18	-1.50012	0.0740808	-20.2497	3.57101e-91	3.095e-90	-2.06466	0.0756028	-27.3093	3.28974e-164	7.48069e-163
TGME49_222360	hypothetical protein	2075.46	2166.51	2174.42	943.483	947.535	933.461	1683.26	1382.02	1495.68	1533.54	-1.18202	0.0751146	-15.7363	8.5323e-56	4.39116e-55	-0.49168	0.0730288	-6.73268	1.66563e-11	3.1998e-11
TGME49_222370	SAG-related sequence SRS13	1227.57	1328.71	1363.37	902.735	842.143	751.927	999.836	898.316	966.682	1031.25	-0.650458	0.0821328	-7.91959	2.38303e-15	5.06188e-15	-0.452006	0.0812031	-5.56637	2.60107e-08	4.43923e-08
TGME49_222380	importin-beta N-terminal domain-containing protein	5282.18	5053.16	4937.99	4199.18	3958.17	4175.28	5019.41	4515.86	4663.7	4644.99	-0.308098	0.0565067	-5.45242	4.96888e-08	8.30486e-08	-0.104856	0.0562288	-1.86481	0.0622079	0.0752013
TGME49_222385	hypothetical protein	1.10691	8.11427	0	126.425	104.398	152.766	32.1934	33.6168	34.737	54.8175	4.97959	0.442836	11.2448	2.4575e-29	7.49039e-29	3.07375	0.45565	6.74585	1.52131e-11	2.9245e-11
TGME49_222390	hypothetical protein	531.318	470.628	438.954	224.639	194.876	242.045	300.779	319.36	314.618	337.468	-1.11721	0.11427	-9.77696	1.41393e-22	3.64059e-22	-0.620718	0.1096	-5.66348	1.48337e-08	2.55487e-08
TGME49_222400	hypothetical protein	2052.21	2006.25	1805.24	2342.51	2327.58	2668.45	2979.27	2274.74	2760.11	2357.37	0.323162	0.0959247	3.36891	0.000754655	0.00103986	0.449797	0.0957176	4.6992	2.61178e-06	4.08478e-06
TGME49_222410	hypothetical protein	1243.06	1172.51	1143.41	2296.54	2373.31	2704.16	3023.42	2374.65	2741.25	2119.15	1.04884	0.0916841	11.4397	2.64722e-30	8.25202e-30	1.19088	0.0914541	13.0217	9.21475e-39	3.59967e-38
TGME49_222420	hypothetical protein	56.4525	62.8856	69.7676	54.3312	77.5527	129.95	75.4246	53.2266	50.6168	70.0231	0.458735	0.280177	1.63731	0.101567	0.119732	-0.0753426	0.28483	-0.264518	0.791381	0.816283
TGME49_222430	HECT-domain (ubiquitin-transferase) domain-containing protein	1627.16	1465.64	1467.06	458.681	438.471	556.505	412.996	451.959	450.589	814.34	-1.64434	0.0937249	-17.5443	6.57092e-69	4.1264e-68	-1.78873	0.0940114	-19.0267	1.02465e-80	7.95504e-80
TGME49_222440	hypothetical protein	91.8737	129.828	90.1164	49.1071	24.8566	35.7116	35.8727	32.683	33.7446	58.1993	-1.48334	0.25906	-5.72585	1.02916e-08	1.76869e-08	-1.57733	0.259125	-6.08711	1.14964e-09	2.06787e-09
TGME49_222660	leucine rich repeat-containing protein	4055.73	4252.89	4405.05	1104.39	1108.61	1007.86	1868.14	1906.82	1852.97	2395.83	-1.9793	0.0601141	-32.9258	9.40841e-238	3.87134e-236	-1.17483	0.0575614	-20.41	1.36253e-92	1.24721e-91
TGME49_222680		0	0	0	3.1345	5.96559	11.9039	7.3585	2.8014	8.93238	4.45514	3.07445	0.838952	3.66463	0.000247692	0.000349096	2.94981	0.839361	3.51435	0.000440834	0.000616712
TGME49_222690		0	0	0.968994	4.17933	2.9828	3.96795	12.8774	10.2718	19.8497	6.122	1.91149	0.795574	2.40265	0.0162767	0.0205474	3.68423	0.762616	4.83104	1.35823e-06	2.15585e-06
TGME49_222700	hypothetical protein	8.8553	14.2	8.72095	297.777	276.406	309.5	209.717	168.084	178.648	163.545	4.6644	0.270965	17.2141	2.08327e-66	1.25709e-65	4.00064	0.272969	14.656	1.23279e-48	5.85949e-48
TGME49_222710	IMP-specific 5'-nucleotidase 1, putative	1851.86	1913.95	1696.71	1031.25	1015.15	1007.86	926.251	999.166	909.118	1261.26	-0.837305	0.0690549	-12.1252	7.76679e-34	2.60228e-33	-0.944498	0.0691106	-13.6665	1.61037e-42	6.81786e-42
TGME49_222800	glycogen synthase, putative	1827.51	1717.18	1748.07	1894.28	1872.2	1920.49	1193.92	1221.41	1278.32	1630.38	0.103987	0.0564371	1.84254	0.0653965	0.0787474	-0.518432	0.0578718	-8.95828	3.29781e-19	7.95987e-19
TGME49_222840	Ser/Thr phosphatase family protein	6273.98	6261.17	6218.03	4123.95	3953.2	3476.92	6525.15	7085.68	6767.77	5631.76	-0.698001	0.0648757	-10.7591	5.37171e-27	1.55553e-26	0.119782	0.0642203	1.86518	0.0621563	0.0751494
TGME49_222850	stress responsive a/b barrel domain-containing protein	4527.27	4752.93	4835.28	4071.71	3819.97	3154.52	4291.84	4693.28	4323.27	4274.45	-0.353252	0.0831338	-4.2492	2.1454e-05	3.19627e-05	-0.0848448	0.0828831	-1.02367	0.305992	0.340337
TGME49_222860	eukaryotic translation initiation factor, putative	8420.28	8491.59	8095.94	4612.93	4616.38	4477.83	10465.6	9908.55	9936.78	7669.54	-0.866857	0.0456196	-19.0018	1.64646e-80	1.23714e-79	0.27744	0.0446447	6.2144	5.15197e-10	9.39598e-10
TGME49_222870	hypothetical protein	696.248	694.785	689.924	556.895	624.399	605.113	171.085	188.628	192.542	491.069	-0.219188	0.0835694	-2.62282	0.00872048	0.0112368	-1.90922	0.096684	-19.747	8.51404e-87	7.21273e-86
TGME49_222880	hypothetical protein	301.08	243.428	228.683	526.595	503.098	640.824	225.354	245.589	256.062	352.302	1.10942	0.127734	8.68543	3.77325e-18	8.63786e-18	-0.08612	0.133184	-0.646623	0.517876	0.555207
TGME49_222900	phosphoserine phosphatase	3873.09	3745.75	3783.92	1214.09	1261.72	1465.17	1568.28	1585.59	1510.57	2223.13	-1.53013	0.0695443	-22.0023	2.7393e-107	2.91865e-106	-1.28762	0.0687535	-18.7281	2.91973e-78	2.1787e-77
TGME49_222910	phosphoglycerate mutase	1322.76	1422.03	1310.08	1562.02	1607.73	1579.24	1213.23	1230.75	1223.74	1385.73	0.227748	0.0590694	3.85561	0.000115443	0.000165787	-0.144715	0.0598678	-2.41724	0.0156386	0.0198696
TGME49_222920	mbp-1 interacting protein-2a family protein	1109.13	1229.31	1168.61	1216.18	1248.8	1188.4	969.482	1106.55	1105.63	1149.12	0.058396	0.0732629	0.797075	0.425408	0.465605	-0.141166	0.0735673	-1.91887	0.0550005	0.066872
TGME49_222930	hypothetical protein	2884.61	3046.91	3006.79	2891.05	2834.65	2552.38	1813.87	1623.88	1774.57	2492.08	-0.110883	0.0657477	-1.68649	0.0917016	0.108756	-0.777277	0.0666831	-11.6563	2.13119e-31	7.14061e-31
TGME49_222935	hypothetical protein	126.188	110.557	125	793.027	858.051	726.135	398.279	393.13	405.927	437.366	2.7061	0.11414	23.7086	2.93988e-124	3.82007e-123	1.71876	0.11739	14.6414	1.52982e-48	7.25529e-48
TGME49_222940	hypothetical protein	81.9115	97.3713	90.1164	694.813	707.917	579.321	326.533	355.778	318.588	361.372	2.86092	0.132657	21.5663	3.72168e-103	3.7569e-102	1.87886	0.135977	13.8174	2.00108e-43	8.65864e-43
TGME49_222948	hypothetical protein	836.825	900.684	803.296	727.203	666.158	582.297	906.015	1058.93	964.697	827.345	-0.362457	0.095008	-3.81501	0.000136178	0.000194884	0.205019	0.0929553	2.20556	0.0274147	0.0341981
TGME49_222952	phosphohistidine phosphatase	2058.86	2260.84	2294.58	1749.05	1678.32	1377.87	2351.04	2638.92	2409.76	2091.03	-0.460485	0.0880797	-5.22805	1.71312e-07	2.80946e-07	0.161243	0.0871153	1.85092	0.0641809	0.0775321
TGME49_222960	SCY kinase-related protein (incomplete catalytic triad)	919.844	842.87	811.048	565.254	502.104	639.832	890.378	757.312	805.899	748.282	-0.589693	0.0996621	-5.91693	3.28011e-09	5.73406e-09	-0.0678703	0.0975273	-0.69591	0.486485	0.524743
TGME49_222970	inositol(myo)-1(or 4)-monophosphatase 2, putative	1296.19	1341.9	1383.72	915.273	901.799	747.959	2271.02	2470.84	2138.81	1496.39	-0.648115	0.0855888	-7.57243	3.66313e-14	7.52392e-14	0.77305	0.0824499	9.376	6.85211e-21	1.7343e-20
TGME49_222975	hypothetical protein	56.4525	39.5571	46.5117	631.078	648.261	604.121	971.321	895.514	903.163	532.887	3.7016	0.143769	25.7468	3.50055e-146	5.88487e-145	4.25756	0.142384	29.902	1.85125e-196	5.96889e-195
TGME49_222980	hypothetical protein	4.42765	3.04285	3.87598	208.966	211.779	276.765	135.212	174.621	175.67	132.707	5.56015	0.390357	14.2438	4.90079e-46	2.10163e-45	5.03929	0.391529	12.8708	6.57383e-38	2.53252e-37
TGME49_222990	ribosomal protein S18, putative	1233.1	1241.48	1236.44	1247.53	1285.59	1253.87	1864.46	1862	1806.33	1447.87	0.0292549	0.056913	0.514028	0.607233	0.646752	0.575814	0.0551502	10.4408	1.61384e-25	4.66082e-25
TGME49_223000	dynein light chain DLC	1432.34	1468.68	1416.67	300.912	296.291	298.588	164.646	192.363	188.573	639.897	-2.26522	0.0825364	-27.445	7.96114e-166	1.64182e-164	-2.97888	0.0898026	-33.1714	2.78455e-241	1.35939e-239
TGME49_223010	hypothetical protein	798.084	756.656	701.552	327.032	352.964	356.124	165.566	139.136	125.053	413.574	-1.11845	0.101322	-11.0386	2.48853e-28	7.40729e-28	-2.37978	0.112984	-21.063	1.73926e-98	1.7176e-97
TGME49_223020	coproporphyrinogen III oxidase	1369.25	1468.68	1437.99	1154.54	968.415	1033.65	980.52	1058.93	1029.21	1166.8	-0.438006	0.0754457	-5.80558	6.41433e-09	1.11075e-08	-0.478277	0.0752939	-6.35213	2.12348e-10	3.92072e-10
TGME49_223025	hypothetical protein	2.21382	5.07142	5.81396	12.538	31.8165	40.6715	8.27831	10.2718	10.9174	14.177	2.43779	0.529535	4.60364	4.1516e-06	6.39693e-06	0.999627	0.555014	1.80108	0.0716896	0.0862411
TGME49_223030	tetratricopeptide repeat-containing protein	2.21382	3.04285	0	50.1519	51.7018	87.2949	12.8774	21.4774	12.9023	26.8514	4.56622	0.550665	8.29219	1.1118e-16	2.43526e-16	2.62745	0.569583	4.61293	3.97026e-06	6.15373e-06
TGME49_223040	hypothetical protein	2332.26	2385.6	2193.8	1693.67	1741.95	1934.38	1536.09	1335.33	1435.14	1843.14	-0.363165	0.0730341	-4.97254	6.608e-07	1.05584e-06	-0.681147	0.0734865	-9.26901	1.87882e-20	4.70713e-20
TGME49_223045	hypothetical protein	13.2829	11.1571	8.72095	171.352	159.083	218.237	54.2689	26.1464	48.6319	78.9867	3.9325	0.316603	12.4209	2.01284e-35	6.9823e-35	1.87401	0.332285	5.63976	1.70286e-08	2.92592e-08
TGME49_223050	ribosomal protein RPS20	15349.5	15424.2	15040.7	14957.8	15427	13832.3	18853.4	19020.6	17738.7	16182.7	-0.0511534	0.0526905	-0.970827	0.331634	0.36862	0.279437	0.0525764	5.31487	1.06731e-07	1.77289e-07
TGME49_223060	MORN repeat-containing protein	4837.21	5023.75	5167.64	15238.9	15873.5	19210.8	8419.04	7871.93	7954.78	9955.28	1.74026	0.0788408	22.0731	5.73737e-108	6.15095e-107	0.688656	0.0790897	8.70728	3.11249e-18	7.30842e-18
TGME49_223070	hypothetical protein	4466.39	4607.89	4431.21	2209.82	2189.37	1993.9	2649.98	2699.62	2496.1	3082.7	-1.07808	0.0579531	-18.6027	3.0576e-77	2.18896e-76	-0.782614	0.0572852	-13.6617	1.71932e-42	7.27553e-42
TGME49_223080	hypothetical protein	16143.2	15846.2	16158	19026.4	18478.4	17277.5	19608.6	20018.8	19702.8	18028.9	0.186103	0.0459219	4.05259	5.06536e-05	7.40355e-05	0.30113	0.0458665	6.56537	5.19022e-11	9.80299e-11
TGME49_223095	hypothetical protein	223.596	196.771	213.179	604.958	646.273	761.847	323.774	323.095	275.911	396.6	1.66255	0.117922	14.0986	3.87141e-45	1.64549e-44	0.541779	0.122384	4.42688	9.5605e-06	1.45547e-05
TGME49_223110	glycolipid transfer protein GLTP	3418.14	3342.07	3292.64	1357.24	1351.21	1417.55	922.571	900.183	940.878	1882.5	-1.28346	0.0537281	-23.888	4.08335e-126	5.4117e-125	-1.86135	0.0555911	-33.4829	8.56129e-246	4.40346e-244
TGME49_223120	cyclin-dependent kinase regulatory subunit protein	78.5908	103.457	66.8606	216.28	209.79	281.725	250.189	222.244	192.542	180.187	1.49361	0.181208	8.24248	1.68682e-16	3.68169e-16	1.40486	0.181196	7.75324	8.95744e-15	1.91398e-14
TGME49_223125	ubiquitin family protein	1554.1	1447.38	1389.54	781.534	713.883	790.614	1284.98	1242.89	1202.89	1156.42	-0.939674	0.0721838	-13.0178	9.69177e-39	3.66185e-38	-0.233741	0.0694457	-3.36582	0.000763176	0.00105412
TGME49_223130	hypothetical protein	571.167	543.656	556.203	527.64	542.869	485.082	954.765	994.497	979.585	683.94	-0.102822	0.0794849	-1.29361	0.195801	0.224125	0.808695	0.0751388	10.7627	5.16416e-27	1.55645e-26
TGME49_223140	tRNA binding domain-containing protein	3071.68	3054.01	3050.39	3456.3	3669.83	3536.44	7426.56	7306.99	7143.92	4635.13	0.216633	0.04637	4.67184	2.98512e-06	4.63095e-06	1.25287	0.0452056	27.715	4.60166e-169	1.09842e-167
TGME49_223150	START domain-containing protein	564.525	592.342	583.334	597.644	582.64	752.919	764.364	754.51	769.177	662.384	0.151425	0.0976735	1.55032	0.121064	0.141539	0.39342	0.0965324	4.07553	4.59106e-05	6.76985e-05
TGME49_223258	hypothetical protein	6.64147	13.1857	15.5039	438.829	430.517	502.938	122.335	113.924	108.181	194.673	5.14351	0.255978	20.0936	8.40056e-90	7.13759e-89	3.15776	0.26356	11.9812	4.4583e-33	1.54529e-32
TGME49_223262	WD domain, G-beta repeat-containing protein	391.847	441.214	436.047	1659.19	1631.59	1611.98	735.85	816.141	729.478	939.26	1.94456	0.0772787	25.163	1.01882e-139	1.6065e-138	0.842855	0.0800288	10.5319	6.1582e-26	1.79774e-25
TGME49_223270	hypothetical protein	739.417	737.384	777.133	1942.34	2096.91	1949.26	1288.66	1315.72	1312.07	1350.99	1.4076	0.0637353	22.0851	4.39159e-108	4.73754e-107	0.795383	0.0649176	12.2522	1.63514e-34	5.85789e-34
TGME49_223390	activating signal cointegrator 1 complex subunit 3 family 1 ASCC3L1, putative	6676.89	6835.26	7057.18	5859.42	5989.46	5096.83	8962.65	9631.21	9244.02	7261.44	-0.279372	0.0648523	-4.30783	1.64866e-05	2.47028e-05	0.435933	0.0644435	6.76457	1.33708e-11	2.57607e-11
TGME49_223400	hypothetical protein	13.2829	8.11427	10.6589	131.649	128.26	124.99	80.9435	79.373	69.4741	71.8607	3.48804	0.290752	11.9966	3.70137e-33	1.22168e-32	2.75123	0.295628	9.30638	1.32269e-20	3.32248e-20
TGME49_223410	eukaryotic initiation factor-4E, putative	4966.71	4743.81	4534.89	1961.15	1919.93	1828.23	6269.44	5764.35	5903.31	4210.2	-1.31762	0.0585752	-22.4944	4.70753e-112	5.3453e-111	0.332475	0.0563394	5.90129	3.60672e-09	6.36814e-09
TGME49_223420	DnaJ domain-containing protein	739.417	716.084	700.583	195.384	173.997	235.101	780.92	791.862	790.02	569.263	-1.82779	0.0996641	-18.3395	4.00718e-75	2.77008e-74	0.132292	0.0856255	1.545	0.122346	0.143232
TGME49_223430	hypothetical protein	286.69	278.928	290.698	339.57	350.976	374.971	366.085	351.109	379.13	335.351	0.314744	0.09994	3.14933	0.00163643	0.0022084	0.354878	0.0990878	3.58145	0.000341696	0.000481506
TGME49_223440	DEAD/DEAH box helicase domain-containing protein	1405.78	1334.8	1348.84	1257.98	1285.59	1409.61	1857.1	1790.09	1849	1504.31	-0.0481221	0.0639143	-0.752915	0.451501	0.491858	0.426422	0.0625575	6.81649	9.32927e-12	1.80831e-11
TGME49_223450	ubiquitin carboxyl-terminal hydrolase	3040.69	2746.68	3097.87	2638.2	2583.1	2393.67	3019.74	3118.89	3226.57	2873.94	-0.222414	0.0643536	-3.45612	0.000548012	0.000760458	0.0757024	0.063847	1.18569	0.235747	0.266669
TGME49_223470	hypothetical protein	14.3899	12.1714	8.72095	145.232	143.174	115.071	133.373	137.269	139.941	94.3712	3.42485	0.278082	12.3159	7.43441e-35	2.5543e-34	3.45054	0.277401	12.4388	1.60843e-35	5.89665e-35
TGME49_223480	sushi domain (scr repeat) domain-containing protein	295.546	300.228	335.272	3779.16	3743.41	3834.03	3095.17	2782.72	3088.62	2361.57	3.59961	0.0760588	47.3266	0	0	3.25895	0.0762873	42.7195	0	0
TGME49_223485	hypothetical protein	1291.77	1334.8	1302.33	572.568	448.414	456.314	601.557	494.914	548.845	783.5	-1.40826	0.0992464	-14.1896	1.06328e-45	4.53945e-45	-1.25219	0.0981252	-12.7612	2.70075e-37	1.02716e-36
TGME49_223490	hypothetical protein	1077.03	1088.33	1081.4	994.68	882.908	1006.87	882.1	836.685	813.839	962.648	-0.170697	0.0723724	-2.3586	0.0183442	0.0230462	-0.357456	0.0727149	-4.91586	8.83943e-07	1.41578e-06
TGME49_223500	hypothetical protein	647.544	593.356	651.164	758.548	763.596	916.597	607.076	583.625	646.109	685.29	0.365741	0.0923318	3.96116	7.45871e-05	0.000108284	-0.0429564	0.0934634	-0.459606	0.645799	0.680032
TGME49_223510	hypothetical protein	1108.02	1217.14	1236.44	1214.09	1184.17	1044.56	2006.11	1994.6	1993.91	1444.34	-0.0500356	0.0728635	-0.686703	0.49227	0.532245	0.749222	0.0709197	10.5644	4.35901e-26	1.28029e-25
TGME49_223520	EF hand domain-containing protein	52.0249	38.5428	58.1396	457.636	449.408	456.314	566.604	492.113	469.446	337.803	3.16811	0.154414	20.517	1.51888e-93	1.36148e-92	3.33312	0.153617	21.6976	2.16004e-104	2.31287e-103
TGME49_223530	hypothetical protein	780.373	895.613	752.908	879.748	897.822	1014.8	1284.98	1021.58	1114.56	960.265	0.200782	0.100813	1.99162	0.0464126	0.0565499	0.492893	0.0999491	4.93144	8.16261e-07	1.30932e-06
TGME49_223540	importin-beta N-terminal domain-containing protein	2608.99	2528.61	2384.69	1915.18	2015.38	2154.6	1379.72	1210.2	1342.83	1948.91	-0.304926	0.0698607	-4.36477	1.27256e-05	1.9194e-05	-0.933975	0.0709632	-13.1614	1.46344e-39	5.82477e-39
TGME49_223550	hypothetical protein	825.756	882.427	882.753	841.09	831.206	754.903	1474.46	1732.2	1646.54	1096.81	-0.0948309	0.0817467	-1.16006	0.246025	0.278041	0.903102	0.0789121	11.4444	2.50807e-30	8.20608e-30
TGME49_223560	hypothetical protein	980.724	1027.47	969.963	595.554	526.961	680.504	321.014	361.381	306.678	641.139	-0.722001	0.0975637	-7.40031	1.35872e-13	2.74315e-13	-1.58477	0.101654	-15.5899	8.52287e-55	4.49336e-54
TGME49_223570	hypothetical protein	2586.85	2525.57	2516.48	1277.83	1182.18	1190.39	1445.02	1541.7	1485.75	1750.2	-1.06259	0.0580668	-18.2994	8.36528e-75	5.72776e-74	-0.769542	0.0569007	-13.5243	1.12392e-41	4.68264e-41
TGME49_223580	mediator complex subunit MED4	462.689	521.342	498.063	327.032	298.28	362.076	573.963	563.081	515.101	457.959	-0.584919	0.100379	-5.82712	5.63934e-09	9.77523e-09	0.156026	0.0956787	1.63073	0.102948	0.121576
TGME49_223590	proteasome subunit	3163.55	3034.74	2820.74	1871.29	1845.36	1859.98	2236.06	2053.43	2000.85	2320.67	-0.692351	0.0638948	-10.8358	2.32912e-27	6.79012e-27	-0.518518	0.0634006	-8.17844	2.87545e-16	6.4038e-16
TGME49_223600	hypothetical protein	655.292	593.356	577.52	2133.55	2187.38	2208.16	1047.67	980.49	1132.43	1279.54	1.83674	0.0744914	24.657	3.09415e-134	4.55478e-133	0.790913	0.0764817	10.3412	4.58694e-25	1.30984e-24
TGME49_223610	hypothetical protein	1949.27	1915.98	1847.87	950.797	990.289	956.276	1032.95	900.183	983.555	1280.8	-0.977871	0.067096	-14.5742	4.09805e-48	1.83383e-47	-0.968381	0.0667331	-14.5113	1.02812e-47	4.80475e-47
TGME49_223620	golgi SNARE, putative	1199.89	1167.44	1150.2	519.281	543.863	421.595	580.401	589.228	601.447	752.594	-1.2417	0.0889764	-13.9554	2.91734e-44	1.2184e-43	-0.987732	0.0872847	-11.3162	1.0909e-29	3.50295e-29
TGME49_223630	hypothetical protein	856.75	824.613	871.126	471.219	449.408	351.164	545.449	543.472	641.147	617.15	-1.00239	0.107857	-9.29362	1.49122e-20	3.63693e-20	-0.560041	0.105497	-5.30859	1.10475e-07	1.83332e-07
TGME49_223640	hypothetical protein	904.347	980.813	945.738	1279.92	1233.88	1097.14	1185.64	1240.09	1198.92	1118.5	0.349705	0.0740455	4.72283	2.3258e-06	3.6257e-06	0.355537	0.0737913	4.81814	1.44901e-06	2.29826e-06
TGME49_223650	hypothetical protein	365.281	415.856	385.66	753.324	770.556	710.263	634.67	680.74	601.447	590.866	0.933891	0.088009	10.6113	2.63988e-26	7.50368e-26	0.71393	0.0885031	8.06672	7.22092e-16	1.59499e-15
TGME49_223660	50S ribosomal protein L4, putative	1173.33	1106.58	1125.97	1734.42	1592.81	1701.26	2624.22	2806.07	2642	1834.07	0.561715	0.0624975	8.9878	2.52226e-19	5.95326e-19	1.24413	0.0610998	20.3622	3.61827e-92	3.28764e-91
TGME49_223668	LYAR-type C2HC zinc finger protein	422.84	400.642	425.388	520.326	505.087	560.473	353.208	346.44	359.28	432.632	0.344137	0.08839	3.89339	9.88515e-05	0.000142553	-0.237569	0.0913494	-2.60067	0.00930426	0.0119877
TGME49_223672	3'(2'),5'-bisphosphate nucleotidase	812.473	909.813	859.498	345.839	313.194	359.1	295.26	268.001	300.724	495.989	-1.33997	0.0925231	-14.4825	1.56226e-47	6.90511e-47	-1.57639	0.0936841	-16.8266	1.55763e-63	9.44524e-63
TGME49_223680	ubiquitin family protein	3439.18	3420.17	3361.44	2921.35	2991.75	3127.74	3379.39	3127.3	2999.3	3196.4	-0.17661	0.057685	-3.06162	0.00220141	0.00294647	-0.104151	0.0574696	-1.81227	0.0699443	0.0841885
TGME49_223685	hypothetical protein	0	0	0	0	0	1.98398	0	1.8676	0	0.427953	0.453563	0.786483	0.576697	0.564144	0.603761	0.42646	0.787293	0.541678	0.58804	0.624233
TGME49_223690	hypothetical protein	887.743	918.941	904.071	743.92	734.762	623.96	1578.4	1696.71	1584.01	1074.72	-0.366458	0.079145	-4.63021	3.65294e-06	5.64367e-06	0.840527	0.0753329	11.1575	6.58182e-29	2.08252e-28
TGME49_223700	F5/8 type C domain-containing protein	32.1004	44.6285	37.7908	1030.2	998.243	1242.96	600.637	483.708	510.138	553.379	4.78444	0.170927	27.9911	2.08494e-172	4.67946e-171	3.75127	0.172611	21.7326	1.00997e-104	1.08682e-103
TGME49_223710	tetratricopeptide repeat-containing protein	1158.94	1068.04	1052.33	1246.48	1453.62	1418.54	1105.61	1084.14	1121.51	1189.91	0.329437	0.0745296	4.42022	9.86012e-06	1.49555e-05	0.0146378	0.0750983	0.194915	0.845459	0.862834
TGME49_223725	hypothetical protein	2094.28	2239.54	2266.48	1866.07	1722.07	1656.62	1867.22	1941.37	1910.54	1951.58	-0.332062	0.0626169	-5.30307	1.13869e-07	1.87919e-07	-0.206994	0.0621721	-3.32937	0.000870426	0.00119805
TGME49_223750	hypothetical protein	2144.09	2237.51	2393.42	1195.29	1101.65	930.485	2583.75	3291.65	2910.96	2087.64	-1.06716	0.100534	-10.615	2.53886e-26	7.22129e-26	0.373742	0.0984198	3.79743	0.000146207	0.000210072
TGME49_223760	hypothetical protein	1219.82	1229.31	1235.47	2023.84	2022.34	2068.29	1620.71	1787.29	1668.37	1652.83	0.729876	0.0589976	12.3713	3.73812e-35	1.29204e-34	0.461689	0.0593757	7.77571	7.50238e-15	1.60664e-14
TGME49_223770	hypothetical protein	3.32074	0	1.93799	86.721	84.5126	85.311	12.8774	28.014	21.8347	36.0588	5.00718	0.521891	9.5943	8.449e-22	2.12913e-21	3.01038	0.538129	5.59416	2.21695e-08	3.79266e-08
TGME49_223780	hypothetical protein	1272.95	1171.5	1139.54	1159.76	1075.8	1148.72	552.807	540.67	581.597	960.371	-0.0818569	0.0710283	-1.15245	0.249134	0.281408	-1.09507	0.074817	-14.6366	1.64004e-48	7.77379e-48
TGME49_223790	hypothetical protein	2566.93	2599.61	2623.07	2953.74	2991.75	2868.83	2894.65	2791.13	2864.32	2794.89	0.177978	0.047665	3.73393	0.000188513	0.000267478	0.134124	0.0475847	2.81864	0.00482275	0.00634491
TGME49_223800	hypothetical protein	1175.54	1092.38	1070.74	741.831	781.493	890.805	569.364	380.057	510.138	801.372	-0.465328	0.1188	-3.9169	8.96935e-05	0.000129692	-1.18832	0.120765	-9.83997	7.57357e-23	2.03556e-22
TGME49_223810	hypothetical protein	2638.88	2645.25	2701.56	1634.12	1655.45	1424.49	2246.18	2351.31	2271.8	2174.34	-0.75982	0.0644492	-11.7894	4.42487e-32	1.4315e-31	-0.217081	0.0632135	-3.43409	0.000594555	0.000827037
TGME49_223830	fasciclin domain-containing protein	26.5659	23.3285	17.4419	129.559	125.277	125.982	57.0283	67.2336	57.5642	69.998	2.46488	0.238377	10.3403	4.63241e-25	1.27561e-24	1.40893	0.248587	5.66776	1.44679e-08	2.49353e-08
TGME49_223840	ATP-citrate lyase, putative	5600.97	5917.33	5919.58	4006.93	4125.21	3506.68	4721.4	5159.25	4872.12	4869.94	-0.582688	0.0670144	-8.69498	3.46898e-18	7.94684e-18	-0.241035	0.0666662	-3.61555	0.00029971	0.000423723
TGME49_223845	hypothetical protein	170.464	161.271	157.946	239.266	214.761	228.157	111.297	119.526	92.3013	166.11	0.476632	0.135272	3.52351	0.000425879	0.000593647	-0.592284	0.145678	-4.06572	4.7885e-05	7.05017e-05
TGME49_223855	RNA recognition motif-containing protein	1229.78	1340.88	1192.83	925.721	900.805	864.021	928.09	1024.38	986.532	1043.67	-0.483599	0.072976	-6.62682	3.42997e-11	6.41384e-11	-0.356304	0.072225	-4.93325	8.08711e-07	1.29769e-06
TGME49_223870	hypothetical protein	346.463	374.271	352.714	787.803	773.539	831.286	893.137	828.281	852.546	671.116	1.1535	0.081933	14.0785	5.14636e-45	2.1831e-44	1.25878	0.0812527	15.4922	3.91926e-54	2.03524e-53
TGME49_223880	zinc finger, C3HC4 type (RING finger) domain-containing protein	5980.65	6301.75	6664.74	4066.49	4141.12	3799.31	3662.69	4248.79	4202.19	4785.3	-0.657378	0.0694629	-9.46372	2.97167e-21	7.37667e-21	-0.64472	0.0693761	-9.29313	1.49823e-20	3.76125e-20
TGME49_223900	hypothetical protein	215.848	163.3	174.419	251.804	227.687	298.588	179.363	150.342	166.738	203.121	0.491129	0.147136	3.33794	0.000844025	0.00115839	-0.153125	0.151263	-1.01231	0.311388	0.345849
TGME49_223910	acyltransferase domain-containing protein	1540.82	1548.81	1694.77	1042.74	913.73	935.445	1507.57	1619.21	1508.58	1367.96	-0.726153	0.0731483	-9.92714	3.17209e-23	8.31614e-23	-0.0459883	0.0710743	-0.647046	0.517602	0.554982
TGME49_223915	hypothetical protein	25.459	21.3	24.2248	249.715	223.71	231.133	161.887	179.29	157.805	141.614	3.26366	0.207826	15.7038	1.42377e-55	7.30568e-55	2.76916	0.210044	13.1837	1.08937e-39	4.35196e-39
TGME49_223920	rhoptry neck protein RON3	18298.4	17719.5	18141.5	8820.47	8486.06	7595.65	6207.81	5416.04	5883.46	10729.9	-1.11955	0.0663318	-16.878	6.53025e-64	3.81528e-63	-1.62712	0.0665435	-24.4519	4.80196e-132	7.33105e-131
TGME49_223930	RNA recognition motif-containing protein	4632.43	4910.15	4702.53	4865.78	4780.43	4192.14	7522.22	7561.91	7535.95	5633.73	-0.0419316	0.0609821	-0.687605	0.491702	0.531697	0.666357	0.0604523	11.0229	2.96454e-28	9.2312e-28
TGME49_223940	GAP45	16475.3	16300.6	16009.7	7740.11	8079.4	7908.13	3374.79	2745.37	3131.3	9084.96	-1.03853	0.0659032	-15.7585	6.00705e-56	3.10077e-55	-2.3955	0.0668364	-35.8413	2.51471e-281	1.73837e-279
TGME49_223950	hypothetical protein	1399.14	1325.67	1247.1	6037.04	6242	6562.99	1821.23	1382.02	1583.02	3066.69	2.24158	0.0874508	25.6325	6.62881e-145	1.09942e-143	0.269006	0.0891357	3.01794	0.00254503	0.00341431
TGME49_223960	ubiquitin interaction motif family protein	1900.57	1732.4	1676.36	1021.85	1059.89	1112.02	821.392	811.472	771.162	1211.9	-0.731256	0.0702557	-10.4085	2.26795e-25	6.3014e-25	-1.14025	0.0713942	-15.9712	2.02794e-57	1.11331e-56
TGME49_223970	translation elongation and release factors (gtpases), putative	466.01	428.028	465.117	1792.93	1795.64	1996.87	829.67	775.054	792.005	1037.93	2.03583	0.0774699	26.2789	3.33805e-152	6.03434e-151	0.816987	0.080281	10.1766	2.5225e-24	7.07463e-24
TGME49_223985	serine/threonine specific protein phosphatase	4505.13	4487.19	4519.39	4319.33	4007.89	3604.88	5599.82	6508.59	5968.82	4835.67	-0.179219	0.073487	-2.43878	0.0147368	0.0186716	0.419294	0.0730331	5.74115	9.40376e-09	1.63694e-08
TGME49_224000	hypothetical protein	3898.54	3800.52	3912.8	2171.16	2367.35	2206.18	928.09	829.214	918.05	2336.88	-0.782867	0.0591203	-13.2419	5.02494e-40	1.94449e-39	-2.1155	0.0625992	-33.7944	2.37969e-250	1.2772e-248
TGME49_224010	hypothetical protein	48.7041	31.4428	49.4187	688.544	684.055	660.664	245.59	264.265	244.152	324.093	3.94389	0.153848	25.6349	6.23025e-145	1.0353e-143	2.5165	0.15879	15.8479	1.45245e-56	7.87364e-56
TGME49_224020	hypothetical protein	616.55	643.056	602.714	346.884	304.245	302.556	453.467	461.297	431.732	462.5	-0.96406	0.0914801	-10.5385	5.74271e-26	1.62113e-25	-0.466339	0.0873912	-5.33622	9.49043e-08	1.5807e-07
TGME49_224030	hypothetical protein	1302.84	1332.77	1421.51	351.063	315.182	306.524	458.986	571.486	543.883	733.805	-2.05599	0.0958358	-21.4532	4.25904e-102	4.21562e-101	-1.36347	0.0910487	-14.9752	1.06695e-50	5.21467e-50
TGME49_224040	flagellar associated protein	0	0	0	0	0	0	0	0	0	0	NA	NA	NA	NA	NA	NA	NA	NA	NA	NA
TGME49_224050	AP2 domain transcription factor AP2X-4	2461.77	2547.88	2559.11	2195.19	2269.91	2138.73	3052.86	2930.26	2982.42	2570.9	-0.196887	0.0512107	-3.84464	0.000120731	0.000173151	0.2439	0.0502464	4.85409	1.20941e-06	1.92494e-06
TGME49_224060	thioredoxin, putative	7207.1	7545.26	7620.17	2692.53	2707.39	2502.79	3466.77	3681.04	3659.3	4564.7	-1.50032	0.0530908	-28.2595	1.08898e-175	2.52955e-174	-1.04915	0.0523029	-20.0592	1.67917e-89	1.47008e-88
TGME49_224070	hypothetical protein	1057.1	1038.63	994.188	1155.58	1201.07	1144.75	977.76	1075.74	990.502	1070.59	0.180752	0.0671616	2.69129	0.00711759	0.00924025	-0.020884	0.0675149	-0.309323	0.757075	0.785624
TGME49_224080	Kazal-type serine protease inhibitor domain-containing protein	28.7797	27.3857	25.1938	2274.6	2443.91	2165.51	1705.33	1648.16	1756.7	1341.73	6.33687	0.169833	37.3124	1.03192e-304	7.82178e-303	5.90733	0.170065	34.7357	2.28079e-264	1.31389e-262
[truncated: 7,103 more rows]

## Sheet: Table_S5B
Table S5B. Differential expression of genes upon auxin depletion in WTAP-AID line.
[truncated: 8,922 more rows]

[truncated: 1 more sheets: Table_S5C]
