# Supplementary material for: m6A RNA methylation facilitates pre-mRNA 3’-end formation and is essential for viability of Toxoplasma gondii
Source: PLoS Pathog. 2021 Jul 29;17(7):e1009335. doi: 10.1371/journal.ppat.1009335 (PMC8354455; doi:10.1371/journal.ppat.1009335)
Supplement: S6 Table — (XLSX) [file ppat.1009335.s009.xlsx]

## Sheet: Table_S6A
Table S6A. GO terms associated with sharedgenes upregulated in METTL3, WTAP, YTH1-AID datasets
upregulated in 0v4h comparison
GO ID	GO Term	Genes in the bkgd with this term	Genes in your result with this term	Percent of bkgd genes in your result	Fold enrichment	Odds ratio	P-value	Benjamini	Bonferroni
Cellular component
GO:0005929	cilium	28	21	75	5.27	18.62	5.56e-13	1.28e-11	1.28e-11
GO:0005856	cytoskeleton	76	26	34.2	2.4	3.22	8.1e-06	9.31e-05	0.000186
GO:0005777	peroxisome	6	5	83.3	5.86	30.35	0.000305	0.00234	0.00702
GO:0005576	extracellular region	52	17	32.7	2.3	2.98	0.000552	0.00318	0.0127
Molecular function
GO:0008092	cytoskeletal protein binding	55	15	27.3	1.92	2.29	0.00807	0.136	0.258
GO:0016829	lyase activity	76	19	25	1.76	2.04	0.0085	0.136	0.272
Biological process
GO:0007155	cell adhesion	6	6	100	7.03	Infinity	8.15e-06	0.000359	0.000359
GO:0030705	cytoskeleton-dependent intracellular transport	6	5	83.3	5.86	30.35	0.000305	0.00671	0.0134
GO:0000003	reproduction	3	3	100	7.03	Infinity	0.00287	0.0421	0.126
GO:0007010	cytoskeleton organization	19	7	36.8	2.59	3.54	0.0122	0.134	0.536
GO:0048870	cell motility	5	3	60	4.22	9.08	0.0229	0.168	1
GO:0040011	locomotion	5	3	60	4.22	9.08	0.0229	0.168	1
upregulated in 0v16h comparison
GO ID	GO Term	Genes in the bkgd with this term	Genes in your result with this term	Percent of bkgd genes in your result	Fold enrichment	Odds ratio	P-value	Benjamini	Bonferroni
Cellular component
GO:0005929	cilium	28	16	57.1	4.62	9.69	1.78e-08	4.1e-07	4.1e-07
GO:0005576	extracellular region	52	17	32.7	2.65	3.52	9.77e-05	0.00112	0.00225
GO:0005777	peroxisome	6	5	83.3	6.74	35.75	0.000153	0.00117	0.00352
GO:0005856	cytoskeleton	76	21	27.6	2.24	2.77	0.000235	0.00135	0.0054
GO:0031012	extracellular matrix	3	2	66.7	5.39	14.23	0.042	0.193	0.966
Molecular function
GO:0016829	lyase activity	76	17	22.4	1.81	2.07	0.00987	0.306	0.306
GO:0016491	oxidoreductase activity	226	38	16.8	1.36	1.46	0.0273	0.423	0.846
Biological process
GO:0007155	cell adhesion	6	5	83.3	6.74	35.75	0.000153	0.00627	0.00627
GO:0048870	cell motility	5	3	60	4.85	10.69	0.0155	0.212	0.635
GO:0040011	locomotion	5	3	60	4.85	10.69	0.0155	0.212	0.635
GO:0030705	cytoskeleton-dependent intracellular transport	6	3	50	4.05	7.12	0.0282	0.287	1
GO:0030154	cell differentiation	3	2	66.7	5.39	14.23	0.042	0.287	1
GO:0000003	reproduction	3	2	66.7	5.39	14.23	0.042	0.287	1

## Sheet: Table_S6B
Table S6B. GO terms associated with shared genes downregulated in METTL3, WTAP, YTH1-AID datasets
downregulated in 0v4h comparison
GO ID	GO Term	Genes in the bkgd with this term	Genes in your result with this term	Percent of bkgd genes in your result	Fold enrichment	Odds ratio	P-value	Benjamini	Bonferroni
Cellular component
GO:0005737	cytoplasm	525	78	14.9	1.76	2.1	1.67e-07	3.67e-06	3.67e-06
GO:0005622	intracellular	1175	117	10	1.18	1.28	0.0204	0.156	0.449
GO:0009536	plastid	34	7	20.6	2.44	2.84	0.0212	0.156	0.467
Molecular function
GO:0016874	ligase activity	131	18	13.7	1.63	1.76	0.026	0.546	0.883
GO:0030674	protein-macromolecule adaptor activity	4	2	50	5.92	10.88	0.0381	0.546	1
Biological process
GO:0009056	catabolic process	143	26	18.2	2.15	2.5	0.000125	0.00487	0.00487
GO:0005975	carbohydrate metabolic process	88	15	17	2.02	2.27	0.00628	0.0886	0.245
GO:0042592	homeostatic process	49	10	20.4	2.41	2.82	0.00681	0.0886	0.266
GO:0008150	biological process	2479	231	9.3	1.1	1.26	0.0151	0.148	0.59
GO:0044281	small molecule metabolic process	242	30	12.4	1.47	1.57	0.0198	0.148	0.774
GO:0006520	cellular amino acid metabolic process	94	14	14.9	1.76	1.93	0.0252	0.148	0.983
GO:0015031	protein transport	114	16	14	1.66	1.8	0.029	0.148	1
GO:0006091	generation of precursor metabolites and energy	53	9	17	2.01	2.24	0.0316	0.148	1
GO:0006914	autophagy	9	3	33.3	3.94	5.45	0.0342	0.148	1
downregulated in 0v16h comparison
GO ID	GO Term	Genes in the bkgd with this term	Genes in your result with this term	Percent of bkgd genes in your result	Fold enrichment	Odds ratio	P-value	Benjamini	Bonferroni
Cellular component
GO:0005737	cytoplasm	525	85	16.2	1.59	1.85	3.84e-06	8.44e-05	8.44e-05
GO:0005575	cellular component	2858	328	11.5	1.13	1.43	0.000188	0.00206	0.00413
GO:0009536	plastid	34	11	32.4	3.18	4.29	0.000352	0.00258	0.00774
GO:0005622	intracellular	1175	146	12.4	1.22	1.36	0.0024	0.0132	0.0528
GO:0005783	endoplasmic reticulum	44	11	25	2.46	2.99	0.00368	0.0162	0.081
GO:0005840	ribosome	158	25	15.8	1.55	1.69	0.016	0.0588	0.353
GO:0005886	plasma membrane	41	9	22	2.16	2.51	0.0197	0.0612	0.433
GO:0043226	organelle	911	110	12.1	1.19	1.27	0.0222	0.0612	0.489
Molecular function
GO:0016491	oxidoreductase activity	226	38	16.8	1.65	1.85	0.00111	0.0376	0.0376
GO:0003735	structural constituent of ribosome	143	24	16.8	1.65	1.82	0.009	0.153	0.306
GO:0005198	structural molecule activity	170	25	14.7	1.44	1.55	0.0364	0.413	1
Biological process
GO:0006412	translation	235	39	16.6	1.63	1.82	0.00123	0.0505	0.0505
GO:0009058	biosynthetic process	594	79	13.3	1.31	1.42	0.00557	0.114	0.228
GO:0009056	catabolic process	143	24	16.8	1.65	1.82	0.009	0.123	0.369
GO:0006520	cellular amino acid metabolic process	94	16	17	1.67	1.84	0.0264	0.235	1
GO:0044281	small molecule metabolic process	242	34	14	1.38	1.48	0.0305	0.235	1
GO:0008150	biological process	2479	272	11	1.08	1.19	0.0344	0.235	1
