# Supplementary material for: m6A RNA methylation facilitates pre-mRNA 3’-end formation and is essential for viability of Toxoplasma gondii
Source: PLoS Pathog. 2021 Jul 29;17(7):e1009335. doi: 10.1371/journal.ppat.1009335 (PMC8354455; doi:10.1371/journal.ppat.1009335)
Supplement: S7 Table — Primer combinations and the expected product sizes are indicated for each tagged gene. (XLSX) [file ppat.1009335.s010.xlsx]

## Sheet: Table S7
Table S7. Primer list to generate and validate endogenously tagged genes.
Primer	Sequence	Notes
METTL3-HA line
METTL3_pLIC_F	ttccaatccaatttaattaatctgttcacttttcttacgatccacttgtg	to generate METTL3 homology region for cloning into pLIC-HA (size: 939bp); linearize vector with EcoRV for transfection
METTL3_pLIC_R	ccacttccaattttaattaaCATGTCCGTCTCTCCAGAGAC
METTL3_valid_F	GTCAGCGAAGTCCGAGAAAC	upstream of METTL3 homology region, for validating 5' integration (size: 1373bp)
HA_valid_R	GGACGTCGTACGGGTACCTA
METTL14-HA line
METTL14_pLIC_F	ttccaatccaatttaattaaGGTGTGGCGTGACCCAC	to generate METTL14 homology region for cloning into pLIC-HA (size: 1572bp); linearize vector with EcoRV for transfection
METTL14_pLIC_R	ccacttccaattttaattaaAGTGCCTCCCGCACT
METTL14_valid_F	CCTGTCGAGAAAATCGGAGA	upstream of METTL14 homology region, for validating 5' integration (size: 1630bp)
HA_valid_R	GGACGTCGTACGGGTACCTA
WTAP-HA line
WTAP_pLIC_F	ttccaatccaatttaattaaATGCTCCCCCGTGAAAAGAAC	to generate WTAP homology region for cloning into pLIC-HA (size: 647bp); linearize vector with PauI for transfection
WTAP_pLIC_R	ccacttccaattttaattaaGTCGTATCTTCGCTCTCGC
WTAP_valid_F	ccttctttttctgcgtttgc	upstream of WTAP homology region, for validating 5' integration (size: 687bp)
HA_valid_R	GGACGTCGTACGGGTACCTA
YTH1-HA line
YTH1_pLIC_F	ttccaatccaatttaattaaTCGGCCGCATGATGAGT	to generate YTH1 homology region for cloning into pLIC-HA (size: 724bp); linearize vector with ApaI for transfection
YTH1_pLIC_R	ccacttccaattttaattaaCGACGGTTCACAGTGGC
YTH1_valid_F	aggttcagaggcgtgaagaa	upstream of YTH1 homology region, for validating 5' integration (size: 1435bp)
HA_valid_R	GGACGTCGTACGGGTACCTA
YTH2-HA line
YTH2_sgRNA_F	tcgcactcagGTTTTAGAGCTAGAAATAGC	to mutagenize sgRNA of pCas9-GFP to target near YTH2 stop codon
YTH2_sgRNA_R	cgatgtttccAACTTGACATCCCCATTTAC
YTH2-donor_F	TTGGAGATCAAGCGAGAACGCGGTGAGACTTCTTCCCATTCCGAAGAGACCttaattaaaattggaagtggagg	to generate YTH2-specific HA donor from pLIC-HA vector to transfect (size: 4353bp)
YTH2-donor_R	gaagcgaacctcgagcgagatctgcagctacgctcacTCAGGGTTTTCCCAGTCACGACG
YTH2_valid_F	GAGACTGTGAATCAAAACAGCATTTGGG	to validate 5'end integration site into YTH2 locus (size: 448bp)
HX_valid_R	TACGGCGCCATTAAATGGC
DHFR_valid_F	CGAATCCAGATGGAGATGGCTGTCTAG	to validate 3'end integration into YTH2 locus (size: 607bp)
YTH2_valid_R	ctctgaaagagtgaaagggagcc
METTL3-AID line
METTL3_sgRNA_F	gcgaagcactGTTTTAGAGCTAGAAATAGC	to mutagenize sgRNA of pCas9-GFP to target near METTL3 stop codon
METTL3_sgRNA_R	tctacatgtcAACTTGACATCCCCATTTAC
METTL3-AID-donor_F	TGATGAGAAAAACGAAGAAGTCTCTGGAGAGACGGACATGgctagcaagggctcggg	to generate METTL3-specific HA-AID donor from pLIC-HA-AID vector to transfect (size: 5343bp)
METTL3-AID-donor_R	agagaggcagagaacatgcgcagaacatgcgctcacgagaacaaaagctggagctccacc
METTL3_valid_F	AAGATCGAACACCCTCTTCTCCG	for screening 5'end of integration into METTL3 locus (size: 498bp)
AID_valid_R	gccaccgcttgatttttggca
DHFR_valid_F2	caagtgttctggcaggctacag	to validate 3'end integration into METTL3 locus (size: 527bp)
METTL3_valid_R	agcgcgtctgagaagtgg
WTAP-AID line
WTAP_sgRNA_F	aagaaacaagGTTTTAGAGCTAGAAATAGC	to mutagenize sgRNA of pCas9-GFP to target near WTAP stop codon
WTAP_sgRNA_R	gaggtttctcAACTTGACATCCCCATTTAC
WTAP-AID-donor_F	CGGAAGGACAACCAAGGACGAGCGAGAGCGAAGATACGACgctagcaagggctcggg	to generate WTAP-specific HA-AID donor from pLIC-HA-AID vector to transfect (size: 5345bp)
WTAP-AID-donor_R	atataggcatgggtgtaggtgtcgcgctgtctgaaatacagaacaaaagctggagctccacc
WTAP_valid_F	GAGTGTAAGGCGAGACGAGA	for screening 5'end of integration into WTAP locus (size: 574bp)
AID_valid_R2	GCTTGATTTTTGGCAGGAAA
DHFR_valid_F3	TGAGAGAGCACCAAAACCTT	to validate 3'end integration into WTAP locus (size: 468bp)
WTAP_valid_R	aacttcacacgcatatatcc
YTH1-AID line
YTH1_sgRNA_F	TCGTAGcttcGTTTTAGAGCTAGAAATAGC	to mutagenize sgRNA of pCas9-GFP to target near YTH1 stop codon
YTH1_sgRNA_R	CGGTTCACAGAACTTGACATCCCCATTTAC
YTH1-AID-donor_F	GCCGACAGCACCCATCGACTTGCGCCACTGTGAACCGTCGgctagcaagggctcggg	to generate METTL3-specific HA-AID donor from pLIC-HA-AID vector to transfect (size: 5342bp)
YTH1-AID-donor_R	ccccaccaggcgcgcccatgttgccgctgtgcgccacgaacaaaagctggagctccacc
YTH1_valid_F	GAACAAGTTACTGTCTGTCCCTCC	for screening 5'end of integration into YTH1 locus (size: 406bp)
AID_valid_R2	GCTTGATTTTTGGCAGGAAA
DHFR_valid_F3	TGAGAGAGCACCAAAACCTT	to validate 3'end integration into YTH1 locus (size: 324bp)
YTH1_valid_R	agctcttccttggtcttctc
